# Supplementary material for: Origin, Expansion, and Divergence of ETHYLENE-INSENSITIVE 3 (EIN3)/EIN3-LIKE Transcription Factors During Streptophytes Evolution
Source: Front Plant Sci. 2022 May 13;13:858477. doi: 10.3389/fpls.2022.858477 (PMC9136324; doi:10.3389/fpls.2022.858477)
Supplement: Supplementary Figure S1 — Phylogenetic analysis of 182 EIL proteins from 28 species. The phylogenetic tree of all sequences was constructed using IQ-TREE 2 by the Maximum Likelihood (ML) method. [file Data_Sheet_1.ZIP]

Archive with 30 entries (29 files):
- Table S3.docx
- Data S1.fas
- Data S2.fas
- Data S3.nwk
- Data S4.nwk
- Data S5.phy
- Data S6.fas
- Figure S1.jpg
- Figure S2.jpg
- Figure S3.jpg
- Figure S4.jpg
- Figure S5.jpg
- Figure S6.jpg
- Figure S7.jpg
- Figure S8.jpg
- Figure S9.jpg
- Figure S10.jpg
- Figure S11.jpg
- Figure S12.jpg
- Table S1.docx
- Table S2.docx
- Script S1/
- Script S1/1.pl
- Script S1/1.txt
- Script S1/2.pl
- Script S1/3.pl
- Script S1/eil_182.gff
- Script S1/eil_exon_num.txt
- Script S1/eil_gene_lenth.txt
- Script S1/readme.txt
