# Supplementary material for: Origin, Expansion, and Divergence of ETHYLENE-INSENSITIVE 3 (EIN3)/EIN3-LIKE Transcription Factors During Streptophytes Evolution
Source: Front Plant Sci. 2022 May 13;13:858477. doi: 10.3389/fpls.2022.858477 (PMC9136324; doi:10.3389/fpls.2022.858477)
Supplement: Supplementary Figure S1 — Phylogenetic analysis of 182 EIL proteins from 28 species. The phylogenetic tree of all sequences was constructed using IQ-TREE 2 by the Maximum Likelihood (ML) method. [file Data_Sheet_1.ZIP › Data S1.fas]

>NP_188713.1 Ethylene insensitive 3 family protein [Arabidopsis thaliana]
MMFNEMGMCGNMDFFSSGSLGEVDFCPVPQAEPDSIVEDDYTDDEIDVDELERRMWRDKMRLKRLKEQDK
GKEGVDAAKQRQSQEQARRKKMSRAQDGILKYMLKMMEVCKAQGFVYGIIPENGKPVTGASDNLREWWKD
KVRFDRNGPAAITKYQAENNIPGIHEGNNPIGPTPHTLQELQDTTLGSLLSALMQHCDPPQRRFPLEKGV
PPPWWPNGKEDWWPQLGLPKDQGPAPYKKPHDLKKAWKVGVLTAVIKHMFPDIAKIRKLVRQSKCLQDKM
TAKESATWLAIINQEESLARELYPESCPPLSLSGGSCSLLMNDCSQYDVEGFEKESHYEVEELKPEKVMN
SSNFGMVAKMHDFPVKEEVPAGNSEFMRKRKPNRDLNTIMDRTVFTCENLGCAHSEISRGFLDRNSRDNH
QLACPHRDSRLPYGAAPSRFHVNEVKPVVGFPQPRPVNSVAQPIDLTGIVPEDGQKMISELMSMYDRNVQ
SNQTSMVMENQSVSLLQPTVHNHQEHLQFPGNMVEGSFFEDLNIPNRANNNNSSNNQTFFQGNNNNNNVF
KFDTADHNNFEAAHNNNNNSSGNRFQLVFDSTPFDMASFDYRDDMSMPGVVGTMDGMQQKQQDVSIWF
>NP_180273.1 ETHYLENE-INSENSITIVE3-like 1 [Arabidopsis thaliana]
MMMFNEMGMYGNMDFFSSSTSLDVCPLPQAEQEPVVEDVDYTDDEMDVDELEKRMWRDKMRLKRLKEQQS
KCKEGVDGSKQRQSQEQARRKKMSRAQDGILKYMLKMMEVCKAQGFVYGIIPEKGKPVTGASDNLREWWK
DKVRFDRNGPAAIAKYQSENNISGGSNDCNSLVGPTPHTLQELQDTTLGSLLSALMQHCDPPQRRFPLEK
GVSPPWWPNGNEEWWPQLGLPNEQGPPPYKKPHDLKKAWKVGVLTAVIKHMSPDIAKIRKLVRQSKCLQD
KMTAKESATWLAIINQEEVVARELYPESCPPLSSSSSLGSGSLLINDCSEYDVEGFEKEQHGFDVEERKP
EIVMMHPLASFGVAKMQHFPIKEEVATTVNLEFTRKRKQNNDMNVMVMDRSAGYTCENGQCPHSKMNLGF
QDRSSRDNHQMVCPYRDNRLAYGASKFHMGGMKLVVPQQPVQPIDLSGVGVPENGQKMITELMAMYDRNV
QSNQTPPTLMENQSMVIDAKAAQNQQLNFNSGNQMFMQQGTNNGVNNRFQMVFDSTPFDMAAFDYRDDWQ
TGAMEGMGKQQQQQQQQQDVSIWF
>NP_001332194.1 ETHYLENE-INSENSITIVE3-like 2 [Arabidopsis thaliana]
MTLFADSMDMYNNNIGMFRSLVCSSAPPFTEGHMCSDSHTALCDDLSSDEEMEIEELEKKIWRDKQRLKR
LKEMAKNGLGTRLLLKQQHDDFPEHSSKRTMYKAQDGILKYMSKTMERYKAQGFVYGIVLENGKTVAGSS
DNLREWWKDKVRFDRNGPAAIIKHQRDINLSDGSDSGSEVGDSTAQKLLELQDTTLGALLSALFPHCNPP
QRRFPLEKGVTPPWWPTGKEDWWDQLSLPVDFRGVPPPYKKPHDLKKLWKIGVLIGVIRHMASDISNIPN
LVRRSRSLQEKMTSREGALWLAALYREKAIVDQIAMSRENNNTSNFLVPATGGDPDVLFPESTDYDVELI
GGTHRTNQQYPEFENNYNCVYKRKFEEDFGMPMHPTLLTCENSLCPYSQPHMGFLDRNLRENHQMTCPYK
VTSFYQPTKPYGMTGLMVPCPDYNGMQQQVQSFQDQFNHPNDLYRPKAPQRGNDDLVEDLNPSPSTLNQN
LGLVLPTDFNGGEETVGTENNLHNQGQELPTSWIQ
>NP_177514.1 ETHYLENE-INSENSITIVE3-like 3 [Arabidopsis thaliana]
MGDLAMSVADIRMENEPDDLASDNVAEIDVSDEEIDADDLERRMWKDRVRLKRIKERQKAGSQGAQTKET
PKKISDQAQRKKMSRAQDGILKYMLKLMEVCKVRGFVYGIIPEKGKPVSGSSDNIRAWWKEKVKFDKNGP
AAIAKYEEECLAFGKSDGNRNSQFVLQDLQDATLGSLLSSLMQHCDPPQRKYPLEKGTPPPWWPTGNEEW
WVKLGLPKSQSPPYRKPHDLKKMWKVGVLTAVINHMLPDIAKIKRHVRQSKCLQDKMTAKESAIWLAVLN
QEESLIQQPSSDNGNSNVTETHRRGNNADRRKPVVNSDSDYDVDGTEEASGSVSSKDSRRNQIQKEQPTA
ISHSVRDQDKAEKHRRRKRPRIRSGTVNRQEEEQPEAQQRNILPDMNHVDAPLLEYNINGTHQEDDVVDP
NIALGPEDNGLELVVPEFNNNYTYLPLVNEQTMMPVDERPMLYGPNPNQELQFGSGYNFYNPSAVFVHNQ
EDDILHTQIEMNTQAPPHNSGFEEAPGGVLQPLGLLGNEDGVTGSELPQYQSGILSPLTDLDFDYGGFGD
DFSWFGA
>NP_196574.1 Ethylene insensitive 3 family protein [Arabidopsis thaliana]
MVEVEELEPLSPMDDEEEEISYDDLKRRMWKDRNLMEKKLKQQKRHSNDVVSFTTHRAEASRRKKMARSQ
DSVLKYMMKIMEVCKAKGFVYGIVPEKGKPITGSSDSLRRWWKENVQFDQNAPDAITDYLALAAAAAAAE
LIDKSSSSSSLLHMLQELQDTTLGSLLSALMQHCMPPQRRFPLEKGIAPPWWPTGTELWWGEQGAAHEHG
APPYRKPHDLRKSWKVSVLAAVIKHMSPNLGRVRRLARQSKSLQDKMMAKETDTWSRVLNQEEALLNIKD
LKISEDQDDQESSGSKRKSESMEPSKSVYTCQNSSCPKSDVSFGFGDKNSRTGHEIQCLYGSNQEPSQSG
EYTSSLLETVPSIVTNSTSEDDYYNVSSRALDKRDDDDHSINGNWMEYFWLEKMQQEFHCSRRFEDDEGT
GTDFDQLTESDRSDNVNLNQLTKSDRSDNVNRSAFSVWDMGCEDKDIYMFD
>NP_201315.1 Ethylene insensitive 3 family protein [Arabidopsis thaliana]
MVEVQDLEPLSPIQDYDEDDLEEDVDEFERFGEEISYDDLKKRMWKDRNLMCKLKQQKRDNLNSVISSPS
SSTSASSSSSSSVIVRRTEASRRKKMARSQDSVLKYMMKIMEVCKAQGFVYGIVPEKGKPVTGSSDSLRR
WWKENVQFDQTAPNAVSDYLTLAAAQLISSNESLDPNSYIHMLHELQDTTLGSLLSALMQHCVPPQRRFP
LEKGLAPPWWPNGTELWWGEQGAAAFEHGPPPYRKPHDLRKAWKVSVLAAVIKHMSPNLERVRRLARQSK
CLQDKMMAKETDTWSRVLNQEEARLNRLKISDDEDEDRDQEQARFTCFDQEPSLNTCFIVGQDQEPLGSM
RKDKRVDQEFSSNDCFLVAQDQEPRKGKKADQEWSPNSCFLVDQEPLGNKRKGEFVEKEAMLSNVYTCQN
SSCPSSDVSLGFVDKNLRTGHEIECLYGTPELVNQSSGGGSDGFVRSITTSDDDYSASSKAEDTRDYHNQ
DGNWLDYLWFERLHDLNFSDQGFEDQTSTVDLNQLPDHSDSNQTMNEDDISLWDMGCEDKDIYMSQD
