# Supplementary material for: Origin, Expansion, and Divergence of ETHYLENE-INSENSITIVE 3 (EIN3)/EIN3-LIKE Transcription Factors During Streptophytes Evolution
Source: Front Plant Sci. 2022 May 13;13:858477. doi: 10.3389/fpls.2022.858477 (PMC9136324; doi:10.3389/fpls.2022.858477)
Supplement: Supplementary Figure S1 — Phylogenetic analysis of 182 EIL proteins from 28 species. The phylogenetic tree of all sequences was constructed using IQ-TREE 2 by the Maximum Likelihood (ML) method. [file Data_Sheet_1.ZIP › Data S2.fas]

>Smu_EIL1
MAASTGLAALVEDDEDDGVGGPAALNGAGDGDGDMDEDVGHEEDDGMDADGLERRMSRDSAKLRRLRELQRLRGPLAAQLEQPRHKQSQEQARRCRRRRRRRSSRLLVSVLPCHAIDDRSSAGVSLAPMMLPLCRKKMSRAHDGILKYMLKMMEVCKAQGFVYGIIPEKGKPVGGSSENLRAWWKDKVRFDRNGPAAMAQYQAERAPGGVKRESVEVDTHTAGSLTDLQLGLAPGEEAPPYRKPHDLKKAWKVCVLTAVIKHMSPDIANIRRLVRQSKCLQDKMTARESATWLAVLQQEEASAARRRPQPSASTVILAPKGESSTADNSPNEYDVGGAAALGSGSADLAASSSDSSSGAAEQVGGWGTSPMSAAREVGEAQRAGKRRREVLLGRAMQVGEQRRQQTAHEDGSATVQAQAQGVPGARPAAALPGAAASSRPAVATTGHQQLLFVCPHEGCPHHSWQRSFQDQPSCAAHQSACPYAPVHRAGIGASSFQQQLHLPHPAYNHGAGASGRGGGGVVVHPLAVYSGSLHDAASPVFFSHQPTYAPYPVAPSPAASHQPWQARASAAGESGFPGASVDLAVLLPSKQLQLGEASHEPLADEPHFHSPESNQLASPLGALDGSGGPAGAMVVNTGMDSLGALIPGGGLDTFLDEDLIWYFGS
>Smu_EIL2
LGLAPGEEAPPYRKPHDLKKAWKVCVLTAVIKHMSPDVANIRRLVRQSKCLQDKMTARESATWLAVLQQEEASAARRRPQPSASTVIPAPKGESSTADNSPNEYDVGGAAALGSGSADLAASSSNSSSGAAEQVDGWGTSPMSSAPELVEAQRAGKRRREVLLGRTMQVGEQRRQATAYEDGGVTGQAPPQEVPGARPAAALTGAVAMSRPAVATTGHQQLLFVCPHEGCPHHSWHRSFQDQPSCAAHQSSCPYAPEHRAGNGASSFQQQLLSAHPAYNHGAGASGRGGGVVVHPLAVYSGSLHDAASPGFFGHQPAYAPYPVAPSPAAPHQPWQPRASAAGEAGFPGASVDLAVLLPPRQLQVGEASHAQFAGAPDHTPHGAATSNGLQPLPSYEAGLDGFRLKQPLGGPAGAMVVNAGMDSLGALIPGGGLDTFLDEDLICGAQGLEDL
>Smu_EIL3
MASGPGLALDALVEDHADDGAGGPAALNGAGDGDGDMDEDVGHEDDEDGMDADGLERRMSRDSAKLRRLRELQRLRGPLSQPEQPRQKQSQEQARRKKMSRAHDGILKYMLKMMEVCKAQGFVYGIIPEKGKPVGGSSENLRAWWKDKVRFDRNGPAAMAQYQAERAPGGVKRESVEVDAHMAGSLTDLQVIRQLAAHLGQW
>Men_EIL1
MDHNDDFGIEHGQLDLDFMGDADIHDDDLSDEDIDVDELERRMWRDRLKLRRVKERQRAKESSVDKPKQQKQSLDQARRKKMSRAHDGILKYMLKMMEVCKAQGFVYGIIPEKGKPVGGSSDNLRAWWKDKVRFDRNGPAAIAKYQSEHNLSGKPDVPENKGPTPHTLQELQDTTLGSLLSALMQHCDPPQRRFPLEKGVPPPWWPSSEEDWWSHIGLPKGQGPPPYKKPHDLKKAWKVGVLTAVIKHMSPDIGKIRKLVRQSKCLQVLLARLSCPVLAVQHDSQAVLWLVLLALLWQVWAGSHALSILSSPADKMTARRLTGFSSLLQDKMTARESATWLAVLSQEETLIRKDMPSQEDTADGDLSGQGLPQQPNNGSDDMDTSSGGKGHTGDAAAAAAAAAGDDDDAEEDEYDPYGGMKPPQSHGLLESKKSNLTEERGMSMGRDAEQQQQQQQQGARGMEDRLEEGLQAKLVNGDAAETYQSWAGMGMGMGAAPSTPSTMVTAEKVPEHRIYMCPYERCPRHEWRNAFAERNLRNLHQANCLYKPDQQQLQQQQQQQQQHAASSMYGMGAMAIPHAHAHAHGHQHQHQHQHAHAYSSSMPSSLPGMRGNMQEAMREAIQQQQQQQGKIMAPYSHMGGGSMMLSHSGVGVGPPMVRSNTLPSDGDAYTSVAPAIGIPAQNQNLLHSSMHELFAGLYNAGGQAVQPEASVPATNNTMTMLSPMSEMLHSEAHSQRKTASSHLEGRAAQSEGGHLPTDNSALRGARQTGPDGDFGADLLFPPESVVGDLPLMATRPAAEGIGGAVGGDMAWNGGYQAQSTSEEANSEEFSSYMVPFEVAPMASEQSLGNTSLDTFMDEDLIWYFGA
>Cbr_EIL1
MVDHGDDDRYAGHLDIGDIMGDADGLHEEDISDEDIDIDELERRMWRDRLKLRRIKELQRTRELTDRPKQKQSQEQARRKKMSRAHDGILKYMLKMMEVCKAQGFVYGIIPEKGKPVGGSSDNLRAWWKDRVRFDRNGPLAAQKYAAEHCQSRVLVDPSISTPHTLQDLQDTTLGSLLSALMQHCDPKQRQFPLEKGAPPPWWPTGDEDWWPQLGLPRGQGPPPYKKPHDLKKAWKVGVLTAVIKHMSPNISKIRKLVRQSKCLQDKMTARESATWVGVLNQEEALARMAHGSGIQGARSSGMCQLAKPVPCGRPKTALVSTSLGAPGSAYNGQYLSNMPALAQFARHRSSDSYDFDDEDCDAYKPNVNLEVGVLSGLMHPMAESPLSRNTHSTCSRSSSDSAEAQGMDNIVRIADGDSLMTSGTYKKRRTSGEVLEHRVFMCSYEQCPRHEWRKGFTSRELRNLHQVNCPYRPGGSLSTPASLTTGSIVAHSEVSPISVPGVDPVGITAVHELNVPPNKGLLPQPNMEGGLDLHMQGHHPHPAGGFIASSKLNMGFQAPVIGHPIPMQACNLNLPQDGGVAATNRLKATADHLHDLFAGLYGEGGMSHGASSIVDVEPMGSANSGTHCAIDAGLSRLNPGRPMPVGIERPCHSAGGPGLGRELGGALAAPAEESAAIESECGSVSFMGGFPPNGRPGGGMQMGSSISDNVLDFRSRIMKKDVRQCNSMGENPQEKPCGFRPICQDRRDEGDASAGFEACKGPFNFAAEPPRPRPVRNQGEAADPFEDLIWYFGA
>Cbr_EIL2
MGECGEEYGYGANLDLGDIMGDGEGLHDEDVSDEDIDIDELERKMWRDRLKLRQIKELQKARELQDKPRQKQSQEQARRKKMSRAHDGILKYMLKMMEVCKAQGFVYGIIPEKGKPVGGSSENLRAWWKDKVRFDRNGPLAAAKYAAEHAQKKIEGTESSTTALHSLQELQDTTLGSLLSALMQHCDPKQRRFPLEKGVPPPWWPTGDEDWWPQIGLPKGQGPLPYKKPHDLKKAWKVGVLMAVIKHMSPNISKIRKLVRQSKCLQDKMTARESATWLGVLQQEEGLSRCLMSGDASKGDMIEAGSGMPGQPKPALPAPPPTLNTGILAVTAVRPPNARDGTLAAGTSGNDYDVEGFGHMLPPRQITMGSGDKGDLEQQEGGAYGSGDGNPGERENAGAIIPAAAAEEPRPGESNIPNSGSGGEAGGGGGGGGGVGNGGGAGAEGGGGSSGNCNSSGNALPEEIVRPGNTGGVGMSEMLMAARDSDDITEQGGSLKRRRGPGGEPVPPERQLFACPYKQCPHHEWTNAYTTREMWKMHVSSCPYKPLDGGIIAGAQSVMTDPISVHSQPPPISQMGPMSHAVQQGAMGGSGGEGMFSKSLSELGPRMQRQQQSMGFNLDRDMQLGLQVPTPVIGHPVPIPNGNRSGNREMSGSASAHRPTVAPATEVGRAHQPSGGPPTRHLHDMFAGLCGEGGTSGHGVVQSGSHGVGPSGTHGVTQPGNHGVVPSGPLQPGSHGPVSLDVEGGVGVQNQHHQHQRHPQHHHGGSNNNNNNNSGSMTNDMRSGMGGGGGGGGGGGPSMVGMNSPRQTQGQGHGQEQGHVQGRMDGDRSVGRKVGMDQWGGGNQYNMWMKRESWKMRPGASSGPGTGSGMDFMLESSYPLGEQQRQWLDHQ
>Cbr_EIL3
MGECGEEYGYGANLDLGDIMGDGEGLHDEDVSDEDIDIDELERKMWRDRLKLRQIKELQKARELQDKPRQKQSQEQARRKKMSRAHDGILKYMLKMMEVCKAQGFVYGIIPEKGKPVGGSSENLRAWWKDKVRFDRNGPLAAAKYTAEHAQKKIEGTESSTTALHSLQELQDTTLGSLLSALMQHCDPKQRRFPLEKGVAPPWWPTGDEDWWPQIGLPKGQGPLPYKKPHDLKKAWKVGVLMAVIKHMSPDISKIRKLVRQSKCLQDKMTARESATWLGVLQQEEGLARRLMSGDASKGDMIEDGDGPPGQPKPALPAPPPTLNTGILTVTAVRAPSARDGTLAAGTSGGDYDVEGFAHMLPPRQITMGSGDKGDLEQQEGGTYGSGGGNIGERENAGAIITAPSAEEPHQVDSSMPNSGSGSGSGGEAGVGGGGGGGVGNGGGAGAEGGGGSSGNGNSSGNAPPEEIVRPGNTGGVGMSEMLMAARDSEDVNEQGGSVKRRRGPGGEPMPPERQVLACPYKQCPHHEWTNAYTTGEMWKMHVSSCPYKPLDGGIIAGAQSVMTDPISVHSQPPPISQMGRMSHAVQQGAMGGSGGEGMFSKSLSELGPRMQRQQQSMGFNLDRDMQLGLQVPTPVIGHPVPIPNGNRSGNREMSGSASAHRPTVAPATEVGRAHQPSGGPPTRHLHDMFAGLCGEGGTSSHGVVQSSSHGMGPSGTHGVTQPGNHGVVPSGSLQPGSHGPVSLDVEGGVGVQNQHHQHQRHPQHHHGGSNNNNNNNSGSMSNDVRSGMGGGGGGGGGGGPSMVGMNSPRQTQGQGHGQDQGHVQGRMDGDRSVGRKVGMEQWGGGNQYNMWMKRESWKMRPGASSGPGTGSGMDFMLESSYPLGEQQRQWLDHQ
>Cbr_EIL4
MGDGGDEFACRGGNVDMGDIMGEGDGGLHDEDVSDEDIDIDELERRMWRDRLKLRRIKELQKAKELSDKPRQKQSQEQARRKKMSRAHDGILKYMLKMMEVCKAQGFVYGIIPEKGKPVGGSSDNLRAWWKDKVRFDRNGPLAAAKYAAEHCLNKSEGVECIAPTPRTLQELQDTTLGSLLSALMQHCDPKQRRFPLEKGIPPPWWPTGNEEWWPLVGLPKGQGAPPYKKPHDLKKAWKVGVLTAVIKHMSPDISKIRKLVRQSKCLQDKMTARESATWLAILNQEEALARVARGDAEHAALGHMSCAAGALYDGAEMKVGALISLDPSRCTESAVALQPSSDYDVEVAEPFDQATTSSQTSIGNDESSDYEVHDCDVYGPGRAIGAGKGSGLMTRVIESPSSAKSQSTGSRSSPDSPEAGGAENIVRIADGDGVPTPGNAKKRRADSVPEHRIFMCPYENCPRHEWRNAFAARELRNLHQENCPYRPGGPLSASPSNLPASLTPSQLPRVRPSAVAPVIHTVPAMGGTSFSQSMEGPGDSHVQGHPHPTAGFIQGNMQIGLQIPVIGHPLGMQACNPNSPHDHVMGQVSGGNRLEGGPGHLHDLFAGLYREGLAQGSPGVPPNVAAPMHGGASRAAGSQSEMEPGMGSMNTSPGHVHVHDDGSQHQTHDDDTMAARRMAVDGTAASEGGEDAPRSYTQGFIPVTDGATPVVNHIQCDSLVPRPGRNTMMMMNGNNHPNGMNGMHGKHAGMVMGYEHGQRGRIPAEFANAPSGSGHGGHGPPHRGGHGGHIPHGPHGGHAFQLSIRHGESPSLTLGPPPGDPFEDLIWYFGA
>Mpo_EIL1
MDHNDDLEYGNHLDMVDFMNDGEGDGMHDYELSDEDIDELEKRMWRDRLKLKRMKENQKAKDLRERPRHKQSQEQARRKKMSRAQDGILKYMLKMMEVCKAQGFVYGIIPEKGKPVSGASDNIRAWWKEKVRFDRNGPLAIAKYQAEHGLPPKPEGNITPAPTPHTLQELQDTTLGSLLSALMQHCDPPQRRYPLEKGIPPPWWPSGDEEWWPQVGLPKGQGAPPYKKPHDLKKAWKVGVLTAVIKHMSPDIGKIRKLVRQSKCLQDKMTAKESATWLSVLNQEETLARQQKGVVSSTNTPGSAGLAMSSASEYDVEGFGDSLSPSDDQDEHSEDYDPFCGNKPSNYPNSSARDKEISDVGLEKSSGRGLDGDMGDDWRKKRTFREVIVPEHVGYTCAYERCHHHEWRGAFTTKETRNMHQMSCPFRPENSGFFTHPGVGHFPQVVGGTGLELVAVAQGPSAFVAVGGLGTQNISGGQVMNPGQPLQDLFAGLNGFEMSQDNHMDISNMGVLDEGGNGTVGIHIVESGKERVGLGPEENLVFGQNFDTGNEVAHNYQVGEENNKTLEHNFGQQADFPNDFGLGPSLADIGLDSTGILTDGLEIANEVPDFWYFGA
>Ppa_EIL1
MERGEEVEYGGTMEMGDFLSENDDGEGLMMQDGEEMSDEEMDVDELEKRMWRDKMRLKRIKELQKDREMRSGTGVDGKSGGGGVGERGVASAKQHKQSQEQARRKKMSRAQDGILKYMLKMMEVCQAQGFVYGIIPEKGKPVSGASDNIRAWWKEKVRFDRNGPAAIVKYQADHALPGKPKGNVSTGPTPHTLQELQDTTLGSLLSALMQHCDPPQRRYPLEKGVPPPWWPSGDEEWWPQLGLPKGQGAPPYKKPHDLKKAWKVGVLTAVIKHMSPDIAKIRKLVRQSKCLQDKMTAKESATWLSVLNQEEGLARQQSGAGGSAGTPGGQNGSGLAGNSSNEFDVDGVDDSPPGPSGSDEGQDVDTDDYEPCAGSRPAHSAAKGGADRDTDSLDSTFDKSSLRPQDGDLVDGSRKKRSSGEVQSMEQRVYMCPYPNCKRNEWRSAFVDRELRNMHQASCVFRPVASVSVNNIMYSGNTQPQGLSGKGLFQIGGMVGNPGGVIQGAAGYAPLPLPVPIQNMSSVPNMQGGNGDQQPLHDLLAGLYGANGMHPVEGSMGVARSSGLDGSELCNGLLAIDNGMANQSQRQMDSSDLVADETMFGQGFGEGSNVTDVSMENHGSLPKDGKVFEHSFDPHSGVEPPLDYNFSSTFDIGIESHVPLGPSAIDHLLGEDPIWYFGA
>Ppa_EIL2
MERGGEVEYGGMMEMGDFMSENDDGEGLMMQDGEETSDEEMDVDELEKRMWRDKIRLKRIKELRKDREMRGGVGGDGRHGSVGDGERGGVMTKQHKQSQEQARRKKMSRAQDGILKYMLKMMEVCQAQGFVYGIIPEKGKPVSGASDNIRAWWKEKVRFDRNGPAAIAKYQADHALPGKPKGNVSTAPTPHTLQELQDTTLGSLLSALMQHCDPPQRRYPLEKGVPPPWWPSGEEEWWPQLGLPKGQGAPPYKKPHDLKKAWKVGVLTAVIKHMSPDIAKIRKLVRQSKCLQDKMTAKESATWLSVLNQEEGLARQQSGAGGSVGTPGYQNGGGVAGNSSNEFDVDGVNDSPAGLSGSDEGQHVETDDYEPFAGSRPAFSAAKGGADRDSDSLDSVYDKSSIKLQDGDVVDDGRKKRSSGEAQSMEQRVYMCPHTNCKHSEWRNAFVDRELRNMHQSSCMFRPVAPASGNNSMYSGNSQAQGLSGDGLYQFGGMAGSHVGVAHAGASYAPITLPVPVQNMSSMPNLQNMQGGNGDRQPIHDLFATLYGADGMHPGDGRHSGIDGSEINNGLLAIENCMVNHQQRQMETTDFVADDNMFGQSFGEGPNVADVSLENQGCLPKDGKVFEHTFDHHQGVELPSEYNFSTPFDIGIEPSVPMGPASIDHLLEEDFIWYFGA
>Aan_EIL1
MDLSDELAYCGNGDMGDFGGDNDGDGTQDDLSDDEIIEIDELEKRMWKDRLRHKRMKEMQKTKEANEKPKQKQSHEQARRKKMSRAQDGILKYMLKMMEVCKAQGFVYGIIPEKGKPVSGASDNIRAWWKEKVRFDRNGPAAIAKYQAEHSVPGKLEGVAAAAPTPHTLQELQDTTLGSLLSALMQHCEPPQRRYPLEKGQPPPWWPSGNEDWWPEVGLSKGQGAPPYKKPHDLKKAWKVGVLTAVIKHMSPDITKIRKLVRQSKCLQDKMTAKESATWLSVLQQEETLARQMNKSGGVINGSANHGTTDASSFLPANSASEYDVDGFEQFLNDKGAHEDGPEGDVDQYEVIAGSLPSRQRPPSATVDGYSDSNMNGNRPPLFPEQKAGQRPNEGEDQNVQQVAPRAQEGDNWRKRRLGEESSPIDNMAFTCQYEACHHHDAAHGFVDRNARNSHQIACSHQFEPSGTMYVQNGSAHHSLQAGAGKGMFQAGVEGMNQGTNSFVSLAVAGHKMGARSQQPLQEFFTGVYGRSENNSANVEIRPLMDGQGHGNGQVSMSSATGMRMESRDQGARYGHSYDWGVGNGAVQGNTSSSQILDGQFEPPQEDIPLPDDVFDNTFDFGGPIEGPLEFFFEEDIAFYGS
>Smo_EIL1
MAKYEGICSRSGGGAGQLSAAAPTPHTLQELQDTTLGSLLSALMQHCDPPQRRYPLEKGVAPPWWPSGDEEWWPELGLPNGQGPPPYKKPHDLKKVWKVGVVTAVIRHMSPDIGKIRKLVRQSKCLQDKMTAKESATWISVLNQEEALARQCSGNLIGQQQQQKLVRQSKMAYLMRVYYEIHETWLDGYVGRPLVLVIVQNKVTSGSKARIRHTQVGTTGIKLISSNGEQMEGEKTRRSLTSSRDLKPTTTPKRRLPNLPKSAARRNDKVRESSS
>Smo_EIL2
MDVDELEKRIWNDRLRLKRIKDKQKARVNNAFSSNHSNHSHGQQQQQQHHGGPAAQHQNLGNLQEQARRKMLRAQDGILKYTLKMMEVCKAQGFVYGIIPEKGKPVSGASNNNRVMEGEGPLRSERPRRHGQVRGHLLQIRRRRWPALRRRPDATHFPGAPGHHAMQHCDPPQRRYPLEKGVAPPWWPSGDEEWWPELGLPKGQGPPPYKKPHDLKKVWKVGVVTAVIRHMSPDIGKIRKLVRQSKCLQDKMTAKESGTWISEEVGEQAQRPHKVSFKLKKAEAVEEIDRVGNAFEDLTQWYLDNAKDNPKIFRGTERCASGISQAIREFKFDPCVSPRDADLLSQLTAGDTEGLIGRGVVLLCEMAPDSTLGLEDDLRRSVEILRPLHGIYRGKNFCMWVDRIRATKVGDVTWVVKFDKWQRTDEELNYRLTTAVCFNMRMACLMRVHYESTKRGLMEAQPTIGEKISRDESSSSGIQIPGLLRLIYGEGKRGVTSGSKARIKHTQVGTTGIKLISSNGEQMEGEKTRRVGVHVVNKTMRINVKNPQTESGKEKEKYNRATKKVEHCEWKIS
>Smo_EIL3
MDVDELEKRIWNDRLRLKRIKDKQKARNLGNLPKHKQSQEQARRKKMSRAQDGILKYMLKMMEVCKAQGFVYGIIPEKGKPVSGASDNIRAWWKEKVRFDRNGPAAIAKYEAEHGICSRSGGGAGQLSAAAPTPHTLQELQDTTLGSLLSALMQHCDPPQRRYPLEKGVAPPWWPSGDEEWWPELGLPKGQGPPPYKKPHDLKKVWKVGVLTAVIRHMSPDIGKIRKLVRQSKCLQDKMTAKESATWISV
>Smo_EIL4
MDVDELEKRIWNDRLRLKRIKDKQKARVNNAFSSNHSNHSHGQQQQQHHGGPAAQHQNLGNLPKHKQSQEQSRRKMSRAQVGILKYTLKMMEVCKAQGFVYGIIPEKGKPVSGASNNIRAWWKEKVRFDRNGPAAMAKYEAEHGICSRSGGGAGQLSAAAPTPHTLQELQGTTQCSTAIQRRYPLEKGVAPPWWPSGDEEWWPELGLPKGQGPPPYKKPHDLKKVWKVGVLTADCDEDNPWDIGLPWIEVLARQDDCQGERDVDLGTPPRLGTLLGLSSLISGSERPEVLAFLAKNRAESGKEKEKRREGSKFLSEQRALTSRTRQAPSIPSLAPPSSPSSPLRPLSTFGRASDETKRSISVISRKKHRRQKSLKKHSHHFLQLSDMVKFQKQLEGQLVPEWRVKYCDYKQLKKVVKRIKNQILHTKNQQHKVFDPNVFSVDKSKLQNLLQNPSAILSSCCEQSISSETSMDVVHKTRIADGEDFYETELFGTRSDHEKSFFFGLDDQHNKVDKFFRCKEDEYDAQAQQLHIQMQELIAMQELEGEPGNKGKVQRAAKMLQTAFVEFYRGLRLLRNFSSLNVMAFVKIRKKYDKMVESSHFATSDKV
>Smo_EIL5
MDPYKKPHDLKKVWKVGVLTAVIRHMSPDIGKIRKLVRQSKCLQDKITAKESATWISVLNQEEALDVKDVSVLEGCRLTEPAHCWGHRRVDRTWSVRWLRGEVESSHEVFEHLKRPMAPDSTLVTPWKLEDDLRRSVEILRPLHDEELNYRLTTADGMPYASALRIHETWLDGYAGRPLVLMYFISCLIVFLTMFASEWRVKYCDYKQLKKVVKRIKTQILHTKNQQHKVFDPNVFSVDKSKLENLLQNPSAILSSCCEQSISSETSMVVHKTRIGDGEDFYETELFGTRSDHEKSFFFGLDDQLNKVDNFFRCKEDEYDAQARQLHIQMEELIAMQDDESQSLKGSPGNKGKVQRAAKMLQTAFVEFYRGLRLLRNFSSLNMMAFVKIRKKYEKVTGVWQLPLCNVGRCEEIFL
>Smo_EIL6
MEEDVADYEVELSDGDDVDDDGGETDIDELEKRIWMDKLRLKRAKEQLKARGAGGGKDRAKQKQSPEQARRKKMARAQDGILKYMLKMVEVCHAQGFVYGIVPEKGKPVSGSSDNLRAWWKDKVRFDKNAPVAIGKFQAENSGEDSGRDSSRRKNWSTARALQELQDTTLGSLLSALMQHCDPPQRKYPLEKLVPPPWWPTGNEEWWSEIGSQVRGAKDVPPPYKKPHDLKKAWKVGVLLAVIKHLSPDIAKIRTLVRSSKCLQDKMTAKESATWIAVLAHEESLVVSSSTSNAATTTTTTKVSNVCNSGSSSSNDRARSQPAGTTSSDDDPAPPPSSKQPKNKNKSKQAKKVASASVTPPPPPPPPPPPPPPVRPGSSEVSAMDEEEEDPPQQRVETGRRSREKRPIAEPRIEPEERSFRCRYEQCFHHDLGNAFKDYNSRNNHEGSCSYRPVAEAGNGLIQSGVAPYNQVAMVAAVAAAPPGGGGKGLFQPTPPLVVEAWGYPAAAMGSNFSVFQQQGRSLDLNEQEQRQDRHHHHLEQPQEQLDRPGEQGDQGSRPEEERDRHRHDHHHERQQSGGLADPFYLNELAMEEERNDGQHHEFGAPGEEEVHSDYGFPAGEYDLALGSPEPIMGGFEFLDSNDIWYFGA
>Gbi_EIL1
MDIIEEAYDNHAKTELALQLCWAIGDHRGPLFQKKDYTLIYTTWVGNQINKGKEFEMQPSSAGGQTASTNSEYDVEGYDDSPGSLHPGEDAQEGEIDVGPTIGGSLSSRGTQICYEGDDSNEKSAVNGSLVVQDGELAEAMRKKRSSRDNDGEGMAEDDVSDEEIDVDELEKLMWKDRIYYRRMKEQQKAREQNNDKPKHKQSQEQVRRKNMSTTQDGILEYMLKIMEVCKAQEVKSKTQEISSRKTVDRNKLDQDTCANPRRNPPRKRVNLLKEEFDYKGLFHKLENQADVLIAENERQDKLSLYAEQEMEKKLKETQWSLMEAKKDGYSRCALVATCLDFDSQTEGPLGQLFEEEKKKPCRDPGWRLRGGRIAEEKTMGWRLPESD
>Gbi_EIL2
MTSHNEYAGYPGTLDILSLPGEAIDLMGEYDEKVICGDDLSEDDIDVDELEKRMWKDRIKHRRFKEKQKGNDDNDILKQTQSQEQARRKKMSRAQDGILKYMLKMMEVCKAQGFVYGIIPEKGKPVSGASDNLRAWWKEKVRFDRNGPAAVVKHQADNPSLRREDEDQPQTSTPQTLQELQDTTLGSLLSALMQHCDPPQRRYPLDKGVPPPWWPTGNEDWWLQLGLPQGQGPPPYKKPHDLKKAWKVGVLTAVINHMSPDIAKIRKLVRQSKCLQDKMTAKESATWLSVVNQEEAFYRQENRDVCLPSNVTSVIGNAGDQIFSSSSSSSEYDVEVSEETLNPVSQKSNVHEHEAVHFNPLNMAISKESFLHVQNNDGADFIRKRKLPSESPLMQEQMIYTCPYEQCPHHVHQNGFLDQSLRNAHQTDCPCSVDVQSLAFQRSDFQETKSIHQTDCPCSLDVQSLAFQGSDFQETKSIFNTPIGQSNQLQVHKEGAFQMRKEGQVASQGNSSLITPSTTSVTMSANTRQQPISELLNLYDTYLQQNKSSALRILPTMGNNNQIEVNARLAPQGKEVQNITPADNLFGKSDLAANNDYKPSINMEQAVRGLSADPSMVSVQPFEFKLHETFGDVGVASPHNISLDCMGSFGRGSYSLPTYDDLIWYFGA
>Gbi_EIL3
MVSHEEIGYSGHFDFLPIPEAGGGRGDAMGENEVEVMHDDYLSEDEIDVDELEKRMWKDRLRLRRIKEHQKENYDGDSVKQRQSQEQARRKKMSRAQDGILKYMLKMMEVCKAQGFVYGIIPEKGKPVSGASDNLRAWWKERVRFDRNGPAAIAKYQVEHMSPGKNECNVSVAPIPQTLQELQDTTLGSLLSALMQHCDPPQRRYPLEKGVSPPWWPSGNEDWWPQVGLPKGQGSPPYKKPHDLKKAWKVGVLTAVIKHISPDIAKIRKLVRQSKCLQDKMTAKESATWLSVVSQEEVLSRQQNPNSCHLTSGTICGNAGALTASNSSEYDVEGFDDAPFSVSPNNDGQGDELQDFDFFNMANSKESLWSIQNGDTAAIIRKRKLPGESLMQDEKVYTCPYEQCPYHEREDGFLNQNLRNAHQSNCPYRTDVRGIEFQRPEPQANNFVFCAPMEQPNPLQLQEQGVSQSRNEGQLASQGNTNLPSLTTSGLTMPANSPQPINELLALYDSALQRSTASTNWSPQYIGNDNQVATNTGPTFQRRDFFRIAPEDIFFYQGVVDGNNDSESSISVHQSSTSTRQTMKETLSSNESKAFDQSFEPQSQEILRDIGFGSPYNISCMESFGRGSKNQITHDDQIWYFGA
>Gbi_EIL4
MEMEQAMVTDYGVGENSDLEVGDLAEEMAEDDVSDEEIDFHELEKRMWKDRIKYRRMKEQQKITTDRNDKPKPKQSMEQARRKKMSRAQDGILKYMLKMMEVCKAQGFVYGIVPEKGKPVSGASDNMRAWWKEKVKFDRNGPAAIAKYQVENHSHGMQQNNLTVTPPSHSLQELQDTTLGSLLSSLMQHCNPPQRRFPLEKGIPPPWWPSGDEDWWPQSGLQKGQGPPPYKKPHDLKKAWKVGVLTAVIKHISPDVAKIRKLVRQSKCLQDKMTAKESATWLGVLNQEEALTGQSNQGNVVSNSSGSHTSANGGTCTTTSSASEYDVEVYDDSPSSVSPKDDAQNGEAEVSPCDCSLNSSGVQVASERNSSNKNTSDNVVTVVRDGDSAEDSRRKRLRRNNSIPEQLAFVCPYQGCQHQDWRNGFPDINQRNLHASSCPYNYEAHRSFMGADSGMNQAVSYTGPLEDPNKSHGGAKGVSNASTEGNEVQPRCGSGFSSVQVVSEQMYSEGRPHEFLTSFHNTGLQSEGQLISGNFCAQDGDCHTKQQLHPGTSWNQIGQETIEIHDVASPVFRHSLMVDSSSNELSGDIPNYGFNDTGKLAGNHFEPQSDSLAMDYGFNSPFDFRLDGPGSVDVDLDFSFDEDFIHSTCGKLADISVAAEYNMTRWG
>Gbi_EIL5
MGIYDEMGYSGNLDFLPLPPEGDSMCENEGEVMHDDDLSEDEIDVDELEKRMWKDRIRLRRIKEQHKVKDHVDTAKQRQSQEQARRKKMSRAQDGILKYMLKMMEVCKAQGFVYGIIPEKGKPVSGASDNLRAWWKEKVRFDRNGPAAIAKYQAEHAIPGANEDNVIVAPTPHTLQELQDTTLGSLLSALMQHCDPPQRRFPLEKGISPPWWPTGNEDWWPQVGLPKGQGPPPYKKPHDLKKAWKVGVLTAVIKHMSPDIAKIRKLVRQSKCLQDKMTAKESATWLSVVNQEEALSRQQNPNACPPTNVAVSANAGALTFSSSSEYDVEGFEDDPNSLSPSNDVQECKPHDFDLFNAGISKERVSSSLQIGDNSDFIRKRKSRCESPVQDQKVYTCPYEQCPYHDRQLGFLDQNSRNTHQSNCPCRTDLQGMGFQRPETQESNSIFCMPMGQPNQLQVQSKGGSFPSGKEGQAASHSNTNLTPLSTTGLAVPANNSQQPINELLALYDSGLHQNKTSTLGSLPITEEHNQLEVNTGATLQGKEMLRIAPDESFFGQGVVVGNNINEPGLNMQLLLRDGLTLDQSKMFDQAFMHQSQEMNGDFKFGSPYNLSIDYTDSFPRGSEAVSKYDNLIWYFGA
>Gmo_EIL1
MGIFEEIPFSGSIDLLQIHNGGGEVGSMCDNEAEMLHDEEFSEDEIDVDELEKRMWKDRMRLRRIKEQNKGKDQNDSAKQRQSQEQARRKKMSRAQDGILKYMLKMKMMEVCKAQGFVYGIIPEKGKPVSGASDNLRAWWKEEVKFDRNGPAAIAKYQAEHATPGSNEDSMPVAPTPHTLQELRNTTLGSLLSAFIKHCNPPQLRYPLGKGSPPSWWPTGNEDWWPQLGLPKGQGPPPYKKVHDLKKAEKVVVLTAVIKHMSPDIALIRKLVRQSECRQDKMIAKERATCLAVVN
>Gmo_EIL2
MHNSNDMTMELDDLIRDTEGETLALDDLSDEDMDIEELEKRMWRDKLRHRRLKELQKTKEQDGEKPKYKQSQEQARRKKAARALDGILKYMLKMVEVCKAQAFVYGIIPEKGKPVSGASDNIRAWWKEKVKFDKNGPAAITKYQAEHDRKLREKGLKSKSIPSTLLELQDTTLGSLLSALMQHCDPPQRKYPLEKGIAPPWWPRGDEEWWSDLGLSNGHGSPPYKKPHDLKKAYKVAVLTSVIKHMSPDIAKIRKLVRQSKGLQDKMTAKESATWLLVLNYEESLSQQQDARNEGSLVVDLSNGSGPMQSSEDEYDVDVCEDSPDTLTNKNDKQADTTIPRTTTAQNKKEKEPHKKNSNEKAPEKSSNMVREKSLSTNIATKRPSDDQHMPSEERVYMCPYEGCIHSDQRNGFEDITQRNMHQKNCPFRHDAQGNSVDLNGIISYNASQSGPLWHPSQSQGNGKGFFQATVGHNPRNSQVPLDIPPVAVLPPISVSPLQVNNSEHAQYVALMGGDPNVSQLENQFVFSDIGMPDEQSRGGQPDTWAYSNHIGQGSGDFQPERNADLPHYFNSGTNDLNVEAENWPRDFDSDYDPHFSPSGLAFNDISVTDPIMDLDLDNVDIDHMIQYFGA
>Gmo_EIL3
MERQEEFGFSGELDIARLLADVAARGVPVPPALSGDEAAVAAMREGGAQGEEAGGGGGGGYMSEDDMDVDELERRMWKDKLLLRRLREQKNQSPDVVGVGVGVQVVDDAKLRQSQEQARRKKMSRAQDAILKYMLKMMEVCKAQGFVYGIIPEKGKPVSGASDNLRAWWKEKVRFDRNGPAAIAKYQVEHRVPGSTEADLSPNPSSEEALARLQHPEASLLMNFQACVGGGDAGTVTSSSSGEYDVECPDPVSDSLFSSCNAEKNTAAAPTKGFSFFNVMNDAKEGSWALGMGEDLRQNKKKKLCEEVVGQVENMYACSNANCPYSQGKAGFLDQNLRNSHHCSCPCNNGRQEIEFQKLECESNTVSSVYGSFGQANPQGNYVSQSHGGQQQQQTSSHVVPTFGDLAVNGLTTPVKTQQQINELLAIYDDRFQQNKGTPLTMKVMEQPPASAYNLEVSRVLPQGYIFKANPEDVMYSNAGAQGNSGSESSISVQQQPIRSNMQQSTRETAYGYESRAIGQNFIPQSQETMRNISFGLPRDISRGCVESLHRRLNNEHNRGRQDMVFWSMNIEK
>Gmo_EIL4
MGIFEEIPFSGSIDLLQIHNGGGEVGSMCDNEAEMLHDEEFSEDEIDVDELEKRMWKDRMRLRRIKEQNKGKDQNDSAKQRQSQEQARRKKMSRAQDGILKYMLKMMEVCKAQGFVYGIIPEKGKPVSGASDNLRAWWKEKVKFDRNGPAAIAKYQAEHATPGSNEDSMPVAPTPHTLQELRNTTLGSLLSAFIKHCNPPQLRYPLGKGSPPSWWPTGNEDWWPQLGLPKGQGPPPYKKPHDLKKAWKVGVLTAVIKHMSPDIAKIRKLVRQSKSLQDKMTAKESATWLAVVNQEEALCRQQNPNACLPAAGSANNAVALTFSSSSEYDVEGFDDERNSISPNTDMKDCKSHDMKLFEMQDCKPHDFELYNVGGIANDRVSSTFPVAVGDNLDLIRKRKLPQQLPLEDHKIYTCPYERCTYHDRQHGFYDQNLRKSHQASCPHRPELQTIGFQRLEHSETSPVFCLANGQSNQLHGQAKPGIFSSAKDPQIAPTVGTVNLNSLGPACLPNTATNQQSINELLALYDGSLHQNKPPASIGGLSVMDGHANNHGGNINPNMNPTSQGSEILKVTPDENFLGQATVSASNNCADSTINMQILMREGQGLSLDQSRVFEQAFMHHCQEMNGGDLKYVPPYNNNLPFEYGESFARVTETVGRFENPIWYF
>Atr_EIL1
MGIYEEMGFPCNFDIMPQPTEVDPTVENEGEAAMIQDDDDSEDEMIDVDELERRMWRDKLRLRRLKEQSKGKEAMGGDLAKQRQSQEQARRKKMSRAQDGILKYMLKMMEVCKAQGFVYGIIPEKGKPVSGASDNLRAWWKEKVRFDRNGPAAIAKYQADNAIPGISDENSGMASTPHTLQELQDTTLGSLLSALMQHCDPPQRRYPLEKGIAPPWWPTGNEEWWPQLGLPKGQGPPPYKKPHDLKKAWKVSVLTAVIKHMSPDIAKIRKLVRQSKCLQDKMTAKESATWLAVVNQEEALSRQQNPDACPPSSSSNGMGLSLLAAPVTTMEVQEIKPDVDLFNLGMGKERLLPPIKSETADFVRKRKLPTEVIVVDQKIYTCDNVQCPSHQYQLGFLDKNSKNNHQSNCPFASEIHQGMGLPLPRPDIGKEKPVFPLPNFTQPLQAMSGNGNGFLGNDSNKFLTGNDGSNNMTAMTPAIVNNSDDLPDLGLPLDGQKRIKDILDSYNFNPSLQPNRNNPNHGTGMEIHNQRTLIDINMDLVNPPINGFRPANEENMFGHGAMMGGNHNGFDIYFRDDLPLDPCKVFDQGYEQNSHDVNAEFKFGAPYNVGMDFGIPFMKTPEALRKPEAPIWYFTGP
>Atr_EIL2
MDQLAMIANEFGDGSDMEVDDIRVDNLAENEVSDEEIEPDELEKRMWKDRIKLQRIKERQKAAAQQAEKPKQKQTSDQARRKKMSRAQDGILKYMLKLMEVCKARGFVYGIIPEKGKPVSGASDNIRAWWKEKVKFDKNGPAAIAKYEAENFSAGKADNKGGFNSLQDLQDTTLGSLLSSLMQHCDPPQRKFPLEKGVAPPWWPLGNEEWWSELGLSKRLDPPPYRKPHDLKKVWKVGVLTAVIKHMSPNIAKIKKHVRQSKCLQDKMTAKESSIWLGVLNKEEGTIHQLSNENGSSGVSETGTPPAFSERKEAEACSNSEYDVDGYEDEPCSVSSKDNGKASKDDRETCLEKGDSRENEKRLHQEFHAKEPSPQEARRKRPRTSSTPVNQHEPLPLEESQDGVPRNVIPDMNLMEAQPISVQPPPQNIQLGSAPLPLEDPTQLPHQLQDSQFHNVPGEFSGMASANIVARSMSVKGQPLLFAGAPNTSLHTKATFPAYDSSPGRYGFSHAQSQMQMVNGGHDLRQDGGEIRDENQVFGHVLTLEGRTHEIVGDVNPLVKDAFHSEPDKLVESRFGSPMHDLSLVYGFHSPFDFGIGDTGSLEAADLDFSLEDDLIQYFGA
>Nco_EIL1
MLKKARKRVFLPSPHLVTPRAIGHEEQVLQDDDESEEEIDVDELERRLWRDRIRLRRLKEQNKAKENRDIAKQRQSQEQARRKKMSRAQKYQAENAIPESPAMVSTPQTLQELQDTTLGSLLSALMQQLQTASEAVPTGERVSSTVVADRQGGLVASVGAAEGPGSSPLQEASQPQEGMEGWCAHCCDKAHLSGHGQDPEACSAVKMPAGQDDSKGKFDVVGYERNPSFESYASENRTLFLGKNSVAEYYFRHMDGCTVSSEAERQRLIWCLEAFGLEGSKATELGTLRAAMGCRIGAKLSTDMKQFDTQVAVGWELNDRKEASVPKL
>Nco_EIL2
MMIESQRKSMEQLALVATGLGENYDIDIEDMRNNLPENEVSDEEIEPDELERRMWKDRIKLKRIKDRQKSSAVTQAEKSKYKQTSDQATRKKMSRAQDGILKYMLKLMEVCKVRGFVYGIIPDKGKPVSGASDNIRAWWKEKVRERQEGSMCSNSDYDVDVCEDGPCSASSKDDGRNSRADDDTCVQNGNSNDKQSSRQEMANEKSHDKSSSDGPRRKRARKASQPAEQLAIVVWSGDVQEEPENPIPDMNRASLENEEFHVPVPEHDVSSNLAPRSQEGGDPHLSTEPRMQNGSGYSENAVAHSMFVDGHPLLYAGAKDRSVQSKRSFDPYSSSRRYEYPHGCEHPDIVGINGEVRQDVMEMHDESPVFANVLTLDGSQNEASTDVHHLVKDSHVLHNVPDKLAESRFGSPLGGLSLDYGFSSPFDFGAEGSGSLDAADLDFSLDDDFIQNEFQVIRVTSNGKHENK
>Nco_EIL3
MDIYEEIGFAGSFGFPPVPLPQPACDQTIANEGEVLPDDDDSEEEIDVDELERRMWRDRIRLRRLKEQNKAKDSGDIAKQRQSQEQARRKKMSRAQDGILKYMLKMMEVCKAQGFVYGIIPEKGKPVSGASDNLRAWWKEKVRFDRNGPAAIAKYQAENAIPGCMEENSGMISTPQTLQELQDTTLGSLLSALMQHCEPPQRRFPLEKGVAPPWWPTGMEDWWPQLGLPKDQGPPPYKKPHDLKKAWKVSVLTAVIKHISPDIDKIRRLVRQSKCLQDKMTAKESSTWSAVVNHEELLARQMNPDACLPLSSLSGNGTIACNGSSEYDVDGYDDDDANMEFLDRKPELFHPGVAGERIIPSMNAETASDCVRKRKFPAEQLMMESKAYIRDNIESPCHDCQMGFASKSTRNNHGSNCFYSSNFPQGITLPAVVANDEKPIFCLPVAEGKQPQEPNLSVAVSANRTAGYASRKQANMQVGAASSPIPPNPPSQSLVDHNPGPLTGLGIPVDGHKSINDLFALYEQQRKVISRPSVHEGRNEGPSPLLANVFDEQSCGMSMALEQCKMFAHGFDDNQQDVNPGYKFGSAFFPMEFDSFSRGPVLHKLGTTHWFA
>Nco_EIL4
MLLCPGENSTGMYEDIGFGGSFDLLPLPLQPSECDQAIGHEEQVLQDDDESEEEIDVDELERRMWRDRIRLRRLKEQNKAKENGDIAKQRQSQEQARRKKMSRAQDGILKYMLKMMEVCKAQGFVYGIIPEKGKPVSGASDNLRAWWKEKVRFDRNGPAAIAKYQAENAIPGTDEESPAMVSTPQTLQELQDTTLGSLLSALMQHCEPPQRRFPLEKGLAPPWWPTGKEDWWPQLGLRKDQGPPPYKKPHDLKKAWKVGVLTAVIKHISPDMDKIRRLVRQSKCLQDKMTAKESSTWSAVVNQEEIIARQMNPDASLPMASLSGSGMLAFSGLSNEYDVDGYEDDGDMQIQERKPDVFSLGSIAGERFQLQSIKAETPPDCTRKRKLPVEHLMLDQKVFTCDSIERLQRDHGIGFLHKSARNNQVSNCLYSGSFPQGVTLHGMQQPNPPAVTVSRTAYVPSKDANLLAPPPPPMLQRTPQNMVVNSNPVPLSGLGIPVDGQKSINHLFAMYEQQSKNQISLAPADDKNLLDLPQTSNTQTGGHESNSTFEGSDFGAHNSGMNLLLRDDLQLDQCKMLDQAFDEFPHDMSSGFKFGASFIPMDYSDSFPRGPEMQKLESSLWFA
>Nco_EIL5
MALCWEGDCKDVRLSTAAHGGSTGHKTVHELLSGSSNFGRSLRCYIATKQIVSALMRGKRKRRKFFFGKKFLPVRARKRVFLPSPRLVTPRAIGHEEQVLQDDDESEEEIDVDELERRMWRDRIRLRRLKEQNKAKENGDIAKQRQPPEKARRKKMSRAQKYQAENAIPESPAMVSTPQTLQELQDTTLGCKPPQRRFPLEKGLAPPWWPTGKEDWWPQLGLRKDQGPPPYKKPHNLKKAWKVGVLTAVIKHISPDMDKIRRLVRQSKCLQDKMTAKETSLFEFTNITYFLIPEIFKNTTLGRWMVARLVRKRQRLIWCLKAKYISRPSKALNEERKKNPLY
>Bvu_EIL1
MSEESDAEDISYAELKRRMWKDKMRMKKLIATKNASKAVTETYKLAGTSTVDNLTVAATASREEKSRRKKMLRSQDAILKYMVKVMEVCKAQGFVYGIIPEKGKPVTGSSDSLREWWRGSVKFEQSAPQALQHLIVPAILGCAGAVNGENSASTLHMLQELQDTTLGSLLSALMQHCIPPQRRFPLERGLHPPWWPTGDEVWWGQQGVLAVEHGPPPYKKPHDLKKAWKVSVLCAVIKHMSPDLNRMMRLVKKSKCLQAKMTAKDTATWSKVVDQEEALLRLTHLGKTGKDQDSDTEHQQNKRKADAFDQDVETEMALQYTCGNLEGLQNEAGLGLIEKHTRSKHGPECNSVAQSSSLEAIYAQLAAEYHDYLDLQHRTASLPVNLHLADSSVMPSDETYRHCHPQPQVYSVVGDQTQYWETAVADLGLDVAYQVHRGNVDHNHCPLEEGLNQQVAVAATSIWDLPYQEPDDD
>Bvu_EIL2
MGYFEDMGFCSNFDFFAPPPSMAGEGEVGREAEAEAAVDEEYSDDEVDVDELERRMWRDRMLLKKLKEQSKDKAKEGVDAAKQRQSQEQARRKKMSRAQDGILKYMLKMMEVCKAQGFVYGIIPEKGKPVSGASDNLRAWWKEKVRFDRNGPAAIAKYQADHSIPGINEDCNAMASTPHTLQELQDTTLGSLLSALMQHCDPPQRRFPLEKGVPPPWWPTGIEEWWPQLGLPKDQGAPPYKKPHDLKKAWKVSVLTAVIKHMSPDIAKIRKLVRQSKCLQDKMTAKESATWLAIINQEEALARRLFPDRCPPPNAGGSGSLVISDSSDYDVEGVDTDPNSEVDDNKPQNINLFNFGVGAEREKFMTPNPMLTSAIKGEVIDANTSEFSEKRKQPSSGSHLVMDQKIFVCEYPQCPYSDSRLGFLDRNSRNNHQLNCAYRFSPSTHGVGATNFQGNSIEAANFPTSFAQPEKLSLQSENQSSTTFSTSGLGLPEDGQKLITNLMSVYDNTLHQNKNVNLGSGNFAENNQIGGGFACQQGALFGNSASQGMNINTMKDHNQAQPKVSQFQLDNGFLGQGMPMNVNNNPQQKLQFQMGSSVFQGTNMNPPEQKVQLAMDTSFNGQRTVSGANVVTQGTNMSGSVFQSNAIQLDHGRAFDSSSFGMTLNDNMSDFGFGGVPFNLSTIDFDQLSRQDNSIWNL
>Bvu_EIL3
MGELEDIGPDYGSDIEVDDLRGGNIAEKDVSDEEIEPEELERRMWKDRIKLKRIKEREQLEAQRAAEKQKPKQTSDQARRKKMSRAQDGILKYMLKLMEVCKARGFVYGIIPEKGKPVSGSSDNIRAWWKEKVKFDKNGLAAIAKYEAECLVMTEGANNGNGNGQSTLQDLQDATLGSLLSSLMQHCDPPQRKFPLEKGVPPPWWPSGDEDWWSKLGLPKGQNPPYKKPHDLKKMWKVGVLTAVIKHMSPDIAKIRRLVRQSKCLQDKMTAKESSIWLGVLGREESLIRQPSSDNGMSGVTGSPHGPRGEKRKPAASSDSDYDVDEGAGSVSSKDERKNQQSDEETIGAPETNTRSSIRNKNLIGKQSKRKKSQGKPSSIDEQTSPSKDDQLLVAAPNDKQAAPSTIENLVEPVGPVSDMDHENEDLNGFLMHDSSNQEDNGSLFIEPLVPMATDNLGQYHPLASDYGQYGYLSNVRPPNIMSRQNMLAADQSFHHAMVQENELQHADSYYDPSIQYGQRHDKQYGQGHDVQNLQHPISEPQARNEIVGMHLPSLNLTGNEITGSHLPVFDGPFNSSLGSPFHDLSLEFSLGDYEIEDFGLDEDFLEYTGA
>Bvu_EIL4
MMFAEMSLCGGDVEFSSTPTLAADIAASQVNPGDIMVDEYSDEEMDVEELERKMWRDKMRLKRLKEQNRVNKGFDARKNHQSQEQSRRKKMSRVQDGILKYMLKMMEVCNAQGFVYGIIPEKGKPVGGASDNLREWWKDKVRFDRNGPAAIAKYQADHFISGANEEFNSVGPTPVTLQDLQDTTLGSLLSALMQHCNPPQRRFPLEKGVPPPWWPTGKEEWWHQLGLPKDYGPPPYKKPHDLKKAWKVSVLTAVIKHMSPDIAKINKLVRQSKCLQDKMTAKESATWLAIINHEDVLARELYPDCCPHLTSAGGSGSFMINDSGEYDVEGARDKPNLNVLEKKLADNESSDLGREKRFKGHPLISQLSNLNSEEKVCVMDNSRKRKSFEQFKDRMNQQIYVCGLVECPHNQLELGFYDRISRDNHQLTCPYQSSNLPYGIPNYQVNEVKPSAFQRQALQDEHAALPSNSAQPVFDLSGLEVPEDGQKMISELMSYYDSNILATKTPYHEIISPADHNVMQRSMDYNQNDLILRPSSITELNLPDQYDIQVHHQMLNWQEENKFSGCEQLEHDLSVNGLDSILKVQLDLPYTDFMEDLPSGTSTACLKQDPSTWYNNNII
>Cca_EIL1
MNDGCKKRSGSSKKLAPTSSTGVYGMTGMHLKRMKPAEKVVADGSREQQSRRRKMSRAHDAILKYVLKIMEVCKAQGFVYGIIPEKGKPITGSSESLRKWWKEEACFDQNGPLAVSEYHSTMAAVEQCDDVFKNSIEGEETLLKKLSPNQKIEPELDHFKNSMEERRKNTDRCLYHANDDGHGAISWMNMIETTEKEHSKEKESGIANRSRNVYLGFRI
>Cca_EIL2
MDDLVMDTNGLGDGSDIEGDDIRCENIAEKDVSDEEIDAEDLERRMWKDRIKLKRIKEKQKILAQQTAGKQKAKQTSDQARRKKMSRAQDGILKYMLKLMEVCKARGFVYGIIPEKGKPVSGSSDNLRAWWKEKVKFDKNGPAAIAKYDSGCLEKNRPSNSYDSDYDVYGFEDGGAASVSSKDDRRQPRKDAEQSGHSRDPPPPVPDKEQPQPRAEKKRKREKSKPSQEQLVDGLPDINQADVSLVDYPMQENIPEDHPLTAVRPLAATNGTEVQIPPNMLLYPPVQESEYRPQGLGITNGHEVAGVHHGPQSSELHPLVPYSLYMPPIEEQQPVHEFQIRPEYSGVHAPESQPHRDENSNAIPGGFHNDHEQPVDNQFESSINSLSLDYPGFNSPFNLGLDATTSLDPDLDFLLDDDLI
>Cca_EIL3
MDFYVDFDNLRTLEAEQQAPNCKGVDIEEETRRTWMDKMPLTSVKEQNEGNNRDIVLKQLSKMMEVCKAQGFVYGIITENGKPVSGASENLRAWWKEGVRFDENAIAVINNHQAENSNDDGIQGEQTIVGNQNHADGGLVYSLNSSILVPKIKQPFDGLEGQKLKQQAVIIQEQTYPSNYSPSFDNDFCVGFQDGQSRISHQMNYDPYHEMINEPFQHLSDPSEGNPGGSTLYMGKTNIEKEPIYTMPHQPNIATSGTQP
>Cca_EIL4
MGIFEEMGFYGNLDFLSASQCEGERPHETEQEAPGEEDYSDEEMDVDELERRMWRDRMLLRRLKDQNKGKEVDNAKQRQSQEQARRKKMSRAQDGILKYMLKMMEVCKAQGFVYGIIPENGKPVSGASDNLRAWWKEKVRDYDVDGVEDDQTVELEECKPQPRDVNNLYSMGLMGPADRLMVPQLAQVKGELIDVPSPDNFVQKRKQPSDEQQPAMMEQKIFTCEFPQCPYSDIRVGFQDRFSRNNHQMSCPYRSTPNPNHNPSRGGTLNFQMNNHIQKEPVFTIPAFAQPKITTAPPVNQDSAPSYGGLNSQLGLPGDGQRAISDLMSFYDTKHQQTNRSLNSGNLDVIGDHQNQKQKFPIQLDDFFGHGVETNIPSNQSTFLPPGFQFDNKTPYNSGFDANNLNTNENNLDFRFVSQSPFTLGGVDFSGDPNPNADINMWYL
>Cca_EIL5
MDFYVDFDNLRTLEAEQQAPNCKGVDIEEETRRTWMDKMPLTSVKEQNEGNNRVEAATPCQTVAKARQKKMSRLQDIVLKQLSKMMEVCKAQGFVYGIITENGKPVSGASENLRAWWKEGVRFDENAIAVINNHQAENSNPREDERRGMRTDRVVAGSVGTAGDERRATMRDGEERRESGKTGER
>Cca_EIL6
MAMFEEMGFSGSFDFLSGPPFETATATEAAAMEEDYSEDDEMEIKELEKRMWRDKMLLRRLKDENKCKQGVDPAKKRQSEEHARRKKMSRAQDGILKYMLKMMEVCNAQGFVYGIIPENGKPVGGASDNLRGWWKEKVRFDRNGPAAIAKHQATHVGVVDEVSLELEDCKPAPPTFVLPLAGVKGEAVDSFNSDNFKRKQPSNDIDDHHQAPDVYACEYPQCPYNDVRVGFHDRSARNNHQLNCAYRPIVGGTLNFQTNNLEKLSVFNIPSFGQTKLTAASLPVNHVAPPPSYGGGGGGGGGGGGGGGGGGGGSISELGLPEDGQRMISDLMSFYDTNLQQTNKSFNPGNLDQIQIDNGFFGPNVETSTGFEFGNCRTPYESAFDSGCNPNVNDNNALDFRFGAQSTFSQDVSMWYL
>Car_EIL1
MGSEIKLGTNFPFKSWRANLSSTPSIRGRHCNIRVEFHEEEDDPLSPANTEIDQEEDEVEEISYDDLKKRMWKDRLKMEKLKKTMENERLLAESQAKEDMSRRKKMSRAQDSILKSMVKIMEVCNAQGFVYGIVPEKGKAMTGSSDSLREWWKGKVKFDQMAPVAIAEFLPKIIQEGGVDPNSLLYLLQGIPDTILGSLLSALMQHCAPPQRRFPLENGLPPPWWPTGKELWWGDQGMAQEQGAPPYKKPHDLKKAWKVSVLASVIKHMAPDFNRLRRLVRQSKCLQDKMTAGDTSTWSRIVDQEEALSKLTEKALKISPSEQDDQEKEKEEGLNLASVAASEKRKCMFECEVILDSLLACQNSDCPQSNLSSGFSDKNSRSEHEKTCIYRKSDGEKNDADIKSQESNSFPVGLSIHHQPFPEGQVLFTADQVMVNDDHHGVTSQHDWMDTYHDEIGQLPWIMMHMETWT
>Car_EIL2
MVEFHEEEDDPLSPANAEIDQEEDEVEEISYDDLKKRMWKDRLTMEKLKRMMENERLLAESQAKEDMSRRKKMSRAQDSILKYMVKIMEVCNAQGFVDGIVPEKGKAMTGSSDSLREWWKGKVKFDQMAPVAIAEFLPKIIQEGGVDPNSLLYLLQGIPDTILGSLLSALMQHCVPPQRRFPLENGLPPPWWPTGKELWWGDQGMAQEQGAPPYKKPHDLKKAWKVSVLASVYIKHMAPDFNRLRRLVRQSKCLQDKMTARDTSTWSRIVDQEEALSKLTEKALKISPSEQDDQEKEKEEGLNLASVAASEKRKCMFECEVILDSLLACQNSDCPQSNLSSGFSDKNSRSEHEKTCIYRKSDGEKNDADIKSQESNSFPVGLSIYHQPFPEGQVLFTADQVMVNDDHHGVTSQHDWMDTYHDEIGQLPLDHDAYGNMDLNLIPSEESPVPQENATSIWDLSYH
>Car_EIL3
MMMFDDIGFCGDLEFFSAPLKEADSVTPQAEPESDPVVDDDYTDEEIDVDELERRMWRDKMRLKRLKEMNKGKDGVDVAKQRQSQEQARRKKMSRAQDGILKYMLKMMEVCKAQGFVYGIIPEKGKPVSGASDNLREWWKDKVRFDRNGPAAISKYQADNSIPGKNEGCNPVGPTPHTLQELQDTTLGSLLSALMQHCDPPQRRFPLEKGVPPPWWPTGNEEWWPQLGLQKDQGPPPYKKPHDLKKAWKVGVLTAVIKHMSPDIAKIRKLVRQSKCLQDKMTAKESATWLAIINQEETLARELFPDRCPPLSSSGGSGSFAMNDSSEYDVEGVEDEPNFDVQEQKPSNLHLLNMATDRFKDRLPVQQQSHAIKDEVVTNLDFARKRKPANELDVMIDHKIYTCEFLQCPHSELRHGFQDRSSRDNHQLSCPFRNSPQFGVSNFNVNDVKPMVFPQSFVQPKSAALPVNANPPSFNLSGIGVPEDGQRMINDLMSFYESNIQGNKNADSGNAAVIKEQSVQQPGMQCQSDNYLHGQGIMMEGNIFEDTNVSSNRSIFQQGDRFEDTNIPASRPMFQHGDRFDQCKITSSPFNNSNENFQFMFGSPFNLPSVDFTEGLPGISRDNASKQDLPIWYH
>Car_EIL4
MNKERSFGFSGEHSLFIGVMEDIGVDISSDIEVDDIRCENMAEKDVSDEEIEPEELERRMWKDRIKLKRLKERQKIAAQQAAEKQKSKQTTDQARRKKMSRAQDGILKYMLKLMEVCQARGFVYGIIPEKGKPVSGASDNIRAWWKEKVKFDKNGPAAIDKYEAECRVKVEGVGNQNGNSQSILQDLQDATLGSLLSSLMQHCDPPQRKYPLEKGVPPPWWPSGNEEWWIRLGLPKGQNPPYKKPHDLKKMWKVGVLTAVIKHMSPDIAKIRRLVRQSKCLQDKMTAKESLIWLNVLSREEALMQQPSSENGSSSISEAPWRGRGQRKKPSVSSDSDYDVDGTDGTDCVSSKDNRRNQPLDVAPLKVVPQSVQEKEQREERPKKKKRTRSNNENMLVSQSVNEHCHDVPKDMVPDINHTGVEYPGYKSENNRTTAMSPIEKDAESQSHLPVAELNHFSTLPSANDIGAENTFASNKSLLHQSAQNLELVPYDSGSHQEAQDFQLHNIPEFSELHDGVPNSGVHYGPQDPSFQNRPQNALLQHGPHPLQHDPHPQSTPLLPGVHNSGMPQAHQYHFYTPHVDIGLNRDGHQSVVAFNEFQPRIENPEVNVPIIQRIGNEATSGDFDHYLKDRFENEQNAPVQNHFIPPLNSLSPDYPFLSMDGPPYDDYLLDDDLIEYLAS
>Car_EIL5
MFDETGIFGNLDFLSTPCGEGDVPPEVEPGRVVDENYSDEEMDVDELERRMWRDKMLLRKLKGQKKIKEGVDDGMKQHQSQEQARRKKMSRAQDGILKYMLKMMEVCKAQGFVYGIIPENGKPVTGASDNLRAWWKEKVRFDRNAPAAIAKYWIAHSIPGKVEDCCDITSTPHALQELQDTTLGSLLSALMQHCDPPQRRFPLEKGIPPPWWPSGIEDWWPDLGLPKDQVFPPYKKPHDLKKAWKVGVLTAVIKHMSPDISKIQKLVRQSKCLQDKMTAKESATWLDKTFCQGKTKRQQAYKGKHSATETI
>Car_EIL6
MFDEMGIFGNLDFLSTPCGEGDVPPEVEPGRVVDDNYSDEEMDVDELERRMWRDKMLLRKLKGQKKIKEGVDDGMKQHQSQEQARRKKMSRAQDGILKYMLKMMEVCKAQGFVYGIIPENGKPVTGASDNLRAWWKEKVRFDRNAPAAIAKYRVAHSIPGKVEDCCDITSTPHALQELQDTTLGSLLSALMQHCDPPQRRFPLEKGIPPPWWPSGIEDWWPDLGLPKDQVCPPYKKPHDLKKAWKVGVLTAVIKHMSPDISKIQKLVRQSKCLQDKMTAKESATWLAIINHEEVLAQKLYPDIYPRMFSEAGNGLYSSVESNDYDVDGVNGEGSLDANCEPQNLLKMGIDVSKDGKMLPSLAPVKGEVVDIDPELIHKRKFMSNEGDLDQKIYTCQNPQCPYSGYNMGFHDRTLRNNHQINCPYRLSASQNLGIMNYQPYKKKPEVISAPSVQLKPASQPMIEHPSCLSISKLGIPEDGQKMISGLMSMYDDSVQEKTCFDFGIDTAAEDQNLQQQIIQLHGDQSFFRPGVTMGGSISKETSLTLSHSAFPSTEFLYDNGNCKSTDDSGFNGNLNSNLDFSFGPEFNMESVDYSMDLFPKEDITTWYT
>Car_EIL7
MFDEMGIFGNLDFLSTPCGEGDVPPEVEPGRVVDDNYSDEEMDVDELERRMWRDKMLLRKLKGQKKIKEGVDDGMKQHQSQEQARRKKMSRAQDGILKYMLKMMEVCKAQGFVYGIIPENGKPVTGASDNLRAWWKEKVRFDRNAPAAIAKYRVAHSIPGKVEDCCDITSTPHALQELQDTTLGSLLSALMQHCDPPQRRFPLEKGIPPPWWPSGIEDWWPDLGLPKDQVCPPYKKPHDLKKAWKVGVLTAVIKHMSPDISKIQKLVRQSKCLQDKMTAKESATWLAIINHEEVLAQKLYPDIYPRMFSEAGNGLYSSVESNDYDVDGVNGEGSLDANCEPQNLLKMGIDVSKDGKMLPSLAPVKGEVVDIDPELIHKRKIMSNEGDLDQKIYTCQNPQCPYSGYNMGFHDRTLRNNHQINCPYRLSASQNLGIMNYQPYKKKPEVISAPSVQLKPASQPVIEHPSCLSISELGIPEDGQKMISGLMSMYDGSVQEKTCFDFGIDTAAGDQNLQQQIIQLHGDQSFFRPGVTMGGSISKETSLTLSHSAFPSTEFLYDNGNCKSTDDSGFNGNLNSNLDFSFGPEFNMESVDYSMDLFPKEDITTWYT
>Mgu_EIL1
MMMFDDMAFCGDFDFFSSVPIKETADLSAPPPQSNNEPDPTEEDDYTDDEIDVYELERRVWRDKMRLKRLKELNKGKEVNNSNANTDDSTKQRQSQEQARRKKMSRAQDGILKYMLKMMEVCKAQGFVYGIIPEKGKPVGGASDNLREWWKDKVRFDRNGPAAIAKYQTENCPPGKFEGGSAPIGPIPHTLQELQDTTLGSLLSALMQHCDPPQRRFPLEKGVSPPWWPNGTEEWWGQLGLQKDQAGPPPYKKPHDLKKAWKVGVLTAVIKHISPDIAKIRKLVRQSKCLQDKMTAKESATWLAIINQEEIVARELYPDRCPPPLTLSGGGFGTHDFGEYDVDGVDEGSSDNNNSFEVQEQKPNRLDLLNIVQQQQMQQQTHEIKNEALMIDNNNTFDFSRKRKSGNELGVIMDHQIYTCEFLHCPHSELRHGFRDRISRDNHQLSCPFSKQLSPNFRVSNFAVNEAKPVVFTQPAVSPAQNSFDLTGLGVPEDGQRMINDLMSFYDSNVQGIVFEENNNNNNSNMHNSGSIFGGPFDHRKAAADAPFNAGPAENFPLMFSSPFDMPSMDNLPKQDVSIWF
>Mgu_EIL2
MAMLEDIGIDISSDIEVDEIRGDDNIEDKDVSDEEIDAEELEKRMWKDRVKLKRIKERQKLAIQQAAEKQKAKSTTDQARRKKMARAQDGILKYMLKLMEVCKARGFVYGIIPEKGKPVSGASDNIRAWWKEKVKFDKNGPAAIAKYEAECISLAEGDGNHNGNSQNVLQDLQDATLGSLLSSLMQHCDPPQRKFPLDKGVPPPWWPTGNEDWWLRLGLPQGMIPPYKKPHDLKKMWKVGVLSAVIKHMSPDIAKIRKLIRQSKCLQDKMTAKESLIWLGVLSREEALIRQPSSDNGSSGVSEAPSKGRGNSKKRPSVESDSDYDVDGVNNGLGSVSSKDDRRNQSADVVVVPLEPQDRVAPKGVKEKKKAGDRPRKRRHQKSSTQVPSLNKDPLDETEDMVVMDVNHDSIQFAEFLINESIPEMEAVTAMRPHESNAQLQPGLVEPNPNIFCSIPSDAVPIGNIPLDNERLPSAVAQSADLLTFGSHVIHAPQDSALHLGPQNTVWQPGIQDSTLPHGSQNPGYNHGLAYPYYNPTTTAVVVGSSHQGQQSEAGLNEMRYRQEESGFHLPVLPAAETNIPQGGFPQFVKEFPSPLNSLSPDLPGYSPFNLQFDGTSALDTDDFDFDDNAVDEANFDELMKYFAS
>Mgu_EIL3
MMMFDDLGFCGDFDFFSSAPIVKEPADTCPLQSSEPPGQQHDLAGDEDYTDDDIDMDELERRMWRDKMRLKRLKESNRGKDGGGGGGGGSALDLAKQRQSQEQARRKKMSRAQDGILKYMLKMMEVCKAQGFVYGIIPEKGKPVSGSSDNLREWWKEKVRFDRNGPAAISKYQSENSVAGRNEAPNSAGPTPHTLQELQDTTLGSLLSALMQHCDPPQRRFPLEKGVPPPWWPTGKEEWWHQLGLQKDGGGGPPPYKKPHDLKKAWKVGVLTAVIKHMFPDIAKIRKLVRQSKCLQDKMTAKESATWLAIINQEEALARELYPDRCPPLSSASGGSGAFGMNDSSEYDVDVGGENESDFDVHEQKPTIGLLNMGMDRFQEQQQQQQHQSRVVIIKDEYVNNLDFSRKRKNPVNELSSMMDHKIYTCESLQCPHNEIRHGFHDRISRDNHRISCPYNKPPPVFSQSFVQTKNPAPPPPPFDLTGLGVPEDGQRMINDLMLCYDDNALTNKGSIAPSKEGYIRNQGMVLENNIFEDINRFDQCNNRVVMNSTLNPNHPTENFQLMFNSPFNISNVDYTESYAGVSRDNNMQKQDLGIWY
>Mgu_EIL4
MGIFEEMGFSDNLDFLSPREVEITPEVDPVDEDYSDEELDVDELERRMWKDRMLLKRLKEQQQNKTNGGGVARPHRNSQEQARRKKMSRAQDGILKYMLKMMEVCKAQGFVYGIIPENGKPVTGASDNLRAWWKERVRFDRNGPAAIAKYSAENSIPGTVNEGSLSAVVSTPRTLQELQDTTLGSLLSALMQHCNPPQRRFPLEKGVPPPWWPTGEEEWWAQLGLPEGESPPPPYKKPHDLKKVWKVSVLTAVIKHISPDISKIRKLVRQSKCLQDKMTAKESATWLSIVNHEEGLSRKLYPDSCQPLIGGGAGSYLVSDNSSDYDVEDDEVECKKTLDRNLFGFGVSVAKDEPTFVVPPFNPVKGEIFDVDSDFFPKRKQVSSAEEENNQNGGNVYTCEFVPCPHSDFRMGFSDRTWRNNHQNNCQFRFNSAPTNSNLPARVDVSELGLPEDGERMINELMSFYDNNNNNNNNTNTSRFDSGNFNALVDQNRPPQQIGHDGNFGEQGGLFGGRGPFQESAFPSTEIGGFGFDSPFNFTQADYSSSSMDPSSRQEVSLWYL
>Mgu_EIL5
MVEIDGEIDPRSPSEASEDEALGYDDLQRRMWKDRLRMKKLKAAREMEEPESQSKLEQSRRKKICRSQDTILKYMVKIMEVCNAQGFVYGIVPEKGKPVTGSSDSLRKWWKEKAAFDKNAPAAIAEFLPKIVEQTAAGNLDPISCMYLLQELPDTTLGSILSALLQHCLPPQRRFPLERGLAPPWWPRGDEMWWGLQGAAREHGPPPYRKPHDLKKAWKVSLLAAIIQHMSPDLDRMRRVVKKSKILQHKMSAKDSATWSKVVNHEEALSKLTKKSLKISDDEEEEEEEEDRIESDLYTSNDKRKCGFDSTCASSKSLKCIEELGFSDKDSSDKMELSGWIQLALEKTNHVSYGDYGNYWGGDQNLIDQLHLDTGYGGGGGGSGGDMAELLLPEEISTSVWDLAYEDNEE
>Mgu_EIL6
MVQIDVEIGQTIIRAAELNEEEEISYDDLERRMWNDRALMKKFKARPGSQPRVEQSRQKKISRAQDSILRYMVKIMDVCKGQGFVYGILPGEGTPLTGSSESLRTWWKDTVVFDKNAPAAIAELLLPEIAAAGVLDPVSCMHLLQELQDTTLGSILSALLPHCLPPQRTFPLDRGLAPPWWPTGDELWWGIQGVAGEQGPPPYRKPHDLKKAWKVSVLAAIVQHMSPDLDRMRGFVTKSKILQHNMTAKDTATWSKVVNQEEALSTMMKKSLKISEDEDEEEQNTEEQERLLVDNANDRFEIESDFYNNNDKRKCVFDTAPYASDENTKCRKSGGNYNNYEDEEMDLGEWVKMAFERSNSMSIRSGNYWGENLIEELQFDNPNIPPPADVDMFLPDQETCSSTSVWDLPYDHHNQLL
>Mgu_EIL7
MVQIHDEVLEQQTPPPPPPAAAAGDEAISYGDLERRMWKDRALMKKLKADPTSQSKLEKSRLKKISRAQAAILKYMVKVMEVCKAQGFVYGIVPEKGTGTPLSGSSESLRKWWKETVEFDKNAPAAIAQIVVEETAAGKMDPISCMYLLQELPDATLGSILSALLQHCLPPQRKFPLERGQPPPWWPKGDELWWGDQGVAQEQGPPPYRKPHDLKKAWKVSVLAAIIQHMSPDLDRMRGFVTESKILQNNMTAKDTATWSKVVNQEEALSTLTKKSLKISDDENTEEQEGLLVDTANDRFDAESDFYNNNDKRKCAFDPTPCANDENTKCRKSDGNHNNEDDEMDLGEWVKMAFERSNSMSIRSGNYWGENLIEELQFDNPNIPPPADVDMFLPDQETCSSTSVWDLPYEDNYSQL
>Mgu_EIL8
MVQLDGEFEQPIIRAAELNEEEEISYDDLERRMWNDRALMKKFKARPGSQPRVEQSRRKKITRAQDSILRYMVKIMDVCKGQGFVYGILPENGTPLTGSSESLRTWWKDTVVFDKNAPAAIAELLPEIAAAGVLDPVSCMHLLQELQDTTLGSILSALLPHCLPPQRTFPLDRGQAPPWWPTGDELWWGQQGVAAREQGPPPYRKPHDLKKAWKVSVLAAIIQHMSPDLDRMRGFVTKSKILQHNMTTKDTATWSKVVNQEEALSIVSKRSLKIPEEIPEEEEEERLLVANHEKPDLYSSSNDKRKCAFDTSTYDSDESTKCQKSVDYDSIWSGNYNNDEEVIEEETELSQWVKMAIEKSNSMTNNVCGNYWGEDLIEELQFDYLGYGGDDDIDRMFLPDETSTTSASAFPFNQHA
>Sly_EIL1
MAVMDEIGIDVSSDIEIDDIKCDIAEKDVSDEEIEPKELERRMWKDRVKLKRLKEKQKLAARLAAEKQDNKQVTDQATRKKMSRAQDGILKYMLKLMEVCNARGFVYGIIPDKGKPVSGSSDNIRAWWKEKVKFDKNGLAAIAKYEAECLARGDGVGSQNGNPQSVLEDLQDATLGSLLSSLMQHCDPPQRKYPLEKGISPPWWPTGDEGWWAKMGLPKGQKPPYRKPHDLKKMWKVGVLTAVIKHMSPDIAKIRRLIRKSKSLQDKMTAKESSIWLAVLSREEATLQQAGSENGSSSVEEPVRNRGEKKKPLVSSDSDYDVDITDDGIGSVSYRDERRNHVHPLKAIPQSHQSTEKGDGHHRRRKRARSNPTEKQIQPSQLHGDEHSNTLPDINSSKMLLAGRITSNSLQGNDKSETTNSVENDLEIQSELPLQDSNLSLVPSAHVVRKEDTYIGAGPSFYPMSQNSAVVPYESEMHLENQRSIVQHQFQDTQFHGLQKISGINDGPQISLSHYGPPNNGLQYGPPSSIAHTELQVSEFAQGSQFSNFSQPPVYHSYSSPEFGATHAEPQSHLAHNELHVTPRHSGVGPSLHGSGNDISKVNHHDGKDMFQNNHDRHIDMPFASPLGSPFDLGLDTESHFDNSDYDLDFDKELMSFFAS
>Sly_EIL2
MMMFEDIGFCADLDFFPAPLKEAETVAAVPPIVPEPMMDDDDSDEEIDVDELEKRMWRDKMKLKRLKEMSKGKEGVDAVKQRQSQEQARRKKMSRAQDGILKYMLKMMEVCKAQGFVYGIIPEKGKPVTGASDNLREWWKDKVRFDRNGPAAIAKYQADNAIPGKNEGANPIGPTPHTLQELQDTTLGSLLSALMQHCDPPQRRFPLEKGVSPPWWPNGQEDWWPQLGLPNDQGPPPYKKPHDLKKAWKVGVLTAVIKHISPDIAKIRKLVRQSKCLQDKMTAKESATWLAIINQEEVLARELYPDRCPPLSSGGSSGTFTMNDSSEYDVEGAIDDPIFDVQEQKPNHLSLLNVNVEMFKEKLPLLQQSQPMKGDIFANLDFTRKRKPADDLTFLMDPKTYTCECLHCPHSELRNGFPDRSSRDNHQLTCLFRNTSQFVVPNFHMEEVKPVVFPQQYAEPKRASLPVNPAPPSFDTSGLGVPADGQRVINELMSFYESNVQGNKSSMAGNSVMSKEQPLQQPSIQQNNYLQSQGNVLEGSIFGDTNISANNSMFVQGDRFDQSKVLTSPFNASSTDDFNFMFGSPFNMQSTDLSECLSGISHDDVTKQDASVWY
>Sly_EIL3
MAVMDEIGIDISSDIEVDDIRCDNIAEKDVSDEEIDPEELERRMWKDRVKLKRLKERQKIAAQQAAEKQKNKQTTDQARRKKMSRAQDGILKYMLKLMEVCKARGFVYGIIPEKGKPVSGSSDNIRAWWKEKVKFDKNGPAAIAKYEAECHSKGEGISNQNGNPQSVLQDLQDATLGSLLSSLMQHCDPPQRKYPLEKGVSPPWWPSGNDEWWVKMGLPKGQKPPYKKPHDLKKMFKVGVLTAVIKHMSPDIAKIRRLVRQSKCLQDKMTAKESSIWLAVLSREESTIRLQTNDNGSSSISEAPIRGHGDKKKSSVDSDSDYDVDDVNVSVSSRDERRNEPLDARPLTDVPQSHQSKEQGDGQRRRRKRARSNFQQTQLSPSEQQPYDVARNSLPDMNNANAQFSGYIANESQPENNMMVPRKSVERNSEGQSDLPLEESNLPMVPSANAVSTEETFVGNGPSIYPMLENSEVVPYESRFHLGTQDSVVQRQLHDTQLQSRPQFSGMNNEPPNSIFHYGPPNNGLHNGSQSSVLHHELQYSGFTHGSQYSNLHKPTVYQYFTPSAEFGSAHEEQQSHLAFGQPQIKPQDSGVRSAVLHGDRNGMSREDHHYGKDAFQNDHDRPAEMHFASPITSGSPDYARLSSPFNFELDVPSPLDTGDLELFLDEDVMTFFAS
>Sly_EIL4
MGIFEDMGFSGNFEFLSDSMGCGAQEVEHKPVGLEEDDYSDEEMDVEELERRMWRDRMLLRRLKEKNKNKVVGDGAKQRQSQEQARRKKMSRAQDGILKYMLKMMEVCNAQGFVYGIIPEKGKPVTGASDNLRAWWKEKVRFDRNGPAAIAKYQADNQIPGRVEESSVIVSTPHTLQELQDTTLGSLLSALMQHCDPPQRRFPLEKGVSPPWWPSGKEEWWGQLGLPNDQVQPPYKKPHDLKKAWKVGVLTAVIKHISPDIAKIRKLVRQSKCLQDKMTAKESATWLAIINQEEALARKLYPDSYPQGSLAVGNGSFFISDASDYDVEGVDNERNNEVECKPHDINLQTGIMLPKDRVLMPGLAPVKGEIIDLTSDFIQKRKEPCFEESVDQKIYTCEYLHCPYSNYQAGFLDRTSRNNHQMSCPFRFNSAQTLTTPKYQINYEHNTVFPAQTATSKPAVSSVTASSSMSASGLGLPEDDQRIISDLITSYDNNFQQNGSICSGISEILVNQSLPQQQTVELPMDGNINLGHMETSAQETSMPVYRSTEFQYDQCKMSFDAPFGGNINDITDYRFGSPFNLGGSDYAVEQLTKQDISTWYL
>Sly_EIL5
MVKVDEIVEPWGDPMRELLEVEENISYNDLKKRMWKDRMKLEKLKAKRDMSSSKDDSDETEAKQEEQSRRKKMSRAQDSILKYMVKIMEVCQGQGFVYGIVGEKGKPVCGSSDSLREWWKEKVRFEQSAPAAIADFLPKLVEDNIILDTSSHIHHLEDLRDGTLSTLLSTLMQHCHPPQRIFPLERGLAPPWWPTGKELWWGDQGLSQEQGPPPYRKPHDLKKAWKITVLAAIIKNMTPNLDRMRRFVTQSRSLQNKMTAKETATWSKLVNQEEALVNLTDKSLKISSSHKEEDLSLVHKNVFIDKSARRRKYKRKCNFEHDTRCPYRENGGLNDQESINCEDQLEAQTLPREEWIAKEEEISPHDWMNMEIQKSFNNYDAQFTACGGIQKNFESYSGENHVLEQLLSDPETCGSINIDGTQSEAEIATSIWEF
>Sly_EIL6
MVGFEEIIEPFSPINSELVEENKEIDDEEINYDDLKRRMWKDRKRMQIFKANKRDMMINTSATCSEELSLDQDEDEEEEEDEESQAKKEQSRRKKMSRAQDSVLKYMVKIMEICKGQGFVYGIVPEKGKPVTGSSDSLREWWKDKVRFEKNAPNAIAAFLPKLVEENVLVPNSCMDLLNDLQDTTLGSLLSSLMRHCIPPQRRFPLDKGLAPPWWPTGTELWWGDQGFSQEEGPPPYKKPRDLKKAWKVSVLAGIIKHMSVNFDKMRRLVKQSKSLQNKMTAKETATWSRVVNQEEVLIKMTEKALKISTSKEEDQENVEGIKEDLALRRNEKRKGVFESDIDTEDMLYQNLNCAQSELGVGFPYKNSRMDNETTCSHHGKQTMNEQQSVNDESLNMFMNNFTSLIGTQPILHKEIMVGDDHHSEHDGMNMDIKRSVDNYHIAQYANRGSIEENFEVFWGDNNVLEQHHYDSIMNLNDTPKENEHYQSPLSVWDLAYEDPSEL
>Sly_EIL7
MEEEELSYDELKKRMWKDRMRLHRFKKKGENKLLFEEEEIDESKAQEQYLCRRKKMSKAQDSILKYMVKIMEVCKGQGFVYGIVSEKGKLVSGCSDSLQQWWMEKVRFDQNAPIAIAKSLPKLVEEENMLDPNASFMCLLEELQDTTLSSILSALMQHCIPPQRRFPLDRGLAPPWWPTGNELWCGDQGLSQEQGPPPYRKPHGLKKAWKVSVLAAIIKHMCPDLGRMRRLVNQSKNLQNKMTAKETSTWSKVVNQEEALLKLTRSLKISTSKGEVNKDNEDQLDFTFVPKMLTKDDKRKSIIFDHDLNMEDVVYASQNMNCPQSELGLGFVDKNLRIEHESSCSYGKVKSDNKITKKVPMTTSLA
>Sly_EIL8
MMMFEEMGFCGDLDFFPAPLKEVEVSAPQSQTEPDSVVDDDYSDEEEIEVDELERRMWRDKMKLKRLKEMSKSKEGVDPAKQRQSQEQARRKKMSRAQDGILKYMLKMMEVCKAQGFVYGIIPEKGKPVSGASDNLREWWKDKVRFDRNGPAAIAKYQADHAIPGMNEGSNPVGPTPHTLQELQDTTLGSLLSALMQHCDPPQRRFPLEKGVPPPWWPTGKEDWWPQLGLQKDQGSLPYKKPHDLKKAWKVGVLTAVIKHMFPDIAKIRKLVRQSKCLQDKMTAKESATWLAIISQEEALARELYPDRCPPLSSAGVSGNFMLNDSSEYDVEGAQDEPNFDVHEQKPNHLNLLNISAERFKETMPLQQQSHPNKDELVTNLDFSLKRKQANEPTVMMDQKIYTCEFLQCPHNELRHGFQDRSSRDNHQFACLYRSSTCFGVSNFQINEVKPVVFPQQYVQPKSSALPVNQGPPSFDLSGIGVPEDGQRMINELMSIYDSDVQGSKRQNRGNIALTKEQPHQQPRVHQDNYLLSQGIMDGNIFKNTNISTTQSMLPQVDPFDQSKAFNAGSNDNFHFMFGSPFNIQSTNYNGNLPSIGYDTTPKQDAPIWY
>Sly_EIL9
MMMFEEMGFCGDLDFFPAPLKEVEVAAPQTEAEQVVDDDYSDEDIDVDELEKRVWRDKMKLKRLKEMNQGMEDVDSVKRRQSQEQARRKKMSRAQDGILKYMLKMMEVCKAQGFVYGIIPEKGKPVGGASDNLREWWKDKVRFDRNGPAAIAKYQAEHAIPGKNDVSNPVGPTPHTLQELQDTTLGSLLSALMQHCDPPQRRFPLEKGVSPPWWPTGQEDWWPQLGLQKDQGPPPYKKPHDLKKAWKVGVLTAVIKHISPDIAKIRKLVRQSKCLQDKMTAKESATWLAIINQEEALARELYPDRCPPLSSAGGSGTFTVNDSSEYDVDGAQDECNFDVQEQKPHHLNLLNVTVERFNERQPLQQQSHPIKDEIITSLDFTRKRKQSNEQTVTMAQIYTCEILQCPYSELRHGFQDRSARDNHQLVCPYRNTSQFGVSKFPMNEVKPVVLPQQYIPSTSVALPVNPSPPPFDLFGVGVPEDGQRMIDDLMSFYDCNIQGNKSQNTGNVAVTKEQQPHQQPRVDQVNYLHSRGMMEGNIFKDINVSASQSMQPQGNLVDQCKILNSSDNLQFMFGPPFNLQSTNYPGSLPGIGCDTTPKQDIPIWY
>Ach_EIL1
MGVMEEIGVDISSDIEVDEIRCENIAEKDVSDEEIEAEDLERRMWKDRIKLKRIKERQKLAAQQAAEKEKPKQMSDQARRKKMSRAQDGILKYMLKLMEVCKARGFVYGIIPEKGKPVSGASDNIRAWWKEKVKFDKNGPAAITKYEAECLAKVKEERIQKGNSQSILQDLQDATLGSLLSSLMQHCDPPQRKYPLEKGVPPPWWPTGSEEWWMKLGLPKGQSPPYKKPHDLKKMWKVGVLTAVIKHMSPDIAKTRRLVRKSKCLQDKMTAKESLIWLGVLSREESLIRQSSGDNGTSGTTEVPSGGRREKKKPSVSSDSDYDVDGIDDGVGSVSSKDDERDQLPDVEPSNQPRNSTARRLQDKERREEQPRRKRPRVRSSPTNQQAAPYSREHLHDEPINTLPDINQTDVISHMHGSQHENNANETLRPLDKDLQGHYQLPASEFDQISTIPSADVIPTDNIFAGGRPIPYPVVQENSQLHHGPTYDFYIPSLAYMPSGDGQQTQMAFTEPWDRPVDSGVNASALRRNENDIPNPGGDMIQYLKGTFQNEQDRPVMNHFGSPLNSLSLDYGGLNSPFNLEIHGTSSIDTSDIDFLLDDELIQCFGA
>Ach_EIL2
MIELCEELNDPPSSDDEDDKLGYDELKKRIWKDRVRLQKLKAKHEAKEPEAEAKQELSRKKKMSRSQDAILKYMAKIMEECSAQGFVYGIVPERGKPVTGSSDSLREWWKGKVKFDQVAPVAVAEFLRVLEQGEFDPTSCMHFLQDLRDTTLGSLLSALMQHCMPPQRRFPLEKGLAPPWWSTGNEIWWGDQGIAEEQGPPPYRKPHDLKKAWKVSVLAGIIKHMSPNLERMRRLVRQSKCLQHKMTATETSTWCKVVNQEAALLKLTEKKLKISPSKDDGEKEGEEVAINLNCSGDKRKCVFEREVTVNALFSCQNLECPQSELDLGFVDKNSRAEHKSQCSYRNNETQISGKGPSFKDFDSVDCQQSELGLGSVDKNVRTEHESKCSYHGDETQVDRKSLNFKDPDSIDWAQEMGNENYGAHRNDVEEGSCGSREDFENYWGENVIQQIPLDVVMGIQRGNTDLTMNPILEELLNEEGETSIWDLGYHQ
>Ach_EIL3
MSNRMMMFDEMGFCGDLDFLSAPLGDGDVTASQTEPEAVVDDDYSDEEMGVDELERRMWRDKMRLKRLKEMNKGKECVAAAKQRQSQEQARRKKMSRAQDGILKYMLKMMEVCKAQGFVYGIIPEKGKPVSGASDNLREWWKNKVRFDRNGPAAIAKYQADNSIPGKSEGSNLVGPTPHTLQELQDTTLGSLLSALMQHCDPPQRRFPLEKGVHPPWWPTGNEEWWPQLGVQMDQGPPPYKKPHDLKKAWKVGVLTAVIKHISPDIAKIRKLVRQSKCLQDKMTAKESATWLAIINQEEALARELYPDRCPPMSSSGGSGSFVINDCSEYDVEGAEDEPNFDVQEQKPNNINLLNMGFGRIKDSFLGQQLSHPIKDEVITNLDFTRKRKPTNELNNAMDHQIYTCDILQCPHSELRHGFHDRSSRDNHQLSCPYRINSSEFGLSNFHNNEVKSIVFSQPFVHPQPAAPSVNSIQHSFDLSGLGVPEDGQKMISELMSVYDANIQGNKQSTPMNISGSSDRTLSQSLPQPNIQCQQDNNYIHGRGFVMEGHIREEANLPVNLSTFSQHENRFDQRKVLSSQFEANPNDSFPLMFGSPLYLPSMDYPEHLPAVTRDSLSKPDASIWFE
>Ach_EIL4
MDANGLDDNSDIEVDEIRCGNIVERDVSDEEIEAEDLERRMWKDRIKLKRIKEREKLAAQLAAEKEKPKKSMDLARRKKMSRAQDGILKYMLKLMEVCNVRGFVYGIIPEKGKPVSGASDNIRAWWKEKVKFDKNGPAAIAKYEVECAAEGHEGDGLRKGSSQNILQDLQDATLGSLLSSLMKHCDPPQRKYPIEKGIPPPWWPTGSEEWWAKLGLPKGQSPPYKKPHDLKKMWKVGVLTVVIKHMSPDIAKIRRLVQKSKCLQDKMTSKESLIWLGVLRQEESLVQSSSSDNGTSGITEAPSGSLGGKKKLFVDSDSDYDVDGIGDGVGSVSSKDRRIDQPVDVEPSSQPRNTKPHSLRHKERRKEQPRRKRPRVQSSPADQQSAPSLYEHLHDEPGDNLLDINPTDVPSLIYTSQHENDTAATMRPVTMRPVEEDLQGQYQLPASEFGQISVFPTNEMPMQNVFVGEMPLPYPMVQNSELHHGSQDSRLHNENKDTKLFNGHISRSHQVEGPQSCVLPRDPTYDFYNTSLGFGSGGDGQQTQRAFNEPWVRPEDYGVNVPALHRNENDIFGGDMPQYLKNTFPNEEGRPVANFFGSPINSLSLDYHLGTDAIDSLDTADVDSFLDEFNLMEYLGA
>Ach_EIL5
MIMFDEMGFCGDLDFFSAPLGEGDMAAPQTEPEVVMDDDYSDEEIDVDELERRMWRDKMRLKRLKEMNKGKECVDAAKQRQSQEQARRKKMSRAQDGILKYMLKMMEVCKAQGFVYGIIPEKGKPVSGASDNLREWWKDKVRFDRNGPAAIAKYQADNSIPGKNEGSDLVGPTPHTLQELQDTTLGSLLSALMQHCDPPQRRFPLEKGVPPPWWPTGNEEWWPQLGVQMDQGPPPYKKPHDLKKAWKVGVLTAVIKHMSPDIAKIRKLVRQSKCLQDKMTAKESATWLAIINQEEALARERYPDRCPPLLASGGSGSFVINDCSEYDVEGDEEEPNFDVQEQKPNSMTLLNMGMGRIKEGLLGQQLSHPIKDEVITNLDFTRKRKPTNELNNVMDHKIYTCEVPQCPHSELRCSLHDRSSRDNHQLSCPYRSNSTEFVLPSFRNNEIKPIVFPQPFVQPKPAAQSVNSIQHSFDLSGLGVPEDGQKMINELMSFYDSNIQGNKQSNPMSISVSSNQTLSQALPQPNIDNNYIHGQGFVMERNICEEANLPVNLSMFSQQENRFDHRKVLNSQFEANPNDNVPLMFASPFYLPSVDYPEHLPGLPRGDTLSKPDGSVWF
>Ach_EIL6
MDANGLDYNSDIEVDEIRCGNIAEKDVSDEEIEAEELERRMWKDQIKLKRIKEREKLAALLAAEKEKPKKITDQARRKKMSRAQDGILKYMLKLMEVCNVRGFVYGIIPEKGKPVSGTSDNIRAWWKEKVKFDKNGPAAIAKYEVECVAKAEGDGFRKGSSQSILQDLQDATLGSLLSSLMQHCDPPQRKYPLEKGVPPPWWPTGSEEWWVKLGLPKGQRPPYKKPHDLKKMWKVGVLTAVIKHMSPDIAKIKRLVQKSKCLQDKMTAKESLIWLGVLSREESLLQNSSSDNGTSGITEAPSGTCGGKKKLIVDSDSDYDVDDIGDCVGSVSSKDRRIDQLLDVEPSSQPRNTKPHSLRDTERRGEQPRRKRPRVRSGPVDQQDTPSSSVHLHDEPGDNLLDINPTDVPSLIYTGQHENDTAETMWPVEEDLQGRYQLPAFEFDQNSVFPSANEMPTQNVFVGGMPLPYPMVQNSELHHESQDSRLHNENTDTKLFNGQISGLHQVEGPQSSVLPHDPNYDFYNTSLGFGSSGEGQQTQMAFNEPWVRPNYEVNVPVLHRNENDIFGDMPPFPNEEDRPVANFLGSPINSLSLNYHLGTDAIGSLDTADVDSFLDDFNLMEYLGA
>Ach_EIL7
MMIFDEMGFCGDVDFFSAPLGEGDVTAPQTEQEAVADDDYSDEEMDVDELERRMWRDKMRLKRLKEMTKGKECVDSAKQRQSQEQARRKKMSRAQDGILKYMLKMMEVCKAQGFVYGIIPEKGKPVSGASDNLREWWKDKVRFDRNGPAAIAKYQADNSIPGKNKGSNLVGPTPHTLQELQDTTLGSLLSALMQHCDPPQRRFPLEKGVPPPWWPTGNEEWWPQLGVQMDQGPPPYKKPHDLKKAWKVGVLTAVIKHMSPDIAKIRKLVRQSKCLQDKMTAKESTTWLAIINQEEALARELYPDRCPPLSSSGGSGSFVINDCSEYDVEGAEEEHNFDVQEQKPNNINLLNTGLGRIKDSFLGQQLSHPIKDEVITNLDFTRKRKPTNELNNAMDPQIYTCEVLQCPHSELRCGFHDRSSRDNHQLTCPFRSNSSEFGLTNFHNNEVKPIVFTQPFVQPHPAAPSVDSIQRSFDISGLGVPEDGQKMISELMSFYDANIQGNRQSNPMNISGSLDRALSQSLPQPNIQCQQDNNYIHGQGFVEGHVHEEANLPFNLSMFSQQENRFDQRKVLSSQFEADPNDNFPLMFGSPLYLPCMDYPEHLPAVARDTLSKPDGSIWF
>Ach_EIL8
MAAPQTEPEVVVDDDYSDEEIDVDELERRMWRDKMRLKRLKEMNKGKECIDAAKQRQSQEQARRKKMSRAQDGILKYMLKMMEVCKAQGFVYGIIPEKGKPVSGASDNLREWWKDKVRFDRNGPAAIAKYQADNSIPGKNEGSDLVGPTPHTLQELQDTTLGSLLSALMQHCDPPQRRFPLEKGVPPPWWPTGNEEWWPQLGVQMDQGPPPYKKPHDLKKAWKVGVLTAVIKHMSPDITKIRKLVRQSKCLQDKMTAKESATWLAIINQEEALARELYPDRCHPLSSSGGSGSFVINDCSEYDVQGAEEEPNFDVQEQKPNSITLLNMGLGRIKDSMLGQQLSHPIKDEVITNLDFTRKRKPTNELNNVMDHTIYTCEVLQCPHSELRRGFHDRSSRDNHQLSCPYRSNSTEFVLPSFRNNEVKPIVFPQTFVQPQPAAPSVNSIQHSFDLSGLGVPEDGQKMINELMSFYDSNIQGNKQSNPLSISVSSDQTLSQSLPPPNIQCQQDNNYIHGQAFVMEGNICEEASLPVNISMFSQQENRFDHRKILNSKFEANPNDNFPLMFASPFYLPSVDYPEHVPGVPRGDTLSKPDVSIWF
>Gra_EIL1
MMMFDDMGICGDMDFFSAPFGEKDAATATLAALRTEPEATVEDDYSDEEIDVDELERRMWRDKMRLKRLKEQNKSKDGVDIVKQRQSQEQARKKKMSRAQDGILKYMLKMMEVCKAQGFVYGIIPEKGKPVTGASDNLREWWKDKVRFDRNGPAAIAKYQANNSIPGNNDGCNPIGPTPHTLQELQDTTLGSLLSALMQHCDPPQRRFPLEKGVHPPWWPTGNEEWWPHLGLPKDQGPPPYKKPHDLKKAWKVGVLTAVIKHMSPDIAKIRKLVRQSKCLQDKMTAKESATWLAIINQEETLARELYPESCPALSSGGGSGSLVINDCSEYDVEGADNEPNFDVQELKPGNLNSSDLSVDQMRAIQQLPYSIKGEVVNNLDFMRKRKPSNDSNIMEHKIYKCEFFQCPYSEHRLGFHDRIARDNHQLTCPYRNSSALFSSSSFNVNEVKPVILPQAFAQSKPTAPAVTSVSTPFDLSGLGVPEDGQKMISELMSVYDNNIQGSKNMNPGNNPIAEGQNILHPKIQQPQDEYFRGEGNFFEDSSMPNNHQMFPQGEGQFDRFKGLNSLFETEHNNNNSFPLMFGSPFDLSTFDYKEDLQTVGMDTIPRQDVSIWFQ
>Gra_EIL2
MVEILGEIEPPSPVYEAELPEEDEEQEEISYEELKKRMWKDRLRMQRLKETRESSRSDHQSGVRQEASRRKKMSRAQDSILKYMVKIMEVCKAQGFVYGIVPEKGKPVTGSSDSLRKWWKEKVQFDKSAPLAVDEFLPIIVEQGELDPISCMHLLHDLQDTTLGSLLSALMQHCVPPQRRFPLERGLAPPWWPTGNELWWGEQGMSQEQGPPPYRKPHDLKKAWKVSVLAAVIKHMSPNLDRIRRLVTQSKCLQDKMTAKDTVTWSKVVNQEEALLKLTEKCLKISTTKDDEEEQDSEYSLAADEGKHGEKIAISGDKRKYLFKRQVTPNMMYACQNTMCPRSALELGFIGKNTRSDHESSCSYRSKESDVSQESSEESEFSNRNLVPYDHHSFGPQAKLNTDSLGDAQKVIAVTDWLDMELAKANEQQRNMQSDEVGDISGTVSQDYINYLDGAIEDLPVPAEFLLQVGDMDLDPSLPLLLENIQDQGLTSIWDMGFDGISES
>Gra_EIL3
MMMFDEMGICGDMDFFSAPLGEKDVAASQIEPEATVEDDYSDEEIDVDELERRMWRDKMRLKRIKEQNKCKEGIDIAKQRLSQEQARRKKMSRAQDGILKYMLKMMEVCKAQGFVYGIIPEKGKPVTGASDNLREWWKDKVRFDRNGPAAIAKYQADNSIPGKNDGCNSIGPTPHTLQELQDTTLGSLLSALMQHCDPPQRRFPLEKGVPPPWWPTGNEEWWPQLGLPEDQGPPPYKKPHDLKKAWKVGVLTAVIKHISPDIAKIRKLVRQSKCLQDKMTAKESSTWLAIINQEEALARELYPDSCPPLSSGGGNVSLVINDCSEYDVEGVEDEPNFDVQERKPRTISSNLVMERMRAIQQPPYSTKGEVVSNLDFTRKRKPSNDLNMVEQKIYTCEFLQCPYSEFRLGFHDRTARDNHQLTCPYRNSSAQFGGSNFNVNELKPVIFPRQFGQSKPAAPQVTSVSTPFDLSGLGVPEDGQKTIGELMSVYDNNIQGNKNMNPSNNLVTKGQNVLQPKIQHQQDEFFRGQGVMMEGNFFEDSSMLHNHQMFSQGEAQFERFKGLNSPLDSNHNNNNSFQLMFGSSFDLASFDYKEDLHAVGMDSMPKQDVSIWFQ
>Gra_EIL4
MVKFFGESDSPSPGEEINEMEALEDEEEYEEEISYEELKKRMWKDRIRLQKMQERRMNDEPDKLSEAKEEASRRKKMSRAQDAILKYMMKIMEICKGKGFVYGIVTEKGKPITGSSDSLRKWWKEKVHFDKDAPLAIAEFLPAIIEQSELDPISCMHLLHELQDTTLGSLLSALMQHCVPPQRRFPLERGQAPPWWPTGNELWWGEQGVSQQYGPPPYRKPHDLKKAWKVSVLAAVIKHMSPNLDKIRRLVRQSKCLQHKMTAHETATWSKVVNNEEALSKLTDKCLKISPSKDDREEDDSQHSPPADNRRHGKRIASSGEKRKCAKTFEGYGSEFRLGFLNKSSRTDHESSTSYDSSEETNPESDLYDNNLIPYGHYSFSLQTISQTNTKDDAQNLLFGIDRHNMELTKAGEQMNEVANADISSLTLQDYLDYLSGTIEYLQLPEELQIQRGDMDLNTFIVLRENMDDDQGVTSIWDMGFE
>Gra_EIL5
MAEFEEIGADISSDLEVDDIRCENIAEKDVSDEEIEADELERRIWKDRIKLRRIKEREKIAALQAVEKQKSKQASDQARRKKMSRAQDGILKYMLKLMEVCKARGFVYGIIPEKGKPVSGASDNIRSWWKEKVKFDKNGPAAIAKYDAECLAISESDNIKNGNSQCSLQDLQDATLGSLLSSLMQHCKPPQRKYPLEKGVPPPWWPTGNEEWWVKLGLQQGQSPPYKKPHDLKKMWKVGVLTAVIKHMSPDIAKIRRHVHQSKCLQDKMTAKESAVWLGVLGREEALIQQPSCDKGISSITEKPQGGRDGKKRPAVSIDSDYDVDGVDDGRGSVSSKEDRRDQPIDVEPIAYINNDDSHPVQENEPVEKQPRRKRPRKRTNHGDRQNVPSHVDKQLVPSPDEHVNAELRSPVPDINQTDASFPEYNMPATQQENDASTMLMHGEKHLIVQSELPAIPCANEIFTQSMHVGGRPMLYPSVQQTELHHRAAYEFYNPSVEFRHCRDGQQIQMGMNVPQIGPENGIDVSVPAGNDHVITGGELHHYMKDPFHDEQDRAVHNPFGSPTSDPSFYGGFNSPFELPFDGTSSLEELLDDDLIQYFGA
>Gra_EIL6
MMFDEMTMCGDMNFFSAPLGEKDVAVSQSEAEATVEDDYTDEEVDVDELERRLWRYKMRLKRLKEQHKGKEGIDIAKQRQSQEQARRKKMSRAQDGILKYMLKMMEVCKAQGFVYGIIPEKGKPVTGASDNLREWWKDKVRFDRNGPAAIAKYQADNLIPGKNDGCNNIGPTPHTLQELQDTTLGSLLSALMQHCDPPQRRFPLEKGVPPPWWPTGNEEWWPQLGLPKDQGPPPYKKPHDLKKAWKVGVLTAVIKHMSPDIAKIRKLVRQSKCLQDKMTAKESATWLAIINQEEALARELYPDSCPPLSSCGGSGSFVINDCNEYDVEGAEDEPNFDVQELKPGHLNTSNFSMDTMRAVQQQSYPIKGVVNNLDFMRKRKPSDDLNMMEHKIYTCEFLQCPYSELRLGFHDRTARDNHQLTCPFRNSSAQFGGSNFNVNEVKPVIFPQPFAPSKPTAPSITSAPTPYELSGLGVPEDGQKMISDLMSIYDNNIQGNKNMNPGNNPGTEGQNLLQSKSQPQQDEFFNGHQGVMMEGNFFEESSMPRNHQMFMQGEGQFDRFKGLNSPFEANHNNNSFQLMFGSPFDLASFDYKEDLQAVGVDTMPKQDVSIWF
>Gra_EIL7
MAELEDIGADISSDIEVDDLRCQNIAEKDVSEEEIEADELERRMWKDRIKLKRIRERQKIAAQQALEKQKLKKTSDQAQRKKMSRAQDGILKYMLKLMEVCKARGFVYGIIPEKGKPVSGSSDNIRAWWQEKVKFDKNGPAAIAKYQADCLAMIEADNGRNGNLQSSLKDLQDATLGSLLSSLMQHCDPPQRKYPLEKRIPPPWWPTGNEDWWVKLGLQQGQSPPYKKPHDLKKMWKVGVLTSVIKHMSPDTAKIRRHVRQSKCLQDKMTAKESAIWLGVLACEEALIRQPSSDNGTSGVTELPRLGCSDKKQPAVSTDSDYDVDGVDDGVVSVSSKDERRNQPTDAEPVAYITNYDSHPVQSNERVAKQPRRKRPHLRSSHGHQQPLQIHGDQQSVPSHGDQQPTSNHITNYDSHPVQINERVAKQPRRKRPRLRSSHGHQQPLPIHGDQQSVLSHGDQQPMSNHSDQQSVPSYGDQQPGPRHYEHVNAESISTLPDINQTDLSFMEYHMPVTEQENDASKELRHVEDGLDVQPHLPAGEYCHYPATPTATEISTHRPMLYTLEQHELHQGAAYEFYNQSAELRPGHDSQQTLMDMNVLHVRPENGVDASALGGNGHEIAGGELHHYVKDLLHNEQDRVVHNSFSSPTSDPSFFGGFHSPFELPFDGTTSLDELLDDDLIQYFGA
>Gra_EIL8
MAKLDDTGGDISWDIEVSELRRDDMGEEDVSDEEIRADELERRMWKDSVRLRRIKERERVAAQQAAELNQTSELARRKKISRAQDGILKNMLMLMEVYNARGFVYGIVPEKGKAVSGASDNLRAWWKEKVNFDKNGPAAIVKYEAECLAMSVSDRNRNGNPCSSLQDLQDATIGSLLSTLMQHCDPPQRKYPLEKRIPPPWWPTGNEDWWVKLGLQRGDSPPYKKPHDLKKMWKVGVLTAVIKHMSPDIAKIRRHVLQSKCLQGKLTAKESAIWLGVLGREEALIRTSSMTKISRGGHADSNDVVGDQIGSVSSKNGGRNQLTDAEPVALIGNDDAPLVQEDVPVEKQSRRKRPRLRSSRGGR
>Gra_EIL9
MMMFEEMGICGDMDFFGAFGEKDVTAASQVEMDAAVDDDYSDEEIDVDELERRVWRDKMLLKRLKDQSKGKDGVDTAKQRQSQEQARRKKMSRAQDGILKYMLKMMEVCKAQGFVYGIIPEKGKPVTGASDNLREWWKDKVRFDRNGPAAIAKYQADNAIPGNNDGCNLIGPTPHTLQELQDTTLGSLLSALMQHCDPPQRRFPLEKGVPPPWWPTGTEEWWPQLGLPKDQGPPSYKKPHDLKKAWKVGVLTAVIKHISPDIAKIRKLVRQSKCLQDKMTAKESATWLAIINQEEALARELYPDSCPPLSSSGGSGSLVINDCNEYDVEGVVDEPNFDVQECKPGNLNRVIQQPSFPVNLDFLRKRKPSDDINVEHRIYTCEFLQCPYSELQLGFLDRTARDNHQLTCPHRNSSAEFGGSNFNINDVKPVIFPPPFAQPKPAAPSITSVSTPFDLSGLGVPEDGQKMISDLMSIYDNNVQANKNVSPIKNPVTEGQNLLQLKTQQQQDEFFRGQGLSFFNESNIPANNQILPQGEAQFDRLKTSNSPFETTYNNNNSFKLMFGSPFDLSSFDYNDDLQAVGVDTMPKQDVSIWF
>Ath_EIL1
MGDLAMSVADIRMENEPDDLASDNVAEIDVSDEEIDADDLERRMWKDRVRLKRIKERQKAGSQGAQTKETPKKISDQAQRKKMSRAQDGILKYMLKLMEVCKVRGFVYGIIPEKGKPVSGSSDNIRAWWKEKVKFDKNGPAAIAKYEEECLAFGKSDGNRNSQFVLQDLQDATLGSLLSSLMQHCDPPQRKYPLEKGTPPPWWPTGNEEWWVKLGLPKSQSPPYRKPHDLKKMWKVGVLTAVINHMLPDIAKIKRHVRQSKCLQDKMTAKESAIWLAVLNQEESLIQQPSSDNGNSNVTETHRRGNNADRRKPVVNSDSDYDVDGTEEASGSVSSKDSRRNQIQKEQPTAISHSVRDQDKAEKHRRRKRPRIRSGTVNRQEEEQPEAQQRNILPDMNHVDAPLLEYNINGTHQEDDVVDPNIALGPEDNGLELVVPEFNNNYTYLPLVNEQTMMPVDERPMLYGPNPNQELQFGSGYNFYNPSAVFVHNQEDDILHTQIEMNTQAPPHNSGFEEAPGGVLQPLGLLGNEDGVTGSELPQYQSGILSPLTDLDFDYGGFGDDFSWFGA
>Ath_EIL2
MMMFNEMGMYGNMDFFSSSTSLDVCPLPQAEQEPVVEDVDYTDDEMDVDELEKRMWRDKMRLKRLKEQQSKCKEGVDGSKQRQSQEQARRKKMSRAQDGILKYMLKMMEVCKAQGFVYGIIPEKGKPVTGASDNLREWWKDKVRFDRNGPAAIAKYQSENNISGGSNDCNSLVGPTPHTLQELQDTTLGSLLSALMQHCDPPQRRFPLEKGVSPPWWPNGNEEWWPQLGLPNEQGPPPYKKPHDLKKAWKVGVLTAVIKHMSPDIAKIRKLVRQSKCLQDKMTAKESATWLAIINQEEVVARELYPESCPPLSSSSSLGSGSLLINDCSEYDVEGFEKEQHGFDVEERKPEIVMMHPLASFGVAKMQHFPIKEEVATTVNLEFTRKRKQNNDMNVMVMDRSAGYTCENGQCPHSKMNLGFQDRSSRDNHQMVCPYRDNRLAYGASKFHMGGMKLVVPQQPVQPIDLSGVGVPENGQKMITELMAMYDRNVQSNQTPPTLMENQSMVIDAKAAQNQQLNFNSGNQMFMQQGTNNGVNNRFQMVFDSTPFDMAAFDYRDDWQTGAMEGMGKQQQQQQQQQDVSIWF
>Ath_EIL3
MMFNEMGMCGNMDFFSSGSLGEVDFCPVPQAEPDSIVEDDYTDDEIDVDELERRMWRDKMRLKRLKEQDKGKEGVDAAKQRQSQEQARRKKMSRAQDGILKYMLKMMEVCKAQGFVYGIIPENGKPVTGASDNLREWWKDKVRFDRNGPAAITKYQAENNIPGIHEGNNPIGPTPHTLQELQDTTLGSLLSALMQHCDPPQRRFPLEKGVPPPWWPNGKEDWWPQLGLPKDQGPAPYKKPHDLKKAWKVGVLTAVIKHMFPDIAKIRKLVRQSKCLQDKMTAKESATWLAIINQEESLARELYPESCPPLSLSGGSCSLLMNDCSQYDVEGFEKESHYEVEELKPEKVMNSSNFGMVAKMHDFPVKEEVPAGNSEFMRKRKPNRDLNTIMDRTVFTCENLGCAHSEISRGFLDRNSRDNHQLACPHRDSRLPYGAAPSRFHVNEVKPVVGFPQPRPVNSVAQPIDLTGIVPEDGQKMISELMSMYDRNVQSNQTSMVMENQSVSLLQPTVHNHQEHLQFPGNMVEGSFFEDLNIPNRANNNNSSNNQTFFQGNNNNNNVFKFDTADHNNFEAAHNNNNNSSGNRFQLVFDSTPFDMASFDYRDDMSMPGVVGTMDGMQQKQQDVSIWF
>Ath_EIL4
MVEVEELEPLSPMDDEEEEISYDDLKRRMWKDRNLMEKKLKQQKRHSNDVVSFTTHRAEASRRKKMARSQDSVLKYMMKIMEVCKAKGFVYGIVPEKGKPITGSSDSLRRWWKENVQFDQNAPDAITDYLALAAAAAAAELIDKSSSSSSLLHMLQELQDTTLGSLLSALMQHCMPPQRRFPLEKGIAPPWWPTGTELWWGEQGAAHEHGAPPYRKPHDLRKSWKVSVLAAVIKHMSPNLGRVRRLARQSKSLQDKMMAKETDTWSRVLNQEEALLNIKDLKISEDQDDQESSGSKRKSESMEPSKSVYTCQNSSCPKSDVSFGFGDKNSRTGHEIQCLYGSNQEPSQSGEYTSSLLETVPSIVTNSTSEDDYYNVSSRALDKRDDDDHSINGNWMEYFWLEKMQQEFHCSRRFEDDEGTGTDFDQLTESDRSDNVNLNQLTKSDRSDNVNRSAFSVWDMGCEDKDIYMFD
>Ath_EIL5
MVEVQDLEPLSPIQDYDEDDLEEDVDEFERFGEEISYDDLKKRMWKDRNLMCKLKQQKRDNLNSVISSPSSSTSASSSSSSSVIVRRTEASRRKKMARSQDSVLKYMMKIMEVCKAQGFVYGIVPEKGKPVTGSSDSLRRWWKENVQFDQTAPNAVSDYLTLAAAQLISSNESLDPNSYIHMLHELQDTTLGSLLSALMQHCVPPQRRFPLEKGLAPPWWPNGTELWWGEQGAAAFEHGPPPYRKPHDLRKAWKVSVLAAVIKHMSPNLERVRRLARQSKCLQDKMMAKETDTWSRVLNQEEARLNRLKISDDEDEDRDQEQARFTCFDQEPSLNTCFIVGQDQEPLGSMRKDKRVDQEFSSNDCFLVAQDQEPRKGKKADQEWSPNSCFLVDQEPLGNKRKGEFVEKEAMLSNVYTCQNSSCPSSDVSLGFVDKNLRTGHEIECLYGTPELVNQSSGGGSDGFVRSITTSDDDYSASSKAEDTRDYHNQDGNWLDYLWFERLHDLNFSDQGFEDQTSTVDLNQLPDHSDSNQTMNEDDISLWDMGCEDKDIYMSQD
>Ath_EIL6
MDMYNNNIGMFRSLVCSSAPPFTEGHMCSDSHTALCDDLSSDEEMEIEELEKKIWRDKQRLKRLKEMAKNGLGTRLLLKQQHDDFPEHSSKRTMYKAQDGILKYMSKTMERYKAQGFVYGIVLENGKTVAGSSDNLREWWKDKVRFDRNGPAAIIKHQRDINLSDGSDSGSEVGDSTAQKLLELQDTTLGALLSALFPHCNPPQRRFPLEKGVTPPWWPTGKEDWWDQLSLPVDFRGVPPPYKKPHDLKKLWKIGVLIGVIRHMASDISNIPNLVRRSRSLQEKMTSREGALWLAALYREKAIVDQIAMSRENNNTSNFLVPATGGDPDVLFPESTDYDVELIGGTHRTNQQYPEFENNYNCVYKRKFEEDFGMPMHPTLLTCENSLCPYSQPHMGFLDRNLRENHQMTCPYKVTSFYQPTKPYGMTGLMVPCPDYNGMQQQVQSFQDQFNHPNDLYRPKAPQRGNDDLVEDLNPSPSTLNQNLGLVLPTDFNGGEETVGTENNLHNQGQELPTSWIQ
>Gma_EIL1
MMMFEDMGFCGDLDMLCVSLGEGDIAVRQTEPDPVVEDDYSDEEIDVDELEKRMWRDKMRHKRLKEQTKSKEGTDATKQRQSQEQARRKKMSRAQDGILKYMLKMMEVCKAQGFVYGIIPEKGKPVTGASDNLREWWKDKVRFDRNGPAAIVKYQADNAIPGKNDGCNSIGPTPHTLQELQDTTLGSLLSALMQHCDPPQRRFPLEKGVPPPWWPTGNEEWWPQIGLPKDQSPPPYKKPHDLKKAWKVGVLTAVIKHMSPDIAKIRKLVRQSKCLQDKMTAKESATWLAIINQEEALARELYPDYCPPFSSAGGNGSLVINDCSEYDVDGAEEELNFDVEDRKPDHLLPSNLGMERMRGRMPIQQPSHPMKGDVVTNLDFIRKRKISSDFNMMMDQKIYTCEHPQCPYSEVRLGFHDRSARDNHQLNCAYRNSSADYGGGPNFHATEDKPVIFPQSFVQPNTTTQSASLVAPSFDLTGLGVPEDGQKMISDLMTIYDTNVVGNKNLSSSNCVAVENHNLSQASLQQQESYFPGQGMVLEGNFFAREEGQFDRFKATMNMNTHTPFDTNHSNNNNIHLMFNSPCDLSSFDFKEDIQGGVGMDPLHKQQEVSIWYQ
>Gma_EIL2
MAVINKEIIDEPYEQEECIDYEQLKKRMWKDRVLLQKLKEKREKQEPDVEAKQEASRRKKMSRAQDSVLKYMVKIMEDCNAQGFVYGIIPEKGKPVSSYSDSLREWWKDQIRFDQNAPVAISKYLPVLENDLDISSYIHLLQDLQDSTCTRLSSLCSHARMQHCAPPQRRFPLERGLSPPWWPSGEEVWWGQQGLLAQVHGPPPYRKPHDLKKAWKVSVLAAVIKHISPDFDKLRRLVTQSKTLQDKMTAKDSATWSKVMIQEEAWLGLTDKCLKISASNQEEEDDIAQGLKRKGAFGFGDAALDTMYACQNVEFPQSEDDWMNVAVQNDVSLGEDAGGSGTLEDDPCYWLNSVENLELQAALELLVRDNVDFAPNIPQGQEDAASASDLGTHPPQQG
>Gma_EIL3
MGEMEEIGADVCSDIEVDDIRCPNIAEKDVSDEEIEAEELERRMWKDRIKLKRLKEKQKLEAQQAAEKQKPRQSSDQARRKKMSRAQDGILKYMLKLMEVCKARGFVYGIIPEKGKPVSGSSDNIRAWWKEKVRFDKNGPAAIAKYEADCLAMSEADNSRNGNSQSILQDLQDATLGSLLSALMQHCDPPQRKYPLEKGIPPPWWPNGNEDWWSQLNLPHGQSPPYKKPHDLKKMWKVGVLTAVIKHMSPNIAKIRKHVRQSKCLQDKMTAKESAIWLGVLSQEEALIRQPSSDNGTSGITGVPPGVPVENRQAATSSASNYDVDGTDDGIGSVSSKENRRNQFMDTEPSDNLRRVRKSGQDTDQAKKQPRPKKPRRANDKPPAQSDNEISLVEPRSNGLNMNPTEAQMGGVQIHGNEQSNETDSAARPLERGLEVSAQLPAPEVDHYSYLHTNNLISSASMYMSGRPMHYPELQNPDMHHETTYNLYNPAAGYEPGQDGQQLHSANNEAVRPENVVVSLQGVHMKGDGINGGDLQYFGKDAFQNDLDRPMDHSFFGSPLSSMSLDFGGLGSPFHLDDFMCDDEMIQYFGA
>Gma_EIL4
MMMMLEDMGFCGDLDMFSAPLGEGDITARQTEPEVIVEDDYSDEEIDVDELERRMWRDKMRLKRLKEQSKPKEGFDAVKQRQSQEQARRKKMSRAQDGILKYMLKMMEVCKAQGFVYGIIPEKGKPVTGASDNLREWWKDKVRFDRNGPAAIAKYQADNAIPGKNDGCNPIGPTPHTLQELQDTTLGSLLSALMQHCDPPQRRFPLEKGVCPPWWPTGNEEWWPQIGLPKDQGPPPYKKPHDLKKAWKVGVLTAVIKHMSPDIAKICKLVRQSKCLQDKMTAKESATWLAIINQEEDLARELYPDYCPSLTTSGGSGSMVINDCNEYDVEGGDDEPNFDVEDRKPENLHASNLGMDRMRGRLPVQQPSFPIKGEVVTNFDFIRKRKISGDFNMIMDQKIYTCEQPQCPYSETRHGFADRNSRDNHQLSCPYRGAASDYGASNFQVNEVKPVIFPQSFVQPKPTTQSVNLVPSVIDLTGLGVPEDGQKMISDLMSIYDTNFQSNKNLSSSNHVAAENPSLPQPGIRQQQDNFFRSQGITMEGNFYEEANMPNNHHMFAREESQFDRFKALNAPPFESNHNNNFHLMFGSPCDLASFDFKEDMQGGGGMDALQKQADISIWYQ
>Gma_EIL5
MMMMFDEMGLCNNLDMISAPLGEEDITTRQTDPEVIVEDDFTDEEIGVDELEQRMWKDKMRLKRLKEQSKSKEGIDAVKQRQSQEQARRKKMSRAQDGILKYMLKMMEVCKAQGFVYGIIPEKGKPVTGASDNLREWWKDKVRFDRNGPAAIAKYQADNTIPGRNDGCNSIGPTPHTLQELQDTTLGSLLSALMQHCDPPQRRFPLEKGVPPPWWPTGNEEWWPQIGLSKDQNSPPYKKPHDLKKAWKVGVLTAVIKHMSPDIAKIRKLVRQSKCLQDKMTAKESATWLAIINQEEALARELYPDYIPPLASAGGSGSLVINDSNEYDVEGGEDEPNFDVEDCKHENLHTSNLGMERVRVTLPVQQPSFSIKGETVTNLDFIRKRKVSNDFNMMDLKIYTCEHPQCPYSQVRLGFPDRISRDNHQLICAYRGTSDFGGPSFPVNEIKPVVHPPSFVQPKSTAQPGSMVPPVIDLTGLEVSDNGQKMITDLMTNYDTNVRGNKKTSSCNHLAAENFDLPQHAMQQQQDNFIRGQGITAEGNIFDEANMPNNHHMFAREEGQFDRFKALNAPFETNHNNNNFHSMFGSLCDLASFDFKEDMQGVGMDTLQKQPDISIWYQ
>Gma_EIL6
MMMFEDMGFCGDLDMLCGSLGDGDIAVRQTEPDPVVEDDYSDEEIDVDELEKRMWRDKMRLKRLKEQTKSKEGTDAAKQRQSQEQARRKKMSRAQDGILKYMLKMMEVCKAQGFVYGIIPEKGKPVTGASDNLREWWKDKVRFDRNGPAAIAKYQADNAIPGKNDGCNSIGPTPHTLQELQDTTLGSLLSALMQHCDPPQRRFPLEKGVPPPWWPTGNEEWWPQIGLPKDQGPPPYKKPHDLKKAWKVGVLTAVIKHMSPDIAKIRKLVRQSKCLQDKMTAKESATWLAIINQEEALARELYPDYCPPFSSAVANGSMVINDCSEYDVDGAEEEPNFDVEDRKPDHLHPSNLGMERMMGRMPIQQPSHPMKGDVVTNLDFIRKRKISSDFNMMMDQKIYTCEHPQCPYSEVRLGFHDRSARDNHQLNCAYRNSSADYGGGPNFHATEVKPVIFPQSFVQPNTTAQSASLVAPSFDLTGLGVPEDGQKMISDLMTIYDTNVVGNKNLSSTNCVTAENHNLSQASLQRQDSFFPGQGMVLEGNLFAREEGQFDRFKATMNMNTPFDTNHNNNNIHLMFNSPCDLSSFDFKEDIQGVGMDSLQKQQEVSIWYQ
>Gma_EIL7
MGEIEEIGADVCSDIEVDDIRCPNIAEKDVSDEEIEAEELERRMWKDRIKLKRLKEKQKLEAQQAAEKQKPRQSSDQARRKKMSRAQDGILKYMLKLMEVCKARGFVYGIIPEKGKPVSGSSDNIRAWWKEKVRFDKNGPAAIAKYEADCLAMSEADNSRNGNSQSILQDLQDATLGSLLSSLMQHCDPPQRKYPLEKGIPPPWWPTGNEDWWSQLNLPHGQSPPYKKPHDLKKMWKVGVLTAVIKHMSPNIAKIRRHVRQSKCLQDKMTAKESAIWLGVLSREEALIRQPSSDNGTSGITGVPPGVPVENKQAATSSASNYDVDGTDDGIGSVSSKENRRNHFMVTEPSDNLRRGRKPVQDTDQSEKQPRPKKPRRANDKPPAQADNEILHVEPRSKGININQTEAQVVGVQIHGNEQSNETDSAARPLERGLEVPAQLPVPEVDQYSYLHTNNLVSSESMYMSGKPMHYPELQNPDMHHETTYNLYNPAAGYEPGQDGQQLHSANNEAVRLENDAVSLQGVHMKGDGINGGDLQYFGKDAFQNELDRPMDHSFFGSPLSMSLDFGALGSPFHLDDFVCEDEMIQYFGA
>Gma_EIL8
MVLIREEEIVEEMSEAECNIDYEKLKKRMWKDRVLLQKLKEKRQKQEPDVEAKQEASKRKKMSRAQDSVLKYMVKIMEVCNAQGFVYGIIPEKGKPMSGSSGSLRKWWKDQIRFDQNAPVAVSKYLPLLSKDIDLDIASYIHLLQDLQDSTLGSLLSALMQHCAPPQRRFPLEGGLSPPWWPNGEEIWWGEQGLLAQENGPPPYRKPHDLKKAWKVSVLAAVIKHISPDFDKLRRLVTQSKTLQDKMTARDSATWSKVMNHEEALLDLTEKCLKISNDDDNLEEEEEEEEEEEEEGFSGSHEPQLLKRKGAFGFGSTDALVDKLYACQNAGCPQSEPSMEFADKNLRLDHEALRAFRTVDSDVLPFHRYLSNDAPPITSLDDLMNVAFQNDVNLGEAAGGSGTLEDDPCYWLNAIENLELQAALELLVRDNMDFAQNVPVQIPQGQGQEDAASVWGLGTHPTQG
>Gma_EIL9
MMMFEDMGFCGDLDMFSAPLGEGDITTRQTEPEVIVEDDYSDEEIDVDELERRMWRDKMRLKRLKEQSKPKEGIDAVKQRQSQEQARRKKMSRAQDGILKYMLKMMEVCKAQGFVYGIIPEKGKPVTGASDNLREWWKDKVRFDRNGPAAITKYQADNAIPGKNDGCNPIGPTPHTLQELQDTTLGSLLSALMQHCDPPQRRYPLEKGVPPPWWPNGNEEWWPQIGLPKDQGPPPYKKPHDLKKAWKVGVLTAVIKHMSPDIAKIRKLVRQSKCLQDKMTAKESATWLAIINQEEALARELYPDYCPPLAASSGGSGSMVINDCNEYDVEGGDDEPNFDVEDRKPENLHAPNLGMDRMMGRLPSFPIKGEAVTNLDFIRKRKISGDFNMIMDQKIYTCEQPQCPYSEIHHGFADRNSRDNHRLSCPYRGSASTDYGGSNFHVNEAKPVIFPQQSFVQPKPTTTPSVVNLVPSVIDLTGLGVPEDGKKMITDLMSIYDTNVQSNKNLSSSNHVSAENPNLPQPGIQQQHDNFFRSQGISMEGNFFEEANMSNNNHHMFAREEGQFDRFKALNAPPFETNHNNNNFHLMFGSPCDLASFDFKEDMQGGVVGMDALQKQPDISIWYQ
>Gma_EIL10
MVEIHEEIDPFDQEEHEEEETDYDQLKKRMQKDRILLQQMKEKRPKEEAGQQEKQEASRRKKMSRAQDSILKYMVKIMEVCNAQGFVYGIVPEKGKPVTGSSDSLREWWKEKVKFDQNAPGAIAKYMPLLETDELDPSSYIHLLNDLQDTTLSSLLSALMQHCIPPQRRFPLERGLAPPWWPRGAENWWGEQGFLAHEHGPPPYKKPHDLKKAWKVSLLAAIIKHMSPNLDKLRRLVTQSKTLQDKMTARDTATWSKVMNQEETLLQLANKCLRISPSSEEDENECESSTASTIIHEGGNIIEKRKSDLFDLDAVVDKLYACQYYQCPQSLTGMGFLNKNSRMNHESLCAYRTNESQSVLLQDSQSNDTQIASVDDWMMNLEAARANQNENNHPVGHPINDQFRDIAGKTSEEDYGCLWPKSLEDLDLQAALNQMDMDLNPNPEQDTPQGQEVTSIWDLPYK
>Gma_EIL11
MIEEEGMIEEEEDEDEEEEDDDDDDNGQKQVLTIEELETRMWRDRMLLRKLKDERKEKEQGQTVEMMKKKALTRAQDIVLKNMLKMMEVCDVRGFVYGIIPDKGKPVSGASDNLRGWWKERVKFDRNGPAAMLRYDEETGFDDLRNEFSGDPSSAYRLSDLPDTTLGSLLSCLMQHCDPPQRRYPLDKNVPPPWWPTGLEIWWPELGFAVDPGPPPYRKPHDLKKVWKQCVLTAVIKHISPDITKIKNMVRLSRTLQDKLTAKETAIWSAVVKREETLARRLHPHLFPAKPIIRRPHHAIRGYDIEGSGARARNFLGGQSSHNPPPTSNVAAHSNNSMLLASGTARSFLGGQSSHNPQPTSNVGNGGARNFFGGQNYPPLTSNVDSGDGRSFLGGQNNPPPITSNVANGINNNNSMVTMNNGIVLPPDHGANKRKEVQGITIPHDTYSCHSSQCPYHETSFGFSDMNVRNNHQLACIYNNGNNNNNNIVQVVGGGGGGSSSSQLGPGNPKNNVNVALGQSMHIAAPVVNQTQTQNLTIGQPRHSAAPAVNNQNQTLNVISDNNNSGEIGSNGSMHNMNVVVPLGNQNQQQVQNVLQPQVVDSNNFYGGGRVSLDKNNNNLFGNNSMNINSVPPLLVCQNMQQVQSVQPQVMDKNFFVGGRVSLDKNNNNLFDNNMNTFPLLGSQNMQQVQNVHEPQVMDKSTFFGERVGGGYKLNNADQVHGDFSTSTSMDPSSYDQWDATNNSQSDFMDSPLLAAPSQDFLWLYN
>Gma_EIL12
MVEIHEEINPFDQEENEDIGEEEIDYDQLKKRMWKDRILLQKMKEKRPKEEPVQEAKQEASRRKKMSRAQDSVLKYMMKIMEVCNAQGFVYGIVPEKGKPVTGSSDSLREWWKEKVKFDQNAPSSIAEYLPLLETDELDPSSYIHLLNDLQDTTLSSLLSALMQHCIPPQRRFPLERGLAPPWWPTGAENWWGEQGLLAHEHGPPPYKKPHDLKKAWKVSLLAAVIKHMSPDLYKLRRSVTQSKTLQDKMTTRDTATWSKVMNQEETLLQLANKCLKISPSEEDDKNECESSTSSSTIIHEGSHLGGSIEKRKSDLVFDLDAVIDKLYACQYYQCPQSEMGMGFLDKNTRMNHESLCAYRTNEGQRVLLQDSLSNDTQNENNNLVGHLINDEFRDIAGKTSEEDYGGLWPNSLEDLDLQAALNQMDMDLNPNPEQDTPHGQDVTSIWDLAYKY
>Mdo_EIL1
MEIFEELGLSGDLDFLSAPLEEDEAAPEHDPEATVEEDSSDEELGVDELEKRVWKYRMRLKWLKEQDKGTEGADNARQCQPKEQSQRKKMSRAQDAILKYMLRMMEVCKAEGFVYGIVPKKGKPVTGASDNLREWWKGKVRFGRNGPAAISKYLAEHSIPGKNEDSNAVASTHHTLQELQDGTLGSLLSALLQHCNPPQRRFPLDKGVAPPWWPTGNEEWWTQLNLPKDQGPPPYKKPHDLKKAWKVSVLTAVIKHMSPDIAKIQKLVHQSRCLQDKMTAKESTTWLAIINQEENLAQMLYPDRFPPPLPLWSESFAISCTSDYDVEVVDDEQNNEVEDCQPLFNHFNTETAGQRDVPMHHIKGELVETNSNFGQKRKQLPEEPHMILNHQIYTCEYLHCPYHDYRLGFLDITARNNHQLTCSHRNNSSQVFGMSNFNCNSEKLGGSLPASQPIPAIQQPVNQTSCLNASGHGVAGDGQKMISEHVSFYDSNIQQSKNSDPGSLNGIEDNNQHQVNYQFPMNDNFFDQGVVMGPNMSEPSPIPMLPPAPPAPPALFFDQGVDMGPNLFFDQGVDMGSNMSEASPMPMFPPATPATPAPPAPPALFFDQGEVMGPNTSEASSMPMLPPATRATPAPPALFFDQGVLMGPNLPEASPIPMLPPATLAPPALFFDQGGVMGPNISEALPMPMLCPAPPALFFDQGVVMRPNMSEASPIPMLPPATPAPPALFLDQGVVMGPNMSGALPMPMLHPATPAPPALFFDQGVVMGPNMSEASPMPMLPPATPAPPAQFTKTQFDPCNLFDYPFGNHPYNADNLGFGTNLPQGDYNVDSLLEQGPFWMC
>Mdo_EIL2
MAIIEELEFSDDLDFLLAFPEEGEAAPENDPEATVEEDDSDDELDVNELERRVWKYRMRLKRLKEQNEGTEAADNARQCQPQEQARRKRMSRAQDGILKYMLKMMEVCKAKGFVYGIIPENGKPVTGASDSLREWWKEKVRFDHNGPAAISKYLAEHPIPGKNEDSNAVPSTPHNLQELHDATLGSLLSALMQHCHPPQRRFPLEKGVAPPWWPTGNEEWWTQLNLRKDQGPPPYRKPHDLKKAWKVSVLAAVIKHMSPDIARIRKLVHRSKYLQDKMSAKETTIWLAILNQEENLAQRLYPDGCTPPSSSGSGSNFAISGTSDYDVEVVDDEDNYEEEDCQPLFNHLNIGTSGHRDGLMHHFMAELTETDSDSGQKRKQLPEEPQMMLNHQGYTCEYLDCPYHDYHLGFRNITARNNHQLTCSYRNNSSQVGMSSVHPNSDKLVGSLSSPQPNPAIQQPVNQTSSFNASGLELAGDEQNMISEFMSFCDGNIQQNKNSDPGSLDVVENHNQHQVNYQFPMGDNFFDERLVIGSNMSQASPMPMPMLPPATPAPPSLPSTEFQFDPCTLFDSPFGNHPNNTDNLGFGTNLPRDDYSLDSMLEQDPFWMCR
>Mdo_EIL3
MGDVGEIGPDISSDIEEDLRCNNIAEKDVSDEEIESEDLEMRMWKDRIKLKRLRERQKLEAQQAAEKQKPKQTSDQARRKKMSRAQDGILKYMLKLMEVCKARGFVYGIIPEKGKPVSGASDNVRAWWKEKVKFDKNGPAAIAKYEAECLAMSDADNNRNGNSQSILQDLQDATLGSLLSSLMQHCDPPQRKYPLEKGVPPPWWPTGNEDWWVKLGLAHGQSPPYKKPHDLKKMWKVGVLTAVIKHMSPDIAKIRKHVRQSKCLQDKMTAKESAIWLGVLSREESLIRQPSSDNGTSGIIEMPQSGRGEKQAAASSNSDYDVDGTDDGLGSVSSSKDDMRNQVTDVEPLSKLRNNSRNNVQDKEQGEKKPRTKRARVRASPVEQLPAPSPNEHLHVRGALPDINHTDVQMIGFQVHENQQENGGITTLRPLENDLDVQAQIPAPEFNYYPGVPSENVIMTQGMHVGGTPLLYHGVQDADMHHGDTFNQHHGDTFNLYNPLAQYPPSQDQQLPQIVMNKPQVIPTNGIHVPVHRNGSEIAGGDPNFVQDTFQSEQDRTANANFGSPIDSLSLDYGLFNSPFNFGIDSTGSLDDLELEEMMEYFAA
>Mdo_EIL4
MEIFEELGLSGDLDFLSAPLEEDEAAPEHDPEATVEEDSSDEELGVDELEKRVWKYRMRLKWLKEQDKGTEGADNARQCQPKEQSQRKKMSRAQDAILKYMLRMMEVCKAEGFVYGIVPKKGKPVTGASDNLREWWKGKVRFGRNGPAAISKYLAEHSIPGKNEDSNAVASTHHTLQELQDGTLGSLLSALLQHCNPPQRRFPLDKGVAPPWWPTGNEEWWTQLNLPKDQGPPPYKKPHDLKKAWKVSVLTAVIKHMSPDIAKIQKLVHQSRCLQDKMTAKESTTWLAIINQEENLAQMLYPDRFPPPLPLWSESFAISCTSDYDVEVVDDEQNNEVEDCQPLFNHFNTETAGQRDVPMHHIKGELVETNSNFGQKRKQLPEEPHMILNHQIYTCEYLHCPYHDYRLGFLDITARNNHQLTCSHRNNSSQVFGMSNFNCNSEKLGGSLPASQPIPAIQQPVNQTSCLNASGHGVAGDGQKMISEHVSFYDSNIQQSKNSDPGSLNGIEDNNQHQVNYQFPMNDNFFDQGVVMGPNMSEPSPIPMLPPAPPAPPALFFDQGVDMGPNLFFDQGVDMGSNMSEASPMPMFPPATPATPAPPAPPALFFDQGEVMGPNTSEASSMPMLPPATRATPAPPALFFDQGVLMGPNLPEASPIPMLPPATLAPPALFFDQGGLWDPTYLKRCLCLCFVQLLQLSSLIKGWL
>Mdo_EIL5
MGFCGNLDFLTAPSGEGDAAPEHEPEAAVEEDYSDEEMDVDELERRMWRDRMLLKRLREQTKGKERVDNARQRQSQEQARRKKMSRAQDGILKYMLKMMEVCKAQGFVYGIIPEKGKPVSGASDNLRAWWKEKVRFDRNGPAAISKYQADHSIPGKNEDCSAVVSTPHTLQELQDTTLGSLLSALMQHCDPPQRRFPLEKGVAPPWWPTGNEEWWPQLNVPKDQGPPPYKKPHDLKKAWKVSVLTAVIKHMSPDIAKIRKLVRQSKCLQDKMTAKESATWLAIIHQEEALARRLYPDRCPPPPAGGGGSLAISGTSDYDVEGVDDDENVEIEDCKPLLNHFNIGTAGQRERLVPQIKGELIEINSDFGQKRKQLSEEPQMMLNQKIFTCEYMQCPYHDYRLGFLDITARNNHQLNCSFGSNSTQVFGMSSGMSSFQLHNEKPVGFSIPIAQPPAPASQPPVNQASRFNASGLGLVDNGQKSELMSFYDSNIQQNKNCNPANLHIVDNRNQQQSKYQFPMNDNFFGQGMDVGRNINMSELAPMPMLHPGFASPEVQFDQCLAFDSPFGNNTNENVDIRFESPLHLAPADYNVMDQPPKQDASLWFQ
>Mdo_EIL6
MEIFEELGLSGDLDFLSAPLEEDEAAPEHDPEATVEEDSSDEELGVDELEKRVWKYRMRLKWLKEQDKGTEGADNARQCQPKEQSQRKKMSRAQDAILKYMLRMMEVCKAEGFVYGIVPKKGKPVTGASDNLREWWKGKVRFGRNGPAAISKYLAEHSIPGKNEDSNAVASTHHTLQELQDGTLGSLLSALLQHCNPPQRRFPLDKGVAPPWWPTGNEEWWTQLNLPKDQGPPPYKKPHDLKKAWKVSVLTAVIKHMSPDIAKIQKLVHQSRCLQDKMTAKESTTWLAIINQEENLAQMLYPDRFPPPLPLWSESFAISCTSDYDVEVVDDEQNNEVEDCQPLFNHFNTETAGQRDVPMHHIKGELVETNSNFGQKRKQLPEEPHMILNHQIYTCEYLHCPYHDYRLGFLDITARNNHQLTCSHRNNSSQVFGMSNFNCNSEKLGGSLPASQPIPAIQQPVNQTSCLNASGHGVAGDGQKMISEHVSFYDSNIQQSKNSDPGSLNGIEDNNQHQVNYQFPMNDNFFDQGVVMGPNMSEPSPIPMLPPAPPAPPALFFDQGVDMGPNLFFDQGVDMGSNMSEASPMPMFPPATPATPAPPAPPALFFDQGEVMGPNTSEASSMPMLPPATRATPAPPALFFDQGVLMGPNLPEASPIPMLPPATLAPPALFFDQGGVMGPNISEALPMPMLCPAPPALFFDQGVVMRPNMSEASPIPMLPPATPAPPALFLDQGVVMGPNMSGALPMPMLHPATPAPPALFFDQGVVMGPNMSEASPMPMLPPATPAPPAQFTKTQFDPCNLFDYPFGNHPYNADNLGFGTNLPQGDYNVDSLLEQGPFWMC
>Mdo_EIL7
MGIFEELGFCDNLDFLSAPSEEGDAAPEHEPEATAEEDYSDEEMDVDELEKRMWRDRMLLKRLKEQTKGKEGVDNARQRQSQEQARRKKMSRAQDGILKYMLKMMEVCKAQGFVYGIIPEKGKPVSGASDNLRAWWKEKVRFDRNGPAAISKYQADHSIPGKNEHFSAVASTPHTLQELQDTTLGSLLSALMQHCNPPQRRFPLEKGVAPPWWPTGNEEWWPQLNLPKDQGPPPYKKPHDLKKAWKVGVLTAVIKHMSPDIAKIRKLVCQSKCLQDKMTAKESATWLAILNQEEALARRLYPDRCPPPFAGGNDSLAISGTSDYDVEGVDDDENVEIEDCKPLVNHFNIGATGQRERLGPQIKRELIEINSDFGQKRKQLAEEPQMMLNQKVYTCEYLQCPYHDYRLGFLDITARNNHQLNCPHRSNSSQVLGMSSFQLHNETPVSFSLPIAQQPTPANQPVNQSSMFDDSGLGIQQPVNQSRRFDASGLGVAEDGQKMISDLMSFYDSNIQQNKNCNPGNLNVIDDRNQQQANYQFPMNDNLFGHGVDIGRNMNMSEPSPMLMLHPGFSSPEVQFDQLMAFESPFGNNSSEDVDIRFDSPFHLAHVGYNAMDPPVNQDASPWFP
>Mdo_EIL8
MGDVGEIGPDISSDIEEDLRCDNIAEKDVSDEEIEAEDLERRMWKDRIKLKRLKERQKLEAQQAAEKQKPKQTTDQARRKKMSRAQDGILKYMLKLMEVCKARGFVYGIIPEKGKPVSGASDNIRAWWKEKVKFDKNGPAAIAKHEAECLAMSDADNNRNGNSQSILQDLQDATLGSLLSSLMQHCDPPQRKYPLEKGVPPPWWPTGNEDWWVKLGLAHGQIPPYKKPHDLKKMWKVGVLTAVIKHMSPDIAKIRRHVRQSKCLQDKMTAKESAIWLGVLSREESLIRQPSSDNGTSGITEMPQSGHGEKQGAASSNSDYDVDGTDDGVGSVSSSKGDRRNQVMDVDPSSNLHNNARNNVQDKEQGEKKPRRKRARVRASPVKQRPAPSHNEHLHVPTRGALPDINHTDVQMIGLQVHENQQENGAITTLRPLENDLDVQAQRPAPEFNYPGVPSGNVITTQGMHVGGTPLLYHGVRDADMHHGDTFNQHHGDTFNLYNPSTQYPPSHDRQPPQIVMNEPQIIPADGVHVPVHRNGSEIAGGDLPNFVQDTFQSEQDRTINANFGSPIDSLSLDYGLFNSPFNFGIDGTGSLDDLELDEMMEYFAA
>Mdo_EIL9
MVIFEELGFSGNLDYLLAPSGEGDAAPEHEQEATVEEDYSDEEMDVDELEKRMWRDRMLLKGLKEQTKGKEAVDNARQRQSQEQARRKKMSRAQDGILKYMLKMMEVCKAQGFVYGIIPEKGKPVSGASDNLKRLKEQMKGKEGVDNARQRQSQEQARRNNRRNKLREGRSFSGNLDYLLAPSGEGDAAPEHEQEATVEEDYSDEEMDVDELEKRMWRDRMLLKRLKEQTKGKEGVDNARQRQSQEQARRKKMSRAQDGILKYMLKMMEVCKAQGFVYGIIPEKGKPVSGASDNLRAWWKEKVRFDRNGPAAISKYQADHSIPGKNEDFSAVASTPHTLQELQDTTLGSLLSALMQHCNPPQRRFPLEKGVAPPWWPTGNEEWWPQLNLPQDQCPPPYKKPHDLKKAWKVGVLTAVIKHMSPDIAKIRKLVRQSKCLQDKMTAKESATWLAIINQEEALARRLYPDRCPPPFAGGSESLAISGTSDYDVEGVDDDENVEIEDCKPLVNHFIIGATGQRERQVVPQVKGEHIEINSDFGPKRKQLAEEPQMMLDQKYYACEYLQCPYHDYRLGFLDITARNNHQLNCPYRNNSSQVLGMSSFQLHNEKPVDFSLPIAQPPTPAIQRPVNQSSGFDALGLGNQQQVNQSSRFDASGLGNQQQVNQSNRFDASRIGIQQPVNQSGRFDSSGLGIAEDGQKMISELMSFYDSNIQQNKNCNPGNLNDVDDCNQQQANFQFPMNDNLYGQGLDIGRNMNMSEQSPMPMLHPDFSSPEVQFDQLMAFDSPFGNNSNEDVDIRFGSPLHLSPVGYNVMDPPLNQDPWFP
>Mdo_EIL10
MVKFHGQVDPLSLGVVAEDEKAAEDHISYDELKKRTWKDSIRLQKLNENRKIIEAEEDEEEELAESSANQEGSHRKKMARAQDSILKYMVKIMEVCKAKGFVYGIVPEKGKPVTGSSDSLREWWKDKARFDHNAPIAIAKYLPALIFEGESDHGSYAHLLHELQDTTLGSLLSALIQHCVPPQRRFPLEKGLAPPWWPTGKEMWWGDQGLSVEHGAPPYRKPHDLKKAWKVSALAAVVKHMAPNSDRVRRLVTQSKCLQDKMTAKETAIWSKVVNQEESLIQLTEKCLKISDHSNKKGKNLMWPATTSNEKRKMISIDLGLGFVEKKSRADYDQGQDQDRTLCASDQNSGAVSVVDWINMEIEKANRIDDNSGSKVADGYGSASYWGGGIDDDDLAMDGALEIQRGNMDLNRSSEDMSHNYDQDSTSIWDLGYD
>Mdo_EIL11
MGFCGNLDFLSAPSGEGEAAPEHEPEATVEEDYSDEEMDVDELERRMWRYRMLLKRLKEQTKGKERVDNARQRQSQEQARRKKMSRAQDGILKYMLKMMEVCKAQGFVYGIIPEKGKPVSGASDNLRAWWKEKVRFDRNGPAAISKYQADHSIPGKNEDCSVVASTPHTLQELQDTTLGSLLSALMQHCDPPQRRFPLEKGVAPPWWPTGNEDWWPQLNLPKDQGPPPYKKPHDLKKAWKVGVLTAVIKHMSPDIAKIRKLVRQSKCLQDKMTAKESATWLAIINQEEALARRLYPDRCPPPLAAGGGSLTISGTSDYDVEGVDDDENVETEDCKPLVNHFNIGTTGQREMLVPQIKGELIEINSDFGQKRKQLSEEPQMMLNQKIYTCEYPQCPYHDYRLGFLNITARNNHQMNCQYRSNSSQVFGMSSFQLHNEKSVGYSLPIAQPPAPTIQQSVNQASRFNASGVDDGQKMISELMSFYDSNVQQNKNCNPGNLHIVDNRNQQQSKYQLPMNDNFFGQGVDTGCNINMSEPAPMPMLHPGFASQEVQFDQCIAFDSPFGNNPIENVDMRFDSPLHLAPADYNVMDAPLKQDAPPWFQ
>Spo_EIL1
MGGIAADEFCFPGSFDFLQLPPSVDVESFQFAPPLVSPPAGVAPLAGGGGESFPEDEDSEDDIDVDELERRMWRDRLKLKRLREQQIGTKAADHGGAAKLRQSQEQARRKKMSRAQDGILKYMLKMMEVCKAQGFVYGIIPEKGKPVGGASDNLRAWWKEKVRFDRNGPAAIVKYQAENSLLPSRPISAAAAGGAAGPRSLQELQDTTLGSLLSALMQHCDPPQRKFPLERGIPPPWWPTGAEEWWPQTGVQAAPPYKKPHDLKKAWKVGVLTAVIKHMSPDVDKIRKLVRQSKCLQDKMTAKESQIWSAVVNQEESSLPSSLQVNPEACGPTSFSFGSSCTGEYDVDGLEDLAEVAAPPFKEAAAPVASFSSSSSLEFIRKREPSPETELMMMMDQYRSHLRQGSDEKKLKTGDHLYDCRRENTFCFQPPAAEVKPSPPPATATTNISGLGIPADGQKSISELLSFYDSAINRTNDGHGFLGQALVSGPAAPASIFGAQNNRGAGLPPPAFFREEVSGGGFQQGFGVPQRPSPANEDFIRFSSFGFSGLDCGDGLPRVSGNPMGKMEGSNWRF
>Spo_EIL2
MGAVVVDDVGFPGSFEFWSLPCSASVENLQFLSSTAPPSVTAGGGMDFGGSAEEGLPEGMPEDEDSEDDIDVDELERRMWRDRLRLKRLKEQQQNKSKDQGDAAKQRQSQEQARRKKMSRAQDGILKYMLKMMEVCKAQGFVYGIIPEKGKPVSGASDNLRGWWKEKVRFDRNGPAAIAKYQADNALPGSNNETNSDISTPRTLQELQDTTLGSLLSALMQHCDPPQRRFPLEKGVPPPWWPTGNEEWWPQLGIPREQGPPPYKKPHDLKKAWKVSVLTAVIKHMSPDVNKIRKLVRQSKCLQDKMTAKENQTWSAVISQEEALARQLHPDACPQPSLGCGSSGTFSYGSTTEYDVDGFDDVTNVGMADSKAIDGGLFNVGVNPAREKLLAAPPLIKEEAGVDFIQKRSAPPNVEQVLSQRTFTCENGQCPHHDPRFGFVDKNARNNHQYACQYQSSSFSQRLAGPGFHVQEDKPQAFSLPLTQPKAAPAAHFMGHHGALDISTLGIPADGQKSISELMSFYDTNVNPSKQMGGAARAVDPADDQPRIQMDAFFRQALGMGADAVFEDSGAGMPANSFLPEEIAFQPAFDNQQGAANADLRFNSLGFSGMDFGGLQRMTGDSTPKLSCSNWTF
>Spo_EIL3
MEQLTMIANGLGDGSDFEADDSRCANLTENDVSDEEIDPEELEKRMWKDRIKLKRLKERQKLVAQQALDRSKPKHTSDQARRKKMSRAQDGILKYMLKLMEVCNARGFVYGIVLETGKPVSGASDNMRAWWKEKVKFDKNGPAAIEKYDAEDFTTGNAQNNGENFHSLMGIQDATLGSLLSSLMQHCDPPQRKFPLEKGAPPPWWPSGNEEWWTNLGLPSGQVPPYRKPHDLKKIWKVGVLTGVVKHMSPNIAKIRNHVRKSKCLQDKMSARESSIWSAVLNREESLANAGKNGISELTEMRRSSSVEKRDNGASSNNEYDTAGFGDAQCPMLSKDDEAVEPCRASATQVSHPHENGDAADLLRNSKRKRNRPNPEFYDQGPSQPHYENQRGKPGVVPAIMDPVPQLERHHAAHSALPPAYIISAVRPQEEGFGNHCVSPDSGLSNNANNIPAQRVHVGGQPYMYSALGNTALESGDAPGFFSGSGECRLSHDKEQFPGPMFGNQLRPEDAGAEGESQRAFRQPPPLEGSSNAANGDAHPLVEDAFSNGQDKLIDGHYGSPLCGLSLDYGFSNSPFSLRLDFDDFLHDEEIMEYLGT
>Peq_EIL1
MIEGDLVDPLPDNFPEVIPDDEDSDEDIEVEELERRIWRYRLLVKQRKEQQNTKNRDFSDSVKHRQSQEQARRKKMSRAQDGILKYMLKMMEVCKAQGFVYGIIPEKGKPVSGASDNLRGWWKEKVRFDRNGPAAIAKYQADNGIQSPNSELNSRFISPHSLQELQDTTLGSLLSALMQHCDPPQRRFPLEKGIPPPWWPTGKEDWWPQVGFSNDQPPPPYKKPHDLKKAWKVGVLTSVIKHLSPDIDKIRRLVRQSKCLQDKMTAKESATWLAVVKQEEDMFRDLHPDACPPPSSASNGTISFSSSCNEYDVEGVDDDDDDKCGEVMKNQDPIDMNNVFSMNNEEFIRKRAANCEPEMILNQGSVFNGETTKFRRNDYQSMKSNQLYQNSCYSTNPPPFITSSAFQPNENKPQIFSMSPMVVQQPKMASVNLQPAAAIATTPFSISGLGLPDDGQKLIAELLNQYDSNMNHGKVSGEVRAGNEVQKTDTFRLPNEAMSSFFGSKNGGGGSGIFEEANCSQLCSIHEELEQMDQVYQNQATDMSNDFRFGSSFSSPAMDFADSMSRGVGSWFF
>Peq_EIL2
MTFSGGIDFSQFISTGHDKSSGYHSILQQPPPDFGHLQHTACGDSSVIDGDLVEPPPENFPEPIPDDYESDEDLDVEELERRMWRDRLRLKRLKERQQNKNKELGDSTKQRQSQEQARRKKMSRAQDGILKYMLKMMEVCKAQGFVYGIIPEKGKPVSGASDNLRGWWKEKVRFDRNGPAAIAKYQADNGLRGLNNEQNSRPVSPYSLQELQDTTLGSLLSALMQHCDPPQRRFPLEKGISPPWWPTGNEDWWPQLGFTNDQPPPPYKKPHDLKKAWKVGVLTAVIKHMSPDIEKIRRLVRQSKCLQDKMTAKESATWLAVVMQEEILFRELHPDASLPPSSVSNRNGTISFSSSCSEYDVEGVDDGKSEDAGNTNLVDVSNVFNTGTSSGNDLYVVPHNAVKEEGYREFIRKRSAKSDPEIMSNQGIIINNEKSKFARSDYQLGFMDRSVRSNNHQFLSGYQTSLPSFCTAGFKANENKPQIMCASSLAQSKLNPTGLQPAVINTSSPFDISGIGIPDDGQKSIIELMNQYEGNINSEVPLANEHNTGSIQPTAQAGNNFYGSMNGVGGDLFEGPNNSQFYPFQEDLVQMNHSYQQASSNDISNELKFESPYTMQSMDFADSLPRGMVQSLQSQNGSGWFF
>Peq_EIL3
MEGTGSSQFLDSEILPLNTINSNAQTHPANLPIPCPTLKIKADSEEYDDGMTIEDLQRRIWFDQLRIERMREQEQQQQLHVEESANNCIDPTDNKLNSKMQQTRRKKLSRVRDSLIKYMLQLTDECKAQGYVYGIISEAGKTITGSSDNLRAWWKDQVRFSHSAPKALEDFARERCTPGGRSAAPPGSLKDLSDTMLGSLLSAMMPHCNPPQRRFPLEKGVAPPWWPTGYETWWALNDMTKNVPPPPYRKPHDLKKAWKVGVLLSIIKHMAPDLDMVRRLVRKSKCLQEKMSARDLKIWMAAVKDEEEAYRRGNPGVGGVELQAQELGNNNNFDEKAEEIMIRNVESPESTEADFHSTKSAANVLEQTILPEIEDNGHAWTDVVFNNFHPVAVPVEGNGFLQQNQCHRSFPLQMQGNDSSFDGMNKRRVDQVDLSFGNLSFETVIGGAPSELGFLFGMENWQVNQGNGGFLNY
>Peq_EIL4
MNNFVVVDGLEFEGDDVRCENLTENDVSDEEIDEEALSRRMWKDRIKLKRIRENLRLAELQASQKPKAKQPSDQALRKKMSRAQDGILKYMLKLVEVCNARGFVYGIVPDKGKPVSGASDNLRAWWKEKVKFDKNGPSAITVYEEEISATGNKDNSSKNCHSLMDLQDATLGSLLSSLMQHCDPPQRKYPLEKGHPPPWWPSGNEDWWMNLGLPKGQVSPYKKPHDLKKIWKVGVLTGVIKHMSPNIDKVRTHIRKSKCLQDKMSAKESAIWLGVLSREEMIAQQLSGDNVTSEVTENQQSLQEERQDDTNSSSEYDVNDFAGAPGSASSMGAGKTQHMENQPSLEIIASTAKEQENSSHVVRKKDQVNERQRHKRPRLDSNPSHQSTGEHQNRDVALKPENGFSSMNLMDLPLAKDQANGLMQANGLMQANGLISWKCTVQMDCLQLKQIMLEINSCSLNPSNRMFHPSPINVGVQNMIVAGQPLLYTGRQYEEFTAPLVDHPVNPMNVSFPAINPVNRDSLPLNGGSNSAPRDMQPFIEQTYPIDSDKFIGQFDSSVELAMDPFALSSPLIDIDNFQIDDEALMEYLGA
>Mac_EIL1
MLELVEEGLAQGFIYGIVPYKGKPVSGVSNNLRKWWKETVRFDRNGPAAISTYQRDSCTHVISKENTSEFSVPDALQELQDTTLGSLLSALMPYCDPPQRRFPLEKGIPPPWWPNMSEEWWREMGVPKDPSPPPYKKPHDLKKAWKVSVLIAVIKHLMPDIEKIQRLIEKSKGLQDKITAREVDILNAVLRHELKKYFGHQHNSPPPPPSMVGQSCREAVGDASTSRIDEQPISEAMQEESMNVTQYLAMDVNMFTRPNLPSYELGPQDQSRGSIHQDKFGHIHHCVASASHGNQPLANPYGPCVPVAADSPVLPSGGIEMRHQGTSSSDMHLFQTRLNQDHAPLPEVMKVEIDPLFSSSVQEDETGTSITRELANLMQPQIFPSDETASFESIFGHNFDIGPASYFSTTDQSSRIPYSFHELDEYDWSKDFGN
>Mac_EIL2
MQDKKSKQNVGCSERTDNCSPSVLESIVDPSSELEGLLGPPPDNMFDTRLSDGVETDAHEVERLRIRIWLDIIRLKHLNEHHKCKIIQQSSASLLDYSQEQSRRKKLAQNQEKIMNEMRELAEEGLAQGFVYGIVPYKGKPVSGASNNLLKWWKEIVRFRQNGPAAIREYQTDSSTHFVGKENPSEFSVPGSLQELQDTTLGSLLSALMPYCDPPQRRFPLEKGIPPPWWPNMSEEWWREMGMPKDPSPPPYKKPHDLKKAWKVSVLIAIIKHLMPDIEKIQRLIEKSKGLQDKITAKEVDIMNAILKHELNKYFGLQHNAPPPPSMERKSYGETMGDASSISGIVEQPISEAMQEESMNVTQYLAMDVNMFTRRNLPNYELGPQDQPRGSIHQDNLGHIRHSVASASHGNQPLANPYGSYLPMVADNPDLPSGGIEMSRQGTSSSGMNLFQTRLNQDQTLIPEAMEVEIDPLFPSSAQEDAMGTSITRELANLVQSQIFPSDETVLFESIFENDLDIGSASCFSIMDRSSRLPDSFHELDEYDWSKDFGN
>Mac_EIL3
MMGGLLMEGMVYPGGPNYAQLFASNDEKNLSYGSLLHQPSLGECIVGEGDLVDPPPENFAEAGDEESDEDIDVEELERRMWRDRMRLKRLREQQQNKNKEQGDTAKQHQSQEQARRKKMSRAQDGILKYMLKMMEVCQAQGFVYGIIPEKGKPVSGASDNLRGWWKEKVRFDRNGPAAIAKYQADNAIPGSSSETIPGTVSPHSLQELQDTTLGSLLSALMQHCDPPQRRFPLEKGVAPPWWPTGREEWWPELGFPKDQGPPPYKKPHDLKKAWKVSVLTAVIKHMSPDIEKIRRLVRQSKCLQDKMTAKEIATWLAVVKQEEDVYLKLHPNTCPPPSSGSAISFNSSCSDYDIEEINCDFIQKRTAAEPQLMLNQRVYTCDNAKCPHHDFRQGFTDRNARNRHQYLCNLNPVHVSDLGIPSDGQKSINELMGFYDNNVNGNKSLTLGSVSVLVQQPQFFLREDMMPFGQQFSNQPNELSGGFRFRSGLNIPAMDYSDVSQRGMGGSLQKHDGSSWFY
>Mac_EIL4
MWKDRIKLKRIKEREKFAAESAASERSKPKHTSDQARRKKMSRAQDGILKYMLKLMEVCNVRGFVYGIIPEKGKPVSGASDNIRAWWKEKVRFDKNGPAAIAKYEVENFAAQNAQNSRSKHHHSLMDLQDATLGSLLSSLMQHCDPPQRKYPLEKGISPPWWPSGNEEWWISLGLPKGQGPPYKKPHDLKKVWKVGVLTAVIKHMSPDIEKIKTHVRKSKCLQDKMSAKESSIWLGVLSREEMTVNQLCCDNGMSHVIENSGHRRDREEPNSSSNEYDVDVLEDVSGSISSKDDGINLQVETQACAGNITPTSREDRLAENSNQLGLSKDKTSQQPKRKRPRGSAVSVDKQMVATQSERMPEETRNATTDMNGAALTTLAHHRPSVNREPCMNPNSTHQERDSGSQYLVPQPGISNLASFPCVNVASENIYIGGQPLPYPGLGNSEPQNATTYDTGANDGLYSSSGGFGILQDKQQRPMSITNHGIRSDRSIISVENNLYENVMAPNASSHTVTGEMHLFLDEPFYGEPDKLVDNSFGALPLDFIRIGSTDLIPDLGDILQDDDLMEYLGT
>Mac_EIL5
MMGGLSMEDIVCRTRPNQVQNLPSMDEKNFIYGSLHQPERNGQGDPTEPPQEKLAEANDEENDEDIDIEELEHRVWKDRMRLKRLKEQQQHKHKELQGEASKQRQSQEQARRKKMCRAQDGILKNMLKLMEVCNAQGFVYGILLENGKPVSGASDNLRAWWKEKVRFDWNGPAAIAKYQADTAISRSSSELYSETASLRSLQELQDTTLGSLLSALMQHCNPPQRRFPLEKGIAPPWWPTGNEEWWQQPGIPNDQGPPPYKKPHDLKKAWKVCVLTSVIKHISPNMDKIHRLVRQSKCLQDKMTAKESATWLAVIKQEEDMYRKLHPDACIPPSSCSGITGNNMEIIRKRSVAEAEPVLNQCIYTCANVQCPHNDLRHGFLDRNARNSHQYHCQYQNTLPQGIGAAFNTQPNLTSLISGLDPIDISDLGIPPDAQKSINDLMSYYDHNLNDTKSFSSGGIPPLQQQQQQFSLHEDAMPFEQQLGNQSNGMGGEFGFASAFIAPTMDHAGALHGKMEDPLHKAEASHWFY
>Mac_EIL6
MGGLLMEGMVYPGGPNYVQLFPSNDEKNLCYGSLHQPSMGECIMGEGDLVDPPPEKFAEVGDEESDEDIDIEELERRMWRDRVRLKRLKEQQQNKNKEQGDAAKQWQSQEQARRKKMSRAQDGILKYMLKMMEVCKAQGFVYGIIPEKGKPVSGASDNLRGWWKEKVRFDRNGPAAIAKYQADNTIPGSNNEVVSSTVSPHSLQELQDTTLGSLLSALMQHCDPPQRRFPLEKGVAPPWWPTGREEWWPQSGIPNEQGPPPYKKPHDLKKAWKVSVLTAVIKHISPDIEKIRRLVRQSKCLQDKMTAKEIATWLAVVKQEEDMYMKLHPDTCLPPSSGSGLTGAISFNTSCGDYDVEGRTAAEPELLLNQRIYTCDNAKCPHHDFCHGFTDRNARNSHQYLCKYQNTFPQSIGALLNPISVSDLGIPSDGQKSINELMGFYDNNISGDKSLTLGMGSLVQQPQFFVREDMMPFGQQFSNQPNESSGGFRFTSGLNIPAVDYSNAASQRGMLQKKHDGSNWFY
>Mac_EIL7
MWKDKLLLTKLKQRRGQQQGGFSGALVEPLAKERSRRRAMARAQDGVLRCMLKMMQHCSARGFVYGIVPERGDPVTGSSENLKSWWKDSVAFDRNAPAAIAQSTLAQPNELVLTSYIDRLRMLQDSTLGSLLSALIQHCEPPQRRFPLERGLPPPWWPTGEEPWWGVQGEAHAQGPPPYRKPHDLKKAWKLSLLTAVIKHMSPNLGHMRNLVWQSKRLQNKMTAKESEVWSKMVNQEEALLQLANRSLRISPIPEDEAAGNSAAEKGPDGRRNDDKRKCEFGDNSREKCSRAELQNVDGSGEFELDLSGNCVLEDDRRAIDELMMLYYSARDFTRLV
>Mac_EIL8
MMGVLLVEDMVYPGGSNYVQGERNVGYGGFHQVSAGEHITGEGDPVDLPPEQFAEAGDEDTNDDIDIEELELRMWRDQLRLKRLKEKQQSKNKVQTDAARQQSQKQACRKKMSRAQDGILKYMLKMMEVCKAQGFVYGIIPEKGKPVSGASDNLRGWWKDKVRFDQNGPAAIAKYQVDNAIPGSNSDVNAETLGPHSLMELQDTTLGSLLSALMQHCDPPQRRFPLEKGIPPPWWPTGREEWWRKLDIPKEHGLPPYKKPHDLKKSWKVAVLMVVIKHMSSDIERIRRLVRQSRCLQDKMTAKESTTWLAVIKQEEVMYMKLHTDACAPQSAGRGVSGAISFDNNSSEYDHTGIYKVKGEGVANYKLALAANAFNLRACTGDVMPIRSAPMKGEKDVGFIQKRTSRESELMMNQRIYTCDNALCPHNNFRNGFLDRNARNSHRYVCKYQNTLLPTGIGMMSNGLQVPGNKPSVNPVNISELGIPSDGQKLINELTNFYDISINASKNSSSGDVTMLEGSKSLQMEDSFFDRSLFEEVSGVVERSLPIEQEPSGQPIEASGGIRIRSGFNMLGMDYSDALHGGTKQDGFSWFC
>Mac_EIL9
MGGLLVEDMVYPGGPNYVQNFTSSDDRKDHYGGFYQHQMGECMMGVGDLVDLPPEKIAEAADEESDEDIDIEELERRMWRDRMRLKRLKEQHQNKNKEQGDASKQYQSLEQARRKKMSRAQDGILKYMLKMMEVCNAQGFVYGIIPEKGKPVSGASDNLRGWWKEKVRFDRNGPVAIAKYQADNVIPGCSSDFSSGTASPHSLHELQDTTLGSLLSALMQHCDPPQRRFPLEKGIPPPWWPTGREEWWPQLAIPSEQGLPPYKKPHDLKKAWKVSVLTAVIKHMSPDIEKIRRLVRQSKCLQDKMTAKESATWLAVVKQEEDMFMKLHPDACLPPSSGGGVMGDFSFNSNSSEYNVEGVDESKSEDVDYKLDADSNAFNFGACYGNGKFIRSPMKEETDMEIIQKRTAAESELVINQRVYTCDNVVCPHNDIRQGFPDRNARNSHQYFCKYQKTHPSGIGMTNNSFHVTKNKPSIMPLPLNSQPNPVNISDLGIPSDGQKSIDVLMNFYDNNINGGKNMDLGGVTMLEEVGDLFEEVTSFVEQAQYRQESIVPFEQEFNNQPLEVSGDFSIGSGFSMPVMNSSDSMHGRIEHSLQNQDGFNWFY
>Mac_EIL10
MTHLAVIDQDLGGDASDFEVDGVKCDNLNENDVSDEEIESEELTRRMWKDRVKLKRIKERERLAAQQAALETSKPKQPSEQALRKKMSRAQDGILKYMLKLMEVCNVRGFVYGIIPEKGKPVSGASDNIRAWWKEKVKFDKNGPSAIAKYEAENFAADKAQNSGSKNQCSLADLQDATLGSLLSSLMQHCDPPQRKFPLEKGVPPPWWPSGKEDWWIGLGLPKGQGPPYKKPHDLKKVWKVGVLTGVIKHMSPNIGKIKTHVRKSKCLQDKMSAKESSIWLGVLNREEMIVNQLSSDNGMSDVTQDSGHRERREDTNSCSDEYDVDGLEDARGSTSCKDDAKNLQVETLPCAVTSREEGPAVNSNQLCQGKEQTSEQPKQKRPRLSVASADRQTAKTQNEHIPKETRNAIPDMNDTDMSLLVHHAPSVSHETHMNPNSRHQGRDLQNQNLEPQSAISNFASIPSINVAAGNMFTDDQPLQYPEVGNSELEFATTINTGSNYGFYKSSGGSGILQDKQQYPMFVPGHSVMSDDSIIPVGNNSYDHVTTPNVNSHTITGDMHLFVDGSFYTEPDRFDGSSFGLPLDLIGISSPIPDIGDILHDDDIMEYLGT
>Mac_EIL11
MMGGLLMEGMVYPGEPNYVQNISYGSLHQPLVGECNGQGHLIDPPQDNFAEVCDEESDDEDVDIEELEHRLWRDRMRLKHLKEQQQQQSRSKSKNKEQGDSAKQRQCHDQALRKKMSRAQDGILKYMLKMMEVCNAQGFVYGIIPEKGKPVSGASDNLRGWWKEKVRFDRNGPVAIAKYQVDNAIVGSNSEMSSGTASLHSLQELQDTTLGSLLSALMQHCDPPQRRFPLEKGVAPPWWPTGKEEWWPQLGIPNDQRPPPYKKPHDLKKAWKVSVLTCVIKHMSPDINKIRRLVRQSKCLQDKMTAKESATWLAVIKQEEDMYMKLHPEAYFPPSSGSCISGSISFVSSCSEYDAEGVDEGKCEDVVNHKLHAEGNPFDLSGTARKEKTVKEEMNMEFTRKRNVAEPESVLNQCIYTCDNVQCPHHDPRHGFLDRNARNSHRYVCKYQGTGVAFNSFPVKENKLLSFSMSYDTQPNPTSLESGPIPANTSDLGIPSDGQRSIDELMSLYDKNLNANKSFNSRGIGMSEGRTPLQPRTRVEDNFFPQGTKAIGGMLEEVSNLVQQQQQFPVRENVMPFQQQFGNPSDEMSGDLCYGSAFSMPSMDYSDALHRLQKAEAANWFY
>Mac_EIL12
MEVTVRSGDTTPALPSEARKNVDSNSALPPADEVGPSSRPEDMAAQSPDDAENDDDLQVEDIEAQIWHLKARLKRIRDGKQSRKRQHSTDPATLSELEEQSRKKKMSRAQDGILRYMIKLTEVCNAQGFVYGIIPEKGKPVSGASDSLRAWWKEKVRFDRNGPAALQRYRMEHPVLVPDADCTPQISISKILLELQDTTLGSLLSALIQHCDPPQRRFPLERGVPPPWWPTTKEDWWPEMGFPEDQGPPPYRKPHDLRKAWKTSVLIAVIKHMAPNLEKIRRLVRHSKCLQEKMTAKESMLWNSVLDQESRLLHGQSLPDATGHSHFYTASVSSSPSDYDVKEVENVPNAGLLDQIAAQSGTGKEEAGARLSPYHDQMMADYSQKRVAADEPDQRIYTCDHPRCPHHDYTHGFLDPGSRALHQIHCAYRNAMSQPQSQFLGFQVNDNRRSAVLSAPRLDKPIMNGGGPALVSPDVAGIGVAAGGHKSIGELCNFYDANLPMHAAAAAQADMNRLQLQIQMQANALQPASAPNRIQQSPLHPAHQRSGSMAPQAAASMDQNALHPTMFMEGNYVAQSTPRFVGDCFGDVSNSMHQSQDLQAQSFPFDPTSGNQNADVHTRFTFTSLLNSSSGEVNDAMGGRLGDSLPKKEDYGWRF
>Mac_EIL13
MDHMTMIAQDLGGDALDFEVDGAKYDNLNENDVSDEEIEPDELARRMWKDRVKLKRLKEREKLAAQQAASEISKPRQISDQALRKKMSRAQDGILKYMLKLMEVCNVRGFVYGIIPEKGKPVSGASDNIRAWWKEKVKFDKNGPAAIAKYEAGNFAAQNAQNGGSKSHHSLMDLQDATLGSLLSSLMQHCNPPQRKYPLEKGVPPPWWPSGNENWWIGLDLPKGHAPPYKKPHDLKKVWKVGVLTGVIKHMSPNIGKIKTHVRKSKCLQDKMSAKESSIWLGILNKEEMIINQLSSDNGMSDVTQHGGHGEHREEANSSSDEYDVDGRADALGSTSCRDGERNLQVQKQDCAENIASTSKEDSPTEIINQLGQIKEQTSERPKRKRPRVSSVSSDKRAAPTQNEHIPGEMTNARPDMNGTNISRLIRHTPSVHNKAYLNPNPKHQERDLRSKCLALRSGISNLESLHSVNVATENMGVGYQPLVFPDVGNNELQYATTIDNGANCEFYNSSGGFSILQDKQQHPISVTSHGIRSDNSGNPVENNSYDYLTTPNVNSHTGFGDMHLFIDEPFCTEQDKLVGNSFGLPLDFIGISSPTSIPDLGDILHDDDLMEYLGT
>Mac_EIL14
MGGLLMEGTVNSGCPNYKQIFSSDEKSFCCGSTHPPSMGERTGEKYLSEPPQENFSDAADEESDEDVDIEELERRMWRDRMRLKRLKEQQQNKNKEQVDSAKQRQSQEQARRKTMSRAQDGILKYMLKMMEVCNAQGFVYGIIPEKGKPVSGASDNFRGWWKEKVRFDRNGPAAIAKYQADTAILGSSSETNSATAGLHSLQELQDTTLGSLLSALMQHCNPPQRRFPLEKGVAPPWWPTGREEWWLQLEIPKDQGPPPYKKPHDLKKAWKVSVLTAVIKHMSPDIEKIRKLVRQSKGLQDKMTAKESTTWLAVIKQEEDFYMKMHPDACFPPSSGSGNTGATSLGSSCIEYDVEGVDDGESMDTVNHKSHAEVNAFDLGSTAKNEKTVITASVKEETKMEFIQKRGAAEPESMQNQRIYTCGNVQCPHSDFRHGFLDRNARNSHQYLCKYQNTIPQGIGSAISGPKMKGNKPPIFSLPFNTQLDPTSLGSGLNSVDISDVGVPYDGQKSINELMSFYDNNVNANKNLNMGGIGMSKMMNSVQPRIQMEDNFPQGTRLGGNVFEEVDNLVQQQQQFLFHEDIMPFEQQFGDQPNGLSGDFSFCPFNMHSMNYSDTLQREMGDPLQKSESLNWFY
>Mac_EIL15
MQDTKAKQNVGFSERTDGCSSVIPESILDPSTELEDLLGLPPDNMFDTPLPDVIEADEFEAERLRIHIWNNINRMKHLKEHHKCKIIQQSSASLLDYSQEQSRRKKLARSQEKILNEMLELIEEGLAQGFVYGIVPYKGKPVIGASNNLRKWWKETVRFDRNGPAAISTYQRDSCTNVIGKENTSESSVPEALQELQDTTLGSLLSALMPYCDPPQRRFPLEKGIPPPWWPNMSEEWWREMSLPKDPSPPPYKKPHDLKKAWKVSVLIAVIKHLLPDVEKIQRLIEKSKGLQDKITAKEVDILNAVIRRELKKYFGLQHNAPPPPPSMEGKSCREAVGDAFTSNIVGQPISEAMQEESMNVTQYLAMDVNMFTRQNELGPQDQPRGSIHQDNFAHIHHCVASVSHGNQPLSNPYGSCLPVVDDNPVLPRGVIEMRHQGTSSSDMNLFETRLNEDQAPLPEAMKIEIDPVFTSSVQEDMMGTSVTEELANSVQPQIFPSNETVSFEPIFGQDFDIGSASYFSTMDQPSRLPDSFHELDEYDWSKDFGN
>Mac_EIL16
MGMLLVQDMMYPGGPNYGQIFPYNDERNVSYGGFHQLSTGECILGEGDLVDPPPDRFAEAADEDSDEDVDIEELERRMWRDRMRHKRLKEQQQSKNKEQGDAEKQCQSQEQARRKKMSRAQDGILKYMLKMMEVCKAQGFVYGIIPEKGKPVSGASDNLRGWWKEKVRFDRNGPAAVAKYQADNAIPGFDSDFNSGSVSPHSLQELQDTTLGSLLSALMQHCDPPQRRFPLEKGIPPPWWPTGREGWWPQLGIPKEQGPPPYKKPHDLKKAWKVGVLTAVIKHISPDIEKIRRLVRQSKCLQDKMTSKESATWLAVIKQEEDMYMKMHPCALAPPSAGSGVTGAISFNSSEYDVEGIDEAKNEDVTIYNLVADGNTLNLGASSGNRMFGSALMKEENDVEFIQKRASSECELMMNQRTYTCDNVLCPHNDFHSGFLDRNARNSHQYICKYQNTLPPGSGMTSSSFQVPENKPLAFPLQLNTESNHPSIGSRLNPVDISELGIPSDGQKSIDELMNFYDNSISGSKNMNLEGVTMLEGSNSHQPRIQMENNFLGQGSGIACNLFEEVGSLMEQSRYVQENTVPFEQELASGGFMTGSGFNISEMNYSDTLHRGIGDSSQKQDGFNWFC
>Mac_EIL17
MGSLLVEDMMYPGDPNYMQIFPSGDEKNINYCGFYQPSMGECMMGEGDLVDLPPEKFAEAGDEDSDDDIDIEELEQRMGSLLVEDMMYPGDPNYMQIFPSGDEKNINYCGFYQPSMGECMMGEGDLVDLPPEKFAEAGDEDSDDDIDIEELEQRMWRDRMRLKRLKEHQQSKSREQGDAFKQCQSLEQARRKKMSRAQDGILKYMLKMMEVCNAQGFVYGIIPEKGKPVSGASDNLRGWWKEKVRFDRNGPAAIAKYQADNAVPGSGSEINSGTASPHSLQELQDTTLGSLLSALMQHCDPPQRRFPLEKGIPPPWWPTGSEEWWPQLGIPNDQGQPPYKKPHDLKKAWKVSVLTAVIKHMSPDIEKIRRLVRQSKCLQDKMTAKESATWLAVVKQEEDMYTKLHPDACPPPSSGSGVTGTFSFNSNSSEYDVEGVGVDEGKSEDVDYKLAADSDAFKLVASAGNGKLVRSFPMKEEIDVEFVQKRTAAEAELVMNQRVYTCDNVVCPHNNVRHGFLDRNARNSHQYFCKYQTTHPPGIGMTNNSFQVTENKPLVFPLPLNCQPNPSSIGSSLNPVNISDLDIPSDGQKSIDELMNFYDNNIDGSKNMNLGGATMLEEVGDLFEEVGSLVEQSQYGQESMVPFEQELTDQPIEVSGDFRIGSGFDMPGMDYTDAMHERIEDSQKQDRFNWFY
>Osa_EIL1
MGGGLVMDQGMMFPGVHNFVDLLQQNGGDKNLGFGALVPQTSSGEQCVMGEGDLVDPPPESFPDAGEDDSDDDVEDIEELERRMWRDRMKLKRLKELQLSRGKDPAGGVVGDPSKPRQSQEQARRKKMSRAQDGILKYMLKMMEVCRAQGFVYGIIPEKGKPVSGASDNLRGWWKEKVRFDRNGPAAIAKYQADNAVPGFESELASGTGSPHSLQELQDTTLGSLLSALMQHCDPPQRRYPLEKGVPPPWWPTGDEEWWPELGIPKDQGPPPYKKPHDLKKAWKVSVLTAVIKHMSPDIEKIRRLVRQSKCLQDKMTAKEISTWLAVVKQEEELYLKLNPGARPPAPTGGITSAISFNASSSEYDVDVVDDCKGDEAGNQKAVVVADPTAFNLGAAMLNDKFLMPASMKEEATDVEFIQKRSASGAEPELMLNNRVYTCHNVQCPHSDYGYGFLDRNARNSHQYTCKYNDPLQQSTENKPSPPAIFPATYNTPNQALNNLDFGLPMDGQRSITELMNMYDNNFVANKNLSNDNATIMERPNAVNPRIQIEEGFFGQGSGIGGSNGGVFEDVNGMMQQPQQTTPAQQQFFIRDDTPFGNQMGDINGASEFRFGSGFNMSGAVEYPGAMQGQQKNDGASEFEELE
>Osa_EIL2
MGGGLVMDQGMMFPGVHNFVDLLQQNGGDKNLGFGALVPQTSSGEQCVMGEGDLVDPPPESFPDAGEDDSDDDVEDIEELERRMWRDRMKLKRLKELQLSRGKDPAGGVVGDPSKPRQSQEQARRKKMSRAQDGILKYMLKMMEVCRAQGFVYGIIPEKGKPVSGASDNLRGWWKEKVRFDRNGPAAIAKYQADNAVPGFESELASGTGSPHSLQELQDTTLGSLLSALMQHCDPPQRRYPLEKGVPPPWWPTGDEEWWPELGIPKDQGPPPYKKPHDLKKAWKVSVLTAVIKHMSPDIEKIRRLVRQSKCLQDKMTAKEISTWLAVVKQEEELYLKLNPGARPPAPTGGITSAISFNASSSEYDVDVVDDCKGDEAGNQKAVVVADPTAFNLGAAMLNDKFLMPASMKEEATDVEFIQKRSASGAEPELMLNNRVYTCHNVQCPHSDYGYGFLDRNARNSHQYTCKYNDPLQQSTENKPSPPAIFPATYNTPNQALNNLDFGLPMDGQRSITELMNMYDNNFVANKNLSNDNATIMERPNAVNPRIQIEEGFFGQGSGIGGSNGGVFEDVNGMMQQPQQTTPAQQQFFIRDDTPFGNQMGDINGASEFRFGSGFNMSGAVEYPGAMQGQQKNDGSNWYY
>Osa_EIL3
MDDKGKAKAADAAAAAEAAPEQEEFFSDSESGSESIEIADLKKRMWKDQMLLMKLEGRSGHEGALAAQDHRVVRREEEAAEEEPPEARYRRKAMLRAQDGVLRHMLKMMEACNARGFVYGIVDESGVPVSGSSDSLRGWWKDDVAFDRAGPTALSGRGGRGSPRSPAAAASFLHGLLDIQDSTLGSLLSALIQHCEPPQRSFPLDRGLPPPWWPTGGEAWWGLQGEAQASQGPPPYRKPHDLKKAWKISLLRASAVIKHLSPRFDQIRKLVWQSKRLQHKMSARDADTWSRVITQEEALSRHALRSLHITPLDDDDDEPNEGPTPRESHADKRKREVGGGGGGGGEEMQLSLPADIDVVPEADRSSIDELMKLYYSCLQGTDTDGGGGEQGKDVAAGAGGDGSVAPETVHVDDDDMLEGLLGVAQVVDMSDFPDSPICHWGSSSD
>Osa_EIL4
MMGAAVTMVDRRMAFAAEADVDSKAAFGFFGGECFVGEGDLVNPAPPPPQQQQVHEGGFAAEDESDGDDDDDDDDDVDDIEELERRMWRDRVRHKRLKELQQSRAGRESRAGDAGGGGRQQRQSQEQARRKKMSRAQDGILKYMLKMMEVCNAQGFVYGIIPEKGKPVSGASDNLRSWWKEKVRFDRNGPAAIAKYQADNAVPGCDGDAGGAAPAGPHSLHELQDTTLGSLLSALMQHCDPPQRRFPLEKGVPPPWWPEGSEAWWPEAGVPKELGPPPYKKPHDLKKAWKVAVLTAVIKHMSPDVDKVRRLVRQSKCLQDKMTAKEIVTWLAVLKQEEDLYLKLHPGALPPPLSAASFNASVSGEYDVEGVDGDEAGNNNLQKAQNDATAFMDLTTTMDAALSNNKFLIMPLMKEEAIDVDFIQKRSEPELMLSSDSHARVYTCGNVQCPHSNYALGFLDRNERNAHQYACKHNAAAAAAESKPPPPHIFEPLGSFDFDLPVDGQRCLAGLMTMYDNDVAAATQMHHHHHQQQQANFFIRDDAPFGGDVAATAAAAPEFRFSSNFNVTGGGAVDYGGAMQQPPAKYAGSNWFY
>Osa_EIL5
MGNPSILTEDLGDTSDFEVDGVENLTENDVSDEEIDAEELARRMWKDKIKLKRIKERQQKLALQQAALEESKTKKMSEQALRKKTARVQDGILRYMLKLMEVCNARGFVYGIIPHKGKPVSGASDNIRAWWKEKVRFDVNGPVAIAKYEVKNSMLVDAKRRGVLNQHSLMDLQDATLGSLLSSLMQHCSPQQRKYPLDKGVPPPWWPSGNEDWWISLGLPMGISPPYRKPHDLKKVWKVGVLTGVIKHMAPNFDKIRNCVRKSKCLQDKMTAKESLIWLGVLRREEIYFRSSDNVGSQITHRSSREGKSDDIYSSSDEYDVDHLEEPPRSSSSKDNVGRRQPTAQIREEHTSSRHNRGRHDQQPNQVLPSNEGTNESRKRKRPSGHLLTAESEVEVTQKDDNQLAIVSNALPNMSRINQTEMMGMANQMTSLSHVNTTETLQHQYVQGNFVSSPAAVVNNYNSNQITNVNPSRIYMGYQPLACQNNGHTNPWSEDTFQVDVGPPPIGFTTNSSSGGNHSFPMKQSLPKSIDDHVPITETGVLADSSSYGYHITATGSRNSTSVAGHGNQLMGDPFDSGTADKFNGNSFDGLPFDFIGSSPIPDIGVLLDDDDIMPYLGT
>Osa_EIL6
MDHLAIIATELGDSSDFEVEGIQNLTENDVSDEEIEAEDLARRMWKDRIKLRRIKERQDRLALALQQAELDKSKGKPISDQAMRKKMSRAQDGILKYMLKLMEVCNARGFVYGIIPDKGKPVSGASDNIRAWWKEKVKFDKNGPAAIAKYESENLASADAPSSGIKSQHSLMDLQDATLGSLLSSLMQHCDPPQRKYPLERGTPPPWWPSGNEDWWIALGLPRGQIPPYKKPHDLKKVWKVGVLTGVIKHMSPNFDKIRNHVRKSKCLQDKMTAKESLIWLGVLQREERLVLSIDNGMSEVTHHGALEYRNGDTHSSSNEYDVDGFEEAPLSTSSGDDEQDLSPAAQLSEEHAPTRRERAKVKRPNQVVPKKAGTKEPPKRKRPRHSVTVIEQEVQRADDASEHSRNMIPDMNRLDQVEIQGMANQITSFNEEANTSEALQHRGNTQELAHLPADFNHYGNAQATIATPVSICMRGQAVPYESSDNSRPKTGNIFPQDSDSGFNNMPSSYQTIPPKQPLPLSIMEHHVVPLGIRTPADNSPYSDQIIGSGNSTSVPGDMQLIDYPFYGEQDKFAGSSFAGLPLDYISISSPIPDIDDLLLHDDDLMEYLGT
>Osa_EIL7
MASRSPTNKQISSEDRVRGARGKRHHHSSDEWSMEHAEEHEHGRGGGERDDAAEPEAEQPELEQEELSDSESGAESIEISDLKKRMWKDQMLLMKLEGGRPGGGGGRGGGGLAAAGAGTSSEGQLEEETPEARCRRKAMLRAQDGVLRHMLKMMEACNARGFVYGVIDEAGQPMSGSSDSLRGWWKDNVSFDRAGPMALIGPAAAGDSPQAGGGGLHRLQDIQDSTLGSVLSALIQHCEPPQRSFPLERGLAPPWWPTGEEPWWGTQGETQAHQGAPPYRKPHDLKKAWKVSLLSAVIKHMSPRFDQMRKLVWQSKRLQQKMSAKESDTWSKVIRQEEALDRRLKTSLHITLLDADGGEEDDSDGLEDVVRGAAAQDKRKREYTRSGSGSSSGNSGGGKFPRGGSGGADHHQLAVMLPELAAAADQEGRSPINELMKLYYSCLQQEEGAADGGEAGGEGCDVAAAALAVPPEVLAGVDEVAQDVLFDLIGSYPEVDDVLHFMDE
>Tae_EIL1
MMGGGVAMMDRRMAFAADGEAEKGFGFFGAGCFVGAGDLVDPAPELPARDRFPDEEESEEEEEDDDVDGIEELERRMWRDRMRLKRLKELQQRQSQRPDGGAAASKGRPRRPASQQDQQARRKKMSRAQDGILKYMLKMMEACSAQGFVYGIVPENGKPVGGASDNLRAWWKEKVRFDRNAPAAIAKHRSDNAAPLCGGEDGAAAAAGPRSLHELQDTTLGSLLSSLMQHCDPPQRRFPLEKGVPPPWWPQGPSEAWWPEAGVPDDLGPPPYKKPHDLKKAWKVAVLTAVIKHMSPDVDKVRRLVRQSKCLQDKMTAREIVTWLAVLKAEEELSHKLHPGACLPPRPSAGALSFDASSGEYDVDFFGEEAANQMKARSEAAPFVDLTMDASSSNEFMIMPPALMKEETTDADFTRAQKRSAADAEPELMLNGNARVFTCENVQCPHAGHALGFLDRNARSAHQYACRYNHPAAAAAQSKPPSAFFPGAPYSPQSQALGGFDFGLPAADQRCLAGLMSMYETGVAAHRGAGAVNDAADPSMQLGSGNLLAPRSLSGANNVMQQQQQQSAAFFMGDDAPFGMAAPELGRFPPGFDLSAADYAGAMQQPQQQKHVGPNWFY
>Tae_EIL2
MMGGGLLMDQGMAFSGVHNFVDLLQQNGADKNLGFGSLMPQTSSGDQCVMGEGDLVDPPTDNFPDAGEDDSDDDVDDIEELERRMWRDRMKLKRLKELQQSRGKEQAAAGGGVGDGLKPRQSQEQARRKKMSRAQDGILKYMLKMMEVCRAQGFVYGIIPEKGKPVSGASDNLRAWWKEKVRFDRNGPAAIAKYQADNAVPGSESELASGTASPHSLQELQDTTLGSLLSALMQHCDPPQRRFPLEKGISPPWWPSGDEEWWPELGIPKDQGPPPYKKPHDLKKAWKVSVLTAVIKHMSPDIEKIRRLVRQSKCLQDKMTAKEISTWLAVVKQEEELFMRLHPGARPPASAGGIASAISFNASSSEYDVDLADDCKGDEAGTHKMAMADPTAFNLGAAILNDKFLMQAPMKEETADMEYVQKRSAVAAEPELMLNNRVYTCNNVQCPHSDYGYGFLDRNARSSHQYTCKYNDPLPPSAENKAAPPAPPQVFPAAYNQQNHGLNNLDFGLPMDGQRSIAELMNMYDTAFPATNKNMGNDDVTIIERPNAITPGAQMDEGFFGQGNGIGGNGDSMFSDVSNMMQQQQQQQAQQPQQQQAPAQQQFFIRDDAQAQFGNQMGSISGASDFRFGSGFNMSGTVDYPQKNDGPNWYY
>Tae_EIL3
MDQLALLATEFGDSSDFEVDGINENDVSDEEIEPEELARRMWKDRVRLRRIKERQQRLALQQAELELEKSKPKQISDQAMRKKMARAHDGILKYMLKLMEVCNARGFVYGIIPEKGKPVSGASDNIRAWWKEKVKFDKNGPAAIAKYEAEHLVDADAQSSVVKNEHSLMDLQDATLGSLLSSLMQHCNPPQRKYPLEKGTPPPWWPAGNEEWWAALGLPRGQIAPYKKPHDLKKVWKVGVLTCVIKHMSPNFDKIRNHVRKSKILQDKMTAKESLIWLGVLQREERLVHGIDNGVSEITHRSAPEDRNGTRNAHSSSNEYDVDGFEEAPLSISSKDDEQGLSPAAQSSEEHVSRRDRERANTKHLYQAVVLKEGTKKQPPKRKRARHSSVAVEQEVQRTDDAPENPGNLIPDMNRLDQVEIPGMANHQITSFNQMAVTSEALQHRGNAQGHVYLPGSGVNGFDNAQPVDATPVSIYQPVLYGSSDNARSKSGSPFPLHANSGFNSFPSNYQTLPPKQSVPLPMMDHHVVPMGIRAPADNSPYGDHVIGGGSSTSVPGDMQHLVDFPFYGEQDKFVGSSFEGLPLDYISMSSPIPDIDDLLLHDDDLMEYLGT
>Tae_EIL4
MMGGGLLMDQGMAFSGVHNFVDLLQQNGADKNLGFGSLMPQTSSGDQCVMGEGDLVDPPTNNFPDAGEDDSDDDVDDIEELERRMWRDRMKLKRLKELQQSRGKEQAAGGGGAGDGLKPRQSQEQARRKKMSRAQDGILKYMLKMMEVCRAQGFVYGIIPEKGKPVSGASDNLRAWWKEKVRFDRNGPAAIAKYQADNAVPGSESELASGTASPHSLQELQDTTLGSLLSALMQHCDPPQRRFPLEKGISPPWWPSGDEEWWPELGIPKDQGPPPYKKPHDLKKAWKVSVLTAVIKHMSPDIEKIRRLVRQSKCLQDKMTAKEISTWLAVVKQEEELFMRLHPGVRPPASAGGIASAISFNASSSEYDVDLADDCKGDEAGTHKMAMDDPTAFNLGAAILNDKFLMQAPMKEETGDMEYVQKRSAVAAEPELMLNNRVYTCNNVQCPHSDYGYGFLDRNARNSHRYTCKYNDPLPPSAENKATPPAPPQVFPAAYNQQFFIGDDAQAQFGNQMGSISGASDFRFGSGFNMSGTVDYPQKNDGPNWYY
>Tae_EIL5
MDQLALLATEFGDSSDFEVDGINENDVSDEEIEAEELARRMWKDRVRLRRIKERQQKLALQQAELELEKSKPKQISDQAMRKKMARAHDGILKYMLKLMEVCNARGFVYGIIPEKGKPVSGASDNIRAWWKEKVKFDKNGPAAIAKYEAEHLVDADAQSSVVKNEHSLMDLQDATLGSLLSSLMQHCNPPQRKYPLEKGTPPPWWPAGNEEWWAALGLPRGQIAPYKKPHDLKKVWKDKMTAKESLIWLGVLQREERHVHGIDNGVSEITHRSAPEDRNGTRNAHSSSNEYDVDGFEEAPLSISSKDDEQGLSPAAQSSEEHVSGRGTERANTEHLYKAVTLKEGTKKQPPKRKRARHSSIAVEQEVQRTDDAPENPGNLIPDMNRLNQVEIPGMANQITSFNQMAVTSEALQHRGNAQGHAYLPGAGVNSFDNAQAVDATPISIYQPVLYGSSDNARSKSGNPFPLHANSGYNSFPSNYQTLPPKQSVPLPMMDHHVVPMGIRAPADNSPYGDHVIGGGSSTSVPGDMQHLVDFPFYGEQDKFVGSSFEGLPLDYISMSSPIPDIDDLLLHDDDLMEYLGT
>Tae_EIL6
MGSPSNDKPIPGLHQLPRPAMDRGKTKADPHAVAVAAKPDLQDDSESESDSESIEIADLKKRMWKDQLLLMKLEGSPGHDRRAIAQGPGTDLAQAEKEAEMPESRYRRKAMLRAQDGVLRHMLRMMEACNARGFVYGIVDETGMPVSGSSDSLRGWWKEDVGFERTGPTALAGPSTALESPGSSFLHGLLDIQDSTLGSLLSALIQHCEPPQRSFPLDRGLPPPWWPTGQEVWWGLQGKTQAHQGPPPYRKPHDLKKAWKISLLSAVIKHLSPRFDQMRKLVWQSKRLQHRMSARDAETWSRVITQEEALDRHVQRALRITPLDEEDDDDDKEPREAERDLHVDKRKREVGNESAGGNVDSGSGRELVALPGIDVVAEADRNSIDELMMMYYSCLQGTDGGEQEIKDVVAGGGEQNNTSCAETGVLDAATVRDDMFDDFLSVADVVDTSDFPGSPIWHRGSSDLD
>Tae_EIL7
MESPSNDKPIPGLHELPPAVMDRGKAKADPANPHAVAVATEPDLQDDSESESGSESIEIADLKKRMWKDQLLLMKLEGTPGHERRATGQRPDTDLAQAEKEAEMPESRYRRKAMLRAQDGVLRHMLRMMEACNARGFVYGIVDETGMPVSGSSDSLRGWWKEDVGFERTGPTALAGPSTALESPGSSFLHGLLDIQDSTLGSLLSALIQHCEPPQRSFPLDRGLPPPWWPTGQEFWWGLQGETQAHQGPPPYRKPHDLKKAWKISLLSAVIKHLSSRFDQMRKLVWQSKRLQHRMSAKDAETWSRVITQEEALDRQVQRALRITPLEEEDDDKEPQEAEHGLHVDKRKRGVGNESAGGNDDSGSGRELVALPVIDGVAEADRNSIDELMKMYYSCLQGTDGGEQEIKDVAAGGGEQSNTSSAETGVLDAATVRDDMFDDFLSVADVVDMSDCPGSPIWHWGSSDLD
>Tae_EIL8
MMDNLAIVAKELGDVSDFEVDGIPNLSENDVSDEEIEAEELARRMWKDKVRLKRIKEKQQRLALEQAELEKSKPKKLSDLALRKKMARAQDGILKYMLKLMEVCNAQGFVYGIIPDKGKPVSGASDNIRAWWKEKVKFDKNGPAAIAKYEVENSLLVNAKSSGTMNQYSLMDLQDGTLGSLLSALMQHCSPQQRKYPLDKGIPPPWWPSGNEEWWIALGLPKGKTPPYRKPHDLKKVWKVGVLMGVIKHLSPNFDKIRYHVRKSKCLQDKMTAKESLIWLVVLQREEYVHSIGNGVSNTHLVDLGDKNESSYSSCDEYDVDCMEEPPQSTISKDDVGVHQPAVHIREENGSSSGNKKRHDKRSTQRLPSTKETKNPPKRRRHTGQCSVDGSEVEGTQRNDNMPEVLSNAIPDMKSNQMEVVCVANPLTSFNHAGTNGGSLQHQGDVQGNFVPPGVVVNNYSQAANIASSSIYMVDQPLASESNDYTNSWPGNTFQPDVGLGSIGFSSSSHDYQSSAAKDSVPLSMDNHVPAMGTGALNSSYSHMAGSGNSTSVAGGTQQIMSDAFYIDPDDKFIGSSFDGLPLDFIGINSPIPDLDELDELLDDNDLMQYLGT
>Tae_EIL9
MMGGGVAMMDRRMAFPADGDVEKGFGFFGAGCFVGAGDLADPAPEQRARDRFPDEEESEEEDDDDDVDGIEELERRMWRDRMRLKRLKELQQRQSQRPDGGAAASKGRPRRPPSQQDQQARRKKMSRAQDGILKYMLKMMEACSAQGFVYGIVPENGKPVGGASDNLRAWWKEKVRFDRNAPAAIAKHRSDNAAPLCGGEDGAGAAAGPRSLHELQDTTLGSLLSSLMQHCDPPQRRFPLEKGVPPPWWPQGPSEAWWPEAGVPDDLGPPPYKKPHDLKKAWKVAVLTAVIKHMSPDVDKVRRLVRQSKCLQDKMTAREIVTWLAVLKAEEELSHKLHPGACLPPRPSAGALSFDASSGEYDVDFFGEEAANQIKARSEAAPFVDLTMDASSSNEFMVMPPALMKEETTTDVDFTHAQKRSAADAEPELMLNGSARVYTCENVQCPHAGHALGFLDRNARSAHQYTCRYNNPAVAAAQSKPPSSFFPGAPYSPQSQALGGFDFGLPVADQRCLSGLMSMYETGVAAHRGATNDADAPGMQLGGGNVLAPRSLAGANNVMQQQQQQQQQSAAFFMGDDAPFGMAAPELGRFGPGFDLSAADYAGAMQQPQPQKHVGPNWFY
>Tae_EIL10
MDKGIHGRSPLSAESAGMEHGDGLGGPDPGGQQREEEEISDSESGSESLEISDLKKRMWKDQMLLTRLEGRAGARGMAPAPAARASSSSSSGQEETPDVRCRRKAMLRAQDGVLRHMLRMMEACNARGFVYGVIDEAGEPMSGSSDSLRGWWKENVSFDRAGPMGLAGPMGESPVALASSLHRLQDIQDSTLGSVLSALIQHCEPPQRSFPLERGLAPPWWPTGHEPWWGTQGEMQAHQGVPPYRKPHDLKKAWKISLLSAVIKHMSPRFDQMRKLVWQSKRLQQKMSAKESETWSKVLRQEEKLSSRLKSSLRITPFDQEHADEDEDDEEEGKKKKVGKERDDDGLESVVRGAQDKRKREISRSGRSGGSGSELTIMLPDQLATAITEESRSPIDELMKLYYGCMQGVETYGDREKDDLTPMHSVLLGGIDEVAQDVLYDIIGSCPEVDHVLRLMGE
>Tae_EIL11
MMDNLAIVAKELGDVSDFEVDGIPNLSENDVSDEEIEAEELARRMWKDKVRLKRIKEKQQRLALEQAELEKSKPKKLSDLALRKKMARAQDGILKYMLKLMEVCNAQGFVYGIIPDKGKPVSGASDNIRAWWKEKVKFDKNGPAAIAKYEVENSLLVNAKSSGTMNQYSLMDLQDGTLGSLLSALMQHCSPQQRKYPLDKGIPPPWWPSGSEEWWIALGLPKGKTPPYRKPHDLKKVWKVGVLMGVIKHLAPNFDKIRYHVRKSKCLQDKMTAKESLIWLVVLQREEYVHSIGNGVSDTHLVDLGDKNECSYSSCDEYDVDCMEEPPQSTISKDDVGVHQPAVHIREENGSSSGNKKHHDKRSTQRLPSTKETKRPPKRRRHTGQCSVDGSEVEGTQRNDNNAEVLSNSIPDMKSNQMEVVCVANPLTSFNPAGTNGGSLQHQGDVQGNFVPPGVVVNNYSQAANIASSSIYMVDQPLASESNDYTNSWPGNTFQPDVGLGSIGFSSSSHDYQSSAAKHSVPLSVDNHVPAMGTGALNSSYSHHMAGSGNSTSVAGDTQPIMSDAFYIDPDDKFMGSSFDGLPFDFIGINSPIPDLDELDELLDDNDLMQYLGT
>Tae_EIL12
MMGGGLLMDQGMAFSGVHNFVDLLQQNGADKNLGFGSLMPQTSSGDQCVMGEGDLVDPPTDNFPDAGEDDSDDDVDDIEELERRMWRDRMKLKRLKELQQSRGKEQAAGGGGVGDGLKPRQSQEQARRKKMSRAQDGILKYMLKMMEVCRAQGFVYGIIPEKGKPVSGASDNLRAWWKEKVRFDRNGPAAIAKYQADNAMPGSESELASGTTSPHSLQELQDTTLGSLLSALMQHCDPPQRRFPLEKGISPPWWPSGDEEWWPELGIPKDQGPPPYKKPHDLKKAWKVSVLTAVIKHMSPDIEKIRRLVRQSKCLQDKMTAKEISTWLAVVKQEEELFMRLHPGARPPASAGGIASAISFNASSSEYDVDVADDCKGDEAGTHKMAMADPTAFNLGAAILNDKFLMQAPMKEETADMEYVQKRSAVAAEPELMLNNRVYTCNNVQCPHSDYGYGFLDRNARTNHQYTCKYNDPLPPSAENKAAPPAPPQVFPAAYNQPNHGLNNLDFGLPMDGQRSIAELMNMYDTAFPANNKNMGNDDVTIIERPNAITPVTQMDEGFFGQGNGIGGNGDSMFSDVSNMMQQQQQQPQQPQQQQQQAPAQQQFFIRDDAQFGNQMGSISGASDFRFGSGFNMSGTVDYPQKNDGPNWYY
>Tae_EIL13
MMDNLAIVTKELGDVSDFEVDGIPNLSENDVSDEEIEAEELARRMWKDKVRLKRIKEKQQRLALEQAELEKSKPKKLSDLALRKKMARAQDGILKYMLKLMEVCNAQGFVYGIIPDKGKPVSGASDNIRAWWKEKVKFDKNGPAAIAKYEVENSLLVNAKSSGTMNQYSLMDLQDGTLGSLLSALMQHCSPQQRKYPLDKGIPPPWWPSGNEEWWIALGLPKGKTPPYRKPHDLKKVWKVGVLMGVIKHLSPNFDKIRYHVRKSKCLQDKMTAKESLIWLVVLQREEYVHSIGNGVSDTHLVNLGDKHESSYSSCDEYDVDCMEEPPKSTISKDDVGVHQPAVHIREENGSSSGNKKRHDKRSTQTLPSTKETKKPPKRRRHTGQCSVDGSEVEGTQRNDNMPEVLSNAIPDMNSNQMEVVCVANPLTSFNHAGTNGGSLQHQGDVQGNFVPPGVVVNNYSQAANIAPSSIYMVDQPLASESNDYTNSWPGNTFQPDVGLGSIGFSSSSHDYQSSAAKHSVPLPTDNHVPAMGTGALNSSYSHHMAGSGNSTSVAGDTQQIMSDAFYIDPDDKFIGSSFDGLPLDFIGINSPIPDLDELDELLDDNDLMQYLGT
>Tae_EIL14
MGSPSNDKPIPGLHQLPRPAMDRGKTKADPHAVAVAAEPDLQDESESESGSESIEIADLKKRMWKDQLLLMKLEGSPGHERRATGQRPGTDLAQAEKEAEMPESRYRRKAMLRAQDGVLRHMLRMMEACNARGFVYGIVDETGMPVSGSSDSLRGWWKEDVGFERTGPTALAGPSTALESPGSSFLHGLLDIQDSTLGSLLSALIQHCEPPQRSFPLDRGLPPPWWPTGQEVWWGLQGETQAHQGPPPYRKPHDLKKAWKISLLSAVIKHLSPRFDQMRKLVWQSKRLQHRMSARDAETWSRVITQEEALDRQVQRALRITPLEEQPGDDDDKEPREAGRDLHVDKRKREVGNESTGGNVDSGRGRELVALPGIDGVAEADRNSIDELMKMYYSCLQGTDGGEQEIKDVAAGGGEQSNTSSAETGVLDAATVHDDMFDDFLSVADVVDMSDFPGSPIWHWGSSDLD
>Tae_EIL15
MEHGDGPGGPDPGGQQREEEISDSESGSESLEISDLKKRMWKDQMLLTRLEGRTGAKGVAPAPAAGASSSSSSGQEEPPDVRCRRKAMLRAQDGVLRHMLRMMEACNARGFVYGVIDEAGEPMSGSSDSLRGWWKENVSFDRAGPMGLAGPMGESPIALASSLHRLQDIQDSTLGSVLSALIQHCEPPQRSFPLERGLAPPWWPTGHEPWWGTQGEMQAHQGVPPYRKPHDLKKAWKISLLSAVIKHMSPRFDQMRKLVWQSKRLQQKMSAKESETWSKVLRQEEALSSRLKSSLRITPFDQEEEEEEEEEVKKKKVGKERDDDGLESVVRGAQDKRKREISRTGSSGGSGSELTIMPPDQLAAAITEESRSPIDELMKLYYGCMQGVESYGDREKDDLTPMHSVVLGNIDEVAQDVLFDIIGSCPEIDDVLRLMGE
>Tae_EIL16
MIDRSPPSSETKQTCYLCSPFPMEHVGVHGGGDAAFLRGLEALEVDVEQQEEIIDFEAEPPGSSESVEISDLRKRMWKDQMRLMKLEGRAGARSGAPAGRQEDREEDGPEARCRRKAMLRAQDGVLRYMMKMMQACNARGFVYGVIDEAGEPTSGSSDSLRGWWKDKVVFDRTGPKALITGSSAADGSSSPLGLASYLHRLQGIQDNTLGSVLSALLQHCEPPQRNFPLERGLAPPWWPTGKEPWWGTQGETQAHQGAPPYRKPHDLKKAWKVSLLSAVIKHMSPRFDQMRRLVWQSKRLQHRMSAKESDTWSKVLRQEEALSDRLKSSLRITPLDDDYDGEGLEDGPEDVARGPHDKRKCEDALSGSSGGKWPRPRGGSRDLAAMVPGLVEESQSPINELMELYYSCLQGRDGEEKHDVAVVPPGVPGGANDVAQQFLLDVIGSCPEVDHVLRLMEE
>Tae_EIL17
MDQGTHSRWRSPFPGSPMERVDAHGGGLKALEVDVEQQEEIIDFEAEPPGSSESVEISNLKKRMWKDQMRLMKLEGRAGARSGAPARRQLEDQEEDGPEARCRRKAMLRAQDGVLWHMMKMMQSCNARGFVYGVIDEAGEPTSGSSDSLRGWWKDKVVFDRRGPKALITGSSAAAGSSSPLGLASYLHRLQGIQDNTLGSVLSALLQHCEPPQRNFPLERGLAPPWWPTGKEPWWGTQGETQAHQGAPPYRKPHDLKKAWKVSLLSAVIKHMSPRFDQMRRLVWQSKRLQQRMSAKESDTWSKVLRQEEALSGRLKSSLRITPLDDDYDDGEGLEDGPEDVARGPHDKRKCEGVPSGSSGGKCRRRPRGGSRDLAAVVPGLEAGVLAEESQSPINELMELYYSCLQGGGAEEKHDVAMQGAPGGVDDVAQQFLMDVIGSCPEVDHVLRLMEE
>Tae_EIL18
MCAVSMDQGTHCWSPFPMERLDAHGGGNAAFGLEALEVDVEQQEEIIDFETEPPGSSESVEISDLKKRMWKDQMRLMKLEGRAGARSGAPAGRQEDQEEDGPEARCRRKAMLRAQDGVLRHMMKMMQSCNARGFVYGVIDEAGEPTSGSSDSLRGWWKDKVVFDRTGPMALSLTGSSAADGSTSPLGLASYLHRLQAIQDNTLGSMLSALLQHCEPPQRNFPLERGLAPPWWPTGKELWWGTQGETQAHQGAPPYRKPHDLKKAWKVSLLSAVIKHMSPRFDQMRRLVWQSKRLQHKMSAKESDTWSKVLRQEEALSGRLKSSLRITPLEDDDDYDGEELEDGPEDVARGPHDKRKCKGVPSGSSGGKCRRRPRGGSRDLAAMVPALEAGVLAEESQGPINELMELYYSCLQGGDAEEKQDVAMQGVPGGVDDVAQQFLIDVIGSCPEVDHVLRLMEE
>Tae_EIL19
MDQLALLATEFGDSSDFEVDGINENDVSDEEIEPEELARRMWKDRVRLRRIKERQQKLALQQAELELEKSKPKQISDQAMRKKMARAHDGILKYMLKLMEVCNARGFVYGIIPEKGKPVSGASDNIRAWWKEKVKFDKNGPAAIAKYEAEHLVDADAQSSVVKTEHSLMDLQDATLGSLLSSLMQHCNPPQRKYPLEKGTPTPWWPAGNEEWWAALGLPRGQIAPYKKPHDLKKVWKDKMTAKESLIWLGVLQREERLVLGIDNGVSEITHRSAPEDRNGTRNAQSSSNEYDVDGFEEAPLSISSKDDEQGLSPAAQSSEEHVSGRDRERANTKHLYQAVVLKEGTKKQPPKRKRARHSSVAVEQEVQRTDDAPENPGNLIPDMNRLDQVEIPGMANHQITSFNQMAVTSEALQHSGNAQGHVYLPGSGVNGFDNAQPVDATPVSIYQPVLYGSSDNARSKSGNPFPLHANSGFNSFPSNYQTLPPKQSVPLPMMDHHVVPMGIRAPADNSPYGDHVIGGGISTSVPGDMQHLVDFPFYGEQDKFVGSSFEGLPLDYISMSSPIPDIDDLLLHDDDLMEYLGT
>Tae_EIL20
MMGGGAAMMDRRMAFPAADGDVEKGFGFFGAGCFVGAGDLVDPVTAPAPEQRDRFADEEESEEDEDDDVDGIEELERRMWRDRMRLKRLKELQQRQSQRPDGGAASKGWPRRPASQQDQQARRKKMSRAQDGILKYMLKMMEACSAQGFVYGIVPENGKPVGGASDNLRAWWKEKVRFDRNAPAAIAKHRSDNAGPLCGGEDGAGAAAGPRSLHELQDTTLGSLLSSLMQHCDPPQRRFPLEKGVPPPWWPQGPSEAWWPEAGVPDDLGPPPYKKPHDLKKAWKVAVLTAVIKHMSPDVDKVRRLVRQSKCLQDKMTAREIVTWLAVLKTEEELGHKLHPGACLPPRPSAGALSFDASSGEYDVDFFGEEAANQMKARSEAAAFVDLTMDASSSNEFMIMPPALMKEETTDADFTHAQKRSAPPAAADAEPDLMLNGNGRVYTCENVQCPHASHALGFLDRNARSAHQYSCRYNNPAVAAAQSKPPSSFFPGPPYSPQSQALGGFDFGLPVADQRCLAGLMSMYETGVAAHRGATSDATTPGMQIGAGSLLAPRSLSGTNNLMQQQQSAAFFIGDDAPFGMAAPELGRFGPGFDLSAADYAGAMQQPPPQKHVGPNWFY
>Tae_EIL21
MDKGIHGRRHLSAESADMEHGDGPGGKQREEEEISDSESGSESLEISDLKKRMWKDQMLLTRLEGRAGARGAAPAPAARASPSSSSGQEEPPDVRCRRKAMLRAQDGVLRHMLRMMEACNARGFVYGVIDEAGEPMSGSSDSLRGWWKENVSFDRAGPMGLAGPMGESPVALASSLHRLQDIQDSTLGSVLSALIQHCEPPQRSFPLERGLAPPWWPTGHEPWWGTQGEMQAHQGVPPYRKPHDLKKAWKVSLLSAVIKHMSPRFDQMRKLVWQSKRLQQKMSAKESETWSKVLRQEEKLSSRLKSSLRITPFDQEQADEEDDDEEVKKKKVGKDRDDDGLESVVRGAQDKRKREISRSGSSGGSGSELTIMLPDQLAAAITEESRSPIDELMKLYYGCMQGVETYGDREKDDLPPMHSVLLGGIDEVAQDVLFDIIGSCPEVDHVLRLMGE
>Zma_EIL1
MENYCESIDYYQKPSHPPNKPTTMDEDKDDNNDTGKGKAVLGAGPYHHHHHATAADQQEPESQEEFFSDSESGSESIEIADLKKRMWKDQLLLMKLEGRSGRDREAQLPLHLHPFADDHPATASALLQQAKDHQESPESRYRRKAMLRAQDGVIRHMLKMMEACNARGFVYGVVNESGVPVSGSSDSLRGWWKDEVGFERAGPLALSVAAAAGLDDPGSPMAASFLHGLHDIQDSTLGSLLSALIQHCEPPQRSFPLDRGLAPPWWPTGREAWWGTQGEAQAHQGPPPYRKPHDLKKAWKISLLSAVIKHLSPRFDQMRKLVWQSKRLQHKMSARDADTWSKVITQEEALDRHAQRALQITPLEEEEDDDGGPDTDAGGDSPMAAAHVEKRKRKVGGPGHTGSSGVDVGKELLPLPDIDCVPYADRSSIEELMKLYYRCLQGTDDGEHEAKDAVAVRDGGQHNSSIAVAETTQPPPVAHDSMLQGLQRGGTTLPDGSAVHDDDMLSSLLGIADVVDMTDFPNSPIWQWGVYD
>Zma_EIL2
MMGGGTLMMDHGMAAGGKALYGECFFGEEDLVNPGPAPANEEMTTMNFPLDEMMMSDDDVDGIEELERRMWRDRVRLRRLKEEQQQKSGRPSAGSGAKQEASSSRQRQSQEQARRKKMSRAQGGILKYMLKMMEACNAQGFVYGIIPENGKPVTGASDNLRAWWKEKVRFDRNGPAAAAKYQADNAAAGGGGGVAAAALAGPHSLHVLQDTTLGSLLSALMQHCDPPQRRFPLERGVPPPWWPQAAVPGDLLGPPPYKKPHDLKKAWKVAVLTAVIKHMSPDVDKARRLVRQSKCLQDKMTAREIVTWLAVLRQEEELYLQLHPGARPAPSSAAAAAATTIPFRASSGEYDVDGEDTGMNHQPPSMDDAGHNKFVMVAPAALMKEEATDAEFFQKRSAADPELMLGSSFRAYTCGNVQCPQGFPDRNARNAHQHTCKSNNNSVGAAVPPQLRATESVFPAPFGPPGQAEALGGLGFDLPVDGQRSLAELMDMYETANVGGAPSSLVVSNVDTVAPGVRVSAPFPTPCLFGDTVRNVIQQSAAAFYGRGDDAPFGGDVAAASPELRFGSGLNVAGGGALQPQPHKSTGSSNANWFY
>Zma_EIL3
MEHDVAHGAGGAVPAGEEAFEVAHQLLAQEEFSDSESIQISDLKRRMWRDQMLLNRLECRADVFSAAGGAGPSSSRPLGPPTAGAHGEDEEEEEEVEAPEVRCRRKAMLRAQDGVLRHMLKMMEACNARGFVYGVINEAGEPMLGSSDSLRGWWKDNVSFDRAGPMALVTAPTGESPPGPASCLHRLQDIQDSTLGSVLSALIQHCVPPQRSFPLERGLAPPWWPTGKEAWWGSQGEVQAHQGAPPYRKPHDLKKAWKISLLSSVIKHMSPRFDQMRKLVWQSKRLQQRMSAKETETWSKILRQEETLSRRLKSSLRITPLDGDDDDDMDRDGLEDVVRGVQDKRKRELISSSSGGRAELVADENPIDELLKRHYNLVPDQHGIVVAPENDAGELDLLYGVVDDVPPDVLFDLIASCSGADDAFRLILD
>Zma_EIL4
MDQLALLATELGDSSDFEVEGIQNLTENDVSDEEIEPEDLARRMWKDRVRLRRIKERQHKLALQQAELQKLRPKPISDQAMRKKMSRAHDGILKYMLKLMQVCNARGFVYGIIPDKGKPVSGASDNIRAWWKEKVKFDKNGPAAIEKYESDNLVSATAQSGGTKSQHSLMDLQDATLGSLLSSLMQHCDPPQRKYPLEKGASPPWWPSGKEEWWTALGLPSGQVPPYKKPHDLKKVWKAGVLTGVIKHMSPNFDKIRNHVRKSKCLQDKMTAKESLIWLGVLQREESLVHRIDNGVSEITQRSMPEERIADTNSSSNEYDVYGFEDAPVSTSSKDDEQDLSPVAQSAVEHVPKRGRERAYNKRPNQIVPGKAKEPPKRKRTRHSSTVTEPDAHRVVDAPENSRNLIPDMNRLDQVEIPGTSNQIVTFDHGGTTTEALQHRGDAQVQVHPPGAEVNSFYSAPTANPTPISIYMGDQPIPYQNNDSTRPRSENSFPVDAHTGLNNLPSSYQNLPPKQSLPLPMMDHHVVPMGIRAPTDSIPYGDHILGGGNSTSVPGDMQQLIDFPFYAEQDKFVGSSFEGLPLDYISISSPIPDIDDLLHDDDLMEYLGT
>Zma_EIL5
MMEVCNAQGFVYGIIPENGKPVTGASDNLRAWWKEKVRFDRNGPAAAAKYQADTAAAGGGAADGCGGADAEGQHHSLHELQDTTLGSLLSALMQHCDPPQRRFPLEKGVPPPWWPLAAVPGDLGPPPYKKPHDLKKAWKVAVLTAVIKHMSPDVDKARRLVRQSKCLQDKMTAREIVAWLAVLRQEEELYIQLHPGARPAPSSAAMFPFCASSGEYDVDGEDDTGRNQQPTSNPAAAAFLDLSSSFMDDAGHNKFVVAEPAPPIKQEAADAVFFQKRSAPAAAVEPELMLGGSFRRAYTCGNVQCSHSSSAHGFLDRNTRNAHQYSCMFNNSVGQTAALGGLDLDLPLDGQRSLGELMDMYEANVGNVDTAAPGPEVQLPGPFPTPCRFGDIISNVIQQSAAAAVYVRDDDAQFGGDIAAASPGLRFGSGLDVAGGGGLQQPHKSTGSNGSWFY
>Zma_EIL6
MMGGGLMMDQSVVFPGVHNFVDLLQQNGDKNLGFASLMPQTSSGDQCVMGEGDLVDPPPDSFPDAVEDDSDDDVEDIEELERRMWRDRMKLKRLRELQQSRGKDPMASGGGLADGSSKPRQSQEQARRKKMSRAQDGILKYMLKMMEVCRAQGFVYGIIPEKGKPVSGASDNLRAWWKEKVRFDRNGPAAIAKYQADNAVPGAENELASGAASPHSLQELQDTTLGSLLSALMQHCDPPQRRYPLEKGVPPPWWPTGDEEWWPELGIPKDQGPPPYKKPHDLKKAWKVSVLTAVIKHMSPDIEKIRRLVRQSKCLQDKMTAKEISTWLAVVKQEEELYLKMHPGARPPASTGGIASAISFNTTSSEYDVDIVDECKGDEAGNQKTAVTDPTSFNLGAAILSDKFLMPTPMKEETADVEFIQKRNAPAPAEPELMLNNRVYTCNNVQCPHSDYSYGFLDRNARNSHQYTCKYNDPITQSAENKPLPAPPQPQAFQPAFSQANQAANNLDFSLPMDGQRSIAELMNMYDTNFMTSKTMSSSDSVTIMERPNAMPQRIQMDEGFFGQGNGVFDDVNSMMQQQQQQAPPVVQQQQQQQFFIRDDTPFMSQMGDITSTAEFRFGSGFNMSSTAAAADYPGAAQKNDGTNWFY
>Zma_EIL7
MLDHLAIIASELGDDATDFEVDGIDNLSENDVSDEEIDADELARRMWKDKVKLKRIRERQQKLALQRLELEKTKTKKISDQALRKKMTRAQDGILKYMLKLMEVCNARGFVYGIIPEKGKPVSGASDNIRAWWKDKVKFDKNGPAAIVKYELENSMLSNPKGGGAMDQHSLMDLQDGTLGSLLSALMQHCSPQQRSYPLDKGVPPPWWPTGNESWWPALGLPKGEAPPYRKPHDLKKVWKVGVLTGVIKHMAPNFDKIRNRVRKSKCLQDKMTAKESLIWLGVLQREEKSVHGFGSALLQNARHSSTSEDRNEGIYSSSDEYDVDRLEQPPRSTSSKEDEGDAQPVLQIRGEQTSTRGTNKRRRHDTSSNQLAISKEEMSKSKSQQRKGPSTRPPVAEVEVEVTQRNDKTPEVVCSAAGGDMNFIDPIDAVGITNLPMSPKHVPPTIGALQQHGDCRGNFLSPAAAINYNSSNSNQAASAAQSNTYLGGHPLACEGSDIANSWSGHSFQQDVGLGPPIGFDPSPVAHQGSAVQQPLPLPLPLPMDHQAPITGSGALATNGSYSLPTAGGVSSGTIVSETHQQLMDNPFFGDAGDSSFGGLPFSLLPFSSPMLNFDELDELVDDDDLMQYLGT
>Zma_EIL8
MMGGGLLVDQSVVFPGVHNFVDLLQQNGDKNLGFGSLMPQTSSGDQCVMGEGDLVDPPPDSFPDAGEDDSDDDVEDIEELERRMWRDRMKLKRLRELQQTRGKDSLASGAGLADGSSKPRQSQEQARRKKMSRAQDGILKYMLKMMEVCRAQGFVYGIIPEKGKPVSGASDNLRAWWKEKVRFDRNGPAAIAKYQADNAVPGAENELASGAASPHSLQELQDTTLGSLLSALMQHCEPPQRRYPLEKGVPPPWWPTGDEEWWPELGIPKDQGPPPYKKPHDLKKAWKVSVLTAVIKHMSPDIEKIRRLVRQSKCLQDKMTAKEISTWLAVVKQEEELYQKLNPGARPPASTGGIASAISFNTSSSEYDVDIIDECKGDEAGNQRTAVTDPTAFNLGAAILSDKFLVPTPMKEETADVEFIQKRNAPAAAEPELMLNNRLYTCNNVQCPRSDYSYGFLDRNARNSHQYTCKHKDPTPQSTENKPPSAPPQPQAFQPAFSQPNQALNSLDFSLPMDGQRSIAELMNMYDNNFVPNKNPSSDSVAVMERPNAMPQQRIQMDEGFFVQGNGAFDDVNNSMMQQQQQQAPVQQQQQFFIRDDTPFVSQMGDIAASAPEFRFGPGFNMSSGVDYPGAAQRNDGTNWFY
>Zma_EIL9
MEHDMTATAGEEALEVEREELSDSESGCESIEISDLKRRMWKDQMLLSKLEGRAGGFVVGAGPSSSRPLAPPTAAGAGGDEETPEVRCRRKAMLRAQDGVLRHMLKMMEACNARGFVYGIIDEAGDPMSGSSDSLRGWWKDNVSFDRSGPMAVTAPTGESPLGAASCLHRLQDIQDSTLGCVLSALIQHCVPPQRSFPLDRGLAPPWWPTGDEAWWGSQGEVQAHQGVPPYRKPHDLKKAWKISLLSAVIKHMSPRFDQMRKLVWQSKRLQHKMSAKETETWSKILRQEETLGRRLKSSLKITPLDGDGDEEEEEDRGLDGLEHVVRGVQDKRKRELISTGGNSGQSSSSSREVGELVAGLVADEDDLICPIDELLKRYYSCVPAGQHDSVVAPENEAGIMTMPLGELDLCGVVDDVPADVLFDLIASCSGGDDAFRLMED
>Egu_EIL1
MSRAQDKVLDYMLMLMDMGGARGFVYGIIPEKGKPVSGASDNLRGWWKEKVRFDHNGPTAVERFQLENSIPLSAMNASVSSPQQLMGFQDSTLGSMLSALMQQCQPPQRRFPLDRRVPPPWWPTMEEGWWQDLGLSADQGPLPYRKPHDLKKAWKAGVLIAVIRNISPNFDQVQKTVQRSRCLRGKMSAKERTIWYSVLHQEMQLYMEHHPDAPQGFLSLSRAASSSSSDDKYDVEIEVDSNDIVDCKLAERVDAEEGRRGLPLDNNNEQQQKQSKRSSAWDNPLQPALFADQTLAVDQNSLQEEPTEGPDPVPQPVASLNTSMQTPNVGTNCFLLVHAGVEQRCGTNVGTNCLLPMPCHPQTGLNPSDLMQVPNVGAKGLLRVPGVEPNCFRQPALNQNAPLPTPNAGPNSLLSMPCVGQNCLQQPTHLIPYPLLQQTTIDPKLPYGNYAGRGIGMARRMFEETSRGVQPPQNFHVRTNTSEPAFDNPPSGFDSDLIYDSSFNYTDTGGSLINKHDSSWFVRNN
>Egu_EIL2
MDHLAALAQELNDGSDFEVDDVRCENLTENDVSDEEIEPDDLAKRMWKDRVKLKRIKERQKLAAQQASEKPKPKQPSEQARRKKMSRAQDGILKYMLKLMEVCNARGFVYGIIPEKGKPVSGASDNIRAWWKEKVKFDKNGPAAIAKYEAENFAAQSAQNKGGKNHHRLMDLQDATLASLLSSLIQHCNPPQRKYPLEKGVPPPWWPSGNEDWWVDLGLPKGQAPSYKKPHDLKKVWKVGILTGVIKHMSPNIGKIKNQVRKSKCLQDKMSAKESSIWLGVLNREEMIVHQLSSDNGMSDVTHHSGSGERREDSNSSSNEYDVDDFEDACGSVSSKDDGRHPQVNPQTCGDNTTLAERENCPVENANQPVQGKEQVGKQPRPKRPRVSSTIVDQQATMAQNEHRPEESRNAIPDMNCTDLPITGYHMPNVNQGECRNPTSKQYDNPRNQYLLPEIRINNLRVVPSSNVTEQSMHVDDQPLLYPGVGHSELQSGNNFGSGTNFQFFSSSMEYVLPQDKQQFTDHEIRPKGTVPINNNIDGMEPNRNSDAAAGGMHTFVDEPFYSEPDKFVDNSFDGLPPDYIGINSPIFDIDDLLRDDDLMEYLGT
>Egu_EIL3
MDQLAMLAQELNDGSDFEVDGVRCENLTENDVSDEEIEPDDLARRMWKDRVKLKRIKERQKLAAQQAAAEKSKPKQVSDQARRKKMSRAQDGILKYMLKLMEVCNARGFVYGIIPEKGKPVSGASDNIRAWWKEKVKFDKNGPAAIAKYEAENFAAKGAQNNGSKIQHSLMDLQDATLGSLLSSLMQHCNPPQRKYPLEKGVPPPWWPSGNEDWWVDLGLPKGQVPPYKKPHDLKKVWKVGVLTGVIKHMSPNIEKIKTHVRKSKCLQDKMSARESSIWLGVLNREEMVVHQLSSDNGISDVSQHSGCEERREDTNSGSNEYDVDGSEDARGSVSSKDDGRNLPLSAQTCGENTTSIVRGNCLVPTNQLVQGKEQVREQPKRKRRRVSLAIADPRSTGVQNEHLPDESRNAILDLPISGHHMPNINQEDGTNPAAECHEDSRNQYLLPEPGINNLAVIPSANVAAQSMYVDGQPLLYSGVGHTELQSGTIVGSGINFQFFSPMEYGLTQDKQQFPVSDATDNQVKPEGIGFPINNNVYGHTLAPSRNSNEAAGAMPTYVDEPFYSEPDKFIGSSFDGLPSDYIGINSPILDIDELLRDDDIMEYLGT
>Egu_EIL4
MVSWQPPPIGVILINFDARVDDSKVTVGFVIRDSSSSLLRAGGRLLSHSTISYAELTAAWLGVYVARSEIQGQTIHLQGDSITVVNWVKAVNGSISFPTLPNSVDHLISLPVCLSESEMMQGQPSENAGYSGSLRPTTKYPSVTRTIACGPVTSTNQARSSKSARVPMEKPPNYLTDVFDDIDTDDEDISDHDDDVSIEELETRILHTSMLIERRRRKLQQQPHGKEEKHSTEQARRKKMSRAHDKVLEYMLTLMDLGGARGFVYGIIPEKGKPVTGASDNLRGWWKEKVRFDHNGPVAAERYRLEHNIPSHGTYTSVSIPQLLMGFQDSTLGSLLSSLMQQCEPPQRRFPLDRQVPPPWWPTMEEDWWPQLGLSRGQGPVPYRKPHDLKKAWKVSVLIAVIKNISPDFDHIQRTLHKSRCLQDKMSAKERTLWSSVLHQEIKLYMELHPDAPQLTLHKEAVTSSSSSTKYDVDIEDDAFYAGVTDGGLVDTDDDRKEGLMALPPNNNKLQQGSQESVADELQQIPSKNGSVWENPLQSVLMDQKTGVDQNSLQQPPVEDSGPAQQRPTVYLNAVLQTPSVGLNRLLAMPGLVVEQSCLQQSVLNPNTILQTPHVGTNYLLPKSRMEQNCLQQPATTNLYPLLQKPAIDTNSSYDHAGQGIEAVRPPQCFPAQTIASESVFKNQPSGFGGDFIYDSPFNFTNQGGSLIRKDDSSWFFGNSWRS
>Egu_EIL5
MMGGLLMDSMIFSGSQNNYVPSVNEKNISFGALLNQPVVGDAILGEGDLVDPPSENFAEAGEEESDDDIDIEELERRMWRDRMRLKRLKEQQQNKNKEQGADSAKQRQSQEQARRKKMSRAQDGILKYMLKMMEVCKAQGFVYGIIPEKGKPVSGASDNLRGWWKEKVRFDRNGPAAIAKYQAENSIPGANNELNPGTASPHSLQELQDTTLGSLLSALMQHCDPPQRRFPLEKGVAPPWWPTGKEEWWPELGIPKDQGPPPYKKPHDLKKAWKVSVLTAVIKHMSPDIEKIRRLVRQSKCLQDKMTAKESATWLAVVKQEEELYIKLHPDARPPPSSGSGVTGAISFNSSSSEYDVEGVDDGKGEEVGNQKVAVDGNAFNLITAAGNENFVVSGPLKEETDVEFIQKRAAVEPEMMPNQRVFTCDNMQCMHNDVRFGFTDRNSRNTHQYLCKNQQSLSQGISATTGGMQMNENKPPVFFVPLNAQPNPTGLGSSVNPINISDLGIPADGQKTINELMSFYENTINPNKNQGGMTMLDGQNSLQQKLQMEDNFFGQGTGMGGNVFEEVGNLMQQQQFYGREDMMPVEQQLGNQPADMGADINFGSGFNMSTMGYTDPLQKGMGELVQKPEYPSWFF
>Egu_EIL6
MMAGLLMDSMIFSGSQNNYVPLMPCAPEKNLSYGTLLNQPVVGDAILGEGDLVDPPPENFAEAGDEESDDDVDIEELERRMWRDRMRLKRLKEQQQNKNKEQGGDLSKQRQSQEQARRKKMSRAQDGILKYMLKMMEVCKAQGFVYGIIPEKGKPVSGASDNLRGWWKEKVRFDRNGPAAIAKYQAENSIPGACNELNAGTASPHSLQELQDTTLGSLLSALMQHCDPPQRRFPLEKGVAPPWWPTGKEEWWPDLGIPKDQGPPPYKKPHDLKKAWKVSVLTAVIKHMSPDIEKIRRLVRQSKCLQDKMTAKESATWLAVVKQEEEMYMQLHPDACPHPFSGSGVTGAISFNSSSSEYDVEGVDDGKSEDVASQNIGVDGNAFNLIAAAGNEKFVVSAPLKEETNMEFIQKRTVAEPELMLDQRVFTCDNMQCVHNDVRFGFMDRNSRNGHQYLCKNQKSLPQGISATASGLRMNENKPPVFSMPLNTQPNPAGLGSSVNPINISDLGIPTDGQKSISDLMNFYENNINPNKNLNQEGMSQGGPSLGCMTVLDGQNTLQQRLQIEDNFFGQGTGMGGSAFEEASNLMQQPQFYGREDMMPFDQQLGNQPTDMGADFNYGPGFNMPPMDYTDAMQKGMEESPQNFPNWFF
>Egu_EIL7
MSGKQAMERHTMPSTSAASSDALLEAGATDDEMEMKMLEERIQSDKASLQLLKEKMRHQANPQKQCELQELARRRKARRLHNKISNSMAKLVREGLAQGYCFGIVTNDGKSIVASSENLREWWKEKVKFLENAPRAIEKFEKRSPILLSSSHNNSEISVPGALKQLTDTILSAAISALMRHCDPPQRRFPIEKGVAPPWWPSMTEEWWPTLGFPVDQSPPPYKKPHDLKKGCKISVLMAMIMHLFPDTQRIRELVSQSKSLKDRMSPKESKLFSSVLRQIRRLHQPMQQSSAIPDEDDDVGSNSRAGQYDVEVGDDGFDDDMMSSSAVGGNIFDLNNSGGMEGIPVSVALESNQRMEFAQHSTSLNHDWRNAPQNTWPSCNVVAQNPQVTGVAQYPQVIGLAHQNQVTGAAQYPQITGLAQNSQVTGLSPLGSDFGPVDVSGLGNPGDEQRLIGGMMRFSSDDINQGSNLVVQQGPETVSNDMNVPQPIFTSSPGIYQLTIAGNSYLFQQIPSMDISPLQQPTGMQRSHLGQGVGSNHQMIQANNLNQPQVYPNEDISFGPRFGTQPNCANLNLDHATIAGSSAVEDAGAFSGRVEERMPMQDSYSWTTNFGC
