# Supplementary material for: Origin, Expansion, and Divergence of ETHYLENE-INSENSITIVE 3 (EIN3)/EIN3-LIKE Transcription Factors During Streptophytes Evolution
Source: Front Plant Sci. 2022 May 13;13:858477. doi: 10.3389/fpls.2022.858477 (PMC9136324; doi:10.3389/fpls.2022.858477)
Supplement: Supplementary Figure S1 — Phylogenetic analysis of 182 EIL proteins from 28 species. The phylogenetic tree of all sequences was constructed using IQ-TREE 2 by the Maximum Likelihood (ML) method. [file Data_Sheet_1.ZIP › Data S3.nwk]

((((Gma_EIL11:2.09547850,((((Ach_EIL2:0.45715862,(Car_EIL2:0.00766866,Car_EIL1:0.04997260)1.0000:0.55874288)0.9820:0.22920657,((Mgu_EIL5:0.29007601,(Mgu_EIL7:0.15054592,(Mgu_EIL8:0.27626529,Mgu_EIL6:0.03347826)0.9970:0.18490795)0.9940:0.28953760)1.0000:0.69189734,(Sly_EIL7:0.75470788,(Sly_EIL6:0.46746438,Sly_EIL5:0.53210320)0.8010:0.15263276)0.9910:0.44375401)0.4990:0.10570533)0.7060:0.10162705,(((Bvu_EIL1:1.18165856,(Ath_EIL5:0.29358584,Ath_EIL4:0.30508401)1.0000:0.79076314)0.5850:0.28128783,((Gma_EIL12:0.05131574,Gma_EIL10:0.08593580)1.0000:0.30558643,(Gma_EIL8:0.14043323,Gma_EIL2:0.15808374)1.0000:0.45612178)0.9880:0.26258134)0.6360:0.11908665,(Mdo_EIL10:0.63483288,(Gra_EIL2:0.24361933,Gra_EIL4:0.32404398)0.9610:0.18323132)0.9980:0.40117018)0.4520:0.06155765)0.9890:0.55595280,(Mac_EIL7:0.52211968,((Osa_EIL3:0.15879252,(Zma_EIL1:0.30616946,(Tae_EIL14:0.00392037,(Tae_EIL6:0.04075216,Tae_EIL7:0.04774766)0.3620:0.01089313)1.0000:0.31998950)0.9200:0.13502313)0.9990:0.46876459,((Tae_EIL18:0.03848709,(Tae_EIL16:0.10249618,Tae_EIL17:0.03545793)0.2410:0.01656653)1.0000:0.37375012,((Zma_EIL3:0.18317606,Zma_EIL9:0.09180172)1.0000:0.34042166,(Osa_EIL7:0.26079601,(Tae_EIL15:0.02298907,(Tae_EIL10:0.02260315,Tae_EIL21:0.02095490)0.7930:0.02173261)1.0000:0.25178746)0.9740:0.14965602)0.7940:0.07409922)0.9600:0.26521074)1.0000:0.68503683)1.0000:1.03991121)0.2780:0.49581603)0.3780:0.34468999,(((Egu_EIL1:0.34324890,Egu_EIL4:0.21484032)1.0000:1.25252960,(Egu_EIL7:1.57305900,(Mac_EIL15:0.07654529,(Mac_EIL2:0.14528010,Mac_EIL1:0.07203859)0.6080:0.01043974)0.9970:0.80238847)0.9970:0.72350904)0.4290:0.21704738,(Peq_EIL3:2.41318053,Mac_EIL12:0.83687218)0.8810:0.25022756)0.9950:0.83092136)0.9970:0.68074296,((((((((((((Smu_EIL1:0.00000002,Smu_EIL2:0.20719204)1.0000:19.79450247,Gmo_EIL3:0.00000002)0.9020:1.82538309,Smu_EIL3:0.92765292)0.7280:1.31090364,Gbi_EIL1:18.72325474)0.6000:1.03176141,(Cca_EIL1:6.68795074,Nco_EIL1:0.74427676)0.6960:0.14333426)0.9920:0.57741914,Nco_EIL5:0.25485150)0.8720:0.22415921,Nco_EIL4:0.26439758)0.9740:0.31230296,Nco_EIL3:0.79804249)0.9880:0.56665182,(Atr_EIL1:0.37769435,((Gbi_EIL5:0.06538877,(Gbi_EIL3:0.21849622,Gbi_EIL2:0.34116245)0.9950:0.09304669)0.8710:0.05744010,(Gmo_EIL1:0.07303199,Gmo_EIL4:0.00591698)1.0000:0.27447232)0.9990:0.24681376)0.9580:0.18949758)0.9990:0.36452650,(((((Ath_EIL3:0.15439683,Ath_EIL2:0.16137720)1.0000:0.37098312,((Gra_EIL6:0.05825697,Gra_EIL9:0.12767161)0.2970:0.00875541,(Gra_EIL3:0.07308169,Gra_EIL1:0.09115175)0.6400:0.00711445)0.9840:0.04934649)0.0000:0.01720014,((Gma_EIL1:0.02254715,Gma_EIL6:0.01260155)1.0000:0.11098719,(Gma_EIL5:0.11722177,(Gma_EIL9:0.02783068,Gma_EIL4:0.03164638)0.9920:0.03444439)0.9670:0.03148494)1.0000:0.08391409)0.9660:0.06342419,(Bvu_EIL4:0.55906226,(((Ach_EIL8:0.02481835,Ach_EIL5:0.03360328)0.9830:0.02233571,(Ach_EIL3:0.03911686,Ach_EIL7:0.04214130)0.9860:0.02473135)1.0000:0.10028998,((Mgu_EIL3:0.22021055,Mgu_EIL1:0.30604007)0.9990:0.14104594,(Car_EIL3:0.10317280,(Sly_EIL2:0.17417267,(Sly_EIL9:0.11330754,Sly_EIL8:0.10923780)0.9110:0.02892574)0.9960:0.05459789)0.5820:0.02636565)0.9410:0.03879292)0.9000:0.03573329)0.4650:0.02108668)1.0000:0.28903174,(((((Mdo_EIL7:0.04140052,Mdo_EIL9:0.04692799)0.9940:0.03779977,(Mdo_EIL5:0.04382549,Mdo_EIL11:0.04313270)0.9450:0.01939647)0.7000:0.03169085,(Mdo_EIL2:0.13788779,(Mdo_EIL1:0.00000001,(Mdo_EIL6:0.00000001,Mdo_EIL4:0.02975852)0.0000:0.00000001)1.0000:0.12200883)1.0000:0.18924446)1.0000:0.23533485,(Bvu_EIL2:0.32272458,(Mgu_EIL4:0.48148477,(Sly_EIL4:0.28008421,(Car_EIL6:0.00472339,(Car_EIL5:0.13576373,Car_EIL7:0.00101756)0.0000:0.00177596)1.0000:0.37132517)0.7030:0.05536019)0.7030:0.05686777)0.4190:0.02267138)0.8900:0.08255823,((Cca_EIL3:0.21552867,Cca_EIL5:0.37497945)1.0000:2.45765939,(Cca_EIL6:0.29204438,Cca_EIL4:0.29455478)0.4750:0.32952175)0.9670:0.41186876)0.8540:0.06270916)0.9900:0.17763308)0.6450:0.12680640,((Spo_EIL2:0.16353596,Spo_EIL1:0.56005426)0.9990:0.25593353,((((Zma_EIL8:0.04388079,Zma_EIL6:0.03029295)0.9950:0.05644291,((Osa_EIL2:0.00000002,Osa_EIL1:0.00697257)1.0000:0.07535269,(Tae_EIL2:0.00520742,(Tae_EIL4:0.01496822,Tae_EIL12:0.01159401)0.2450:0.00220730)1.0000:0.08570787)0.9150:0.02804783)0.9950:0.14064527,((Zma_EIL5:0.11945485,Zma_EIL2:0.07037694)1.0000:0.26914204,(Osa_EIL4:0.15880981,(Tae_EIL20:0.02785573,(Tae_EIL9:0.02090682,Tae_EIL1:0.02901958)0.7270:0.01606641)1.0000:0.22083069)0.9560:0.09601386)1.0000:0.28413776)1.0000:0.30018997,((Peq_EIL1:0.27295680,Peq_EIL2:0.23562802)1.0000:0.34408063,((Egu_EIL5:0.07445669,Egu_EIL6:0.06406836)1.0000:0.10006337,((Mac_EIL14:0.15725515,(Mac_EIL11:0.13834971,Mac_EIL5:0.23269221)0.9530:0.04992015)1.0000:0.07297314,(((Mac_EIL17:0.06988260,Mac_EIL9:0.11916143)0.9990:0.05872734,(Mac_EIL8:0.23081864,Mac_EIL16:0.13315063)0.9500:0.03685321)1.0000:0.08712365,(Mac_EIL6:0.07410654,Mac_EIL3:0.07672720)1.0000:0.06713915)0.2770:0.00931091)0.9340:0.03710553)0.9400:0.06783852)0.9030:0.10607482)0.9860:0.17713329)0.9900:0.23336014)0.9890:0.39209315,(Ath_EIL6:1.41280475,Smo_EIL6:0.93760670)0.9110:0.28231720)0.9660:0.33779424)0.4440:0.11036403,((Gbi_EIL4:0.75904120,((Bvu_EIL3:0.48431284,(((Cca_EIL2:0.56647611,(Mgu_EIL2:0.60154823,(Car_EIL4:0.28540460,(Sly_EIL1:0.25835196,Sly_EIL3:0.15461055)1.0000:0.19075829)0.7780:0.03318884)0.8840:0.05607925)0.8190:0.03565968,(Ach_EIL1:0.11971722,(Ach_EIL4:0.06856435,Ach_EIL6:0.05484605)1.0000:0.14957985)0.9990:0.08381723)0.9880:0.07232444,(((Mdo_EIL8:0.02489324,Mdo_EIL3:0.04859451)1.0000:0.12490416,(Gma_EIL7:0.02386925,Gma_EIL3:0.03498274)1.0000:0.27987524)0.8590:0.05466331,(Ath_EIL1:0.65861368,(Gra_EIL5:0.15201150,(Gra_EIL7:0.15772075,Gra_EIL8:0.41316975)0.6380:0.01233661)0.9970:0.14538591)0.8740:0.04613093)0.7200:0.03917044)0.9640:0.10432388)0.9980:0.34762419,((Spo_EIL3:0.53639160,(((Mac_EIL4:0.17958559,(Mac_EIL10:0.13702051,Mac_EIL13:0.16472638)0.9190:0.03067436)1.0000:0.13173674,(Egu_EIL3:0.11077446,Egu_EIL2:0.12412512)0.9970:0.07046104)0.9500:0.06790200,(Peq_EIL4:0.72561460,((Osa_EIL6:0.12503397,(Zma_EIL4:0.14816952,(Tae_EIL5:0.01335685,(Tae_EIL3:0.00456145,Tae_EIL19:0.00924529)0.9280:0.00999468)1.0000:0.09759924)0.7180:0.02548905)0.9960:0.10504907,((Tae_EIL13:0.00544039,(Tae_EIL8:0.00578872,Tae_EIL11:0.01921286)0.9150:0.00806585)1.0000:0.18214425,(Osa_EIL5:0.25260002,Zma_EIL7:0.31778910)0.0000:0.02471212)1.0000:0.16605278)1.0000:0.28135603)0.7220:0.04683875)0.9990:0.20674260)0.8700:0.12200689,(Atr_EIL2:0.23567270,Nco_EIL2:0.35644591)0.9970:0.17952464)0.8860:0.13838074)1.0000:0.45232819)1.0000:0.46875801,((Aan_EIL1:0.54307864,((Ppa_EIL1:0.06363038,Ppa_EIL2:0.12015099)1.0000:0.31633278,(Mpo_EIL1:0.24514410,(Smo_EIL3:0.00000002,((Smo_EIL5:0.07277980,Smo_EIL4:0.41527046)0.9990:1.01960178,(Smo_EIL1:0.35582714,Smo_EIL2:0.42959624)0.9790:0.47794010)1.0000:1.32483109)1.0000:0.52056293)0.7820:0.15174970)0.8150:0.09616128)0.9580:0.18262059,(Gmo_EIL2:0.72363110,Men_EIL1:0.61569384)0.9600:0.23384614)0.9090:0.16453762)0.9780:0.25011449,((Cbr_EIL3:0.03254153,Cbr_EIL2:0.00980117)1.0000:1.06353308,(Cbr_EIL4:0.31752782,Cbr_EIL1:0.43837451)0.9980:0.51648770)0.9850:0.33245851);
