# Supplementary material for: Origin, Expansion, and Divergence of ETHYLENE-INSENSITIVE 3 (EIN3)/EIN3-LIKE Transcription Factors During Streptophytes Evolution
Source: Front Plant Sci. 2022 May 13;13:858477. doi: 10.3389/fpls.2022.858477 (PMC9136324; doi:10.3389/fpls.2022.858477)
Supplement: Supplementary Figure S1 — Phylogenetic analysis of 182 EIL proteins from 28 species. The phylogenetic tree of all sequences was constructed using IQ-TREE 2 by the Maximum Likelihood (ML) method. [file Data_Sheet_1.ZIP › Data S4.nwk]

(Cbr_EIL2:0.00942571,Cbr_EIL3:0.03303175,((Cbr_EIL1:0.43196644,Cbr_EIL4:0.32482515)99:0.52062581,(((((((Mpo_EIL1:0.38341075,(Ppa_EIL1:0.06356550,Ppa_EIL2:0.12072866)100:0.32262708)45:0.09734006,Aan_EIL1:0.54227750)45:0.13922848,(Smo_EIL3:0.00000242,((Smo_EIL1:0.35598325,Smo_EIL2:0.43717068)100:0.49117827,(Smo_EIL4:0.40672491,Smo_EIL5:0.08384126)100:0.98936740)100:1.29967574)80:0.51421829)46:0.04814292,(Gmo_EIL2:0.71896174,Men_EIL1:0.62234876)96:0.23715717)77:0.18312179,(((((((Ach_EIL4:0.06873592,Ach_EIL6:0.05497186)100:0.14982223,Ach_EIL1:0.12008188)100:0.08417586,(((Car_EIL4:0.28601497,(Sly_EIL1:0.25898216,Sly_EIL3:0.15508947)100:0.19123466)100:0.03308583,Mgu_EIL2:0.60227735)98:0.05654749,Cca_EIL2:0.56743932)99:0.03535517)100:0.07240887,(((Gma_EIL3:0.03507166,Gma_EIL7:0.02395153)100:0.28046595,(Mdo_EIL3:0.04869783,Mdo_EIL8:0.02497286)100:0.12525622)95:0.05486784,((Gra_EIL5:0.15237914,(Gra_EIL7:0.15812360,Gra_EIL8:0.41277387)98:0.01237846)100:0.14570912,Ath_EIL1:0.65923633)79:0.04627214)83:0.03929361)96:0.10334475,Bvu_EIL3:0.48610728)100:0.34716272,((Atr_EIL2:0.23622202,Nco_EIL2:0.35731058)100:0.18117290,(Spo_EIL3:0.53734194,(((Egu_EIL2:0.12449208,Egu_EIL3:0.11111126)100:0.07069319,((Mac_EIL10:0.13738317,Mac_EIL13:0.16526478)100:0.03076583,Mac_EIL4:0.18002923)100:0.13204939)100:0.06840176,((((Tae_EIL13:0.00544840,(Tae_EIL8:0.00580708,Tae_EIL11:0.01927760)100:0.00810304)100:0.18264093,(Osa_EIL5:0.25341291,Zma_EIL7:0.31859870)58:0.02471074)100:0.16664521,((((Tae_EIL19:0.00927973,Tae_EIL3:0.00457629)100:0.01002839,Tae_EIL5:0.01340661)100:0.09790293,Zma_EIL4:0.14865304)98:0.02550381,Osa_EIL6:0.12551628)100:0.10527878)100:0.28228495,Peq_EIL4:0.72583602)86:0.04663841)100:0.20630020)96:0.12195085)100:0.14016544)100:0.45082826,Gbi_EIL4:0.76127511)100:0.46320739)78:0.23598132,((((((((Car_EIL1:0.05012868,Car_EIL2:0.00766976)100:0.55838200,Ach_EIL2:0.45750059)98:0.22966899,((((Mgu_EIL6:0.03347537,Mgu_EIL8:0.27669521)100:0.18540784,Mgu_EIL7:0.15070236)100:0.28981913,Mgu_EIL5:0.29051594)100:0.69063369,((Sly_EIL5:0.53242346,Sly_EIL6:0.46769021)99:0.15334647,Sly_EIL7:0.75342732)100:0.44276330)88:0.10648155)82:0.10009918,(((Gra_EIL2:0.24376911,Gra_EIL4:0.32420502)100:0.18185369,Mdo_EIL10:0.63565791)100:0.40198612,(((Ath_EIL4:0.30650347,Ath_EIL5:0.29268601)100:0.79072123,Bvu_EIL1:1.17999331)81:0.28233932,((Gma_EIL10:0.08606591,Gma_EIL12:0.05139539)100:0.30613601,(Gma_EIL2:0.15812256,Gma_EIL8:0.14051965)100:0.45532315)100:0.26261196)73:0.11894329)78:0.06278131)95:0.55831715,(((Osa_EIL3:0.15902069,(Zma_EIL1:0.30667108,(Tae_EIL14:0.00393586,(Tae_EIL6:0.04085364,Tae_EIL7:0.04786608)100:0.01091478)100:0.32043623)99:0.13527386)100:0.46868292,(((((Tae_EIL10:0.02262846,Tae_EIL21:0.02105229)100:0.02179932,Tae_EIL15:0.02303889)100:0.25265228,Osa_EIL7:0.26119724)100:0.14945956,(Zma_EIL3:0.18318408,Zma_EIL9:0.09229141)100:0.34076143)98:0.07519453,((Tae_EIL17:0.03554437,Tae_EIL16:0.10271442)96:0.01663330,Tae_EIL18:0.03850033)100:0.37313467)100:0.26481614)100:0.68290260,Mac_EIL7:0.52201839)100:1.03356266)94:0.49138200,Gma_EIL11:2.08595891)99:0.33700504,(((Egu_EIL1:0.34341478,Egu_EIL4:0.21589083)100:1.24589186,(((Mac_EIL1:0.07225540,Mac_EIL2:0.14556266)98:0.01054600,Mac_EIL15:0.07672855)100:0.79842462,Egu_EIL7:1.57211496)100:0.72345488)60:0.21883260,(Peq_EIL3:2.40081237,Mac_EIL12:0.83590525)60:0.24961822)100:0.82981376)84:0.69302718,(((((((((Ach_EIL3:0.03920119,Ach_EIL7:0.04226285)100:0.02478798,(Ach_EIL5:0.03369445,Ach_EIL8:0.02487992)100:0.02240518)100:0.10054643,((((Sly_EIL8:0.10951531,Sly_EIL9:0.11362118)100:0.02903889,Sly_EIL2:0.17463766)100:0.05471308,Car_EIL3:0.10346086)96:0.02648754,(Mgu_EIL1:0.30645143,Mgu_EIL3:0.22094008)100:0.14124038)100:0.03885955)99:0.03588842,Bvu_EIL4:0.56004875)88:0.02109748,(((Gma_EIL1:0.02261130,Gma_EIL6:0.01263722)100:0.11124002,((Gma_EIL4:0.03173943,Gma_EIL9:0.02791451)100:0.03451705,Gma_EIL5:0.11752900)100:0.03159487)100:0.08399132,(((Gra_EIL3:0.07325779,Gra_EIL1:0.09139564)53:0.00713790,(Gra_EIL6:0.05841316,Gra_EIL9:0.12799055)52:0.00878496)100:0.04947698,(Ath_EIL2:0.16172376,Ath_EIL3:0.15469464)100:0.37150882)89:0.01734189)94:0.06353780)100:0.29077206,(((((((Car_EIL6:0.00183966,Car_EIL5:0.13551462)44:0.00291912,Car_EIL7:0.00277651)100:0.37205619,Sly_EIL4:0.28067387)81:0.05520740,Mgu_EIL4:0.48144353)88:0.05717154,Bvu_EIL2:0.32336315)81:0.02281391,((((Mdo_EIL1:0.00000219,Mdo_EIL6:0.00000219)92:0.00000224,Mdo_EIL4:0.02983533)100:0.12240971,Mdo_EIL2:0.13815216)100:0.18957000,((Mdo_EIL11:0.04325482,Mdo_EIL5:0.04394743)98:0.01945670,(Mdo_EIL7:0.04152305,Mdo_EIL9:0.04703286)100:0.03787633)94:0.03189959)100:0.23527208)86:0.08233535,((Cca_EIL3:0.21289484,Cca_EIL5:0.37543460)100:2.41838507,(Cca_EIL4:0.29519380,Cca_EIL6:0.29266904)96:0.32787231)97:0.41286599)95:0.06192893)97:0.17760496,(((((Gbi_EIL3:0.21899117,Gbi_EIL2:0.34195234)100:0.09329147,Gbi_EIL5:0.06556741)99:0.05797772,(Gmo_EIL1:0.07293083,Gmo_EIL4:0.00592983)100:0.27466382)100:0.24678747,Atr_EIL1:0.37837725)100:0.19120451,((Nco_EIL4:0.26010980,(Nco_EIL5:0.22086908,Nco_EIL1:1.46490228)100:0.27395986)100:0.31000121,Nco_EIL3:0.80165287)100:0.56237616)100:0.36230634)80:0.12902480,(((((Egu_EIL5:0.07458721,Egu_EIL6:0.06421220)100:0.10018780,(((Mac_EIL3:0.07686901,Mac_EIL6:0.07419856)100:0.06718137,((Mac_EIL16:0.13334686,Mac_EIL8:0.23109546)100:0.03698493,(Mac_EIL17:0.06999958,Mac_EIL9:0.11937425)100:0.05885379)100:0.08724051)93:0.00952890,((Mac_EIL11:0.13855013,Mac_EIL5:0.23305065)100:0.05003242,Mac_EIL14:0.15756329)100:0.07306376)96:0.03711167)95:0.06800576,(Peq_EIL1:0.27338641,Peq_EIL2:0.23613408)100:0.34425434)98:0.10645211,((((Osa_EIL1:0.00698690,Osa_EIL2:0.00000219)100:0.07552041,((Tae_EIL12:0.01162043,Tae_EIL4:0.01499687)99:0.00221154,Tae_EIL2:0.00521616)100:0.08586448)99:0.02810279,(Zma_EIL6:0.03035903,Zma_EIL8:0.04398188)100:0.05656438)100:0.14078547,((((Tae_EIL1:0.02908882,Tae_EIL9:0.02093034)100:0.01608567,Tae_EIL20:0.02793011)100:0.22116846,Osa_EIL4:0.15916631)100:0.09624814,(Zma_EIL2:0.07043755,Zma_EIL5:0.11983080)100:0.26956723)100:0.28443830)100:0.30055200)100:0.17707041,(Spo_EIL1:0.56052319,Spo_EIL2:0.16392621)100:0.25640567)100:0.23159329)97:0.39400824,(Ath_EIL6:1.40712974,Smo_EIL6:0.93746951)100:0.28217588)97:0.32091310)75:0.13047278)87:0.13108571,(((Gmo_EIL3:0.93399792,((Smu_EIL1:0.12162087,Smu_EIL2:0.08621246)100:9.99999881,Gbi_EIL1:9.99999890)87:8.85857474)86:1.38083970,Smu_EIL3:0.64089048)96:1.27367136,Cca_EIL1:5.99702060)93:1.24443377)96:0.20575447)99:1.05283294);
