# Supplementary material for: Origin, Expansion, and Divergence of ETHYLENE-INSENSITIVE 3 (EIN3)/EIN3-LIKE Transcription Factors During Streptophytes Evolution
Source: Front Plant Sci. 2022 May 13;13:858477. doi: 10.3389/fpls.2022.858477 (PMC9136324; doi:10.3389/fpls.2022.858477)
Supplement: Supplementary Figure S1 — Phylogenetic analysis of 182 EIL proteins from 28 species. The phylogenetic tree of all sequences was constructed using IQ-TREE 2 by the Maximum Likelihood (ML) method. [file Data_Sheet_1.ZIP › Data S5.phy]

   182   1866
Smo_EIL1   ---------- ---------- ---------- ---------- ---------- 
Smo_EIL2   ---------- ---------- ---------- ---------- ---------- 
Smo_EIL4   ---------- ---------- ---------- ---------- ---------- 
Smo_EIL5   ---------- ---------- ---------- ---------- ---------- 
Ath_EIL4   ---------- ---------- ---------- ---------- ---------- 
Ath_EIL5   ---------- ---------- ---------- ---------- ---------- 
Bvu_EIL1   ---------- ---------- ---------- ---------- ---------- 
Car_EIL1   ---------- ---------- ---------- ---------- ---------- 
Car_EIL2   ---------- ---------- ---------- ---------- ---------- 
Ach_EIL2   ---------- ---------- ---------- ---------- ---------- 
Mgu_EIL6   ---------- ---------- ---------- ---------- ---------- 
Mgu_EIL8   ---------- ---------- ---------- ---------- ---------- 
Mgu_EIL7   ---------- ---------- ---------- ---------- ---------- 
Mgu_EIL5   ---------- ---------- ---------- ---------- ---------- 
Gra_EIL2   ---------- ---------- ---------- ---------- ---------- 
Gra_EIL4   ---------- ---------- ---------- ---------- ---------- 
Mdo_EIL10  ---------- ---------- ---------- ---------- ---------- 
Sly_EIL5   ---------- ---------- ---------- ---------- ---------- 
Sly_EIL6   ---------- ---------- ---------- ---------- ---------- 
Sly_EIL7   ---------- ---------- ---------- ---------- ---------- 
Gma_EIL2   ---------- ---------- ---------- ---------- ---------- 
Gma_EIL8   ---------- ---------- ---------- ---------- ---------- 
Gma_EIL10  ---------- ---------- ---------- ---------- ---------- 
Gma_EIL12  ---------- ---------- ---------- ---------- ---------- 
Osa_EIL3   ---------- ---------- ---------- ---------- ---------- 
Zma_EIL1   ---------- ---------- ---------- ---------- ---------- 
Tae_EIL6   ---------- ---------- ---------- ---------- ---------- 
Tae_EIL14  ---------- ---------- ---------- ---------- ---------- 
Tae_EIL7   ---------- ---------- ---------- ---------- ---------- 
Tae_EIL10  ---------- ---------- ---------- ---------- ---------- 
Tae_EIL21  ---------- ---------- ---------- ---------- ---------- 
Tae_EIL15  ---------- ---------- ---------- ---------- ---------- 
Osa_EIL7   ---------- ---------- ---------- ---------- ---------- 
Zma_EIL3   ---------- ---------- ---------- ---------- ---------- 
Zma_EIL9   ---------- ---------- ---------- ---------- ---------- 
Tae_EIL17  ---------- ---------- ---------- ---------- ---------- 
Tae_EIL18  ---------- ---------- ---------- ---------- ---------- 
Tae_EIL16  ---------- ---------- ---------- ---------- ---------- 
Mac_EIL7   ---------- ---------- ---------- ---------- ---------- 
Gma_EIL11  ---------- ---------- ---------- ---------- ---------- 
Egu_EIL1   ---------- ---------- ---------- ---------- ---------- 
Egu_EIL4   MVSWQPPPIG VILINFDARV DDSKVTVGFV IRDSSSSLLR AGGRLLSHST 
Peq_EIL3   ---------- ---------- ---------- ---------- ---------- 
Mac_EIL12  ---------- ---------- ---------- ---------- ---------- 
Mac_EIL1   ---------- ---------- ---------- ---------- ---------- 
Mac_EIL15  ---------- ---------- ---------- ---------- ---------- 
Mac_EIL2   ---------- ---------- ---------- ---------- ---------- 
Egu_EIL7   ---------- ---------- ---------- ---------- ---------- 
Smo_EIL6   ---------- ---------- ---------- ---------- ---------- 
Ath_EIL6   ---------- ---------- ---------- ---------- ---------- 
Men_EIL1   ---------- ---------- ---------- ---------- ---------- 
Gmo_EIL2   ---------- ---------- ---------- ---------- ---------- 
Mpo_EIL1   ---------- ---------- ---------- ---------- ---------- 
Smo_EIL3   ---------- ---------- ---------- ---------- ---------- 
Ppa_EIL1   ---------- ---------- ---------- ---------- ---------- 
Ppa_EIL2   ---------- ---------- ---------- ---------- ---------- 
Aan_EIL1   ---------- ---------- ---------- ---------- ---------- 
Atr_EIL2   ---------- ---------- ---------- ---------- ---------- 
Nco_EIL2   ---------- ---------- ---------- ---------- ---------- 
Spo_EIL3   ---------- ---------- ---------- ---------- ---------- 
Mac_EIL10  ---------- ---------- ---------- ---------- ---------- 
Mac_EIL13  ---------- ---------- ---------- ---------- ---------- 
Mac_EIL4   ---------- ---------- ---------- ---------- ---------- 
Egu_EIL2   ---------- ---------- ---------- ---------- ---------- 
Egu_EIL3   ---------- ---------- ---------- ---------- ---------- 
Tae_EIL8   ---------- ---------- ---------- ---------- ---------- 
Tae_EIL13  ---------- ---------- ---------- ---------- ---------- 
Tae_EIL11  ---------- ---------- ---------- ---------- ---------- 
Osa_EIL5   ---------- ---------- ---------- ---------- ---------- 
Zma_EIL7   ---------- ---------- ---------- ---------- ---------- 
Tae_EIL5   ---------- ---------- ---------- ---------- ---------- 
Tae_EIL19  ---------- ---------- ---------- ---------- ---------- 
Tae_EIL3   ---------- ---------- ---------- ---------- ---------- 
Zma_EIL4   ---------- ---------- ---------- ---------- ---------- 
Osa_EIL6   ---------- ---------- ---------- ---------- ---------- 
Peq_EIL4   ---------- ---------- ---------- ---------- ---------- 
Gra_EIL5   ---------- ---------- ---------- ---------- ---------- 
Gra_EIL7   ---------- ---------- ---------- ---------- ---------- 
Gra_EIL8   ---------- ---------- ---------- ---------- ---------- 
Gma_EIL3   ---------- ---------- ---------- ---------- ---------- 
Gma_EIL7   ---------- ---------- ---------- ---------- ---------- 
Mdo_EIL3   ---------- ---------- ---------- ---------- ---------- 
Mdo_EIL8   ---------- ---------- ---------- ---------- ---------- 
Bvu_EIL3   ---------- ---------- ---------- ---------- ---------- 
Ach_EIL4   ---------- ---------- ---------- ---------- ---------- 
Ach_EIL6   ---------- ---------- ---------- ---------- ---------- 
Ach_EIL1   ---------- ---------- ---------- ---------- ---------- 
Car_EIL4   ---------- ---------- ---------- ---------- ---------- 
Cca_EIL2   ---------- ---------- ---------- ---------- ---------- 
Sly_EIL1   ---------- ---------- ---------- ---------- ---------- 
Sly_EIL3   ---------- ---------- ---------- ---------- ---------- 
Mgu_EIL2   ---------- ---------- ---------- ---------- ---------- 
Ath_EIL1   ---------- ---------- ---------- ---------- ---------- 
Gbi_EIL4   ---------- ---------- ---------- ---------- ---------- 
Gbi_EIL3   ---------- ---------- ---------- ---------- ---------- 
Gbi_EIL5   ---------- ---------- ---------- ---------- ---------- 
Gmo_EIL1   ---------- ---------- ---------- ---------- ---------- 
Gmo_EIL4   ---------- ---------- ---------- ---------- ---------- 
Gbi_EIL2   ---------- ---------- ---------- ---------- ---------- 
Atr_EIL1   ---------- ---------- ---------- ---------- ---------- 
Nco_EIL1   ---------- ---------- ---------- ---------- ---------- 
Nco_EIL5   ---------- ---------- ---------- ---------- ------MALC 
Nco_EIL3   ---------- ---------- ---------- ---------- ---------- 
Nco_EIL4   ---------- ---------- ---------- ---------- ---------- 
Spo_EIL1   ---------- ---------- ---------- ---------- ---------- 
Spo_EIL2   ---------- ---------- ---------- ---------- ---------- 
Peq_EIL1   ---------- ---------- ---------- ---------- ---------- 
Peq_EIL2   ---------- ---------- ---------- ---------- ---------- 
Mac_EIL3   ---------- ---------- ---------- ---------- ---------- 
Mac_EIL6   ---------- ---------- ---------- ---------- ---------- 
Egu_EIL5   ---------- ---------- ---------- ---------- ---------- 
Egu_EIL6   ---------- ---------- ---------- ---------- ---------- 
Mac_EIL8   ---------- ---------- ---------- ---------- ---------- 
Mac_EIL16  ---------- ---------- ---------- ---------- ---------- 
Mac_EIL9   ---------- ---------- ---------- ---------- ---------- 
Mac_EIL17  ---------M GSLLVEDMMY PGDPNYMQIF PSGDEKNINY CGFYQPSMGE 
Mac_EIL11  ---------- ---------- ---------- ---------- ---------- 
Mac_EIL14  ---------- ---------- ---------- ---------- ---------- 
Mac_EIL5   ---------- ---------- ---------- ---------- ---------- 
Osa_EIL1   ---------- ---------- ---------- ---------- ---------- 
Osa_EIL2   ---------- ---------- ---------- ---------- ---------- 
Tae_EIL2   ---------- ---------- ---------- ---------- ---------- 
Tae_EIL12  ---------- ---------- ---------- ---------- ---------- 
Tae_EIL4   ---------- ---------- ---------- ---------- ---------- 
Zma_EIL6   ---------- ---------- ---------- ---------- ---------- 
Zma_EIL8   ---------- ---------- ---------- ---------- ---------- 
Tae_EIL1   ---------- ---------- ---------- ---------- ---------- 
Tae_EIL9   ---------- ---------- ---------- ---------- ---------- 
Tae_EIL20  ---------- ---------- ---------- ---------- ---------- 
Osa_EIL4   ---------- ---------- ---------- ---------- ---------- 
Zma_EIL2   ---------- ---------- ---------- ---------- ---------- 
Zma_EIL5   ---------- ---------- ---------- ---------- ---------- 
Car_EIL6   ---------- ---------- ---------- ---------- ---------- 
Car_EIL7   ---------- ---------- ---------- ---------- ---------- 
Car_EIL5   ---------- ---------- ---------- ---------- ---------- 
Sly_EIL4   ---------- ---------- ---------- ---------- ---------- 
Bvu_EIL2   ---------- ---------- ---------- ---------- ---------- 
Mdo_EIL1   ---------- ---------- ---------- ---------- ---------- 
Mdo_EIL6   ---------- ---------- ---------- ---------- ---------- 
Mdo_EIL4   ---------- ---------- ---------- ---------- ---------- 
Mdo_EIL2   ---------- ---------- ---------- ---------- ---------- 
Mdo_EIL5   ---------- ---------- ---------- ---------- ---------- 
Mdo_EIL11  ---------- ---------- ---------- ---------- ---------- 
Mdo_EIL7   ---------- ---------- ---------- ---------- ---------- 
Mdo_EIL9   ---------- ---------- ---------- ---------- ---------- 
Mgu_EIL4   ---------- ---------- ---------- ---------- ---------- 
Sly_EIL8   ---------- ---------- ---------- ---------- ---------- 
Sly_EIL9   ---------- ---------- ---------- ---------- ---------- 
Sly_EIL2   ---------- ---------- ---------- ---------- ---------- 
Car_EIL3   ---------- ---------- ---------- ---------- ---------- 
Ach_EIL3   ---------- ---------- ---------- ---------- ---------- 
Ach_EIL7   ---------- ---------- ---------- ---------- ---------- 
Ach_EIL5   ---------- ---------- ---------- ---------- ---------- 
Ach_EIL8   ---------- ---------- ---------- ---------- ---------- 
Gra_EIL3   ---------- ---------- ---------- ---------- ---------- 
Gra_EIL6   ---------- ---------- ---------- ---------- ---------- 
Gra_EIL1   ---------- ---------- ---------- ---------- ---------- 
Gra_EIL9   ---------- ---------- ---------- ---------- ---------- 
Gma_EIL1   ---------- ---------- ---------- ---------- ---------- 
Gma_EIL6   ---------- ---------- ---------- ---------- ---------- 
Gma_EIL4   ---------- ---------- ---------- ---------- ---------- 
Gma_EIL9   ---------- ---------- ---------- ---------- ---------- 
Gma_EIL5   ---------- ---------- ---------- ---------- ---------- 
Mgu_EIL1   ---------- ---------- ---------- ---------- ---------- 
Mgu_EIL3   ---------- ---------- ---------- ---------- ---------- 
Ath_EIL2   ---------- ---------- ---------- ---------- ---------- 
Ath_EIL3   ---------- ---------- ---------- ---------- ---------- 
Bvu_EIL4   ---------- ---------- ---------- ---------- ---------- 
Cca_EIL3   ---------- ---------- ---------- ---------- ---------- 
Cca_EIL5   ---------- ---------- ---------- ---------- ---------- 
Cca_EIL4   ---------- ---------- ---------- ---------- ---------- 
Cca_EIL6   ---------- ---------- ---------- ---------- ---------- 
Cbr_EIL1   ---------- ---------- ---------- ---------- ---------- 
Cbr_EIL4   ---------- ---------- ---------- ---------- ---------- 
Cbr_EIL2   ---------- ---------- ---------- ---------- ---------- 
Cbr_EIL3   ---------- ---------- ---------- ---------- ---------- 
Gbi_EIL1   ---------- ---------- ---------- ---------- --MDIIEEAY 
Cca_EIL1   ---------- ---------- ---------- ---------- ---------- 
Smu_EIL1   ---------- ---------- ---------- ---------- ---------- 
Smu_EIL2   ---------- ---------- ---------- ---------- ---------- 
Smu_EIL3   ---------- ---------- ---------- ---------- ---------- 
Gmo_EIL3   ---------- ---------- ---------- ---------- ---------- 

           ---------- ---------- ---------- ---------- ---------- 
           ---------- ---------- ---------- ---------- ---------- 
           ---------- ---------- ---------- ---------- ---------- 
           ---------- ---------- ---------- ---------- ---------- 
           ---------- ---------- ---------- ---------- ---------- 
           ---------- ---------- ---------- ---------- ---------- 
           ---------- ---------- ---------- ---------- ---------- 
           ---------- ---------- ---------- ---------- ----MGSEIK 
           ---------- ---------- ---------- ---------- ---------- 
           ---------- ---------- ---------- ---------- ---------- 
           ---------- ---------- ---------- ---------- ---------- 
           ---------- ---------- ---------- ---------- ---------- 
           ---------- ---------- ---------- ---------- ---------- 
           ---------- ---------- ---------- ---------- ---------- 
           ---------- ---------- ---------- ---------- ---------- 
           ---------- ---------- ---------- ---------- ---------- 
           ---------- ---------- ---------- ---------- ---------- 
           ---------- ---------- ---------- ---------- ---------- 
           ---------- ---------- ---------- ---------- ---------- 
           ---------- ---------- ---------- ---------- ---------- 
           ---------- ---------- ---------- ---------- ---------- 
           ---------- ---------- ---------- ---------- ---------- 
           ---------- ---------- ---------- ---------- ---------- 
           ---------- ---------- ---------- ---------- ---------- 
           ---------- ---------- ---------- ---------- ---------- 
           ---------- ---------- ---------- ---------- ------MENY 
           ---------- ---------- ---------- ---------- ---------- 
           ---------- ---------- ---------- ---------- ---------- 
           ---------- ---------- ---------- ---------- ---------- 
           ---------- ---------- ---------- ---------- ---------- 
           ---------- ---------- ---------- ---------- ---------- 
           ---------- ---------- ---------- ---------- ---------- 
           ---------- ---------- ---------- ---------- --------MA 
           ---------- ---------- ---------- ---------- ---------- 
           ---------- ---------- ---------- ---------- ---------- 
           ---------- ---------- ---------- ---------- ---------- 
           ---------- ---------- ---------- ---------- ---------M 
           ---------- ---------- ---------- ---------- ------MIDR 
           ---------- ---------- ---------- ---------- ---------- 
           ---------- ---------- ---------- ---------- ---------- 
           ---------- ---------- ---------- ---------- ---------- 
           ISYAELTAAW LGVYVARSEI QGQTIHLQGD SITVVNWVKA VNGSISFPTL 
           ---------- ---------- ---------- ---------- ---------- 
           ---------- ---------- ---------- ---------- ---------- 
           ---------- ---------- ---------- ---------- ---------- 
           ---------- ---------- ---------- ---------- ---------- 
           ---------- ---------- ---------- ---------- ---------- 
           ---------- ---------- ---------- ---------- ---------- 
           ---------- ---------- ---------- ---------- ---------- 
           ---------- ---------- ---------- ---------- ---------- 
           ---------- ---------- ---------- ---------- ---------- 
           ---------- ---------- ---------- ---------- ---------- 
           ---------- ---------- ---------- ---------- ---------- 
           ---------- ---------- ---------- ---------- ---------- 
           ---------- ---------- ---------- ---------- ---------- 
           ---------- ---------- ---------- ---------- ---------- 
           ---------- ---------- ---------- ---------- ---------- 
           ---------- ---------- ---------- ---------- ---------- 
           ---------- ---------- ---------- ---------- ---------- 
           ---------- ---------- ---------- ---------- ---------- 
           ---------- ---------- ---------- ---------- ---------- 
           ---------- ---------- ---------- ---------- ---------- 
           ---------- ---------- ---------- ---------- ---------- 
           ---------- ---------- ---------- ---------- ---------- 
           ---------- ---------- ---------- ---------- ---------- 
           ---------- ---------- ---------- ---------- ---------- 
           ---------- ---------- ---------- ---------- ---------- 
           ---------- ---------- ---------- ---------- ---------- 
           ---------- ---------- ---------- ---------- ---------- 
           ---------- ---------- ---------- ---------- ---------- 
           ---------- ---------- ---------- ---------- ---------- 
           ---------- ---------- ---------- ---------- ---------- 
           ---------- ---------- ---------- ---------- ---------- 
           ---------- ---------- ---------- ---------- ---------- 
           ---------- ---------- ---------- ---------- ---------- 
           ---------- ---------- ---------- ---------- ---------- 
           ---------- ---------- ---------- ---------- ---------- 
           ---------- ---------- ---------- ---------- ---------- 
           ---------- ---------- ---------- ---------- ---------- 
           ---------- ---------- ---------- ---------- ---------- 
           ---------- ---------- ---------- ---------- ---------- 
           ---------- ---------- ---------- ---------- ---------- 
           ---------- ---------- ---------- ---------- ---------- 
           ---------- ---------- ---------- ---------- ---------- 
           ---------- ---------- ---------- ---------- ---------- 
           ---------- ---------- ---------- ---------- ---------- 
           ---------- ---------- ---------- ---------- ---------- 
           ---------- ---------- ---------- ---------- --------MN 
           ---------- ---------- ---------- ---------- ---------- 
           ---------- ---------- ---------- ---------- ---------- 
           ---------- ---------- ---------- ---------- ---------- 
           ---------- ---------- ---------- ---------- ---------- 
           ---------- ---------- ---------- ---------- ---------- 
           ---------- ---------- ---------- ---------- ---------- 
           ---------- ---------- ---------- ---------- ---------- 
           ---------- ---------- ---------- ---------- ---------- 
           ---------- ---------- ---------- ---------- ---------- 
           ---------- ---------- ---------- ---------- ---------- 
           ---------- ---------- ---------- ---------- ---------- 
           ---------- ---------- ---------- ---------- ---------- 
           ---------- ---------- ---------- ---------- ---------- 
           WEGDCKDVRL STAAHGGSTG HKTVHELLSG SSNFGRSLRC YIATKQIVSA 
           ---------- ---------- ---------- ---------- ---------- 
           ---------- ---------- ---------- ---------- ---------- 
           ---------- ---------- ---------- ------MGG- -IAADEFCFP 
           ---------- ---------- ---------- ------MGA- -VVVDDVGFP 
           ---------- ---------- ---------- ---------- ---------- 
           ---------- ---------- ---------- ---MTFSGG- -IDFSQFIST 
           ---------- ---------- ---------- -----MMGG- -LLMEGMVYP 
           ---------- ---------- ---------- ------MGG- -LLMEGMVYP 
           ---------- ---------- ---------- -----MMGG- -LLMDSMIFS 
           ---------- ---------- ---------- -----MMAG- -LLMDSMIFS 
           ---------- ---------- ---------- -----MMGV- -LLVEDMVYP 
           ---------- ---------- ---------- ------MGM- -LLVQDMMYP 
           ---------- ---------- ---------- ------MGG- -LLVEDMVYP 
           CMMGEGDLVD LPPEKFAEAG DEDSDDDIDI EELEQRMGS- -LLVEDMMYP 
           ---------- ---------- ---------- -----MMGG- -LLMEGMVYP 
           ---------- ---------- ---------- ------MGG- -LLMEGTVNS 
           ---------- ---------- ---------- -----MMGG- -LSMEDIVCR 
           ---------- ---------- ---------- ------MGGG LVMDQGMMFP 
           ---------- ---------- ---------- ------MGGG LVMDQGMMFP 
           ---------- ---------- ---------- -----MMGGG LLMDQGMAFS 
           ---------- ---------- ---------- -----MMGGG LLMDQGMAFS 
           ---------- ---------- ---------- -----MMGGG LLMDQGMAFS 
           ---------- ---------- ---------- -----MMGGG LMMDQSVVFP 
           ---------- ---------- ---------- -----MMGGG LLVDQSVVFP 
           ---------- ---------- ---------- -----MMGGG VAMMDR---- 
           ---------- ---------- ---------- -----MMGGG VAMMDR---- 
           ---------- ---------- ---------- -----MMGGG AAMMDR---- 
           ---------- ---------- ---------- -----MMGAA VTMVDR---- 
           ---------- ---------- ---------- -----MMGGG TLMMDHGMAA 
           ---------- ---------- ---------- ---------- ---------- 
           ---------- ---------- ---------- ---------- ---------- 
           ---------- ---------- ---------- ---------- ---------- 
           ---------- ---------- ---------- ---------- ---------- 
           ---------- ---------- ---------- ---------- ---------- 
           ---------- ---------- ---------- ---------- ---------- 
           ---------- ---------- ---------- ---------- ---------- 
           ---------- ---------- ---------- ---------- ---------- 
           ---------- ---------- ---------- ---------- ---------- 
           ---------- ---------- ---------- ---------- ---------- 
           ---------- ---------- ---------- ---------- ---------- 
           ---------- ---------- ---------- ---------- ---------- 
           ---------- ---------- ---------- ---------- ---------- 
           ---------- ---------- ---------- ---------- ---------- 
           ---------- ---------- ---------- ---------- ---------- 
           ---------- ---------- ---------- ---------- ---------- 
           ---------- ---------- ---------- ---------- ---------- 
           ---------- ---------- ---------- ---------- ---------- 
           ---------- ---------- ---------- ---------- ---------- 
           ---------- ---------- ---------- ---------- ---------- 
           ---------- ---------- ---------- ---------- ---------- 
           ---------- ---------- ---------- ---------- ---------- 
           ---------- ---------- ---------- ---------- ---------- 
           ---------- ---------- ---------- ---------- ---------- 
           ---------- ---------- ---------- ---------- ---------- 
           ---------- ---------- ---------- ---------- ---------- 
           ---------- ---------- ---------- ---------- ---------- 
           ---------- ---------- ---------- ---------- ---------- 
           ---------- ---------- ---------- ---------- ---------- 
           ---------- ---------- ---------- ---------- ---------- 
           ---------- ---------- ---------- ---------- ---------- 
           ---------- ---------- ---------- ---------- ---------- 
           ---------- ---------- ---------- ---------- ---------- 
           ---------- ---------- ---------- ---------- ---------- 
           ---------- ---------- ---------- ---------- ---------- 
           ---------- ---------- ---------- ---------- ---------- 
           ---------- ---------- ---------- ---------- ---------- 
           ---------- ---------- ---------- ---------- ---------- 
           ---------- ---------- ---------- ---------- ---------- 
           ---------- ---------- ---------- ---------- ---------- 
           ---------- ---------- ---------- ---------- ---------- 
           ---------- ---------- ---------- ---------- ---------- 
           ---------- ---------- ---------- ---------- ---------- 
           ---------- ---------- ---------- ---------- ---------- 
           ---------- ---------- ---------- ---------- ---------- 
           DNHAKTELAL QLCWAIGDHR GPLFQKKDYT LIYTTWVGNQ INKGKEFEMQ 
           ---------- ---------- ---------- ---------- ---------- 
           ---------- ---------- ---------- ---------- ---------- 
           ---------- ---------- ---------- ---------- ---------- 
           ---------- ---------- ---------- ---------- ---------- 
           ---------- ---------- ---------- ---------- ---------- 

           ---------- ---------- ---------- ---------- ---------- 
           ---------- ---------- ---------- ---------- ---------- 
           ---------- ---------- ---------- ---------- ---------- 
           ---------- ---------- ---------- ---------- ---------- 
           ---------- ---------- -------MVE VEELEPLSPM DDE------- 
           ---------- ---------- -------MVE VQDLEPLSPI QDY------- 
           ---------- ---------- -------MSE ESDAE----- ---------- 
           LGTNFPFKSW RANLSSTPSI RGRHCNIRVE FHEEEDDPLS PA-------- 
           ---------- ---------- -------MVE FHEEEDDPLS PA-------- 
           ---------- ---------- -------MIE LCEELNDPPS ---------- 
           ---------- ---------- -------MVQ IDVEIGQTII R--------- 
           ---------- ---------- -------MVQ LDGEFEQPII R--------- 
           ---------- ---------- -------MVQ IHDEVLEQQT PP-------- 
           ---------- ---------- -------MVE IDGEIDPRSP S--------- 
           ---------- ---------- -------MVE ILGEIEPPSP ---------- 
           ---------- ---------- -------MVK FFGESDSPSP GEE------- 
           ---------- ---------- -------MVK FHGQVDPLSL G--------- 
           ---------- ---------- -------MVK VDEIVEPWGD PM-------- 
           ---------- ---------- -------MVG FEEIIEPFSP IN-------- 
           ---------- ---------- -------ME- ---------- ---------- 
           ---------- ---------- -------MAV IN-KEIIDEP Y--------- 
           ---------- ---------- -------MVL IREEEIVEEM S--------- 
           ---------- ---------- -------MVE IHEEIDPFDQ E--------- 
           ---------- ---------- -------MVE IHEEINPFDQ E--------- 
           ---------- ---------M D-------DK GKAKAAD--- ---------- 
           CESIDYYQKP SHPPNKPTTM DEDKDDNNDT GKGKAVLGAG PYHHH----- 
           ------MGSP SNDKPIP-GL HQLPRPAMDR GKTKAD---- ---------- 
           ------MGSP SNDKPIP-GL HQLPRPAMDR GKTKAD---- ---------- 
           ------MESP SNDKPIP-GL HELPPAVMDR GKAKADPA-- ---------- 
           ----MDKGIH G--------- -RSPLSAESA GMEHGDGLGG PD-------- 
           ----MDKGIH G--------- -RRHLSAESA DMEHGDG--- ---------- 
           ---------- ---------- ---------- -MEHGDGPGG PD-------- 
           SRSPTNKQIS SEDRVRGARG KRHHHSSDEW SMEHAEEHEH GR-------- 
           ---------- ---------- -------MEH DVAHGAGGAV PA-------- 
           ---------- ---------- -------MEH DMTATAG--- ---------- 
           ----MDQGTH SR------WR SPFPGSPMER VDAHGGG--- ---------- 
           CAVSMDQGTH C--------W SPFP---MER LDAHGGGNAA FG-------- 
           SPPSSETKQT CY------LC SPFP---MEH VGVHGGGDAA FLR------- 
           ---------- ---------- ---------- ---------- ---------- 
           ---------- ---------- -----MIEEE GMIEEEED-- ---------- 
           ---------- ---------- ---------- ---------- ---------- 
           PNSVDHLISL PVCLSESEMM QGQPSENAGY SGSLRPTTKY PSVTR----- 
           ---------- ---------M EGTGSSQFLD SEILPLNTIN SNAQT----- 
           ---------- -----MEVTV RSGDTTPALP SEARKNVDSN SALPP----- 
           ---------- ---------- ---------- ---------- ---------- 
           ---------- ---------- -MQDTKAKQN VGFSERTDGC SSVIP----- 
           ---------- ---------- -MQDKKSKQN VGCSERTDNC SPSVL----- 
           ---------- ---------- -MSGKQAMER HTMPSTSAAS S--------- 
           ---------- ---------- -------MEE DVADYEVELS DGD------- 
           ---------- -------MDM YNNNIGMFRS LVCSSAPPFT EGH------- 
           ---------- ---MDHNDDF G----IEHGQ LDL---DFMG DAD------- 
           ---------- ---MHNSNDM T----MELDD LIR---DTEG ET-------- 
           ---------- ---MDHNDDL EYGNHLDMVD FM---NDGEG DGM------- 
           ---------- ---------- ---------- ---------- ---------- 
           ---------- ---MERGEEV EYGGTMEMGD FLSENDDGEG LMM------- 
           ---------- ---MERGGEV EYGGMMEMGD FMSENDDGEG LMM------- 
           ---------- ---MDLSDEL AYCGNGDMGD FG---GDNDG DGT------- 
           ---------- ----MDQLAM IANEFG--DG SDMEVDDIRV DN-------- 
           -----MMIES QRKSMEQLAL VATGLG--EN YDIDIEDMR- NN-------- 
           ---------- ----MEQLTM IANGLG--DG SDFEADDSRC AN-------- 
           ---------- ----MTHLAV IDQDLGG-DA SDFEVDGVKC DN-------- 
           ---------- ----MDHMTM IAQDLGG-DA LDFEVDGAKY DN-------- 
           ---------- ---------- ---------- ---------- ---------- 
           ---------- ----MDHLAA LAQELN--DG SDFEVDDVRC EN-------- 
           ---------- ----MDQLAM LAQELN--DG SDFEVDGVRC EN-------- 
           ---------- ---MMDNLAI VAKELG--DV SDFEVDGIPN L--------- 
           ---------- ---MMDNLAI VTKELG--DV SDFEVDGIPN L--------- 
           ---------- ---MMDNLAI VAKELG--DV SDFEVDGIPN L--------- 
           ---------- ----MGNPSI LTEDLG--DT SDFEVDGVEN L--------- 
           ---------- ---MLDHLAI IASELGD-DA TDFEVDGIDN L--------- 
           ---------- ----MDQLAL LATEFG--DS SDFEVDGIN- ---------- 
           ---------- ----MDQLAL LATEFG--DS SDFEVDGIN- ---------- 
           ---------- ----MDQLAL LATEFG--DS SDFEVDGIN- ---------- 
           ---------- ----MDQLAL LATELG--DS SDFEVEGIQN L--------- 
           ---------- ----MDHLAI IATELG--DS SDFEVEGIQN L--------- 
           ---------- ----MNNFVV V-------DG LEFEGDDVRC EN-------- 
           ---------- ----MAEFEE IGADIS---- SDLEVDDIRC EN-------- 
           ---------- ----MAELED IGADIS---- SDIEVDDLRC QN-------- 
           ---------- ----MAKLDD TGGDIS---- WDIEVSELRR DD-------- 
           ---------- ----MGEMEE IGADVC---- SDIEVDDIRC PN-------- 
           ---------- ----MGEIEE IGADVC---- SDIEVDDIRC PN-------- 
           ---------- ----MGDVGE IGPDIS---- SDIEED-LRC NN-------- 
           ---------- ----MGDVGE IGPDIS---- SDIEED-LRC DN-------- 
           ---------- ----MGELED IGPDYG---- SDIEVDDLRG GN-------- 
           ---------- -------MDA NGLDDN---- SDIEVDEIRC GN-------- 
           ---------- -------MDA NGLDYN---- SDIEVDEIRC GN-------- 
           ---------- ----MGVMEE IGVDIS---- SDIEVDEIRC EN-------- 
           KERSFGFSGE HSLFIGVMED IGVDIS---- SDIEVDDIRC EN-------- 
           ---------- --MDDLVMDT NGLGDG---- SDIEGDDIRC EN-------- 
           ---------- ----MAVMDE IGIDVS---- SDIEIDDIKC D--------- 
           ---------- ----MAVMDE IGIDIS---- SDIEVDDIRC DN-------- 
           ---------- ----MAMLED IGIDIS---- SDIEVDEIRG DDN------- 
           ---------- ----MGDLAM SVADIR---- MENEPDDLAS DN-------- 
           ---------- ----MEMEQA MVTDYGVGEN SDLEVGDLAE EM-------- 
           ---------- MVSHEEIG-Y SGHFDFLPIP EAGGGRGDAM GENE------ 
           ---------- MGIYDEMG-Y SGNLDFLPLP PE----GDSM CENE------ 
           ---------- MGIFEEIP-F SGSIDLLQIH NGGG-EVGSM CDNE------ 
           ---------- MGIFEEIP-F SGSIDLLQIH NGGG-EVGSM CDNE------ 
           ---------- MTSHNEYAGY PGTLDILSLP GEA---IDLM GEYD------ 
           ---------- MGIYEEMG-F PCNFDIMPQP TEVD--PTVE NEGE------ 
           ---------- -------M-L KKARKRVFLP SPHL-VTPRA IGHE------ 
           LMRGKRKRRK FFFGKKFL-P VRARKRVFLP SPRL-VTPRA IGHE------ 
           ---------- MDIYEEIG-F AGSFGFPPVP LPQP-ACDQT IANE------ 
           -MLLCPGENS TGMYEDIG-F GGSFDLLPLP LQPS-ECDQA IGHE------ 
           GSFDFLQLPP SVDVESFQFA PPLVSP--PA GVAPLAGGGG ES-------- 
           GSFEFWSLPC SASVENLQFL SSTAPPSVTA GGGMDFGGSA EEGL------ 
           ---------- ---------- ---------- ----MIEGDL VDPL------ 
           GHDK-SSGYH SILQQPPPDF GH--LQHTAC GDSSVIDGDL VEPP------ 
           GGPN-YAQLF ASNDEKNLSY GSL-LHQPSL GECIVGEGDL VDPP------ 
           GGPN-YVQLF PSNDEKNLCY GS--LHQPSM GECIMGEGDL VDPP------ 
           GSQNNYVP-- -SVNEKNISF GAL-LNQPVV GDAILGEGDL VDPP------ 
           GSQNNYVPLM PCAPEKNLSY GTL-LNQPVV GDAILGEGDL VDPP------ 
           GGSN-Y---- -VQGERNVGY GG--FHQVSA GEHITGEGDP VDLP------ 
           GGPN-YGQIF PYNDERNVSY GG--FHQLST GECILGEGDL VDPP------ 
           GGPN-YVQNF TSSDDRKDHY GG--FYQHQM GECMMGVGDL VDLP------ 
           GDPN-YMQIF PSGDEKNINY CG--FYQPSM GECMMGEGDL VDLP------ 
           GEPN-YVQNI S--------Y GS--LHQPLV GECN-GQGHL IDPP------ 
           GCPN-YKQIF SSD-EKSFCC GS--THPPSM GERT-GEKYL SEPP------ 
           TRPN-QVQNL PSMDEKNFIY GS--LHQP-- -ERN-GQGDP TEPP------ 
           GVHNFVDLLQ QNGGDKNLGF GALVPQTSSG EQCVMGEGDL VDPP------ 
           GVHNFVDLLQ QNGGDKNLGF GALVPQTSSG EQCVMGEGDL VDPP------ 
           GVHNFVDLLQ QNGADKNLGF GSLMPQTSSG DQCVMGEGDL VDPP------ 
           GVHNFVDLLQ QNGADKNLGF GSLMPQTSSG DQCVMGEGDL VDPP------ 
           GVHNFVDLLQ QNGADKNLGF GSLMPQTSSG DQCVMGEGDL VDPP------ 
           GVHNFVDLLQ QNG-DKNLGF ASLMPQTSSG DQCVMGEGDL VDPP------ 
           GVHNFVDLLQ QNG-DKNLGF GSLMPQTSSG DQCVMGEGDL VDPP------ 
           ----RMAF-- AADGEAEKGF G------FFG AGCFVGAGDL VDP------- 
           ----RMAF-- PADGDVEKGF G------FFG AGCFVGAGDL ADP------- 
           ----RMAFP- AADGDVEKGF G------FFG AGCFVGAGDL VDPVT----- 
           ----RMAFAA EADVDSKAAF G------FFG GECFVGEGDL VNPAP----- 
           ---G------ --------GK A------LYG -ECFFGEEDL VNPGP----- 
           ---------- ---------- ---------- ---------- ---------- 
           ---------- ---MFDEMGI FG-NLDFLST P---CGEGDV PPE------- 
           ---------- ---MFDEMGI FG-NLDFLST P---CGEGDV PPE------- 
           ---------- ---MFDETGI FG-NLDFLST P---CGEGDV PPE------- 
           ---------- -MGIFEDMGF SG-NFEFLSD S---MGCGAQ EVE------- 
           ---------- -MGYFEDMGF CS-NFDFFAP PPSMAGEGEV GRE------- 
           ---------- -MEIFEELGL SG-DLDFLSA P---LEEDEA APE------- 
           ---------- -MEIFEELGL SG-DLDFLSA P---LEEDEA APE------- 
           ---------- -MEIFEELGL SG-DLDFLSA P---LEEDEA APE------- 
           ---------- -MAIIEELEF SD-DLDFLLA F---PEEGEA APE------- 
           ---------- -------MGF CG-NLDFLTA P---SGEGDA APE------- 
           ---------- -------MGF CG-NLDFLSA P---SGEGEA APE------- 
           ---------- -MGIFEELGF CD-NLDFLSA P---SEEGDA APE------- 
           ---------- -MVIFEELGF SG-NLDYLLA P---SGEGDA APE------- 
           ---------- -MGIFEEMGF SD-NLDFLSP R-----EVEI TPE------- 
           ---------- -MMMFEEMGF CG-DLDFFPA P---LKEVEV SAPQS----- 
           ---------- -MMMFEEMGF CG-DLDFFPA P---LKEVEV AAP------- 
           ---------- -MMMFEDIGF CA-DLDFFPA P---LKEAET VAAVP----- 
           ---------- -MMMFDDIGF CG-DLEFFSA P---LKEADS VTPQA----- 
           -------MSN RMMMFDEMGF CG-DLDFLSA P---LGDGDV TAS------- 
           ---------- -MMIFDEMGF CG-DVDFFSA P---LGEGDV TAP------- 
           ---------- -MIMFDEMGF CG-DLDFFSA P---LGEGDM AAP------- 
           ---------- ---------- ---------- ---------M AAP------- 
           ---------- -MMMFDEMGI CG-DMDFFSA P---LGEKDV AAS------- 
           ---------- --MMFDEMTM CG-DMNFFSA P---LGEKDV AVS------- 
           ---------- -MMMFDDMGI CG-DMDFFSA P---FGEKDA ATATL----- 
           ---------- -MMMFEEMGI CG-DMDFFGA ----FGEKDV TAAS------ 
           ---------- -MMMFEDMGF CG-DLDMLCV S---LGEGDI AVR------- 
           ---------- -MMMFEDMGF CG-DLDMLCG S---LGDGDI AVR------- 
           ---------- MMMMLEDMGF CG-DLDMFSA P---LGEGDI TAR------- 
           ---------- -MMMFEDMGF CG-DLDMFSA P---LGEGDI TTR------- 
           ---------- MMMMFDEMGL CN-NLDMISA P---LGEEDI TTR------- 
           ---------- -MMMFDDMAF CG-DFDFFSS V---PIKETA DLSAP----- 
           ---------- -MMMFDDLGF CG-DFDFFSS A---PIVKEP ADTCP----- 
           ---------- -MMMFNEMGM YG-NMDFFSS S---TS--LD VCPLP----- 
           ---------- --MMFNEMGM CG-NMDFFSS G---SLGEVD FCPVP----- 
           ---------- --MMFAEMSL CGGDVEFSST P---TLAADI AAS------- 
           ---------- -------MDF YV-DFDNLRT ---------- -LE------- 
           ---------- -------MDF YV-DFDNLRT ---------- -LE------- 
           ---------- -MGIFEEMGF YG-NLDFLSA S---QCEGER PHE------- 
           ---------- -MAMFEEMGF SG-SFDFLSG P---PFETAT ---------- 
           ---------- ----MVDHGD DDRYAG-HLD IGDIMGDADG ---------- 
           ---------- ----MGDGGD EFACRGGNVD MGDIMGEGDG G--------- 
           ---------- -------MGE CGEEYGYGAN LDLGDIMGDG EG-------- 
           ---------- -------MGE CGEEYGYGAN LDLGDIMGDG EG-------- 
           PSSAGGQTAS TNSEYDVEGY DDSPGSLHPG EDAQEGEIDV GPTIGGSLSS 
           ---------- ---------- ---------- ---------- ---------- 
           ---------- ---MAASTGL AALVEDDEDD GVGGPAALNG ---------- 
           ---------- ---------- ---------- ---------- ---------- 
           ---------- -MASGPGLAL DALVEDHADD GAGGPAALNG ---------- 
           -----MERQE EFGFSGELDI ARLLADVAAR GVPVPPALSG DEAAV----- 

           ---------- ---------- ---------- ---------- ---------- 
           ---------- ---------- ---------- ---------- ---------- 
           ---------- ---------- ---------- ---------- ---------- 
           ---------- ---------- ---------- ---------- ---------- 
           ---------- ---------- ----EE---- ---------- ---------- 
           ---------- ---------- ----DEDDLE EDVDEFERFG E--------- 
           ---------- ---------- ---------- ---------- ---------- 
           ---------- ---------- ---------N TEIDQEEDEV E--------- 
           ---------- ---------- ---------N AEIDQEEDEV E--------- 
           ---------- ---------- ---------- -----SDDED D--------- 
           ---------- ---------- ---------- ---AAELNEE E--------- 
           ---------- ---------- ---------- ---AAELNEE E--------- 
           ---------- ---------- ---------P PP-PAAAAGD E--------- 
           ---------- ---------- ---------- -----EASED E--------- 
           ---------- ---------- ----VY--EA ELPEEDEE-Q E--------- 
           ---------- ---------- ----IN--EM EALEDEEEYE E--------- 
           ---------- ---------- ---------- VVAEDEKAAE D--------- 
           ---------- ---------- --------RE LLEV-----E E--------- 
           ---------- ---------- --------SE LVEENKEIDD E--------- 
           ---------- ---------- ---------- ---------E E--------- 
           ---------- ---------- ---------- ---EQE---- E--------- 
           ---------- ---------- ---------- ---EAE---- C--------- 
           ---------- ---------- ---------- ---EHE---E E--------- 
           ---------- ---------- ---------- ---ENEDIGE E--------- 
           --------AA AAAEA----- ----APE-QE EFFSDSESGS E--------- 
           ------HHAT AADQQ----- ----EPESQE EFFSDSESGS E--------- 
           -------PHA VAVAA----- ----KPDLQD DS--ESESDS E--------- 
           -------PHA VAVAA----- ----EPDLQD ES--ESESGS E--------- 
           ------NPHA VAVAT----- ----EPDLQD DS--ESESGS E--------- 
           ------PGGQ QR-------- ----EEEEIS DSE----SGS E--------- 
           ------PGGK QR-------- ----EEEEIS DSE----SGS E--------- 
           ------PGGQ QR-------- ----EEE-IS DSE----SGS E--------- 
           ------GGGE RDDAAEPEAE QPELEQEELS DSE----SGA E--------- 
           ------GEEA FEV------- ----AHQLLA QEEF---SDS E--------- 
           -------EEA LEV------- ----EREELS DSE----SGC E--------- 
           -------LKA LEVDVE---- ----QQEEII DFEAEPPGSS E--------- 
           -------LEA LEVDVE---- ----QQEEII DFETEPPGSS E--------- 
           ------GLEA LEVDVE---- ----QQEEII DFEAEPPGSS E--------- 
           ---------- ---------- ---------- ---------- ---------- 
           ---------- ---------- ----EDEEEE DDDDDDNGQK Q--------- 
           ---------- ---------- ---------- ---------- ---------- 
           ------TIAC GPVTSTNQAR SSKSARVPME KPPNYLTDVF D--------- 
           ------HPAN LPIPCPTLKI KADSE----- -------EYD D--------- 
           ------ADEV GPSSRPEDMA AQSPDD---- ------AEND D--------- 
           ---------- ---------- ---------- ---------- ---------- 
           ------ESIL DPSTELEDLL GLPPDN---- --------MF D--------- 
           ------ESIV DPSSELEGLL GPPPDN---- --------MF D--------- 
           ---------- ---------- ---------- ---------- D--------- 
           ---------- ---------- ----DVDD-- --------DG G--------- 
           ---------- ---------- ----MCSDSH TALCDDLSSD E--------- 
           ---------- ---------- ---------- --IHDDDLSD E--------- 
           ---------- ---------- ---------- --LALDDLSD E--------- 
           ---------- ---------- ---------- --HDYELS-- ---------- 
           ---------- ---------- ---------- ---------- ---------- 
           ---------- ---------- ---------- --QDGEEMSD E--------- 
           ---------- ---------- ---------- --QDGEETSD E--------- 
           ---------- ---------- ---------- --QD-DLSDD E--------- 
           ---------- ---------- ---------- --LAENEVSD E--------- 
           ---------- ---------- ---------- --LPENEVSD E--------- 
           ---------- ---------- ---------- --LTENDVSD E--------- 
           ---------- ---------- ---------- --LNENDVSD E--------- 
           ---------- ---------- ---------- --LNENDVSD E--------- 
           ---------- ---------- ---------- ---------- ---------- 
           ---------- ---------- ---------- --LTENDVSD E--------- 
           ---------- ---------- ---------- --LTENDVSD E--------- 
           ---------- ---------- ---------- ---SENDVSD E--------- 
           ---------- ---------- ---------- ---SENDVSD E--------- 
           ---------- ---------- ---------- ---SENDVSD E--------- 
           ---------- ---------- ---------- ---TENDVSD E--------- 
           ---------- ---------- ---------- ---SENDVSD E--------- 
           ---------- ---------- ---------- ----ENDVSD E--------- 
           ---------- ---------- ---------- ----ENDVSD E--------- 
           ---------- ---------- ---------- ----ENDVSD E--------- 
           ---------- ---------- ---------- ---TENDVSD E--------- 
           ---------- ---------- ---------- ---TENDVSD E--------- 
           ---------- ---------- ---------- --LTENDVSD E--------- 
           ---------- ---------- ---------- --IAEKDVSD E--------- 
           ---------- ---------- ---------- --IAEKDVSE E--------- 
           ---------- ---------- ---------- --MGEEDVSD E--------- 
           ---------- ---------- ---------- --IAEKDVSD E--------- 
           ---------- ---------- ---------- --IAEKDVSD E--------- 
           ---------- ---------- ---------- --IAEKDVSD E--------- 
           ---------- ---------- ---------- --IAEKDVSD E--------- 
           ---------- ---------- ---------- --IAEKDVSD E--------- 
           ---------- ---------- ---------- --IVERDVSD E--------- 
           ---------- ---------- ---------- --IAEKDVSD E--------- 
           ---------- ---------- ---------- --IAEKDVSD E--------- 
           ---------- ---------- ---------- --MAEKDVSD E--------- 
           ---------- ---------- ---------- --IAEKDVSD E--------- 
           ---------- ---------- ---------- --IAEKDVSD E--------- 
           ---------- ---------- ---------- --IAEKDVSD E--------- 
           ---------- ---------- ---------- --IEDKDVSD E--------- 
           ---------- ---------- ---------- --VAEIDVSD E--------- 
           ---------- ---------- ---------- ---AEDDVSD E--------- 
           ---------- ---------- -------VEV MHDDYLSEDE ---------- 
           ---------- ---------- -------GEV MHDDDLSEDE ---------- 
           ---------- ---------- -------AEM LHDEEFSEDE ---------- 
           ---------- ---------- -------AEM LHDEEFSEDE ---------- 
           ---------- ---------- -------EKV ICGDDLSEDD ---------- 
           ---------- ---------- -------AAM IQDDDDSEDE M--------- 
           ---------- ---------- -------EQV LQDDDESEEE ---------- 
           ---------- ---------- -------EQV LQDDDESEEE ---------- 
           ---------- ---------- -------GEV LPDDDDSEEE ---------- 
           ---------- ---------- -------EQV LQDDDESEEE ---------- 
           ---------- ---------- ------FPED E--DSEDD-- ---------- 
           ---------- ---------- ---PEGMPED E--DSEDD-- ---------- 
           ---------- ---------- ---PDNFPEV IPDDEDSD-E D--------- 
           ---------- ---------- ---PENFPEP IPDDYESD-E D--------- 
           ---------- ---------- ---PENFAEA G--DEESD-E D--------- 
           ---------- ---------- ---PEKFAEV G--DEESD-E D--------- 
           ---------- ---------- ---SENFAEA G--EEESD-D D--------- 
           ---------- ---------- ---PENFAEA G--DEESD-D D--------- 
           ---------- ---------- ---PEQFAEA G--DEDTN-D D--------- 
           ---------- ---------- ---PDRFAEA A--DEDSD-E D--------- 
           ---------- ---------- ---PEKIAEA A--DEESD-E D--------- 
           ---------- ---------- ---PEKFAEA G--DEDSD-D D--------- 
           ---------- ---------- ---QDNFAEV C--DEESDDE D--------- 
           ---------- ---------- ---QENFSDA A--DEESD-E D--------- 
           ---------- ---------- ---QEKLAEA N--DEEND-E D--------- 
           ---------- ---------- ---PESFPDA GEDDSDDDVE D--------- 
           ---------- ---------- ---PESFPDA GEDDSDDDVE D--------- 
           ---------- ---------- ---TDNFPDA GEDDSDDDVD D--------- 
           ---------- ---------- ---TDNFPDA GEDDSDDDVD D--------- 
           ---------- ---------- ---TNNFPDA GEDDSDDDVD D--------- 
           ---------- ---------- ---PDSFPDA VEDDSDDDVE D--------- 
           ---------- ---------- ---PDSFPDA GEDDSDDDVE D--------- 
           ------APEL PA-------- ---RDRFPDE EESEEEEEDD D--------- 
           ------APEQ RA-------- ---RDRFPDE EESEEEDDDD D--------- 
           ------APAP EQ-------- ---RDRFADE EESEE-DEDD D--------- 
           ------PPPQ QQQVH----- ---EGGFAAE DESDGDDDDD DDDD------ 
           ------APAN EEMT------ ---TMNFPLD EMMMSDDDVD G--------- 
           ---------- ---------- ---------- ---------- ---------- 
           ---------- ---------- -----VEPGR VVDD-NYSDE ---------- 
           ---------- ---------- -----VEPGR VVDD-NYSDE ---------- 
           ---------- ---------- -----VEPGR VVDE-NYSDE ---------- 
           ---------- ---------- -----HKPVG LEED-DYSDE ---------- 
           ---------- ---------- -----AEAEA AVDE-EYSDD ---------- 
           ---------- ---------- -----HDPEA TVEE-DSSDE ---------- 
           ---------- ---------- -----HDPEA TVEE-DSSDE ---------- 
           ---------- ---------- -----HDPEA TVEE-DSSDE ---------- 
           ---------- ---------- -----NDPEA TVEE-DDSDD ---------- 
           ---------- ---------- -----HEPEA AVEE-DYSDE ---------- 
           ---------- ---------- -----HEPEA TVEE-DYSDE ---------- 
           ---------- ---------- -----HEPEA TAEE-DYSDE ---------- 
           ---------- ---------- -----HEQEA TVEE-DYSDE EMDVDELEKR 
           ---------- ---------- -----VDP-- -VDE-DYSDE ---------- 
           ---------- ---------- ----QTEPDS VVDD-DYSDE EE-------- 
           ---------- ---------- ----QTEAEQ VVDD-DYSDE D--------- 
           ---------- ---------- ----PIVPEP MMDD-DDSDE E--------- 
           ---------- ---------- ----EPESDP VVDD-DYTDE E--------- 
           ---------- ---------- ----QTEPEA VVDD-DYSDE E--------- 
           ---------- ---------- ----QTEQEA VADD-DYSDE E--------- 
           ---------- ---------- ----QTEPEV VMDD-DYSDE E--------- 
           ---------- ---------- ----QTEPEV VVDD-DYSDE E--------- 
           ---------- ---------- ----QIEPEA TVED-DYSDE E--------- 
           ---------- ---------- ----QSEAEA TVED-DYTDE E--------- 
           ------A--- -A-------- ---LRTEPEA TVED-DYSDE E--------- 
           ---------- ---------- ----QVEMDA AVDD-DYSDE E--------- 
           ---------- ---------- ----QTEPDP VVED-DYSDE E--------- 
           ---------- ---------- ----QTEPDP VVED-DYSDE E--------- 
           ---------- ---------- ----QTEPEV IVED-DYSDE E--------- 
           ---------- ---------- ----QTEPEV IVED-DYSDE E--------- 
           ---------- ---------- ----QTDPEV IVED-DFTDE E--------- 
           ------PPQS N--------- -----NEPDP TEED-DYTDD E--------- 
           ------LQSS EP-------- ---PGQQHDL AGDE-DYTDD D--------- 
           ---------- ---------- ----QAEQEP VVEDVDYTDD E--------- 
           ---------- ---------- ----QAEPDS IVED-DYTDD E--------- 
           ---------- ---------- ----QVNPGD IMVD-EYSDE E--------- 
           ---------- ---------- -----AEQQA PN------CK G--------- 
           ---------- ---------- -----AEQQA PN------CK G--------- 
           ---------- ---------- -----TEQEA PGEEDYS-DE E--------- 
           ---------- ---------- -----ATEAA AMEEDYSEDD E--------- 
           ---------- ---------- ---------- --LHEEDISD E--------- 
           ---------- ---------- ---------- --LHDEDVSD E--------- 
           ---------- ---------- ---------- --LHDEDVSD E--------- 
           ---------- ---------- ---------- --LHDEDVSD E--------- 
           RGTQICYEGD DSNEKSAVNG SLVVQDGELA EAMRKKRSSR DNDGEGMAED 
           ---------- ---------- ---MNDG--- ---CKKRSG- ---------- 
           ---------- ---------- -----AGDGD GDMDEDVGHE E--------- 
           ---------- ---------- ---------- ---------- ---------- 
           ---------- ---------- -----AGDGD GDMDEDVGHE D--------- 
           ---------- ---------- ----AAMREG GAQGEEAGGG GGGGYM---- 

           ---------- ---------- ---------- ---------- ---------- 
           ---------- ---------- ---------- ---------- ---------- 
           ---------- ---------- ---------- ---------- ---------- 
           ---------- ---------- ---------- ---------- ---------- 
           ---------- ---------- ---------- ---------- ---------- 
           ---------- ---------- ---------- ---------- ---------- 
           ---------- ---------- ---------- ---------- ---------- 
           ---------- ---------- ---------- ---------- ---------- 
           ---------- ---------- ---------- ---------- ---------- 
           ---------- ---------- ---------- ---------- ---------- 
           ---------- ---------- ---------- ---------- ---------- 
           ---------- ---------- ---------- ---------- ---------- 
           ---------- ---------- ---------- ---------- ---------- 
           ---------- ---------- ---------- ---------- ---------- 
           ---------- ---------- ---------- ---------- ---------- 
           ---------- ---------- ---------- ---------- ---------- 
           ---------- ---------- ---------- ---------- ---------- 
           ---------- ---------- ---------- ---------- ---------- 
           ---------- ---------- ---------- ---------- ---------- 
           ---------- ---------- ---------- ---------- ---------- 
           ---------- ---------- ---------- ---------- ---------- 
           ---------- ---------- ---------- ---------- ---------- 
           ---------- ---------- ---------- ---------- ---------- 
           ---------- ---------- ---------- ---------- ---------- 
           ---------- ---------- ---------- ---------- ---------- 
           ---------- ---------- ---------- ---------- ---------- 
           ---------- ---------- ---------- ---------- ---------- 
           ---------- ---------- ---------- ---------- ---------- 
           ---------- ---------- ---------- ---------- ---------- 
           ---------- ---------- ---------- ---------- ---------- 
           ---------- ---------- ---------- ---------- ---------- 
           ---------- ---------- ---------- ---------- ---------- 
           ---------- ---------- ---------- ---------- ---------- 
           ---------- ---------- ---------- ---------- ---------- 
           ---------- ---------- ---------- ---------- ---------- 
           ---------- ---------- ---------- ---------- ---------- 
           ---------- ---------- ---------- ---------- ---------- 
           ---------- ---------- ---------- ---------- ---------- 
           ---------- ---------- ---------- ---------- ---------- 
           ---------- ---------- ---------- ---------- ---------- 
           ---------- ---------- ---------- ---------- ---------- 
           ---------- ---------- ---------- ---------- ---------- 
           ---------- ---------- ---------- ---------- ---------- 
           ---------- ---------- ---------- ---------- ---------- 
           ---------- ---------- ---------- ---------- ---------- 
           ---------- ---------- ---------- ---------- ---------- 
           ---------- ---------- ---------- ---------- ---------- 
           ---------- ---------- ---------- ---------- ---------- 
           ---------- ---------- ---------- ---------- ---------- 
           ---------- ---------- ---------- ---------- ---------- 
           ---------- ---------- ---------- ---------- ---------- 
           ---------- ---------- ---------- ---------- ---------- 
           ---------- ---------- ---------- ---------- ---------- 
           ---------- ---------- ---------- ---------- ---------- 
           ---------- ---------- ---------- ---------- ---------- 
           ---------- ---------- ---------- ---------- ---------- 
           ---------- ---------- ---------- ---------- ---------- 
           ---------- ---------- ---------- ---------- ---------- 
           ---------- ---------- ---------- ---------- ---------- 
           ---------- ---------- ---------- ---------- ---------- 
           ---------- ---------- ---------- ---------- ---------- 
           ---------- ---------- ---------- ---------- ---------- 
           ---------- ---------- ---------- ---------- ---------- 
           ---------- ---------- ---------- ---------- ---------- 
           ---------- ---------- ---------- ---------- ---------- 
           ---------- ---------- ---------- ---------- ---------- 
           ---------- ---------- ---------- ---------- ---------- 
           ---------- ---------- ---------- ---------- ---------- 
           ---------- ---------- ---------- ---------- ---------- 
           ---------- ---------- ---------- ---------- ---------- 
           ---------- ---------- ---------- ---------- ---------- 
           ---------- ---------- ---------- ---------- ---------- 
           ---------- ---------- ---------- ---------- ---------- 
           ---------- ---------- ---------- ---------- ---------- 
           ---------- ---------- ---------- ---------- ---------- 
           ---------- ---------- ---------- ---------- ---------- 
           ---------- ---------- ---------- ---------- ---------- 
           ---------- ---------- ---------- ---------- ---------- 
           ---------- ---------- ---------- ---------- ---------- 
           ---------- ---------- ---------- ---------- ---------- 
           ---------- ---------- ---------- ---------- ---------- 
           ---------- ---------- ---------- ---------- ---------- 
           ---------- ---------- ---------- ---------- ---------- 
           ---------- ---------- ---------- ---------- ---------- 
           ---------- ---------- ---------- ---------- ---------- 
           ---------- ---------- ---------- ---------- ---------- 
           ---------- ---------- ---------- ---------- ---------- 
           ---------- ---------- ---------- ---------- ---------- 
           ---------- ---------- ---------- ---------- ---------- 
           ---------- ---------- ---------- ---------- ---------- 
           ---------- ---------- ---------- ---------- ---------- 
           ---------- ---------- ---------- ---------- ---------- 
           ---------- ---------- ---------- ---------- ---------- 
           ---------- ---------- ---------- ---------- ---------- 
           ---------- ---------- ---------- ---------- ---------- 
           ---------- ---------- ---------- ---------- ---------- 
           ---------- ---------- ---------- ---------- ---------- 
           ---------- ---------- ---------- ---------- ---------- 
           ---------- ---------- ---------- ---------- ---------- 
           ---------- ---------- ---------- ---------- ---------- 
           ---------- ---------- ---------- ---------- ---------- 
           ---------- ---------- ---------- ---------- ---------- 
           ---------- ---------- ---------- ---------- ---------- 
           ---------- ---------- ---------- ---------- ---------- 
           ---------- ---------- ---------- ---------- ---------- 
           ---------- ---------- ---------- ---------- ---------- 
           ---------- ---------- ---------- ---------- ---------- 
           ---------- ---------- ---------- ---------- ---------- 
           ---------- ---------- ---------- ---------- ---------- 
           ---------- ---------- ---------- ---------- ---------- 
           ---------- ---------- ---------- ---------- ---------- 
           ---------- ---------- ---------- ---------- ---------- 
           ---------- ---------- ---------- ---------- ---------- 
           ---------- ---------- ---------- ---------- ---------- 
           ---------- ---------- ---------- ---------- ---------- 
           ---------- ---------- ---------- ---------- ---------- 
           ---------- ---------- ---------- ---------- ---------- 
           ---------- ---------- ---------- ---------- ---------- 
           ---------- ---------- ---------- ---------- ---------- 
           ---------- ---------- ---------- ---------- ---------- 
           ---------- ---------- ---------- ---------- ---------- 
           ---------- ---------- ---------- ---------- ---------- 
           ---------- ---------- ---------- ---------- ---------- 
           ---------- ---------- ---------- ---------- ---------- 
           ---------- ---------- ---------- ---------- ---------- 
           ---------- ---------- ---------- ---------- ---------- 
           ---------- ---------- ---------- ---------- ---------- 
           ---------- ---------- ---------- ---------- ---------- 
           ---------- ---------- ---------- ---------- ---------- 
           ---------- ---------- ---------- ---------- ---------- 
           ---------- ---------- ---------- ---------- ---------- 
           ---------- ---------- ---------- ---------- ---------- 
           ---------- ---------- ---------- ---------- ---------- 
           ---------- ---------- ---------- ---------- ---------- 
           ---------- ---------- ---------- ---------- ---------- 
           ---------- ---------- ---------- ---------- ---------- 
           ---------- ---------- ---------- ---------- ---------- 
           ---------- ---------- ---------- ---------- ---------- 
           ---------- ---------- ---------- ---------- ---------- 
           ---------- ---------- ---------- ---------- ---------- 
           ---------- ---------- ---------- ---------- ---------- 
           ---------- ---------- ---------- ---------- ---------- 
           ---------- ---------- ---------- ---------- ---------- 
           ---------- ---------- ---------- ---------- ---------- 
           MWRDRMLLKG LKEQTKGKEA VDNARQRQSQ EQARRKKMSR AQDGILKYML 
           ---------- ---------- ---------- ---------- ---------- 
           ---------- ---------- ---------- ---------- ---------- 
           ---------- ---------- ---------- ---------- ---------- 
           ---------- ---------- ---------- ---------- ---------- 
           ---------- ---------- ---------- ---------- ---------- 
           ---------- ---------- ---------- ---------- ---------- 
           ---------- ---------- ---------- ---------- ---------- 
           ---------- ---------- ---------- ---------- ---------- 
           ---------- ---------- ---------- ---------- ---------- 
           ---------- ---------- ---------- ---------- ---------- 
           ---------- ---------- ---------- ---------- ---------- 
           ---------- ---------- ---------- ---------- ---------- 
           ---------- ---------- ---------- ---------- ---------- 
           ---------- ---------- ---------- ---------- ---------- 
           ---------- ---------- ---------- ---------- ---------- 
           ---------- ---------- ---------- ---------- ---------- 
           ---------- ---------- ---------- ---------- ---------- 
           ---------- ---------- ---------- ---------- ---------- 
           ---------- ---------- ---------- ---------- ---------- 
           ---------- ---------- ---------- ---------- ---------- 
           ---------- ---------- ---------- ---------- ---------- 
           ---------- ---------- ---------- ---------- ---------- 
           ---------- ---------- ---------- ---------- ---------- 
           ---------- ---------- ---------- ---------- ---------- 
           ---------- ---------- ---------- ---------- ---------- 
           ---------- ---------- ---------- ---------- ---------- 
           ---------- ---------- ---------- ---------- ---------- 
           ---------- ---------- ---------- ---------- ---------- 
           ---------- ---------- ---------- ---------- ---------- 
           ---------- ---------- ---------- ---------- ---------- 
           ---------- ---------- ---------- ---------- ---------- 
           DV-------- ---------- ---------- ---------- ---------- 
           ---------- ---------- ---------- ---------- ---------- 
           ---------- ---------- ---------- ---------- ---------- 
           ---------- ---------- ---------- ---------- ---------- 
           ---------- ---------- ---------- ---------- ---------- 
           ---------- ---------- ---------- ---------- ---------- 

           ---------- ---------- ---------- ---------- ---------- 
           ---------- ---------- ---------- ---------- ---------- 
           ---------- ---------- ---------- ---------- ---------- 
           ---------- ---------- ---------- ---------- ---------- 
           ---------- ---------- ---------- ---------- ---------- 
           ---------- ---------- ---------- ---------- ---------- 
           ---------- ---------- ---------- ---------- ---------- 
           ---------- ---------- ---------- ---------- ---------- 
           ---------- ---------- ---------- ---------- ---------- 
           ---------- ---------- ---------- ---------- ---------- 
           ---------- ---------- ---------- ---------- ---------- 
           ---------- ---------- ---------- ---------- ---------- 
           ---------- ---------- ---------- ---------- ---------- 
           ---------- ---------- ---------- ---------- ---------- 
           ---------- ---------- ---------- ---------- ---------- 
           ---------- ---------- ---------- ---------- ---------- 
           ---------- ---------- ---------- ---------- ---------- 
           ---------- ---------- ---------- ---------- ---------- 
           ---------- ---------- ---------- ---------- ---------- 
           ---------- ---------- ---------- ---------- ---------- 
           ---------- ---------- ---------- ---------- ---------- 
           ---------- ---------- ---------- ---------- ---------- 
           ---------- ---------- ---------- ---------- ---------- 
           ---------- ---------- ---------- ---------- ---------- 
           ---------- ---------- ---------- ---------- ---------- 
           ---------- ---------- ---------- ---------- ---------- 
           ---------- ---------- ---------- ---------- ---------- 
           ---------- ---------- ---------- ---------- ---------- 
           ---------- ---------- ---------- ---------- ---------- 
           ---------- ---------- ---------- ---------- ---------- 
           ---------- ---------- ---------- ---------- ---------- 
           ---------- ---------- ---------- ---------- ---------- 
           ---------- ---------- ---------- ---------- ---------- 
           ---------- ---------- ---------- ---------- ---------- 
           ---------- ---------- ---------- ---------- ---------- 
           ---------- ---------- ---------- ---------- ---------- 
           ---------- ---------- ---------- ---------- ---------- 
           ---------- ---------- ---------- ---------- ---------- 
           ---------- ---------- ---------- ---------- ---------- 
           ---------- ---------- ---------- ---------- ---------- 
           ---------- ---------- ---------- ---------- ---------- 
           ---------- ---------- ---------- ---------- ---------- 
           ---------- ---------- ---------- ---------- ---------- 
           ---------- ---------- ---------- ---------- ---------- 
           ---------- ---------- ---------- ---------- ---------- 
           ---------- ---------- ---------- ---------- ---------- 
           ---------- ---------- ---------- ---------- ---------- 
           ---------- ---------- ---------- ---------- ---------- 
           ---------- ---------- ---------- ---------- ---------- 
           ---------- ---------- ---------- ---------- ---------- 
           ---------- ---------- ---------- ---------- ---------- 
           ---------- ---------- ---------- ---------- ---------- 
           ---------- ---------- ---------- ---------- ---------- 
           ---------- ---------- ---------- ---------- ---------- 
           ---------- ---------- ---------- ---------- ---------- 
           ---------- ---------- ---------- ---------- ---------- 
           ---------- ---------- ---------- ---------- ---------- 
           ---------- ---------- ---------- ---------- ---------- 
           ---------- ---------- ---------- ---------- ---------- 
           ---------- ---------- ---------- ---------- ---------- 
           ---------- ---------- ---------- ---------- ---------- 
           ---------- ---------- ---------- ---------- ---------- 
           ---------- ---------- ---------- ---------- ---------- 
           ---------- ---------- ---------- ---------- ---------- 
           ---------- ---------- ---------- ---------- ---------- 
           ---------- ---------- ---------- ---------- ---------- 
           ---------- ---------- ---------- ---------- ---------- 
           ---------- ---------- ---------- ---------- ---------- 
           ---------- ---------- ---------- ---------- ---------- 
           ---------- ---------- ---------- ---------- ---------- 
           ---------- ---------- ---------- ---------- ---------- 
           ---------- ---------- ---------- ---------- ---------- 
           ---------- ---------- ---------- ---------- ---------- 
           ---------- ---------- ---------- ---------- ---------- 
           ---------- ---------- ---------- ---------- ---------- 
           ---------- ---------- ---------- ---------- ---------- 
           ---------- ---------- ---------- ---------- ---------- 
           ---------- ---------- ---------- ---------- ---------- 
           ---------- ---------- ---------- ---------- ---------- 
           ---------- ---------- ---------- ---------- ---------- 
           ---------- ---------- ---------- ---------- ---------- 
           ---------- ---------- ---------- ---------- ---------- 
           ---------- ---------- ---------- ---------- ---------- 
           ---------- ---------- ---------- ---------- ---------- 
           ---------- ---------- ---------- ---------- ---------- 
           ---------- ---------- ---------- ---------- ---------- 
           ---------- ---------- ---------- ---------- ---------- 
           ---------- ---------- ---------- ---------- ---------- 
           ---------- ---------- ---------- ---------- ---------- 
           ---------- ---------- ---------- ---------- ---------- 
           ---------- ---------- ---------- ---------- ---------- 
           ---------- ---------- ---------- ---------- ---------- 
           ---------- ---------- ---------- ---------- ---------- 
           ---------- ---------- ---------- ---------- ---------- 
           ---------- ---------- ---------- ---------- ---------- 
           ---------- ---------- ---------- ---------- ---------- 
           ---------- ---------- ---------- ---------- ---------- 
           ---------- ---------- ---------- ---------- ---------- 
           ---------- ---------- ---------- ---------- ---------- 
           ---------- ---------- ---------- ---------- ---------- 
           ---------- ---------- ---------- ---------- ---------- 
           ---------- ---------- ---------- ---------- ---------- 
           ---------- ---------- ---------- ---------- ---------- 
           ---------- ---------- ---------- ---------- ---------- 
           ---------- ---------- ---------- ---------- ---------- 
           ---------- ---------- ---------- ---------- ---------- 
           ---------- ---------- ---------- ---------- ---------- 
           ---------- ---------- ---------- ---------- ---------- 
           ---------- ---------- ---------- ---------- ---------- 
           ---------- ---------- ---------- ---------- ---------- 
           ---------- ---------- ---------- ---------- ---------- 
           ---------- ---------- ---------- ---------- ---------- 
           ---------- ---------- ---------- ---------- ---------- 
           ---------- ---------- ---------- ---------- ---------- 
           ---------- ---------- ---------- ---------- ---------- 
           ---------- ---------- ---------- ---------- ---------- 
           ---------- ---------- ---------- ---------- ---------- 
           ---------- ---------- ---------- ---------- ---------- 
           ---------- ---------- ---------- ---------- ---------- 
           ---------- ---------- ---------- ---------- ---------- 
           ---------- ---------- ---------- ---------- ---------- 
           ---------- ---------- ---------- ---------- ---------- 
           ---------- ---------- ---------- ---------- ---------- 
           ---------- ---------- ---------- ---------- ---------- 
           ---------- ---------- ---------- ---------- ---------- 
           ---------- ---------- ---------- ---------- ---------- 
           ---------- ---------- ---------- ---------- ---------- 
           ---------- ---------- ---------- ---------- ---------- 
           ---------- ---------- ---------- ---------- ---------- 
           ---------- ---------- ---------- ---------- ---------- 
           ---------- ---------- ---------- ---------- ---------- 
           ---------- ---------- ---------- ---------- ---------- 
           ---------- ---------- ---------- ---------- ---------- 
           ---------- ---------- ---------- ---------- ---------- 
           ---------- ---------- ---------- ---------- ---------- 
           ---------- ---------- ---------- ---------- ---------- 
           ---------- ---------- ---------- ---------- ---------- 
           ---------- ---------- ---------- ---------- ---------- 
           ---------- ---------- ---------- ---------- ---------- 
           ---------- ---------- ---------- ---------- ---------- 
           ---------- ---------- ---------- ---------- ---------- 
           ---------- ---------- ---------- ---------- ---------- 
           ---------- ---------- ---------- ---------- ---------- 
           ---------- ---------- ---------- ---------- ---------- 
           KMMEVCKAQG FVYGIIPEKG KPVSGASDNL KRLKEQMKGK EGVDNARQRQ 
           ---------- ---------- ---------- ---------- ---------- 
           ---------- ---------- ---------- ---------- ---------- 
           ---------- ---------- ---------- ---------- ---------- 
           ---------- ---------- ---------- ---------- ---------- 
           ---------- ---------- ---------- ---------- ---------- 
           ---------- ---------- ---------- ---------- ---------- 
           ---------- ---------- ---------- ---------- ---------- 
           ---------- ---------- ---------- ---------- ---------- 
           ---------- ---------- ---------- ---------- ---------- 
           ---------- ---------- ---------- ---------- ---------- 
           ---------- ---------- ---------- ---------- ---------- 
           ---------- ---------- ---------- ---------- ---------- 
           ---------- ---------- ---------- ---------- ---------- 
           ---------- ---------- ---------- ---------- ---------- 
           ---------- ---------- ---------- ---------- ---------- 
           ---------- ---------- ---------- ---------- ---------- 
           ---------- ---------- ---------- ---------- ---------- 
           ---------- ---------- ---------- ---------- ---------- 
           ---------- ---------- ---------- ---------- ---------- 
           ---------- ---------- ---------- ---------- ---------- 
           ---------- ---------- ---------- ---------- ---------- 
           ---------- ---------- ---------- ---------- ---------- 
           ---------- ---------- ---------- ---------- ---------- 
           ---------- ---------- ---------- ---------- ---------- 
           ---------- ---------- ---------- ---------- ---------- 
           ---------- ---------- ---------- ---------- ---------- 
           ---------- ---------- ---------- ---------- ---------- 
           ---------- ---------- ---------- ---------- ---------- 
           ---------- ---------- ---------- ---------- ---------- 
           ---------- ---------- ---------- ---------- ---------- 
           ---------- ---------- ---------- ---------- ---------- 
           ---------- ---------- ---------- ---------- ---------- 
           ---------- ---------- ---------- ---------- ---------- 
           ---------- ---------- ---------- ---------- ---------- 
           ---------- ---------- ---------- ---------- ---------- 
           ---------- ---------- ---------- ---------- ---------- 
           ---------- ---------- ---------- ---------- ---------- 

           ---------- ---------- ---------- ---------- ---------- 
           ---------- ---------- ---------- ---------- ---------- 
           ---------- ---------- ---------- ---------- ---------- 
           ---------- ---------- ---------- ---------- ---------- 
           ---------- ---------- ---------- ---------- ---------- 
           ---------- ---------- ---------- ---------- ---------- 
           ---------- ---------- ---------- ---------- ---------- 
           ---------- ---------- ---------- ---------- ---------- 
           ---------- ---------- ---------- ---------- ---------- 
           ---------- ---------- ---------- ---------- ---------- 
           ---------- ---------- ---------- ---------- ---------- 
           ---------- ---------- ---------- ---------- ---------- 
           ---------- ---------- ---------- ---------- ---------- 
           ---------- ---------- ---------- ---------- ---------- 
           ---------- ---------- ---------- ---------- ---------- 
           ---------- ---------- ---------- ---------- ---------- 
           ---------- ---------- ---------- ---------- ---------- 
           ---------- ---------- ---------- ---------- ---------- 
           ---------- ---------- ---------- ---------- ---------- 
           ---------- ---------- ---------- ---------- ---------- 
           ---------- ---------- ---------- ---------- ---------- 
           ---------- ---------- ---------- ---------- ---------- 
           ---------- ---------- ---------- ---------- ---------- 
           ---------- ---------- ---------- ---------- ---------- 
           ---------- ---------- ---------- ---------- ---------- 
           ---------- ---------- ---------- ---------- ---------- 
           ---------- ---------- ---------- ---------- ---------- 
           ---------- ---------- ---------- ---------- ---------- 
           ---------- ---------- ---------- ---------- ---------- 
           ---------- ---------- ---------- ---------- ---------- 
           ---------- ---------- ---------- ---------- ---------- 
           ---------- ---------- ---------- ---------- ---------- 
           ---------- ---------- ---------- ---------- ---------- 
           ---------- ---------- ---------- ---------- ---------- 
           ---------- ---------- ---------- ---------- ---------- 
           ---------- ---------- ---------- ---------- ---------- 
           ---------- ---------- ---------- ---------- ---------- 
           ---------- ---------- ---------- ---------- ---------- 
           ---------- ---------- ---------- ---------- ---------- 
           ---------- ---------- ---------- ---------- ---------- 
           ---------- ---------- ---------- ---------- ---------- 
           ---------- ---------- ---------- ---------- ---------- 
           ---------- ---------- ---------- ---------- ---------- 
           ---------- ---------- ---------- ---------- ---------- 
           ---------- ---------- ---------- ---------- ---------- 
           ---------- ---------- ---------- ---------- ---------- 
           ---------- ---------- ---------- ---------- ---------- 
           ---------- ---------- ---------- ---------- ---------- 
           ---------- ---------- ---------- ---------- ---------- 
           ---------- ---------- ---------- ---------- ---------- 
           ---------- ---------- ---------- ---------- ---------- 
           ---------- ---------- ---------- ---------- ---------- 
           ---------- ---------- ---------- ---------- ---------- 
           ---------- ---------- ---------- ---------- ---------- 
           ---------- ---------- ---------- ---------- ---------- 
           ---------- ---------- ---------- ---------- ---------- 
           ---------- ---------- ---------- ---------- ---------- 
           ---------- ---------- ---------- ---------- ---------- 
           ---------- ---------- ---------- ---------- ---------- 
           ---------- ---------- ---------- ---------- ---------- 
           ---------- ---------- ---------- ---------- ---------- 
           ---------- ---------- ---------- ---------- ---------- 
           ---------- ---------- ---------- ---------- ---------- 
           ---------- ---------- ---------- ---------- ---------- 
           ---------- ---------- ---------- ---------- ---------- 
           ---------- ---------- ---------- ---------- ---------- 
           ---------- ---------- ---------- ---------- ---------- 
           ---------- ---------- ---------- ---------- ---------- 
           ---------- ---------- ---------- ---------- ---------- 
           ---------- ---------- ---------- ---------- ---------- 
           ---------- ---------- ---------- ---------- ---------- 
           ---------- ---------- ---------- ---------- ---------- 
           ---------- ---------- ---------- ---------- ---------- 
           ---------- ---------- ---------- ---------- ---------- 
           ---------- ---------- ---------- ---------- ---------- 
           ---------- ---------- ---------- ---------- ---------- 
           ---------- ---------- ---------- ---------- ---------- 
           ---------- ---------- ---------- ---------- ---------- 
           ---------- ---------- ---------- ---------- ---------- 
           ---------- ---------- ---------- ---------- ---------- 
           ---------- ---------- ---------- ---------- ---------- 
           ---------- ---------- ---------- ---------- ---------- 
           ---------- ---------- ---------- ---------- ---------- 
           ---------- ---------- ---------- ---------- ---------- 
           ---------- ---------- ---------- ---------- ---------- 
           ---------- ---------- ---------- ---------- ---------- 
           ---------- ---------- ---------- ---------- ---------- 
           ---------- ---------- ---------- ---------- ---------- 
           ---------- ---------- ---------- ---------- ---------- 
           ---------- ---------- ---------- ---------- ---------- 
           ---------- ---------- ---------- ---------- ---------- 
           ---------- ---------- ---------- ---------- ---------- 
           ---------- ---------- ---------- ---------- ---------- 
           ---------- ---------- ---------- ---------- ---------- 
           ---------- ---------- ---------- ---------- ---------- 
           ---------- ---------- ---------- ---------- ---------- 
           ---------- ---------- ---------- ---------- ---------- 
           ---------- ---------- ---------- ---------- ---------- 
           ---------- ---------- ---------- ---------- ---------- 
           ---------- ---------- ---------- ---------- ---------- 
           ---------- ---------- ---------- ---------- ---------- 
           ---------- ---------- ---------- ---------- ---------- 
           ---------- ---------- ---------- ---------- ---------- 
           ---------- ---------- ---------- ---------- ---------- 
           ---------- ---------- ---------- ---------- ---------- 
           ---------- ---------- ---------- ---------- ---------- 
           ---------- ---------- ---------- ---------- ---------- 
           ---------- ---------- ---------- ---------- ---------- 
           ---------- ---------- ---------- ---------- ---------- 
           ---------- ---------- ---------- ---------- ---------- 
           ---------- ---------- ---------- ---------- ---------- 
           ---------- ---------- ---------- ---------- ---------- 
           ---------- ---------- ---------- ---------- ---------- 
           ---------- ---------- ---------- ---------- ---------- 
           ---------- ---------- ---------- ---------- ---------- 
           ---------- ---------- ---------- ---------- ---------- 
           ---------- ---------- ---------- ---------- ---------- 
           ---------- ---------- ---------- ---------- ---------- 
           ---------- ---------- ---------- ---------- ---------- 
           ---------- ---------- ---------- ---------- ---------- 
           ---------- ---------- ---------- ---------- ---------- 
           ---------- ---------- ---------- ---------- ---------- 
           ---------- ---------- ---------- ---------- ---------- 
           ---------- ---------- ---------- ---------- ---------- 
           ---------- ---------- ---------- ---------- ---------- 
           ---------- ---------- ---------- ---------- ---------- 
           ---------- ---------- ---------- ---------- ---------- 
           ---------- ---------- ---------- ---------- ---------- 
           ---------- ---------- ---------- ---------- ---------- 
           ---------- ---------- ---------- ---------- ---------- 
           ---------- ---------- ---------- ---------- ---------- 
           ---------- ---------- ---------- ---------- ---------- 
           ---------- ---------- ---------- ---------- ---------- 
           ---------- ---------- ---------- ---------- ---------- 
           ---------- ---------- ---------- ---------- ---------- 
           ---------- ---------- ---------- ---------- ---------- 
           ---------- ---------- ---------- ---------- ---------- 
           ---------- ---------- ---------- ---------- ---------- 
           ---------- ---------- ---------- ---------- ---------- 
           ---------- ---------- ---------- ---------- ---------- 
           ---------- ---------- ---------- ---------- ---------- 
           ---------- ---------- ---------- ---------- ---------- 
           ---------- ---------- ---------- ---------- ---------- 
           ---------- ---------- ---------- ---------- ---------- 
           SQEQARRNNR RNKLREGRSF SGNLDYLLAP SGEGDAAPEH EQEATVEEDY 
           ---------- ---------- ---------- ---------- ---------- 
           ---------- ---------- ---------- ---------- ---------- 
           ---------- ---------- ---------- ---------- ---------- 
           ---------- ---------- ---------- ---------- ---------- 
           ---------- ---------- ---------- ---------- ---------- 
           ---------- ---------- ---------- ---------- ---------- 
           ---------- ---------- ---------- ---------- ---------- 
           ---------- ---------- ---------- ---------- ---------- 
           ---------- ---------- ---------- ---------- ---------- 
           ---------- ---------- ---------- ---------- ---------- 
           ---------- ---------- ---------- ---------- ---------- 
           ---------- ---------- ---------- ---------- ---------- 
           ---------- ---------- ---------- ---------- ---------- 
           ---------- ---------- ---------- ---------- ---------- 
           ---------- ---------- ---------- ---------- ---------- 
           ---------- ---------- ---------- ---------- ---------- 
           ---------- ---------- ---------- ---------- ---------- 
           ---------- ---------- ---------- ---------- ---------- 
           ---------- ---------- ---------- ---------- ---------- 
           ---------- ---------- ---------- ---------- ---------- 
           ---------- ---------- ---------- ---------- ---------- 
           ---------- ---------- ---------- ---------- ---------- 
           ---------- ---------- ---------- ---------- ---------- 
           ---------- ---------- ---------- ---------- ---------- 
           ---------- ---------- ---------- ---------- ---------- 
           ---------- ---------- ---------- ---------- ---------- 
           ---------- ---------- ---------- ---------- ---------- 
           ---------- ---------- ---------- ---------- ---------- 
           ---------- ---------- ---------- ---------- ---------- 
           ---------- ---------- ---------- ---------- ---------- 
           ---------- ---------- ---------- ---------- ---------- 
           ---------- ---------- ---------- ---------- ---------- 
           ---------- ---------- ---------- ---------- ---------- 
           ---------- ---------- ---------- ---------- ---------- 
           ---------- ---------- ---------- ---------- ---------- 
           ---------- ---------- ---------- ---------- ---------- 
           ---------- ---------- ---------- ---------- ---------- 

           ---------- ---------- ---------- ---------- ---------- 
           ----MDVDEL EKRIWNDRLR LKRIKDKQKA RVNNAFSSNH SNHSHGQQQQ 
           ----MDVDEL EKRIWNDRLR LKRIKDKQKA RVNNAFSSNH SNHSHGQQQQ 
           ---------- ---------- ---------- ---------- ---------- 
           ---EISYDDL KRRMWKDRNL MEKKLKQQKR HSNDVV---- -S-------- 
           ---EISYDDL KKRMWKDRNL MCKLKQQKRD NLNSVI---- -SSPSSSTSA 
           ---DISYAEL KRRMWKDKMR MKKLIATKNA SKAVTE---- -TYKLAGTST 
           ---EISYDDL KKRMWKDRLK MEKLKKTMEN E--------- ---------- 
           ---EISYDDL KKRMWKDRLT MEKLKRMMEN E--------- ---------- 
           ---KLGYDEL KKRIWKDRVR LQKLKAKHEA K--------- ---------- 
           ---EISYDDL ERRMWNDRAL MKKFKAR--- ---------- ---------- 
           ---EISYDDL ERRMWNDRAL MKKFKAR--- ---------- ---------- 
           ---AISYGDL ERRMWKDRAL MKKLKAD--- ---------- ---------- 
           ---ALGYDDL QRRMWKDRLR MKKLKAAREM E--------- ---------- 
           ---EISYEEL KKRMWKDRLR MQRLKETRES SRSDH----- ---------- 
           ---EISYEEL KKRMWKDRIR LQKMQERRMN DEPDK----- ---------- 
           ---HISYDEL KKRTWKDSIR LQKLNENRKI IEAEED---- ---------- 
           ---NISYNDL KKRMWKDRMK LEKLKAKR-- ---------- -------DMS 
           ---EINYDDL KRRMWKDRKR MQIFKANKRD MMINTS---- -AT-CSEELS 
           ---ELSYDEL KKRMWKDRMR LHRFKKKGEN ---------- -------KLL 
           ---CIDYEQL KKRMWKDRVL LQKLKEKREK Q--------- ---------- 
           ---NIDYEKL KKRMWKDRVL LQKLKEKRQK Q--------- ---------- 
           ---ETDYDQL KKRMQKDRIL LQQMKEKRPK E--------- ---------- 
           ---EIDYDQL KKRMWKDRIL LQKMKEKRPK E--------- ---------- 
           ---SIEIADL KKRMWKDQML LMKLEGRSGH EG-------- -ALAAQDHRV 
           ---SIEIADL KKRMWKDQLL LMKLEGRSGR DREAQLP-LH LHPFADDHPA 
           ---SIEIADL KKRMWKDQLL LMKLEGSPGH DR-------- --RAIAQGPG 
           ---SIEIADL KKRMWKDQLL LMKLEGSPGH ER-------- --RATGQRPG 
           ---SIEIADL KKRMWKDQLL LMKLEGTPGH ER-------- --RATGQRPD 
           ---SLEISDL KKRMWKDQML LTRLEG---- --------RA GARGMAPAPA 
           ---SLEISDL KKRMWKDQML LTRLEG---- --------RA GARGAAPAPA 
           ---SLEISDL KKRMWKDQML LTRLEG---- --------RT GAKGVAPAPA 
           ---SIEISDL KKRMWKDQML LMKLEGGR-- PG------GG GGRGGGGLAA 
           ---SIQISDL KRRMWRDQML LNRLECRADV FS------AA GGAGPSSSRP 
           ---SIEISDL KRRMWKDQML LSKLEGRAGG FV------VG --AGPSSSRP 
           ---SVEISNL KKRMWKDQMR LMKLEG---- ---------- ----RAGARS 
           ---SVEISDL KKRMWKDQMR LMKLEG---- ---------- ----RAGARS 
           ---SVEISDL RKRMWKDQMR LMKLEG---- ---------- ----RAGARS 
           ---------- ---MWKDKLL LTKLKQ---- ---------- ----RRGQQQ 
           ---VLTIEEL ETRMWRDRML LRKLKD---- ---------- ---------- 
           ---------- ---------- ---------- ---------- ---------- 
           ---DIDTDDE DISDHDDDVS IEELETRILH TSMLIE---- ---------- 
           ---GMTIEDL QRRIWFDQLR IERMREQEQQ QQLHVE---- ---------- 
           ---DLQVEDI EAQIWHLKAR LKRIRDG--- ---------- ---------- 
           ---------- ---------- ---------- ---------- ---------- 
           ---TPLPDVI EADEFEAERL RIHIWNNINR MKHLKE---- ---------- 
           ---TRLSDGV ETDAHEVERL RIRIWLDIIR LKHLNE---- ---------- 
           ---ALLEAGA TDDEMEMKML EERIQSDKAS LQLLKE---- ---------- 
           ---ETDIDEL EKRIWMDKLR LKRAKEQLKA RGAGGG---- ---------- 
           ---EMEIEEL EKKIWRDKQR LKRLKEMAKN GLGTRL---- ---------- 
           ---DIDVDEL ERRMWRDRLK LRRVKERQRA KESSVD---- ---------- 
           ---DMDIEEL EKRMWRDKLR HRRLKELQKT KEQDGE---- ---------- 
           ---DEDIDEL EKRMWRDRLK LKRMKENQKA KDLRE----- ---------- 
           ----MDVDEL EKRIWNDRLR LKRIKDKQKA RNLGN----- ---------- 
           ---EMDVDEL EKRMWRDKMR LKRIKELQKD REMRSGTGVD GKSGGGGVGE 
           ---EMDVDEL EKRMWRDKIR LKRIKELRKD REMRGGVGGD GRHGSVGDGE 
           ---IIEIDEL EKRMWKDRLR HKRMKEMQKT KEANE----- ---------- 
           ---EIEPDEL EKRMWKDRIK LQRIKERQK- AAAQQAE--- ---------- 
           ---EIEPDEL ERRMWKDRIK LKRIKDRQKS SAVTQAE--- ---------- 
           ---EIDPEEL EKRMWKDRIK LKRLKERQKL VAQQALD--- ---------- 
           ---EIESEEL TRRMWKDRVK LKRIKERE-R LAAQQAALE- ---------- 
           ---EIEPDEL ARRMWKDRVK LKRLKERE-K LAAQQAASE- ---------- 
           ---------- ---MWKDRIK LKRIKERE-K FAAESAASE- ---------- 
           ---EIEPDDL AKRMWKDRVK LKRIKERQ-K LAAQQAS-E- ---------- 
           ---EIEPDDL ARRMWKDRVK LKRIKERQ-K LAAQQAAAE- ---------- 
           ---EIEAEEL ARRMWKDKVR LKRIKEKQQR LALEQAELE- ---------- 
           ---EIEAEEL ARRMWKDKVR LKRIKEKQQR LALEQAELE- ---------- 
           ---EIEAEEL ARRMWKDKVR LKRIKEKQQR LALEQAELE- ---------- 
           ---EIDAEEL ARRMWKDKIK LKRIKERQQK LALQQAALE- ---------- 
           ---EIDADEL ARRMWKDKVK LKRIRERQQK LALQRLELE- ---------- 
           ---EIEAEEL ARRMWKDRVR LRRIKERQQK LALQQAELEL ---------- 
           ---EIEPEEL ARRMWKDRVR LRRIKERQQK LALQQAELEL ---------- 
           ---EIEPEEL ARRMWKDRVR LRRIKERQQR LALQQAELEL ---------- 
           ---EIEPEDL ARRMWKDRVR LRRIKERQHK LALQQAELQK ---------- 
           ---EIEAEDL ARRMWKDRIK LRRIKERQDR LALALQQAEL ---------- 
           ---EIDEEAL SRRMWKDRIK LKRIRENL-R LAELQASQK- ---------- 
           ---EIEADEL ERRIWKDRIK LRRIKEREKI AALQAVE--- ---------- 
           ---EIEADEL ERRMWKDRIK LKRIRERQKI AAQQALE--- ---------- 
           ---EIRADEL ERRMWKDSVR LRRIKERERV AAQQAAE--- ---------- 
           ---EIEAEEL ERRMWKDRIK LKRLKEKQKL EAQQAAE--- ---------- 
           ---EIEAEEL ERRMWKDRIK LKRLKEKQKL EAQQAAE--- ---------- 
           ---EIESEDL EMRMWKDRIK LKRLRERQKL EAQQAAE--- ---------- 
           ---EIEAEDL ERRMWKDRIK LKRLKERQKL EAQQAAE--- ---------- 
           ---EIEPEEL ERRMWKDRIK LKRIKEREQL EAQRAAE--- ---------- 
           ---EIEAEDL ERRMWKDRIK LKRIKEREKL AAQLAAE--- ---------- 
           ---EIEAEEL ERRMWKDQIK LKRIKEREKL AALLAAE--- ---------- 
           ---EIEAEDL ERRMWKDRIK LKRIKERQKL AAQQAAE--- ---------- 
           ---EIEPEEL ERRMWKDRIK LKRLKERQKI AAQQAAE--- ---------- 
           ---EIDAEDL ERRMWKDRIK LKRIKEKQKI LAQQTAG--- ---------- 
           ---EIEPKEL ERRMWKDRVK LKRLKEKQKL AARLAAE--- ---------- 
           ---EIDPEEL ERRMWKDRVK LKRLKERQKI AAQQAAE--- ---------- 
           ---EIDAEEL EKRMWKDRVK LKRIKERQKL AIQQAAE--- ---------- 
           ---EIDADDL ERRMWKDRVR LKRIKERQKA GSQGAQT--- ---------- 
           ---EIDFHEL EKRMWKDRIK YRRMKEQQKI TTDRNDK--- ---------- 
           ----IDVDEL EKRMWKDRLR LRRIKEHQK- ---------E NYDG------ 
           ----IDVDEL EKRMWKDRIR LRRIKEQHK- ---------V KDHV------ 
           ----IDVDEL EKRMWKDRMR LRRIKEQNK- ---------G KDQN------ 
           ----IDVDEL EKRMWKDRMR LRRIKEQNK- ---------G KDQN------ 
           ----IDVDEL EKRMWKDRIK HRRFKEKQK- ---------G NDDN------ 
           ----IDVDEL ERRMWRDKLR LRRLKEQSK- ---------G KEAMGG---- 
           ----IDVDEL ERRLWRDRIR LRRLKEQNK- ---------A KENR------ 
           ----IDVDEL ERRMWRDRIR LRRLKEQNK- ---------A KENG------ 
           ----IDVDEL ERRMWRDRIR LRRLKEQNK- ---------A KDSG------ 
           ----IDVDEL ERRMWRDRIR LRRLKEQNK- ---------A KENG------ 
           ----IDVDEL ERRMWRDRLK LKRLREQQIG --------TK AADHG----- 
           ----IDVDEL ERRMWRDRLR LKRLKEQQQ- --------NK SKDQG----- 
           ----IEVEEL ERRIWRYRLL VKQRKEQQN- --------TK NRDFS----- 
           ----LDVEEL ERRMWRDRLR LKRLKERQQ- --------NK NKELG----- 
           ----IDVEEL ERRMWRDRMR LKRLREQQQ- --------NK NKEQG----- 
           ----IDIEEL ERRMWRDRVR LKRLKEQQQ- --------NK NKEQG----- 
           ----IDIEEL ERRMWRDRMR LKRLKEQQQ- --------NK NKEQGA---- 
           ----VDIEEL ERRMWRDRMR LKRLKEQQQ- --------NK NKEQGG---- 
           ----IDIEEL ELRMWRDQLR LKRLKEKQQ- --------SK NKVQT----- 
           ----VDIEEL ERRMWRDRMR HKRLKEQQQ- --------SK NKEQG----- 
           ----IDIEEL ERRMWRDRMR LKRLKEQHQ- --------NK NKEQG----- 
           ----IDIEEL EQRMWRDRMR LKRLKEHQQ- --------SK SREQG----- 
           ----VDIEEL EHRLWRDRMR LKHLKEQQQQ ---QSRSKSK NKE-QG---- 
           ----VDIEEL ERRMWRDRMR LKRLKEQQQ- --------NK NKE-QV---- 
           ----IDIEEL EHRVWKDRMR LKRLKEQQQ- --------HK HKELQG---- 
           ------IEEL ERRMWRDRMK LKRLKELQL- -SRGKD--PA GGVVGD---- 
           ------IEEL ERRMWRDRMK LKRLKELQL- -SRGKD--PA GGVVGD---- 
           ------IEEL ERRMWRDRMK LKRLKELQQ- -SRGKEQAAA GGGVGD---- 
           ------IEEL ERRMWRDRMK LKRLKELQQ- -SRGKEQAAG GGGVGD---- 
           ------IEEL ERRMWRDRMK LKRLKELQQ- -SRGKEQAAG GGGAGD---- 
           ------IEEL ERRMWRDRMK LKRLRELQQ- -SRGKDPMAS GGGLAD---- 
           ------IEEL ERRMWRDRMK LKRLRELQQ- -TRGKDSLAS GAGLAD---- 
           ---VDGIEEL ERRMWRDRMR LKRLKELQQR QSQRPD-GGA AASKGR---- 
           ---VDGIEEL ERRMWRDRMR LKRLKELQQR QSQRPD-GGA AASKGR---- 
           ---VDGIEEL ERRMWRDRMR LKRLKELQQR QSQRPD-GGA AS-KGW---- 
           ---VDDIEEL ERRMWRDRVR HKRLKELQQS RAGRESRAGD AGGGGR---- 
           ------IEEL ERRMWRDRVR LRRLKEEQQQ KSGRPS-AGS GAKQEA---- 
           ---------- ---------- ---------- ---------- ---------- 
           ---EMDVDEL ERRMWRDKML LRKLKGQK-- ---------K IKEGVD---- 
           ---EMDVDEL ERRMWRDKML LRKLKGQK-- ---------K IKEGVD---- 
           ---EMDVDEL ERRMWRDKML LRKLKGQK-- ---------K IKEGVD---- 
           ---EMDVEEL ERRMWRDRML LRRLK-EK-- ---------N KNKVVG---- 
           ---EVDVDEL ERRMWRDRML LKKLKEQS-- ---------K DKAKEGV--- 
           ---ELGVDEL EKRVWKYRMR LKWLKEQD-- ---------K GTEGAD---- 
           ---ELGVDEL EKRVWKYRMR LKWLKEQD-- ---------K GTEGAD---- 
           ---ELGVDEL EKRVWKYRMR LKWLKEQD-- ---------K GTEGAD---- 
           ---ELDVNEL ERRVWKYRMR LKRLKEQN-- ---------E GTEAAD---- 
           ---EMDVDEL ERRMWRDRML LKRLREQT-- ---------K GKERVD---- 
           ---EMDVDEL ERRMWRYRML LKRLKEQT-- ---------K GKERVD---- 
           ---EMDVDEL EKRMWRDRML LKRLKEQT-- ---------K GKEGVD---- 
           SDEEMDVDEL EKRMWRDRML LKRLKEQT-- ---------K GKEGVD---- 
           ---ELDVDEL ERRMWKDRML LKRLKEQQ-- ---------Q NKTNGGG--- 
           ----IEVDEL ERRMWRDKMK LKRLKEMS-- ---------K SKEG------ 
           ----IDVDEL EKRVWRDKMK LKRLKEMN-- ---------Q GMED------ 
           ----IDVDEL EKRMWRDKMK LKRLKEMS-- ---------K GKEG------ 
           ----IDVDEL ERRMWRDKMR LKRLKEMN-- ---------K GKDG------ 
           ----MGVDEL ERRMWRDKMR LKRLKEMN-- ---------K GKEC------ 
           ----MDVDEL ERRMWRDKMR LKRLKEMT-- ---------K GKEC------ 
           ----IDVDEL ERRMWRDKMR LKRLKEMN-- ---------K GKEC------ 
           ----IDVDEL ERRMWRDKMR LKRLKEMN-- ---------K GKEC------ 
           ----IDVDEL ERRMWRDKMR LKRIKEQN-- ---------K CKEG------ 
           ----VDVDEL ERRLWRYKMR LKRLKEQH-- ---------K GKEG------ 
           ----IDVDEL ERRMWRDKMR LKRLKEQN-- ---------K SKDG------ 
           ----IDVDEL ERRVWRDKML LKRLKDQS-- ---------K GKDG------ 
           ----IDVDEL EKRMWRDKMR HKRLKEQT-- ---------K SKEG------ 
           ----IDVDEL EKRMWRDKMR LKRLKEQT-- ---------K SKEG------ 
           ----IDVDEL ERRMWRDKMR LKRLKEQS-- ---------K PKEG------ 
           ----IDVDEL ERRMWRDKMR LKRLKEQS-- ---------K PKEG------ 
           ----IGVDEL EQRMWKDKMR LKRLKEQS-- ---------K SKEG------ 
           ----IDVYEL ERRVWRDKMR LKRLKELN-- ---------K GKEVNNSN-- 
           ----IDMDEL ERRMWRDKMR LKRLKESN-- ---------R GKDGGGGGGG 
           ----MDVDEL EKRMWRDKMR LKRLKEQQS- ---------K CKEG------ 
           ----IDVDEL ERRMWRDKMR LKRLKEQD-- ---------K GKEG------ 
           ----MDVEEL ERKMWRDKMR LKRLKEQN-- ---------R VNKG------ 
           ----VDIEEE TRRTWMDKMP LTSVKEQN-- ---------E GNN------- 
           ----VDIEEE TRRTWMDKMP LTSVKEQN-- ---------E GNNR------ 
           ----MDVDEL ERRMWRDRML LRRLKDQN-- ---------K GKE------- 
           ----MEIKEL EKRMWRDKML LRRLKDEN-- ---------K CKQG------ 
           ---DIDIDEL ERRMWRDRLK LRRIKELQRT RELT------ ---------- 
           ---DIDIDEL ERRMWRDRLK LRRIKELQKA KELS------ ---------- 
           ---DIDIDEL ERKMWRDRLK LRQIKELQKA RELQ------ ---------- 
           ---DIDIDEL ERKMWRDRLK LRQIKELQKA RELQ------ ---------- 
           SDEEIDVDEL EKLMWKDRIY YRRMKEQQ-- ---------- ---------- 
           SSKKLAPTSS TGVYGMTGMH LKRMKPAE-- ---------- ---------- 
           -DDGMDADGL ERRMSRDSAK LRRLRELQRL RG------PL AAQL------ 
           ---------- ---------- ---------- ---------- ---------- 
           DEDGMDADGL ERRMSRDSAK LRRLRELQRL RG-------P LSQP------ 
           SEDDMDVDEL ERRMWKDKLL LRRLREQKNQ SPDVVGVGVG VQVV------ 

           ---------- ---------- ---------- ---------- ---------- 
           QQHHGGPAAQ HQNLG----- ---------- ---------- ---------- 
           QHHGG-PAAQ HQNLGNLPKH ---------- ---------- ---------- 
           ---------- ---------- ---------- ---------- ---------- 
           -------FTT HRAE------ ---------- ---------- ---------- 
           SSSSSSSVIV RRTE------ ---------- ---------- ---------- 
           VDNLTVAATA SREE------ ---------- ---------- ---------- 
           ---RLLAESQ AKED------ ---------- ---------- ---------- 
           ---RLLAESQ AKED------ ---------- ---------- ---------- 
           -----EPEAE AKQE------ ---------- ---------- ---------- 
           ------PGSQ PRVE------ ---------- ---------- ---------- 
           ------PGSQ PRVE------ ---------- ---------- ---------- 
           ------PTSQ SKLE------ ---------- ---------- ---------- 
           -----EPESQ SKLE------ ---------- ---------- ---------- 
           -------QSG VRQE------ ---------- ---------- ---------- 
           -------LSE AKEE------ ---------- ---------- ---------- 
           -EEEELAESS ANQE------ ---------- ---------- ---------- 
           SSKDDSDETE AKQE------ ---------- ---------- ---------- 
           LDQDEDEEEE EDEESQAK-- ---------- ---------- ---------- 
           FEEEEIDESK AQEQ------ ---------- ---------- ---------- 
           -----EPDVE AKQE------ ---------- ---------- ---------- 
           -----EPDVE AKQE------ ---------- ---------- ---------- 
           -----EAGQQ EKQE------ ---------- ---------- ---------- 
           -----EPVQE AKQE------ ---------- ---------- ---------- 
           VR---REEEA AEEE------ ---------- ---------- ---------- 
           TASALLQQAK DHQE------ ---------- ---------- ---------- 
           TD---LAQAE KEAE------ ---------- ---------- ---------- 
           TD---LAQAE KEAE------ ---------- ---------- ---------- 
           TD---LAQAE KEAE------ ---------- ---------- ---------- 
           ARASSSS-SS GQEE------ ---------- ---------- ---------- 
           ARASPSS-SS GQEE------ ---------- ---------- ---------- 
           AGASSSS-SS GQEE------ ---------- ---------- ---------- 
           AGAGTSSEGQ LEEE------ ---------- ---------- ---------- 
           LGPPTAGAHG EDEEEEEEVE ---------- ---------- ---------- 
           LAPPTAAGAG GDEE------ ---------- ---------- ---------- 
           GAPARRQLED QEED------ ---------- ---------- ---------- 
           GAPAGRQ-ED QEED------ ---------- ---------- ---------- 
           GAPAGRQ-ED REED------ ---------- ---------- ---------- 
           GGFSGALVEP LAKE------ ---------- ---------- ---------- 
           ------ERKE KEQG------ ---------- ---------- ---------- 
           ---------- ---------- ---------- ---------- ---------- 
           ----RRRRKL QQQPHGKEEK ---------- ---------- ---------- 
           ----ESANN- CIDPTDNKLN ---------- ---------- ---------- 
           ----KQSRKR QHSTDPATLS ---------- ---------- ---------- 
           ---------- ---------- ---------- ---------- ---------- 
           ----HHKCKI IQQSSASLLD ---------- ---------- ---------- 
           ----HHKCKI IQQSSASLLD ---------- ---------- ---------- 
           ----KMRHQA NPQKQCELQE ---------- ---------- ---------- 
           -----KDRAK QKQS------ ---------- ---------- ---------- 
           -----LLKQQ HDDF------ ---------- ---------- ---------- 
           ----KPKQQK QSLD------ ---------- ---------- ---------- 
           ----KPK-YK QSQE------ ---------- ---------- ---------- 
           -----RPRHK QSQE------ ---------- ---------- ---------- 
           -----LPKHK QSQE------ ---------- ---------- ---------- 
           RGVASAKQHK QSQE------ ---------- ---------- ---------- 
           RGGVMTKQHK QSQE------ ---------- ---------- ---------- 
           -----KPKQK QSHE------ ---------- ---------- ---------- 
           -----KPKQK QTSD------ ---------- ---------- ---------- 
           -----KSKYK QTSD------ ---------- ---------- ---------- 
           -----RSKPK HTSD------ ---------- ---------- ---------- 
           -----TSKPK QPSE------ ---------- ---------- ---------- 
           -----ISKPR QISD------ ---------- ---------- ---------- 
           -----RSKPK HTSD------ ---------- ---------- ---------- 
           -----KPKPK QPSE------ ---------- ---------- ---------- 
           -----KSKPK QVSD------ ---------- ---------- ---------- 
           -----KSKPK KLSD------ ---------- ---------- ---------- 
           -----KSKPK KLSD------ ---------- ---------- ---------- 
           -----KSKPK KLSD------ ---------- ---------- ---------- 
           -----ESKTK KMSE------ ---------- ---------- ---------- 
           -----KTKTK KISD------ ---------- ---------- ---------- 
           ----EKSKPK QISD------ ---------- ---------- ---------- 
           ----EKSKPK QISD------ ---------- ---------- ---------- 
           ----EKSKPK QISD------ ---------- ---------- ---------- 
           ----LRPKP- -ISD------ ---------- ---------- ---------- 
           ----DKSKGK PISD------ ---------- ---------- ---------- 
           ------PKAK QPSD------ ---------- ---------- ---------- 
           -----KQKSK QASD------ ---------- ---------- ---------- 
           -----KQKLK KTSD------ ---------- ---------- ---------- 
           -----LN--- QTSE------ ---------- ---------- ---------- 
           -----KQKPR QSSD------ ---------- ---------- ---------- 
           -----KQKPR QSSD------ ---------- ---------- ---------- 
           -----KQKPK QTSD------ ---------- ---------- ---------- 
           -----KQKPK QTTD------ ---------- ---------- ---------- 
           -----KQKPK QTSD------ ---------- ---------- ---------- 
           -----KEKPK KSMD------ ---------- ---------- ---------- 
           -----KEKPK KITD------ ---------- ---------- ---------- 
           -----KEKPK QMSD------ ---------- ---------- ---------- 
           -----KQKSK QTTD------ ---------- ---------- ---------- 
           -----KQKAK QTSD------ ---------- ---------- ---------- 
           -----KQDNK QVTD------ ---------- ---------- ---------- 
           -----KQKNK QTTD------ ---------- ---------- ---------- 
           -----KQKAK STTD------ ---------- ---------- ---------- 
           -----KETPK KISD------ ---------- ---------- ---------- 
           ------PKPK QSME------ ---------- ---------- ---------- 
           ----DSVKQR QSQE------ ---------- ---------- ---------- 
           ----DTAKQR QSQE------ ---------- ---------- ---------- 
           ----DSAKQR QSQE------ ---------- ---------- ---------- 
           ----DSAKQR QSQE------ ---------- ---------- ---------- 
           ----DILKQT QSQE------ ---------- ---------- ---------- 
           ----DLAKQR QSQE------ ---------- ---------- ---------- 
           ----DIAKQR QSQE------ ---------- ---------- ---------- 
           ----DIAKQR QPPE------ ---------- ---------- ---------- 
           ----DIAKQR QSQE------ ---------- ---------- ---------- 
           ----DIAKQR QSQE------ ---------- ---------- ---------- 
           ----GAAKLR QSQE------ ---------- ---------- ---------- 
           ----DAAKQR QSQE------ ---------- ---------- ---------- 
           ----DSVKHR QSQE------ ---------- ---------- ---------- 
           ----DSTKQR QSQE------ ---------- ---------- ---------- 
           ----DTAKQH QSQE------ ---------- ---------- ---------- 
           ----DAAKQW QSQE------ ---------- ---------- ---------- 
           ----DSAKQR QSQE------ ---------- ---------- ---------- 
           ----DLSKQR QSQE------ ---------- ---------- ---------- 
           ----DAARQ- QSQK------ ---------- ---------- ---------- 
           ----DAEKQC QSQE------ ---------- ---------- ---------- 
           ----DASKQY QSLE------ ---------- ---------- ---------- 
           ----DAFKQC QSLE------ ---------- ---------- ---------- 
           ----DSAKQR QCHD------ ---------- ---------- ---------- 
           ----DSAKQR QSQE------ ---------- ---------- ---------- 
           ----EASKQR QSQE------ ---------- ---------- ---------- 
           ----PS-KPR QSQE------ ---------- ---------- ---------- 
           ----PS-KPR QSQE------ ---------- ---------- ---------- 
           ----GL-KPR QSQE------ ---------- ---------- ---------- 
           ----GL-KPR QSQE------ ---------- ---------- ---------- 
           ----GL-KPR QSQE------ ---------- ---------- ---------- 
           ----GSSKPR QSQE------ ---------- ---------- ---------- 
           ----GSSKPR QSQE------ ---------- ---------- ---------- 
           ----PRRPAS QQDQ------ ---------- ---------- ---------- 
           ----PRRPPS QQDQ------ ---------- ---------- ---------- 
           ----PRRPAS QQDQ------ ---------- ---------- ---------- 
           ----QQR--- QSQE------ ---------- ---------- ---------- 
           ----SSSRQR QSQE------ ---------- ---------- ---------- 
           ---------- ---------- ---------- ---------- ---------- 
           ----DGMKQH QSQE------ ---------- ---------- ---------- 
           ----DGMKQH QSQE------ ---------- ---------- ---------- 
           ----DGMKQH QSQE------ ---------- ---------- ---------- 
           ----DGAKQR QSQE------ ---------- ---------- ---------- 
           ----DAAKQR QSQE------ ---------- ---------- ---------- 
           -----NARQC QPKE------ ---------- ---------- ---------- 
           -----NARQC QPKE------ ---------- ---------- ---------- 
           -----NARQC QPKE------ ---------- ---------- ---------- 
           -----NARQC QPQE------ ---------- ---------- ---------- 
           -----NARQR QSQE------ ---------- ---------- ---------- 
           -----NARQR QSQE------ ---------- ---------- ---------- 
           -----NARQR QSQE------ ---------- ---------- ---------- 
           -----NARQR QSQE------ ---------- ---------- ---------- 
           ----VARPHR NSQE------ ---------- ---------- ---------- 
           ---VDPAKQR QSQE------ ---------- ---------- ---------- 
           ---VDSVKRR QSQE------ ---------- ---------- ---------- 
           ---VDAVKQR QSQE------ ---------- ---------- ---------- 
           ---VDVAKQR QSQE------ ---------- ---------- ---------- 
           ---VAAAKQR QSQE------ ---------- ---------- ---------- 
           ---VDSAKQR QSQE------ ---------- ---------- ---------- 
           ---VDAAKQR QSQE------ ---------- ---------- ---------- 
           ---IDAAKQR QSQE------ ---------- ---------- ---------- 
           ---IDIAKQR LSQE------ ---------- ---------- ---------- 
           ---IDIAKQR QSQE------ ---------- ---------- ---------- 
           ---VDIVKQR QSQE------ ---------- ---------- ---------- 
           ---VDTAKQR QSQE------ ---------- ---------- ---------- 
           ---TDATKQR QSQE------ ---------- ---------- ---------- 
           ---TDAAKQR QSQE------ ---------- ---------- ---------- 
           ---FDAVKQR QSQE------ ---------- ---------- ---------- 
           ---IDAVKQR QSQE------ ---------- ---------- ---------- 
           ---IDAVKQR QSQE------ ---------- ---------- ---------- 
           ANTDDSTKQR QSQE------ ---------- ---------- ---------- 
           GSALDLAKQR QSQE------ ---------- ---------- ---------- 
           ---VDGSKQR QSQE------ ---------- ---------- ---------- 
           ---VDAAKQR QSQE------ ---------- ---------- ---------- 
           ---FDARKNH QSQE------ ---------- ---------- ---------- 
           ---------- ---------- ---------- ---------- ---------- 
           ---VEAATPC QTVA------ ---------- ---------- ---------- 
           ---VDNAKQR QSQE------ ---------- ---------- ---------- 
           ---VDPAKKR QSEE------ ---------- ---------- ---------- 
           ----DRPKQK QSQE------ ---------- ---------- ---------- 
           ----DKPRQK QSQE------ ---------- ---------- ---------- 
           ----DKPRQK QSQE------ ---------- ---------- ---------- 
           ----DKPRQK QSQE------ ---------- ---------- ---------- 
           -------KAR EQNNDKPKHK ---------- ---------- ---------- 
           -------KVV ADGS------ ---------- ---------- ---------- 
           ----EQPRHK QSQEQARRCR RRRRRRSSRL LVSVLPCHAI DDRSSAGVSL 
           ---------- ---------- ---------- ---------- ---------- 
           ----EQPRQK QSQEQAR--- ---------- ---------- ---------- 
           ----DDAKLR QSQEQAR--- ---------- ---------- ---------- 

           ---------- ---------- ---------- MAKYEGICS- ---------- 
           --NLQEQARR KMLRAQDGIL KYTL--KMME VCKAQGFVY- ---------- 
           -KQSQEQSRR KMSRAQVGIL KYTL--KMME VCKAQGFVY- ---------- 
           ---------- ---------- ---------- ---------- ---------- 
           -----ASRRK KMARSQDSVL KYMM--KIME VCKAKGFVY- ---------- 
           -----ASRRK KMARSQDSVL KYMM--KIME VCKAQGFVY- ---------- 
           -----KSRRK KMLRSQDAIL KYMV--KVME VCKAQGFVY- ---------- 
           -----MSRRK KMSRAQDSIL KSMV--KIME VCNAQGFVY- ---------- 
           -----MSRRK KMSRAQDSIL KYMV--KIME VCNAQGFVD- ---------- 
           -----LSRKK KMSRSQDAIL KYMA--KIME ECSAQGFVY- ---------- 
           -----QSRQK KISRAQDSIL RYMV--KIMD VCKGQGFVY- ---------- 
           -----QSRRK KITRAQDSIL RYMV--KIMD VCKGQGFVY- ---------- 
           -----KSRLK KISRAQAAIL KYMV--KVME VCKAQGFVY- ---------- 
           -----QSRRK KICRSQDTIL KYMV--KIME VCNAQGFVY- ---------- 
           -----ASRRK KMSRAQDSIL KYMV--KIME VCKAQGFVY- ---------- 
           -----ASRRK KMSRAQDAIL KYMM--KIME ICKGKGFVY- ---------- 
           -----GSHRK KMARAQDSIL KYMV--KIME VCKAKGFVY- ---------- 
           ----EQSRRK KMSRAQDSIL KYMV--KIME VCQGQGFVY- ---------- 
           ---KEQSRRK KMSRAQDSVL KYMV--KIME ICKGQGFVY- ---------- 
           ----YLCRRK KMSKAQDSIL KYMV--KIME VCKGQGFVY- ---------- 
           -----ASRRK KMSRAQDSVL KYMV--KIME DCNAQGFVY- ---------- 
           -----ASKRK KMSRAQDSVL KYMV--KIME VCNAQGFVY- ---------- 
           -----ASRRK KMSRAQDSIL KYMV--KIME VCNAQGFVY- ---------- 
           -----ASRRK KMSRAQDSVL KYMM--KIME VCNAQGFVY- ---------- 
           -PPEARYRRK AMLRAQDGVL RHML--KMME ACNARGFVY- ---------- 
           -SPESRYRRK AMLRAQDGVI RHML--KMME ACNARGFVY- ---------- 
           -MPESRYRRK AMLRAQDGVL RHML--RMME ACNARGFVY- ---------- 
           -MPESRYRRK AMLRAQDGVL RHML--RMME ACNARGFVY- ---------- 
           -MPESRYRRK AMLRAQDGVL RHML--RMME ACNARGFVY- ---------- 
           -TPDVRCRRK AMLRAQDGVL RHML--RMME ACNARGFVY- ---------- 
           -PPDVRCRRK AMLRAQDGVL RHML--RMME ACNARGFVY- ---------- 
           -PPDVRCRRK AMLRAQDGVL RHML--RMME ACNARGFVY- ---------- 
           -TPEARCRRK AMLRAQDGVL RHML--KMME ACNARGFVY- ---------- 
           -APEVRCRRK AMLRAQDGVL RHML--KMME ACNARGFVY- ---------- 
           -TPEVRCRRK AMLRAQDGVL RHML--KMME ACNARGFVY- ---------- 
           -GPEARCRRK AMLRAQDGVL WHMM--KMMQ SCNARGFVY- ---------- 
           -GPEARCRRK AMLRAQDGVL RHMM--KMMQ SCNARGFVY- ---------- 
           -GPEARCRRK AMLRAQDGVL RYMM--KMMQ ACNARGFVY- ---------- 
           -----RSRRR AMARAQDGVL RCML--KMMQ HCSARGFVY- ---------- 
           -QTVEMMKKK ALTRAQDIVL KNML--KMME VCDVRGFVY- ---------- 
           ---------- -MSRAQDKVL DYML--MLMD MGGARGFVY- ---------- 
           -HSTEQARRK KMSRAHDKVL EYML--TLMD LGGARGFVY- ---------- 
           -SKMQQTRRK KLSRVRDSLI KYML--QLTD ECKAQGYVY- ---------- 
           -ELEEQSRKK KMSRAQDGIL RYMI--KLTE VCNAQGFVY- ---------- 
           ---------- ---------- --ML--ELVE EGLAQGFIY- ---------- 
           -YSQEQSRRK KLARSQEKIL NEML--ELIE EGLAQGFVY- ---------- 
           -YSQEQSRRK KLAQNQEKIM NEMR--ELAE EGLAQGFVY- ---------- 
           -LAR----RR KARRLHNKIS NSMA--KLVR EGLAQGYCF- ---------- 
           ---PEQARRK KMARAQDGIL KYML--KMVE VCHAQGFVY- ---------- 
           ---PEHSSKR TMYKAQDGIL KYMS--KTME RYKAQGFVY- ---------- 
           -----QARRK KMSRAHDGIL KYML--KMME VCKAQGFVY- ---------- 
           -----QARRK KAARALDGIL KYML--KMVE VCKAQAFVY- ---------- 
           -----QARRK KMSRAQDGIL KYML--KMME VCKAQGFVY- ---------- 
           -----QARRK KMSRAQDGIL KYML--KMME VCKAQGFVY- ---------- 
           -----QARRK KMSRAQDGIL KYML--KMME VCQAQGFVY- ---------- 
           -----QARRK KMSRAQDGIL KYML--KMME VCQAQGFVY- ---------- 
           -----QARRK KMSRAQDGIL KYML--KMME VCKAQGFVY- ---------- 
           -----QARRK KMSRAQDGIL KYML--KLME VCKARGFVY- ---------- 
           -----QATRK KMSRAQDGIL KYML--KLME VCKVRGFVY- ---------- 
           -----QARRK KMSRAQDGIL KYML--KLME VCNARGFVY- ---------- 
           -----QALRK KMSRAQDGIL KYML--KLME VCNVRGFVY- ---------- 
           -----QALRK KMSRAQDGIL KYML--KLME VCNVRGFVY- ---------- 
           -----QARRK KMSRAQDGIL KYML--KLME VCNVRGFVY- ---------- 
           -----QARRK KMSRAQDGIL KYML--KLME VCNARGFVY- ---------- 
           -----QARRK KMSRAQDGIL KYML--KLME VCNARGFVY- ---------- 
           -----LALRK KMARAQDGIL KYML--KLME VCNAQGFVY- ---------- 
           -----LALRK KMARAQDGIL KYML--KLME VCNAQGFVY- ---------- 
           -----LALRK KMARAQDGIL KYML--KLME VCNAQGFVY- ---------- 
           -----QALRK KTARVQDGIL RYML--KLME VCNARGFVY- ---------- 
           -----QALRK KMTRAQDGIL KYML--KLME VCNARGFVY- ---------- 
           -----QAMRK KMARAHDGIL KYML--KLME VCNARGFVY- ---------- 
           -----QAMRK KMARAHDGIL KYML--KLME VCNARGFVY- ---------- 
           -----QAMRK KMARAHDGIL KYML--KLME VCNARGFVY- ---------- 
           -----QAMRK KMSRAHDGIL KYML--KLMQ VCNARGFVY- ---------- 
           -----QAMRK KMSRAQDGIL KYML--KLME VCNARGFVY- ---------- 
           -----QALRK KMSRAQDGIL KYML--KLVE VCNARGFVY- ---------- 
           -----QARRK KMSRAQDGIL KYML--KLME VCKARGFVY- ---------- 
           -----QAQRK KMSRAQDGIL KYML--KLME VCKARGFVY- ---------- 
           -----LARRK KISRAQDGIL KNML--MLME VYNARGFVY- ---------- 
           -----QARRK KMSRAQDGIL KYML--KLME VCKARGFVY- ---------- 
           -----QARRK KMSRAQDGIL KYML--KLME VCKARGFVY- ---------- 
           -----QARRK KMSRAQDGIL KYML--KLME VCKARGFVY- ---------- 
           -----QARRK KMSRAQDGIL KYML--KLME VCKARGFVY- ---------- 
           -----QARRK KMSRAQDGIL KYML--KLME VCKARGFVY- ---------- 
           -----LARRK KMSRAQDGIL KYML--KLME VCNVRGFVY- ---------- 
           -----QARRK KMSRAQDGIL KYML--KLME VCNVRGFVY- ---------- 
           -----QARRK KMSRAQDGIL KYML--KLME VCKARGFVY- ---------- 
           -----QARRK KMSRAQDGIL KYML--KLME VCQARGFVY- ---------- 
           -----QARRK KMSRAQDGIL KYML--KLME VCKARGFVY- ---------- 
           -----QATRK KMSRAQDGIL KYML--KLME VCNARGFVY- ---------- 
           -----QARRK KMSRAQDGIL KYML--KLME VCKARGFVY- ---------- 
           -----QARRK KMARAQDGIL KYML--KLME VCKARGFVY- ---------- 
           -----QAQRK KMSRAQDGIL KYML--KLME VCKVRGFVY- ---------- 
           -----QARRK KMSRAQDGIL KYML--KMME VCKAQGFVY- ---------- 
           -----QARRK KMSRAQDGIL KYML--KMME VCKAQGFVY- ---------- 
           -----QARRK KMSRAQDGIL KYML--KMME VCKAQGFVY- ---------- 
           -----QARRK KMSRAQDGIL KYMLKMKMME VCKAQGFVY- ---------- 
           -----QARRK KMSRAQDGIL KYML--KMME VCKAQGFVY- ---------- 
           -----QARRK KMSRAQDGIL KYML--KMME VCKAQGFVY- ---------- 
           -----QARRK KMSRAQDGIL KYML--KMME VCKAQGFVY- ---------- 
           -----QARRK KMSRAQ---- ---------- ---------- ---------- 
           -----KARRK KMSRAQ---- ---------- ---------- ---------- 
           -----QARRK KMSRAQDGIL KYML--KMME VCKAQGFVY- ---------- 
           -----QARRK KMSRAQDGIL KYML--KMME VCKAQGFVY- ---------- 
           -----QARRK KMSRAQDGIL KYML--KMME VCKAQGFVY- ---------- 
           -----QARRK KMSRAQDGIL KYML--KMME VCKAQGFVY- ---------- 
           -----QARRK KMSRAQDGIL KYML--KMME VCKAQGFVY- ---------- 
           -----QARRK KMSRAQDGIL KYML--KMME VCKAQGFVY- ---------- 
           -----QARRK KMSRAQDGIL KYML--KMME VCQAQGFVY- ---------- 
           -----QARRK KMSRAQDGIL KYML--KMME VCKAQGFVY- ---------- 
           -----QARRK KMSRAQDGIL KYML--KMME VCKAQGFVY- ---------- 
           -----QARRK KMSRAQDGIL KYML--KMME VCKAQGFVY- ---------- 
           -----QACRK KMSRAQDGIL KYML--KMME VCKAQGFVY- ---------- 
           -----QARRK KMSRAQDGIL KYML--KMME VCKAQGFVY- ---------- 
           -----QARRK KMSRAQDGIL KYML--KMME VCNAQGFVY- ---------- 
           -----QARRK KMSRAQDGIL KYML--KMME VCNAQGFVY- ---------- 
           -----QALRK KMSRAQDGIL KYML--KMME VCNAQGFVY- ---------- 
           -----QARRK TMSRAQDGIL KYML--KMME VCNAQGFVY- ---------- 
           -----QARRK KMCRAQDGIL KNML--KLME VCNAQGFVY- ---------- 
           -----QARRK KMSRAQDGIL KYML--KMME VCRAQGFVY- ---------- 
           -----QARRK KMSRAQDGIL KYML--KMME VCRAQGFVY- ---------- 
           -----QARRK KMSRAQDGIL KYML--KMME VCRAQGFVY- ---------- 
           -----QARRK KMSRAQDGIL KYML--KMME VCRAQGFVY- ---------- 
           -----QARRK KMSRAQDGIL KYML--KMME VCRAQGFVY- ---------- 
           -----QARRK KMSRAQDGIL KYML--KMME VCRAQGFVY- ---------- 
           -----QARRK KMSRAQDGIL KYML--KMME VCRAQGFVY- ---------- 
           -----QARRK KMSRAQDGIL KYML--KMME ACSAQGFVY- ---------- 
           -----QARRK KMSRAQDGIL KYML--KMME ACSAQGFVY- ---------- 
           -----QARRK KMSRAQDGIL KYML--KMME ACSAQGFVY- ---------- 
           -----QARRK KMSRAQDGIL KYML--KMME VCNAQGFVY- ---------- 
           -----QARRK KMSRAQGGIL KYML--KMME ACNAQGFVY- ---------- 
           ---------- ---------- -------MME VCNAQGFVY- ---------- 
           -----QARRK KMSRAQDGIL KYML--KMME VCKAQGFVY- ---------- 
           -----QARRK KMSRAQDGIL KYML--KMME VCKAQGFVY- ---------- 
           -----QARRK KMSRAQDGIL KYML--KMME VCKAQGFVY- ---------- 
           -----QARRK KMSRAQDGIL KYML--KMME VCNAQGFVY- ---------- 
           -----QARRK KMSRAQDGIL KYML--KMME VCKAQGFVY- ---------- 
           -----QSQRK KMSRAQDAIL KYML--RMME VCKAEGFVY- ---------- 
           -----QSQRK KMSRAQDAIL KYML--RMME VCKAEGFVY- ---------- 
           -----QSQRK KMSRAQDAIL KYML--RMME VCKAEGFVY- ---------- 
           -----QARRK RMSRAQDGIL KYML--KMME VCKAKGFVY- ---------- 
           -----QARRK KMSRAQDGIL KYML--KMME VCKAQGFVY- ---------- 
           -----QARRK KMSRAQDGIL KYML--KMME VCKAQGFVY- ---------- 
           -----QARRK KMSRAQDGIL KYML--KMME VCKAQGFVY- ---------- 
           -----QARRK KMSRAQDGIL KYML--KMME VCKAQGFVY- ---------- 
           -----QARRK KMSRAQDGIL KYML--KMME VCKAQGFVY- ---------- 
           -----QARRK KMSRAQDGIL KYML--KMME VCKAQGFVY- ---------- 
           -----QARRK KMSRAQDGIL KYML--KMME VCKAQGFVY- ---------- 
           -----QARRK KMSRAQDGIL KYML--KMME VCKAQGFVY- ---------- 
           -----QARRK KMSRAQDGIL KYML--KMME VCKAQGFVY- ---------- 
           -----QARRK KMSRAQDGIL KYML--KMME VCKAQGFVY- ---------- 
           -----QARRK KMSRAQDGIL KYML--KMME VCKAQGFVY- ---------- 
           -----QARRK KMSRAQDGIL KYML--KMME VCKAQGFVY- ---------- 
           -----QARRK KMSRAQDGIL KYML--KMME VCKAQGFVY- ---------- 
           -----QARRK KMSRAQDGIL KYML--KMME VCKAQGFVY- ---------- 
           -----QARRK KMSRAQDGIL KYML--KMME VCKAQGFVY- ---------- 
           -----QARKK KMSRAQDGIL KYML--KMME VCKAQGFVY- ---------- 
           -----QARRK KMSRAQDGIL KYML--KMME VCKAQGFVY- ---------- 
           -----QARRK KMSRAQDGIL KYML--KMME VCKAQGFVY- ---------- 
           -----QARRK KMSRAQDGIL KYML--KMME VCKAQGFVY- ---------- 
           -----QARRK KMSRAQDGIL KYML--KMME VCKAQGFVY- ---------- 
           -----QARRK KMSRAQDGIL KYML--KMME VCKAQGFVY- ---------- 
           -----QARRK KMSRAQDGIL KYML--KMME VCKAQGFVY- ---------- 
           -----QARRK KMSRAQDGIL KYML--KMME VCKAQGFVY- ---------- 
           -----QARRK KMSRAQDGIL KYML--KMME VCKAQGFVY- ---------- 
           -----QARRK KMSRAQDGIL KYML--KMME VCKAQGFVY- ---------- 
           -----QARRK KMSRAQDGIL KYML--KMME VCKAQGFVY- ---------- 
           -----QSRRK KMSRVQDGIL KYML--KMME VCNAQGFVY- ---------- 
           ---------- -----RDIVL KQLS--KMME VCKAQGFVY- ---------- 
           -----KARQK KMSRLQDIVL KQLS--KMME VCKAQGFVY- ---------- 
           -----QARRK KMSRAQDGIL KYML--KMME VCKAQGFVY- ---------- 
           -----HARRK KMSRAQDGIL KYML--KMME VCNAQGFVY- ---------- 
           -----QARRK KMSRAHDGIL KYML--KMME VCKAQGFVY- ---------- 
           -----QARRK KMSRAHDGIL KYML--KMME VCKAQGFVY- ---------- 
           -----QARRK KMSRAHDGIL KYML--KMME VCKAQGFVY- ---------- 
           -----QARRK KMSRAHDGIL KYML--KMME VCKAQGFVY- ---------- 
           -QSQEQVRRK NMSTTQDGIL EYML--KIME VCKAQ----- ---------- 
           --REQQSRRR KMSRAHDAIL KYVL--KIME VCKAQGFVY- ---------- 
           APMMLPLCRK KMSRAHDGIL KYML--KMME VCKAQGFVYG IIPEKGKPVG 
           ---------- ---------- ---------- ---------- ---------- 
           --------RK KMSRAHDGIL KYML--KMME VCKAQGFVY- ---------- 
           --------RK KMSRAQDAIL KYML--KMME VCKAQGFVY- ---------- 

           ---------- ---------- ---------- ---------- ---------- 
           ---------- ---------- ---------- ---------- ---------- 
           ---------- ---------- ---------- ---------- ---------- 
           ---------- ---------- ---------- ---------- ---------- 
           ---------- ---------- ---------- ---------- ---------- 
           ---------- ---------- ---------- ---------- ---------- 
           ---------- ---------- ---------- ---------- ---------- 
           ---------- ---------- ---------- ---------- ---------- 
           ---------- ---------- ---------- ---------- ---------- 
           ---------- ---------- ---------- ---------- ---------- 
           ---------- ---------- ---------- ---------- ---------- 
           ---------- ---------- ---------- ---------- ---------- 
           ---------- ---------- ---------- ---------- ---------- 
           ---------- ---------- ---------- ---------- ---------- 
           ---------- ---------- ---------- ---------- ---------- 
           ---------- ---------- ---------- ---------- ---------- 
           ---------- ---------- ---------- ---------- ---------- 
           ---------- ---------- ---------- ---------- ---------- 
           ---------- ---------- ---------- ---------- ---------- 
           ---------- ---------- ---------- ---------- ---------- 
           ---------- ---------- ---------- ---------- ---------- 
           ---------- ---------- ---------- ---------- ---------- 
           ---------- ---------- ---------- ---------- ---------- 
           ---------- ---------- ---------- ---------- ---------- 
           ---------- ---------- ---------- ---------- ---------- 
           ---------- ---------- ---------- ---------- ---------- 
           ---------- ---------- ---------- ---------- ---------- 
           ---------- ---------- ---------- ---------- ---------- 
           ---------- ---------- ---------- ---------- ---------- 
           ---------- ---------- ---------- ---------- ---------- 
           ---------- ---------- ---------- ---------- ---------- 
           ---------- ---------- ---------- ---------- ---------- 
           ---------- ---------- ---------- ---------- ---------- 
           ---------- ---------- ---------- ---------- ---------- 
           ---------- ---------- ---------- ---------- ---------- 
           ---------- ---------- ---------- ---------- ---------- 
           ---------- ---------- ---------- ---------- ---------- 
           ---------- ---------- ---------- ---------- ---------- 
           ---------- ---------- ---------- ---------- ---------- 
           ---------- ---------- ---------- ---------- ---------- 
           ---------- ---------- ---------- ---------- ---------- 
           ---------- ---------- ---------- ---------- ---------- 
           ---------- ---------- ---------- ---------- ---------- 
           ---------- ---------- ---------- ---------- ---------- 
           ---------- ---------- ---------- ---------- ---------- 
           ---------- ---------- ---------- ---------- ---------- 
           ---------- ---------- ---------- ---------- ---------- 
           ---------- ---------- ---------- ---------- ---------- 
           ---------- ---------- ---------- ---------- ---------- 
           ---------- ---------- ---------- ---------- ---------- 
           ---------- ---------- ---------- ---------- ---------- 
           ---------- ---------- ---------- ---------- ---------- 
           ---------- ---------- ---------- ---------- ---------- 
           ---------- ---------- ---------- ---------- ---------- 
           ---------- ---------- ---------- ---------- ---------- 
           ---------- ---------- ---------- ---------- ---------- 
           ---------- ---------- ---------- ---------- ---------- 
           ---------- ---------- ---------- ---------- ---------- 
           ---------- ---------- ---------- ---------- ---------- 
           ---------- ---------- ---------- ---------- ---------- 
           ---------- ---------- ---------- ---------- ---------- 
           ---------- ---------- ---------- ---------- ---------- 
           ---------- ---------- ---------- ---------- ---------- 
           ---------- ---------- ---------- ---------- ---------- 
           ---------- ---------- ---------- ---------- ---------- 
           ---------- ---------- ---------- ---------- ---------- 
           ---------- ---------- ---------- ---------- ---------- 
           ---------- ---------- ---------- ---------- ---------- 
           ---------- ---------- ---------- ---------- ---------- 
           ---------- ---------- ---------- ---------- ---------- 
           ---------- ---------- ---------- ---------- ---------- 
           ---------- ---------- ---------- ---------- ---------- 
           ---------- ---------- ---------- ---------- ---------- 
           ---------- ---------- ---------- ---------- ---------- 
           ---------- ---------- ---------- ---------- ---------- 
           ---------- ---------- ---------- ---------- ---------- 
           ---------- ---------- ---------- ---------- ---------- 
           ---------- ---------- ---------- ---------- ---------- 
           ---------- ---------- ---------- ---------- ---------- 
           ---------- ---------- ---------- ---------- ---------- 
           ---------- ---------- ---------- ---------- ---------- 
           ---------- ---------- ---------- ---------- ---------- 
           ---------- ---------- ---------- ---------- ---------- 
           ---------- ---------- ---------- ---------- ---------- 
           ---------- ---------- ---------- ---------- ---------- 
           ---------- ---------- ---------- ---------- ---------- 
           ---------- ---------- ---------- ---------- ---------- 
           ---------- ---------- ---------- ---------- ---------- 
           ---------- ---------- ---------- ---------- ---------- 
           ---------- ---------- ---------- ---------- ---------- 
           ---------- ---------- ---------- ---------- ---------- 
           ---------- ---------- ---------- ---------- ---------- 
           ---------- ---------- ---------- ---------- ---------- 
           ---------- ---------- ---------- ---------- ---------- 
           ---------- ---------- ---------- ---------- ---------- 
           ---------- ---------- ---------- ---------- ---------- 
           ---------- ---------- ---------- ---------- ---------- 
           ---------- ---------- ---------- ---------- ---------- 
           ---------- ---------- ---------- ---------- ---------- 
           ---------- ---------- ---------- ---------- ---------- 
           ---------- ---------- ---------- ---------- ---------- 
           ---------- ---------- ---------- ---------- ---------- 
           ---------- ---------- ---------- ---------- ---------- 
           ---------- ---------- ---------- ---------- ---------- 
           ---------- ---------- ---------- ---------- ---------- 
           ---------- ---------- ---------- ---------- ---------- 
           ---------- ---------- ---------- ---------- ---------- 
           ---------- ---------- ---------- ---------- ---------- 
           ---------- ---------- ---------- ---------- ---------- 
           ---------- ---------- ---------- ---------- ---------- 
           ---------- ---------- ---------- ---------- ---------- 
           ---------- ---------- ---------- ---------- ---------- 
           ---------- ---------- ---------- ---------- ---------- 
           ---------- ---------- ---------- ---------- ---------- 
           ---------- ---------- ---------- ---------- ---------- 
           ---------- ---------- ---------- ---------- ---------- 
           ---------- ---------- ---------- ---------- ---------- 
           ---------- ---------- ---------- ---------- ---------- 
           ---------- ---------- ---------- ---------- ---------- 
           ---------- ---------- ---------- ---------- ---------- 
           ---------- ---------- ---------- ---------- ---------- 
           ---------- ---------- ---------- ---------- ---------- 
           ---------- ---------- ---------- ---------- ---------- 
           ---------- ---------- ---------- ---------- ---------- 
           ---------- ---------- ---------- ---------- ---------- 
           ---------- ---------- ---------- ---------- ---------- 
           ---------- ---------- ---------- ---------- ---------- 
           ---------- ---------- ---------- ---------- ---------- 
           ---------- ---------- ---------- ---------- ---------- 
           ---------- ---------- ---------- ---------- ---------- 
           ---------- ---------- ---------- ---------- ---------- 
           ---------- ---------- ---------- ---------- ---------- 
           ---------- ---------- ---------- ---------- ---------- 
           ---------- ---------- ---------- ---------- ---------- 
           ---------- ---------- ---------- ---------- ---------- 
           ---------- ---------- ---------- ---------- ---------- 
           ---------- ---------- ---------- ---------- ---------- 
           ---------- ---------- ---------- ---------- ---------- 
           ---------- ---------- ---------- ---------- ---------- 
           ---------- ---------- ---------- ---------- ---------- 
           ---------- ---------- ---------- ---------- ---------- 
           ---------- ---------- ---------- ---------- ---------- 
           ---------- ---------- ---------- ---------- ---------- 
           ---------- ---------- ---------- ---------- ---------- 
           ---------- ---------- ---------- ---------- ---------- 
           ---------- ---------- ---------- ---------- ---------- 
           ---------- ---------- ---------- ---------- ---------- 
           ---------- ---------- ---------- ---------- ---------- 
           ---------- ---------- ---------- ---------- ---------- 
           ---------- ---------- ---------- ---------- ---------- 
           ---------- ---------- ---------- ---------- ---------- 
           ---------- ---------- ---------- ---------- ---------- 
           ---------- ---------- ---------- ---------- ---------- 
           ---------- ---------- ---------- ---------- ---------- 
           ---------- ---------- ---------- ---------- ---------- 
           ---------- ---------- ---------- ---------- ---------- 
           ---------- ---------- ---------- ---------- ---------- 
           ---------- ---------- ---------- ---------- ---------- 
           ---------- ---------- ---------- ---------- ---------- 
           ---------- ---------- ---------- ---------- ---------- 
           ---------- ---------- ---------- ---------- ---------- 
           ---------- ---------- ---------- ---------- ---------- 
           ---------- ---------- ---------- ---------- ---------- 
           ---------- ---------- ---------- ---------- ---------- 
           ---------- ---------- ---------- ---------- ---------- 
           ---------- ---------- ---------- ---------- ---------- 
           ---------- ---------- ---------- ---------- ---------- 
           ---------- ---------- ---------- ---------- ---------- 
           ---------- ---------- ---------- ---------- ---------- 
           ---------- ---------- ---------- ---------- ---------- 
           ---------- ---------- ---------- ---------- ---------- 
           ---------- ---------- ---------- ---------- ---------- 
           ---------- ---------- ---------- ---------- ---------- 
           ---------- ---------- ---------- ---------- ---------- 
           ---------- ---------- ---------- ---------- ---------- 
           ---------- ---------- ---------- ---------- ---------- 
           ---------- ---------- ---------- ---------- ---------- 
           ---------- ---------- ---------- ---------- ---------- 
           GSSENLRAWW KDKVRFDRNG PAAMAQYQAE RAPGGVKRES VEVDTHTAGS 
           ---------- ---------- ---------- ---------- ---------- 
           ---------- ---------- ---------- ---------- ---------- 
           ---------- ---------- ---------- ---------- ---------- 

           ---------- -------RSG G--------G AGQL--SAAA PT-----PH- 
           ------GIIP EK--GKPVSG ASNNNRVMEG EGPL--RSER PR-----RHG 
           ------GIIP EK--GKPVSG ASNNIRAWWK EKVR--FDRN GP-----AAM 
           ---------- ---------- ---------- ---------- ---------- 
           ------GIVP EK--GKPITG SSDSLRRWWK ENVQ--FDQN AP-----DAI 
           ------GIVP EK--GKPVTG SSDSLRRWWK ENVQ--FDQT AP-----NAV 
           ------GIIP EK--GKPVTG SSDSLREWWR GSVK--FEQS AP-----QAL 
           ------GIVP EK--GKAMTG SSDSLREWWK GKVK--FDQM AP-----VAI 
           ------GIVP EK--GKAMTG SSDSLREWWK GKVK--FDQM AP-----VAI 
           ------GIVP ER--GKPVTG SSDSLREWWK GKVK--FDQV AP-----VAV 
           ------GILP GE--GTPLTG SSESLRTWWK DTVV--FDKN AP-----AAI 
           ------GILP EN--GTPLTG SSESLRTWWK DTVV--FDKN AP-----AAI 
           ------GIVP EKGTGTPLSG SSESLRKWWK ETVE--FDKN AP-----AAI 
           ------GIVP EK--GKPVTG SSDSLRKWWK EKAA--FDKN AP-----AAI 
           ------GIVP EK--GKPVTG SSDSLRKWWK EKVQ--FDKS AP-----LAV 
           ------GIVT EK--GKPITG SSDSLRKWWK EKVH--FDKD AP-----LAI 
           ------GIVP EK--GKPVTG SSDSLREWWK DKAR--FDHN AP-----IAI 
           ------GIVG EK--GKPVCG SSDSLREWWK EKVR--FEQS AP-----AAI 
           ------GIVP EK--GKPVTG SSDSLREWWK DKVR--FEKN AP-----NAI 
           ------GIVS EK--GKLVSG CSDSLQQWWM EKVR--FDQN AP-----IAI 
           ------GIIP EK--GKPVSS YSDSLREWWK DQIR--FDQN AP-----VAI 
           ------GIIP EK--GKPMSG SSGSLRKWWK DQIR--FDQN AP-----VAV 
           ------GIVP EK--GKPVTG SSDSLREWWK EKVK--FDQN AP-----GAI 
           ------GIVP EK--GKPVTG SSDSLREWWK EKVK--FDQN AP-----SSI 
           ------GIVD ES--GVPVSG SSDSLRGWWK DDVA--FDRA GP-----TAL 
           ------GVVN ES--GVPVSG SSDSLRGWWK DEVG--FERA GP-----LAL 
           ------GIVD ET--GMPVSG SSDSLRGWWK EDVG--FERT GP-----TAL 
           ------GIVD ET--GMPVSG SSDSLRGWWK EDVG--FERT GP-----TAL 
           ------GIVD ET--GMPVSG SSDSLRGWWK EDVG--FERT GP-----TAL 
           ------GVID EA--GEPMSG SSDSLRGWWK ENVS--FDRA GP-----MGL 
           ------GVID EA--GEPMSG SSDSLRGWWK ENVS--FDRA GP-----MGL 
           ------GVID EA--GEPMSG SSDSLRGWWK ENVS--FDRA GP-----MGL 
           ------GVID EA--GQPMSG SSDSLRGWWK DNVS--FDRA GP-----MAL 
           ------GVIN EA--GEPMLG SSDSLRGWWK DNVS--FDRA GP-----MAL 
           ------GIID EA--GDPMSG SSDSLRGWWK DNVS--FDRS GP-----MA- 
           ------GVID EA--GEPTSG SSDSLRGWWK DKVV--FDRR GP-----KAL 
           ------GVID EA--GEPTSG SSDSLRGWWK DKVV--FDRT GP-----MAL 
           ------GVID EA--GEPTSG SSDSLRGWWK DKVV--FDRT GP-----KAL 
           ------GIVP ER--GDPVTG SSENLKSWWK DSVA--FDRN AP-----AAI 
           ------GIIP DK--GKPVSG ASDNLRGWWK ERVK--FDRN GP-----AAM 
           ------GIIP EK--GKPVSG ASDNLRGWWK EKVR--FDHN GP-----TAV 
           ------GIIP EK--GKPVTG ASDNLRGWWK EKVR--FDHN GP-----VAA 
           ------GIIS EA--GKTITG SSDNLRAWWK DQVR--FSHS AP-----KAL 
           ------GIIP EK--GKPVSG ASDSLRAWWK EKVR--FDRN GP-----AAL 
           ------GIVP YK--GKPVSG VSNNLRKWWK ETVR--FDRN GP-----AAI 
           ------GIVP YK--GKPVIG ASNNLRKWWK ETVR--FDRN GP-----AAI 
           ------GIVP YK--GKPVSG ASNNLLKWWK EIVR--FRQN GP-----AAI 
           ------GIVT ND--GKSIVA SSENLREWWK EKVK--FLEN AP-----RAI 
           ------GIVP EK--GKPVSG SSDNLRAWWK DKVR--FDKN AP-----VAI 
           ------GIVL EN--GKTVAG SSDNLREWWK DKVR--FDRN GP-----AAI 
           ------GIIP EK--GKPVGG SSDNLRAWWK DKVR--FDRN GP-----AAI 
           ------GIIP EK--GKPVSG ASDNIRAWWK EKVK--FDKN GP-----AAI 
           ------GIIP EK--GKPVSG ASDNIRAWWK EKVR--FDRN GP-----LAI 
           ------GIIP EK--GKPVSG ASDNIRAWWK EKVR--FDRN GP-----AAI 
           ------GIIP EK--GKPVSG ASDNIRAWWK EKVR--FDRN GP-----AAI 
           ------GIIP EK--GKPVSG ASDNIRAWWK EKVR--FDRN GP-----AAI 
           ------GIIP EK--GKPVSG ASDNIRAWWK EKVR--FDRN GP-----AAI 
           ------GIIP EK--GKPVSG ASDNIRAWWK EKVK--FDKN GP-----AAI 
           ------GIIP DK--GKPVSG ASDNIRAWWK EKVR------ ---------- 
           ------GIVL ET--GKPVSG ASDNMRAWWK EKVK--FDKN GP-----AAI 
           ------GIIP EK--GKPVSG ASDNIRAWWK EKVK--FDKN GP-----SAI 
           ------GIIP EK--GKPVSG ASDNIRAWWK EKVK--FDKN GP-----AAI 
           ------GIIP EK--GKPVSG ASDNIRAWWK EKVR--FDKN GP-----AAI 
           ------GIIP EK--GKPVSG ASDNIRAWWK EKVK--FDKN GP-----AAI 
           ------GIIP EK--GKPVSG ASDNIRAWWK EKVK--FDKN GP-----AAI 
           ------GIIP DK--GKPVSG ASDNIRAWWK EKVK--FDKN GP-----AAI 
           ------GIIP DK--GKPVSG ASDNIRAWWK EKVK--FDKN GP-----AAI 
           ------GIIP DK--GKPVSG ASDNIRAWWK EKVK--FDKN GP-----AAI 
           ------GIIP HK--GKPVSG ASDNIRAWWK EKVR--FDVN GP-----VAI 
           ------GIIP EK--GKPVSG ASDNIRAWWK DKVK--FDKN GP-----AAI 
           ------GIIP EK--GKPVSG ASDNIRAWWK EKVK--FDKN GP-----AAI 
           ------GIIP EK--GKPVSG ASDNIRAWWK EKVK--FDKN GP-----AAI 
           ------GIIP EK--GKPVSG ASDNIRAWWK EKVK--FDKN GP-----AAI 
           ------GIIP DK--GKPVSG ASDNIRAWWK EKVK--FDKN GP-----AAI 
           ------GIIP DK--GKPVSG ASDNIRAWWK EKVK--FDKN GP-----AAI 
           ------GIVP DK--GKPVSG ASDNLRAWWK EKVK--FDKN GP-----SAI 
           ------GIIP EK--GKPVSG ASDNIRSWWK EKVK--FDKN GP-----AAI 
           ------GIIP EK--GKPVSG SSDNIRAWWQ EKVK--FDKN GP-----AAI 
           ------GIVP EK--GKAVSG ASDNLRAWWK EKVN--FDKN GP-----AAI 
           ------GIIP EK--GKPVSG SSDNIRAWWK EKVR--FDKN GP-----AAI 
           ------GIIP EK--GKPVSG SSDNIRAWWK EKVR--FDKN GP-----AAI 
           ------GIIP EK--GKPVSG ASDNVRAWWK EKVK--FDKN GP-----AAI 
           ------GIIP EK--GKPVSG ASDNIRAWWK EKVK--FDKN GP-----AAI 
           ------GIIP EK--GKPVSG SSDNIRAWWK EKVK--FDKN GL-----AAI 
           ------GIIP EK--GKPVSG ASDNIRAWWK EKVK--FDKN GP-----AAI 
           ------GIIP EK--GKPVSG TSDNIRAWWK EKVK--FDKN GP-----AAI 
           ------GIIP EK--GKPVSG ASDNIRAWWK EKVK--FDKN GP-----AAI 
           ------GIIP EK--GKPVSG ASDNIRAWWK EKVK--FDKN GP-----AAI 
           ------GIIP EK--GKPVSG SSDNLRAWWK EKVK--FDKN GP-----AAI 
           ------GIIP DK--GKPVSG SSDNIRAWWK EKVK--FDKN GL-----AAI 
           ------GIIP EK--GKPVSG SSDNIRAWWK EKVK--FDKN GP-----AAI 
           ------GIIP EK--GKPVSG ASDNIRAWWK EKVK--FDKN GP-----AAI 
           ------GIIP EK--GKPVSG SSDNIRAWWK EKVK--FDKN GP-----AAI 
           ------GIVP EK--GKPVSG ASDNMRAWWK EKVK--FDRN GP-----AAI 
           ------GIIP EK--GKPVSG ASDNLRAWWK ERVR--FDRN GP-----AAI 
           ------GIIP EK--GKPVSG ASDNLRAWWK EKVR--FDRN GP-----AAI 
           ------GIIP EK--GKPVSG ASDNLRAWWK EEVK--FDRN GP-----AAI 
           ------GIIP EK--GKPVSG ASDNLRAWWK EKVK--FDRN GP-----AAI 
           ------GIIP EK--GKPVSG ASDNLRAWWK EKVR--FDRN GP-----AAV 
           ------GIIP EK--GKPVSG ASDNLRAWWK EKVR--FDRN GP-----AAI 
           ---------- ---------- ---------- ---------- ---------- 
           ---------- ---------- ---------- ---------- ---------- 
           ------GIIP EK--GKPVSG ASDNLRAWWK EKVR--FDRN GP-----AAI 
           ------GIIP EK--GKPVSG ASDNLRAWWK EKVR--FDRN GP-----AAI 
           ------GIIP EK--GKPVGG ASDNLRAWWK EKVR--FDRN GP-----AAI 
           ------GIIP EK--GKPVSG ASDNLRGWWK EKVR--FDRN GP-----AAI 
           ------GIIP EK--GKPVSG ASDNLRGWWK EKVR--FDRN GP-----AAI 
           ------GIIP EK--GKPVSG ASDNLRGWWK EKVR--FDRN GP-----AAI 
           ------GIIP EK--GKPVSG ASDNLRGWWK EKVR--FDRN GP-----AAI 
           ------GIIP EK--GKPVSG ASDNLRGWWK EKVR--FDRN GP-----AAI 
           ------GIIP EK--GKPVSG ASDNLRGWWK EKVR--FDRN GP-----AAI 
           ------GIIP EK--GKPVSG ASDNLRGWWK EKVR--FDRN GP-----AAI 
           ------GIIP EK--GKPVSG ASDNLRGWWK DKVR--FDQN GP-----AAI 
           ------GIIP EK--GKPVSG ASDNLRGWWK EKVR--FDRN GP-----AAV 
           ------GIIP EK--GKPVSG ASDNLRGWWK EKVR--FDRN GP-----VAI 
           ------GIIP EK--GKPVSG ASDNLRGWWK EKVR--FDRN GP-----AAI 
           ------GIIP EK--GKPVSG ASDNLRGWWK EKVR--FDRN GP-----VAI 
           ------GIIP EK--GKPVSG ASDNFRGWWK EKVR--FDRN GP-----AAI 
           ------GILL EN--GKPVSG ASDNLRAWWK EKVR--FDWN GP-----AAI 
           ------GIIP EK--GKPVSG ASDNLRGWWK EKVR--FDRN GP-----AAI 
           ------GIIP EK--GKPVSG ASDNLRGWWK EKVR--FDRN GP-----AAI 
           ------GIIP EK--GKPVSG ASDNLRAWWK EKVR--FDRN GP-----AAI 
           ------GIIP EK--GKPVSG ASDNLRAWWK EKVR--FDRN GP-----AAI 
           ------GIIP EK--GKPVSG ASDNLRAWWK EKVR--FDRN GP-----AAI 
           ------GIIP EK--GKPVSG ASDNLRAWWK EKVR--FDRN GP-----AAI 
           ------GIIP EK--GKPVSG ASDNLRAWWK EKVR--FDRN GP-----AAI 
           ------GIVP EN--GKPVGG ASDNLRAWWK EKVR--FDRN AP-----AAI 
           ------GIVP EN--GKPVGG ASDNLRAWWK EKVR--FDRN AP-----AAI 
           ------GIVP EN--GKPVGG ASDNLRAWWK EKVR--FDRN AP-----AAI 
           ------GIIP EK--GKPVSG ASDNLRSWWK EKVR--FDRN GP-----AAI 
           ------GIIP EN--GKPVTG ASDNLRAWWK EKVR--FDRN GP-----AAA 
           ------GIIP EN--GKPVTG ASDNLRAWWK EKVR--FDRN GP-----AAA 
           ------GIIP EN--GKPVTG ASDNLRAWWK EKVR--FDRN AP-----AAI 
           ------GIIP EN--GKPVTG ASDNLRAWWK EKVR--FDRN AP-----AAI 
           ------GIIP EN--GKPVTG ASDNLRAWWK EKVR--FDRN AP-----AAI 
           ------GIIP EK--GKPVTG ASDNLRAWWK EKVR--FDRN GP-----AAI 
           ------GIIP EK--GKPVSG ASDNLRAWWK EKVR--FDRN GP-----AAI 
           ------GIVP KK--GKPVTG ASDNLREWWK GKVR--FGRN GP-----AAI 
           ------GIVP KK--GKPVTG ASDNLREWWK GKVR--FGRN GP-----AAI 
           ------GIVP KK--GKPVTG ASDNLREWWK GKVR--FGRN GP-----AAI 
           ------GIIP EN--GKPVTG ASDSLREWWK EKVR--FDHN GP-----AAI 
           ------GIIP EK--GKPVSG ASDNLRAWWK EKVR--FDRN GP-----AAI 
           ------GIIP EK--GKPVSG ASDNLRAWWK EKVR--FDRN GP-----AAI 
           ------GIIP EK--GKPVSG ASDNLRAWWK EKVR--FDRN GP-----AAI 
           ------GIIP EK--GKPVSG ASDNLRAWWK EKVR--FDRN GP-----AAI 
           ------GIIP EN--GKPVTG ASDNLRAWWK ERVR--FDRN GP-----AAI 
           ------GIIP EK--GKPVSG ASDNLREWWK DKVR--FDRN GP-----AAI 
           ------GIIP EK--GKPVGG ASDNLREWWK DKVR--FDRN GP-----AAI 
           ------GIIP EK--GKPVTG ASDNLREWWK DKVR--FDRN GP-----AAI 
           ------GIIP EK--GKPVSG ASDNLREWWK DKVR--FDRN GP-----AAI 
           ------GIIP EK--GKPVSG ASDNLREWWK NKVR--FDRN GP-----AAI 
           ------GIIP EK--GKPVSG ASDNLREWWK DKVR--FDRN GP-----AAI 
           ------GIIP EK--GKPVSG ASDNLREWWK DKVR--FDRN GP-----AAI 
           ------GIIP EK--GKPVSG ASDNLREWWK DKVR--FDRN GP-----AAI 
           ------GIIP EK--GKPVTG ASDNLREWWK DKVR--FDRN GP-----AAI 
           ------GIIP EK--GKPVTG ASDNLREWWK DKVR--FDRN GP-----AAI 
           ------GIIP EK--GKPVTG ASDNLREWWK DKVR--FDRN GP-----AAI 
           ------GIIP EK--GKPVTG ASDNLREWWK DKVR--FDRN GP-----AAI 
           ------GIIP EK--GKPVTG ASDNLREWWK DKVR--FDRN GP-----AAI 
           ------GIIP EK--GKPVTG ASDNLREWWK DKVR--FDRN GP-----AAI 
           ------GIIP EK--GKPVTG ASDNLREWWK DKVR--FDRN GP-----AAI 
           ------GIIP EK--GKPVTG ASDNLREWWK DKVR--FDRN GP-----AAI 
           ------GIIP EK--GKPVTG ASDNLREWWK DKVR--FDRN GP-----AAI 
           ------GIIP EK--GKPVGG ASDNLREWWK DKVR--FDRN GP-----AAI 
           ------GIIP EK--GKPVSG SSDNLREWWK EKVR--FDRN GP-----AAI 
           ------GIIP EK--GKPVTG ASDNLREWWK DKVR--FDRN GP-----AAI 
           ------GIIP EN--GKPVTG ASDNLREWWK DKVR--FDRN GP-----AAI 
           ------GIIP EK--GKPVGG ASDNLREWWK DKVR--FDRN GP-----AAI 
           ------GIIT EN--GKPVSG ASENLRAWWK EGVR--FDEN AI-----AVI 
           ------GIIT EN--GKPVSG ASENLRAWWK EGVR--FDEN AI-----AVI 
           ------GIIP EN--GKPVSG ASDNLRAWWK EKVRD-YDVD GVEDDQTVEL 
           ------GIIP EN--GKPVGG ASDNLRGWWK EKVR--FDRN GP-----AAI 
           ------GIIP EK--GKPVGG SSDNLRAWWK DRVR--FDRN GP-----LAA 
           ------GIIP EK--GKPVGG SSDNLRAWWK DKVR--FDRN GP-----LAA 
           ------GIIP EK--GKPVGG SSENLRAWWK DKVR--FDRN GP-----LAA 
           ------GIIP EK--GKPVGG SSENLRAWWK DKVR--FDRN GP-----LAA 
           -------EVK SK--TQEISS RKTVDRNKLD QDTCA-NPRR NP-------- 
           ------GIIP EK--GKPITG SSESLRKWWK EEACF-D--Q NG-------- 
           LTDLQLGLAP GE--EAPPYR KPHDLKKAWK VCVLTAVIKH MS-----PDI 
           -----LGLAP GE--EAPPYR KPHDLKKAWK VCVLTAVIKH MS-----PDV 
           ------GIIP EK--GKPVGG SSENLRAWWK DKVR--FDRN GP-----AAM 
           ------GIIP EK--GKPVSG ASDNLRAWWK EKVR--FDRN GP-----AAI 

           ---------- ---------- ---------T LQEL--QDTT --LGSLLSAL 
           QVRGH----- ---------L LQIRRRRWPA LRRR--PDAT HFPGAPGHHA 
           AKYEA----- ---------E HGICSRSGGG AGQLSAAAPT PHTLQELQGT 
           ---------- ---------- ---------- ---------- ---------- 
           TDYLALAAAA AAAEL--IDK SSSSSSLLHM LQELQDTT-- -LGSLLS-AL 
           SDYLTLAAAQ LISS----NE SLDPNSYIHM LHELQDTT-- -LGSLLS-AL 
           QHLIVPAILG CAGAV--NGE NS--ASTLHM LQELQDTT-- -LGSLLS-AL 
           AEFLP---KI IQE-----GG VDPN-SLLYL LQGIPDTI-- -LGSLLS-AL 
           AEFLP---KI IQE-----GG VDPN-SLLYL LQGIPDTI-- -LGSLLS-AL 
           AEFL----RV LEQ-----GE FDPT-SCMHF LQDLRDTT-- -LGSLLS-AL 
           AELLL--PEI AAA-----GV LDPV-SCMHL LQELQDTT-- -LGSILS-AL 
           AELL---PEI AAA-----GV LDPV-SCMHL LQELQDTT-- -LGSILS-AL 
           AQIV---VEE TAA-----GK MDPI-SCMYL LQELPDAT-- -LGSILS-AL 
           AEFLPKIVEQ TAA-----GN LDPI-SCMYL LQELPDTT-- -LGSILS-AL 
           DEFLP---II VEQ-----GE LDPI-SCMHL LHDLQDTT-- -LGSLLS-AL 
           AEFLP---AI IEQ-----SE LDPI-SCMHL LHELQDTT-- -LGSLLS-AL 
           AKYLP---AL IFE-----GE SDHG-SYAHL LHELQDTT-- -LGSLLS-AL 
           ADFLP---KL VED-----NI ILDTSSHIHH LEDLRDGT-- -LSTLLS-TL 
           AAFLP---KL VEE-----NV LVPN-SCMDL LNDLQDTT-- -LGSLLS-SL 
           AKSLP---KL VEEE----NM LDPNASFMCL LEELQDTT-- -LSSILS-AL 
           SKYLP----V LEN------D LDIS-SYIHL LQDLQDSTCT RLSSLCSHAR 
           SKYLP----L LSKD----ID LDIA-SYIHL LQDLQDST-- -LGSLLS-AL 
           AKYMP----L LETD-----E LDPS-SYIHL LNDLQDTT-- -LSSLLS-AL 
           AEYLP----L LETD-----E LDPS-SYIHL LNDLQDTT-- -LSSLLS-AL 
           S--GR---GG RGS----PRS PAAAASFLHG LLDIQDST-- -LGSLLS-AL 
           S--VA---AA AGLDD--PGS P-MAASFLHG LHDIQDST-- -LGSLLS-AL 
           A--GP---ST ALE------S P--GSSFLHG LLDIQDST-- -LGSLLS-AL 
           A--GP---ST ALE------S P--GSSFLHG LLDIQDST-- -LGSLLS-AL 
           A--GP---ST ALE------S P--GSSFLHG LLDIQDST-- -LGSLLS-AL 
           ---------A GP--M--GES PVALASSLHR LQDIQDST-- -LGSVLS-AL 
           ---------A GP--M--GES PVALASSLHR LQDIQDST-- -LGSVLS-AL 
           ---------A GP--M--GES PIALASSLHR LQDIQDST-- -LGSVLS-AL 
           ---------I GPAAA--GDS PQAGGGGLHR LQDIQDST-- -LGSVLS-AL 
           ---------V TAP-T--GES PPGPASCLHR LQDIQDST-- -LGSVLS-AL 
           ---------V TAP-T--GES PLGAASCLHR LQDIQDST-- -LGCVLS-AL 
           ---IT---GS SAAAG--SSS PLGLASYLHR LQGIQDNT-- -LGSVLS-AL 
           S--LT---GS SAADG--STS PLGLASYLHR LQAIQDNT-- -LGSMLS-AL 
           ---IT---GS SAADG--SSS PLGLASYLHR LQGIQDNT-- -LGSVLS-AL 
           A--QS---TL AQP------N ELVLTSYIDR LRMLQDST-- -LGSLLS-AL 
           LRYDE---ET GFDDL--RNE FSGDPSSAYR LSDLPDTT-- -LGSLLS-CL 
           ERFQL---EN --SIP--LSA MNASVSSPQQ LMGFQDST-- -LGSMLS-AL 
           ERYRL---EH --NIP--SHG TYTSVSIPQL LMGFQDST-- -LGSLLS-SL 
           EDFAR---ER --CTP--GG- --RSAAPPGS LKDLSDTM-- -LGSLLS-AM 
           QRYRM---EH PVLVP--DAD CTPQISISKI LLELQDTT-- -LGSLLS-AL 
           STYQR---DS CTHVI--SKE NTSEFSVPDA LQELQDTT-- -LGSLLS-AL 
           STYQR---DS CTNVI--GKE NTSESSVPEA LQELQDTT-- -LGSLLS-AL 
           REYQT---DS STHFV--GKE NPSEFSVPGS LQELQDTT-- -LGSLLS-AL 
           EKFEK---RS PILLS--SSH NNSEISVPGA LKQLTDTI-- -LSAAIS-AL 
           GKFQAE-NSG EDSGR--DSS RRKNWSTARA LQELQDTT-- -LGSLLS-AL 
           IKHQRD-INL SD-GS--DSG SEVGDSTAQK LLELQDTT-- -LGALLS-AL 
           AKYQSEHNLS GKPDV----- PENKGPTPHT LQELQDTT-- -LGSLLS-AL 
           TKYQAEHDRK LREKG----- LKSK-SIPST LLELQDTT-- -LGSLLS-AL 
           AKYQAEHGLP PKPEG----- NITPAPTPHT LQELQDTT-- -LGSLLS-AL 
           AKYEAEHGIC SRSGGG-AGQ LSAAAPTPHT LQELQDTT-- -LGSLLS-AL 
           VKYQADHALP GKPKG----- NVSTGPTPHT LQELQDTT-- -LGSLLS-AL 
           AKYQADHALP GKPKG----- NVSTAPTPHT LQELQDTT-- -LGSLLS-AL 
           AKYQAEHSVP GKLEG----- VAAAAPTPHT LQELQDTT-- -LGSLLS-AL 
           AKYEAENFSA --GKA----- DNKG-GFN-S LQDLQDTT-- -LGSLLS-SL 
           ---------- ---------- ---------- ---------- ---------- 
           EKYDAEDFTT --GNA----- QNNGENFH-S LMGIQDAT-- -LGSLLS-SL 
           AKYEAENFAA --DKA----- QNSGSKNQCS LADLQDAT-- -LGSLLS-SL 
           AKYEAGNFAA --QNA----- QNGGSKSHHS LMDLQDAT-- -LGSLLS-SL 
           AKYEVENFAA --QNA----- QNSRSKHHHS LMDLQDAT-- -LGSLLS-SL 
           AKYEAENFAA --QSA----- QNKGGKNHHR LMDLQDAT-- -LASLLS-SL 
           AKYEAENFAA --KGA----- QNNGSKIQHS LMDLQDAT-- -LGSLLS-SL 
           AKYEVENSLL --VNA----- KSSGTMNQYS LMDLQDGT-- -LGSLLS-AL 
           AKYEVENSLL --VNA----- KSSGTMNQYS LMDLQDGT-- -LGSLLS-AL 
           AKYEVENSLL --VNA----- KSSGTMNQYS LMDLQDGT-- -LGSLLS-AL 
           AKYEVKNSML --VDA----- KRRGVLNQHS LMDLQDAT-- -LGSLLS-SL 
           VKYELENSML --SNP----- KGGGAMDQHS LMDLQDGT-- -LGSLLS-AL 
           AKYEAEHLVD --ADA----- QSSVVKNEHS LMDLQDAT-- -LGSLLS-SL 
           AKYEAEHLVD --ADA----- QSSVVKTEHS LMDLQDAT-- -LGSLLS-SL 
           AKYEAEHLVD --ADA----- QSSVVKNEHS LMDLQDAT-- -LGSLLS-SL 
           EKYESDNLVS --ATA----- QSGGTKSQHS LMDLQDAT-- -LGSLLS-SL 
           AKYESENLAS --ADA----- PSSGIKSQHS LMDLQDAT-- -LGSLLS-SL 
           TVYEEEISAT --GNK----- DNS-SKNCHS LMDLQDAT-- -LGSLLS-SL 
           AKYDAECLAI -SESD----- NIKNGNSQCS LQDLQDAT-- -LGSLLS-SL 
           AKYQADCLAM -IEAD----- NGRNGNLQSS LKDLQDAT-- -LGSLLS-SL 
           VKYEAECLAM -SVSD----- RNRNGNPCSS LQDLQDAT-- -IGSLLS-TL 
           AKYEADCLAM -SEAD----- NSRNGNSQSI LQDLQDAT-- -LGSLLS-AL 
           AKYEADCLAM -SEAD----- NSRNGNSQSI LQDLQDAT-- -LGSLLS-SL 
           AKYEAECLAM -SDAD----- NNRNGNSQSI LQDLQDAT-- -LGSLLS-SL 
           AKHEAECLAM -SDAD----- NNRNGNSQSI LQDLQDAT-- -LGSLLS-SL 
           AKYEAECLVM -TEGA----- NNGNGNGQST LQDLQDAT-- -LGSLLS-SL 
           AKYEVECAAE GHEGD----- GLRKGSSQNI LQDLQDAT-- -LGSLLS-SL 
           AKYEVECVAK -AEGD----- GFRKGSSQSI LQDLQDAT-- -LGSLLS-SL 
           TKYEAECLAK -VKEE----- RIQKGNSQSI LQDLQDAT-- -LGSLLS-SL 
           DKYEAECRVK -VEGV----- GNQNGNSQSI LQDLQDAT-- -LGSLLS-SL 
           AKYDSGCLEK ---------- ---------- ---------- ---------- 
           AKYEAECLAR -GDGV----- GSQNGNPQSV LEDLQDAT-- -LGSLLS-SL 
           AKYEAECHSK -GEGI----- SNQNGNPQSV LQDLQDAT-- -LGSLLS-SL 
           AKYEAECISL -AEGD----- GNHNGNSQNV LQDLQDAT-- -LGSLLS-SL 
           AKYEEECLAF ---GK----- SDGNRNSQFV LQDLQDAT-- -LGSLLS-SL 
           AKYQVENHSH GMQQN----- NLTVTPPSHS LQELQDTT-- -LGSLLS-SL 
           AKYQVEHMSP GKN----EC- NVSVAPIPQT LQELQDTT-- -LGSLLS-AL 
           AKYQAEHAIP GAN----ED- NVIVAPTPHT LQELQDTT-- -LGSLLS-AL 
           AKYQAEHATP GSN----ED- SMPVAPTPHT LQELRNTT-- -LGSLLS-AF 
           AKYQAEHATP GSN----ED- SMPVAPTPHT LQELRNTT-- -LGSLLS-AF 
           VKHQADNPSL RRE----DE- DQPQTSTPQT LQELQDTT-- -LGSLLS-AL 
           AKYQADNAIP GIS----DE- NSGMASTPHT LQELQDTT-- -LGSLLS-AL 
           -KYQAENAIP --------E- SPAMVSTPQT LQELQDTT-- -LGSLLS-AL 
           -KYQAENAIP --------E- SPAMVSTPQT LQELQDTT-- -LG------- 
           AKYQAENAIP GCM----EE- NSGMISTPQT LQELQDTT-- -LGSLLS-AL 
           AKYQAENAIP GTD----EE- SPAMVSTPQT LQELQDTT-- -LGSLLS-AL 
           VKYQAENSLL PSRPI-SAA- AAGGAAGPRS LQELQDTT-- -LGSLLS-AL 
           AKYQADNALP GS----NNE- TNSDISTPRT LQELQDTT-- -LGSLLS-AL 
           AKYQADNGIQ SPN----SE- LNSRFISPHS LQELQDTT-- -LGSLLS-AL 
           AKYQADNGLR GLN----NE- QNSRPVSPYS LQELQDTT-- -LGSLLS-AL 
           AKYQADNAIP GSS----SE- TIPGTVSPHS LQELQDTT-- -LGSLLS-AL 
           AKYQADNTIP GSN----NE- VVSSTVSPHS LQELQDTT-- -LGSLLS-AL 
           AKYQAENSIP GAN----NE- LNPGTASPHS LQELQDTT-- -LGSLLS-AL 
           AKYQAENSIP GAC----NE- LNAGTASPHS LQELQDTT-- -LGSLLS-AL 
           AKYQVDNAIP GSN----SD- VNAETLGPHS LMELQDTT-- -LGSLLS-AL 
           AKYQADNAIP GFD----SD- FNSGSVSPHS LQELQDTT-- -LGSLLS-AL 
           AKYQADNVIP GCS----SD- FSSGTASPHS LHELQDTT-- -LGSLLS-AL 
           AKYQADNAVP GSG----SE- INSGTASPHS LQELQDTT-- -LGSLLS-AL 
           AKYQVDNAIV GSN----SE- MSSGTASLHS LQELQDTT-- -LGSLLS-AL 
           AKYQADTAIL GSS----SE- TNSATAGLHS LQELQDTT-- -LGSLLS-AL 
           AKYQADTAIS RSS----SE- LYSETASLRS LQELQDTT-- -LGSLLS-AL 
           AKYQADNAVP GFE----SE- LASGTGSPHS LQELQDTT-- -LGSLLS-AL 
           AKYQADNAVP GFE----SE- LASGTGSPHS LQELQDTT-- -LGSLLS-AL 
           AKYQADNAVP GSE----SE- LASGTASPHS LQELQDTT-- -LGSLLS-AL 
           AKYQADNAMP GSE----SE- LASGTTSPHS LQELQDTT-- -LGSLLS-AL 
           AKYQADNAVP GSE----SE- LASGTASPHS LQELQDTT-- -LGSLLS-AL 
           AKYQADNAVP GAE----NE- LASGAASPHS LQELQDTT-- -LGSLLS-AL 
           AKYQADNAVP GAE----NE- LASGAASPHS LQELQDTT-- -LGSLLS-AL 
           AKHRSDNAAP LCG---GED- GAAAAAGPRS LHELQDTT-- -LGSLLS-SL 
           AKHRSDNAAP LCG---GED- GAGAAAGPRS LHELQDTT-- -LGSLLS-SL 
           AKHRSDNAGP LCG---GED- GAGAAAGPRS LHELQDTT-- -LGSLLS-SL 
           AKYQADNAVP GCD---GDA- GGAAPAGPHS LHELQDTT-- -LGSLLS-AL 
           AKYQADNAAA GGG---GGV- AAAALAGPHS LHVLQDTT-- -LGSLLS-AL 
           AKYQADTAAA GGGAADGCG- GADAEGQHHS LHELQDTT-- -LGSLLS-AL 
           AKYRVAHSIP GKVED----- CCDITSTPHA LQELQDTT-- -LGSLLS-AL 
           AKYRVAHSIP GKVED----- CCDITSTPHA LQELQDTT-- -LGSLLS-AL 
           AKYWIAHSIP GKVED----- CCDITSTPHA LQELQDTT-- -LGSLLS-AL 
           AKYQADNQIP GRVEE----- SSVIVSTPHT LQELQDTT-- -LGSLLS-AL 
           AKYQADHSIP GINED----- CNAMASTPHT LQELQDTT-- -LGSLLS-AL 
           SKYLAEHSIP GKNED----- SNAVASTHHT LQELQDGT-- -LGSLLS-AL 
           SKYLAEHSIP GKNED----- SNAVASTHHT LQELQDGT-- -LGSLLS-AL 
           SKYLAEHSIP GKNED----- SNAVASTHHT LQELQDGT-- -LGSLLS-AL 
           SKYLAEHPIP GKNED----- SNAVPSTPHN LQELHDAT-- -LGSLLS-AL 
           SKYQADHSIP GKNED----- CSAVVSTPHT LQELQDTT-- -LGSLLS-AL 
           SKYQADHSIP GKNED----- CSVVASTPHT LQELQDTT-- -LGSLLS-AL 
           SKYQADHSIP GKNEH----- FSAVASTPHT LQELQDTT-- -LGSLLS-AL 
           SKYQADHSIP GKNED----- FSAVASTPHT LQELQDTT-- -LGSLLS-AL 
           AKYSAENSIP GTVNEG---S LSAVVSTPRT LQELQDTT-- -LGSLLS-AL 
           AKYQADHAIP GMNEGS---- NP-VGPTPHT LQELQDTT-- -LGSLLS-AL 
           AKYQAEHAIP GKNDVS---- NP-VGPTPHT LQELQDTT-- -LGSLLS-AL 
           AKYQADNAIP GKNEGA---- NP-IGPTPHT LQELQDTT-- -LGSLLS-AL 
           SKYQADNSIP GKNEGC---- NP-VGPTPHT LQELQDTT-- -LGSLLS-AL 
           AKYQADNSIP GKSEGS---- NL-VGPTPHT LQELQDTT-- -LGSLLS-AL 
           AKYQADNSIP GKNKGS---- NL-VGPTPHT LQELQDTT-- -LGSLLS-AL 
           AKYQADNSIP GKNEGS---- DL-VGPTPHT LQELQDTT-- -LGSLLS-AL 
           AKYQADNSIP GKNEGS---- DL-VGPTPHT LQELQDTT-- -LGSLLS-AL 
           AKYQADNSIP GKNDGC---- NS-IGPTPHT LQELQDTT-- -LGSLLS-AL 
           AKYQADNLIP GKNDGC---- NN-IGPTPHT LQELQDTT-- -LGSLLS-AL 
           AKYQANNSIP GNNDGC---- NP-IGPTPHT LQELQDTT-- -LGSLLS-AL 
           AKYQADNAIP GNNDGC---- NL-IGPTPHT LQELQDTT-- -LGSLLS-AL 
           VKYQADNAIP GKNDGC---- NS-IGPTPHT LQELQDTT-- -LGSLLS-AL 
           AKYQADNAIP GKNDGC---- NS-IGPTPHT LQELQDTT-- -LGSLLS-AL 
           AKYQADNAIP GKNDGC---- NP-IGPTPHT LQELQDTT-- -LGSLLS-AL 
           TKYQADNAIP GKNDGC---- NP-IGPTPHT LQELQDTT-- -LGSLLS-AL 
           AKYQADNTIP GRNDGC---- NS-IGPTPHT LQELQDTT-- -LGSLLS-AL 
           AKYQTENCPP GKFEGG---- SAPIGPIPHT LQELQDTT-- -LGSLLS-AL 
           SKYQSENSVA GRNEAP---- NS-AGPTPHT LQELQDTT-- -LGSLLS-AL 
           AKYQSENNIS GGSNDC---- NSLVGPTPHT LQELQDTT-- -LGSLLS-AL 
           TKYQAENNIP G-IHEG---- NNPIGPTPHT LQELQDTT-- -LGSLLS-AL 
           AKYQADHFIS GANEEF---- NS-VGPTPVT LQDLQDTT-- -LGSLLS-AL 
           NNHQAE---- ---------- ---------- -------N-- -SNDDGI-QG 
           NNHQAE---- ---------- ---------- -------N-- -SNP------ 
           EECKPQP--- ---------- ---------- ------RD-- -VNNLYS-MG 
           AKHQATH--- ---------- ---------- ------VG-- -VVDEVS-LE 
           QKYAAEHCQS R-------VL VDPSISTPHT LQDLQDTT-- -LGSLLS-AL 
           AKYAAEHCLN KS------EG VECIAPTPRT LQELQDTT-- -LGSLLS-AL 
           AKYAAEHAQK KIEG------ TESSTTALHS LQELQDTT-- -LGSLLS-AL 
           AKYTAEHAQK KIEG------ TESSTTALHS LQELQDTT-- -LGSLLS-AL 
           ---------- ---------- -------PRK RVNLLKEEF- DYKGLFH-KL 
           ---------- ---------- -------PLA VS-------- EYHSTMA-AV 
           ANIRRLVRQS KCLQD----- KMTARESATW LAVLQQEEAS AARRRPQPSA 
           ANIRRLVRQS KCLQD----- KMTARESATW LAVLQQEEAS AARRRPQPSA 
           AQYQAERAPG GVKRE----- SVEVDA---- ----HMAGSL TDLQ-----V 
           AKYQVEHRVP GSTEA----- DLSPNP---- ----SSEEAL ARLQHPEASL 

           MQHCDPPQRR YPLEKGVAPP WWPSG-DEEW WPELGLPN-- -GQGPPPYKK 
           MQHCDPPQRR YPLEKGVAPP WWPSG-DEEW WPELGLPK-- -GQGPPPYKK 
           TQCSTAIQRR YPLEKGVAPP WWPSG-DEEW WPELGLPK-- -GQGPPPYKK 
           ---------- ---------- ---------- ---------- ----MDPYKK 
           MQHCMPPQRR FPLEKGIAPP WWPTG-TELW WGEQG-AAH- -EHGAPPYRK 
           MQHCVPPQRR FPLEKGLAPP WWPNG-TELW WGEQGAAAF- -EHGPPPYRK 
           MQHCIPPQRR FPLERGLHPP WWPTG-DEVW WGQQGVLAV- -EHGPPPYKK 
           MQHCAPPQRR FPLENGLPPP WWPTG-KELW WGDQGMAQ-- -EQGAPPYKK 
           MQHCVPPQRR FPLENGLPPP WWPTG-KELW WGDQGMAQ-- -EQGAPPYKK 
           MQHCMPPQRR FPLEKGLAPP WWSTG-NEIW WGDQGIAE-- -EQGPPPYRK 
           LPHCLPPQRT FPLDRGLAPP WWPTG-DELW WGIQGVAG-- -EQGPPPYRK 
           LPHCLPPQRT FPLDRGQAPP WWPTG-DELW WGQQGVAAR- -EQGPPPYRK 
           LQHCLPPQRK FPLERGQPPP WWPKG-DELW WGDQGVAQ-- -EQGPPPYRK 
           LQHCLPPQRR FPLERGLAPP WWPRG-DEMW WGLQGAAR-- -EHGPPPYRK 
           MQHCVPPQRR FPLERGLAPP WWPTG-NELW WGEQGMSQ-- -EQGPPPYRK 
           MQHCVPPQRR FPLERGQAPP WWPTG-NELW WGEQGVSQ-- -QYGPPPYRK 
           IQHCVPPQRR FPLEKGLAPP WWPTG-KEMW WGDQGLSV-- -EHGAPPYRK 
           MQHCHPPQRI FPLERGLAPP WWPTG-KELW WGDQGLSQ-- -EQGPPPYRK 
           MRHCIPPQRR FPLDKGLAPP WWPTG-TELW WGDQGFSQ-- -EEGPPPYKK 
           MQHCIPPQRR FPLDRGLAPP WWPTG-NELW CGDQGLSQ-- -EQGPPPYRK 
           MQHCAPPQRR FPLERGLSPP WWPSG-EEVW WGQQGLLAQ- -VHGPPPYRK 
           MQHCAPPQRR FPLEGGLSPP WWPNG-EEIW WGEQGLLAQ- -ENGPPPYRK 
           MQHCIPPQRR FPLERGLAPP WWPRG-AENW WGEQGFLAH- -EHGPPPYKK 
           MQHCIPPQRR FPLERGLAPP WWPTG-AENW WGEQGLLAH- -EHGPPPYKK 
           IQHCEPPQRS FPLDRGLPPP WWPTG-GEAW WGLQGEAQA- -SQGPPPYRK 
           IQHCEPPQRS FPLDRGLAPP WWPTG-REAW WGTQGEAQA- -HQGPPPYRK 
           IQHCEPPQRS FPLDRGLPPP WWPTG-QEVW WGLQGKTQA- -HQGPPPYRK 
           IQHCEPPQRS FPLDRGLPPP WWPTG-QEVW WGLQGETQA- -HQGPPPYRK 
           IQHCEPPQRS FPLDRGLPPP WWPTG-QEFW WGLQGETQA- -HQGPPPYRK 
           IQHCEPPQRS FPLERGLAPP WWPTG-HEPW WGTQGEMQA- -HQGVPPYRK 
           IQHCEPPQRS FPLERGLAPP WWPTG-HEPW WGTQGEMQA- -HQGVPPYRK 
           IQHCEPPQRS FPLERGLAPP WWPTG-HEPW WGTQGEMQA- -HQGVPPYRK 
           IQHCEPPQRS FPLERGLAPP WWPTG-EEPW WGTQGETQA- -HQGAPPYRK 
           IQHCVPPQRS FPLERGLAPP WWPTG-KEAW WGSQGEVQA- -HQGAPPYRK 
           IQHCVPPQRS FPLDRGLAPP WWPTG-DEAW WGSQGEVQA- -HQGVPPYRK 
           LQHCEPPQRN FPLERGLAPP WWPTG-KEPW WGTQGETQA- -HQGAPPYRK 
           LQHCEPPQRN FPLERGLAPP WWPTG-KELW WGTQGETQA- -HQGAPPYRK 
           LQHCEPPQRN FPLERGLAPP WWPTG-KEPW WGTQGETQA- -HQGAPPYRK 
           IQHCEPPQRR FPLERGLPPP WWPTG-EEPW WGVQGEAHA- --QGPPPYRK 
           MQHCDPPQRR YPLDKNVPPP WWPTG-LEIW WPELG-FAV- -DPGPPPYRK 
           MQQCQPPQRR FPLDRRVPPP WWPTM-EEGW WQDLGLSA-- -DQGPLPYRK 
           MQQCEPPQRR FPLDRQVPPP WWPTM-EEDW WPQLGLSR-- -GQGPVPYRK 
           MPHCNPPQRR FPLEKGVAPP WWPTG-YETW WALNDMTK-- -NVPPPPYRK 
           IQHCDPPQRR FPLERGVPPP WWPTT-KEDW WPEMGFPE-- -DQGPPPYRK 
           MPYCDPPQRR FPLEKGIPPP WWPNM-SEEW WREMGVPK-- -DPSPPPYKK 
           MPYCDPPQRR FPLEKGIPPP WWPNM-SEEW WREMSLPK-- -DPSPPPYKK 
           MPYCDPPQRR FPLEKGIPPP WWPNM-SEEW WREMGMPK-- -DPSPPPYKK 
           MRHCDPPQRR FPIEKGVAPP WWPSM-TEEW WPTLGFPV-- -DQSPPPYKK 
           MQHCDPPQRK YPLEKLVPPP WWPTG-NEEW WSEIGSQVRG AKDVPPPYKK 
           FPHCNPPQRR FPLEKGVTPP WWPTG-KEDW WDQLSLPVD- FRGVPPPYKK 
           MQHCDPPQRR FPLEKGVPPP WWPSS-EEDW WSHIGLPKGQ ---GPPPYKK 
           MQHCDPPQRK YPLEKGIAPP WWPRG-DEEW WSDLGLSNGH ---GSPPYKK 
           MQHCDPPQRR YPLEKGIPPP WWPSG-DEEW WPQVGLPKGQ ---GAPPYKK 
           MQHCDPPQRR YPLEKGVAPP WWPSG-DEEW WPELGLPKGQ ---GPPPYKK 
           MQHCDPPQRR YPLEKGVPPP WWPSG-DEEW WPQLGLPKGQ ---GAPPYKK 
           MQHCDPPQRR YPLEKGVPPP WWPSG-EEEW WPQLGLPKGQ ---GAPPYKK 
           MQHCEPPQRR YPLEKGQPPP WWPSG-NEDW WPEVGLSKGQ ---GAPPYKK 
           MQHCDPPQRK FPLEKGVAPP WWPLG-NEEW WSELGLSKRL ---DPPPYRK 
           ---------- ---------- ---------- ---------- ---------- 
           MQHCDPPQRK FPLEKGAPPP WWPSG-NEEW WTNLGLPSG- ---QVPPYRK 
           MQHCDPPQRK FPLEKGVPPP WWPSG-KEDW WIGLGLPKG- ---QGPPYKK 
           MQHCNPPQRK YPLEKGVPPP WWPSG-NENW WIGLDLPKG- ---HAPPYKK 
           MQHCDPPQRK YPLEKGISPP WWPSG-NEEW WISLGLPKG- ---QGPPYKK 
           IQHCNPPQRK YPLEKGVPPP WWPSG-NEDW WVDLGLPKG- ---QAPSYKK 
           MQHCNPPQRK YPLEKGVPPP WWPSG-NEDW WVDLGLPKG- ---QVPPYKK 
           MQHCSPQQRK YPLDKGIPPP WWPSG-NEEW WIALGLPKG- ---KTPPYRK 
           MQHCSPQQRK YPLDKGIPPP WWPSG-NEEW WIALGLPKG- ---KTPPYRK 
           MQHCSPQQRK YPLDKGIPPP WWPSG-SEEW WIALGLPKG- ---KTPPYRK 
           MQHCSPQQRK YPLDKGVPPP WWPSG-NEDW WISLGLPMG- ---ISPPYRK 
           MQHCSPQQRS YPLDKGVPPP WWPTG-NESW WPALGLPKG- ---EAPPYRK 
           MQHCNPPQRK YPLEKGTPPP WWPAG-NEEW WAALGLPRG- ---QIAPYKK 
           MQHCNPPQRK YPLEKGTPTP WWPAG-NEEW WAALGLPRG- ---QIAPYKK 
           MQHCNPPQRK YPLEKGTPPP WWPAG-NEEW WAALGLPRG- ---QIAPYKK 
           MQHCDPPQRK YPLEKGASPP WWPSG-KEEW WTALGLPSG- ---QVPPYKK 
           MQHCDPPQRK YPLERGTPPP WWPSG-NEDW WIALGLPRG- ---QIPPYKK 
           MQHCDPPQRK YPLEKGHPPP WWPSG-NEDW WMNLGLPKG- ---QVSPYKK 
           MQHCKPPQRK YPLEKGVPPP WWPTG-NEEW WVKLGLQQG- ---QSPPYKK 
           MQHCDPPQRK YPLEKRIPPP WWPTG-NEDW WVKLGLQQG- ---QSPPYKK 
           MQHCDPPQRK YPLEKRIPPP WWPTG-NEDW WVKLGLQRG- ---DSPPYKK 
           MQHCDPPQRK YPLEKGIPPP WWPNG-NEDW WSQLNLPHG- ---QSPPYKK 
           MQHCDPPQRK YPLEKGIPPP WWPTG-NEDW WSQLNLPHG- ---QSPPYKK 
           MQHCDPPQRK YPLEKGVPPP WWPTG-NEDW WVKLGLAHG- ---QSPPYKK 
           MQHCDPPQRK YPLEKGVPPP WWPTG-NEDW WVKLGLAHG- ---QIPPYKK 
           MQHCDPPQRK FPLEKGVPPP WWPSG-DEDW WSKLGLPKG- ---QNPPYKK 
           MKHCDPPQRK YPIEKGIPPP WWPTG-SEEW WAKLGLPKG- ---QSPPYKK 
           MQHCDPPQRK YPLEKGVPPP WWPTG-SEEW WVKLGLPKG- ---QRPPYKK 
           MQHCDPPQRK YPLEKGVPPP WWPTG-SEEW WMKLGLPKG- ---QSPPYKK 
           MQHCDPPQRK YPLEKGVPPP WWPSG-NEEW WIRLGLPKG- ---QNPPYKK 
           ---------- ---------- ---------- ---------- ---------- 
           MQHCDPPQRK YPLEKGISPP WWPTG-DEGW WAKMGLPKG- ---QKPPYRK 
           MQHCDPPQRK YPLEKGVSPP WWPSG-NDEW WVKMGLPKG- ---QKPPYKK 
           MQHCDPPQRK FPLDKGVPPP WWPTG-NEDW WLRLGLPQG- ---MIPPYKK 
           MQHCDPPQRK YPLEKGTPPP WWPTG-NEEW WVKLGLPKS- ---QSPPYRK 
           MQHCNPPQRR FPLEKGIPPP WWPSG-DEDW WPQSGLQKGQ ---GPPPYKK 
           MQHCDPPQRR YPLEKGVSPP WWPSG-NEDW WPQVGLPKG- QGS--PPYKK 
           MQHCDPPQRR FPLEKGISPP WWPTG-NEDW WPQVGLPKG- QGP--PPYKK 
           IKHCNPPQLR YPLGKGSPPS WWPTG-NEDW WPQLGLPKG- QGP--PPYKK 
           IKHCNPPQLR YPLGKGSPPS WWPTG-NEDW WPQLGLPKG- QGP--PPYKK 
           MQHCDPPQRR YPLDKGVPPP WWPTG-NEDW WLQLGLPQG- QGP--PPYKK 
           MQHCDPPQRR YPLEKGIAPP WWPTG-NEEW WPQLGLPKG- QGP--PPYKK 
           MQQLQTASEA VPTGERVSST VVADR-QGGL VASVGAAEG- PGS--SPLQE 
           ---CKPPQRR FPLEKGLAPP WWPTG-KEDW WPQLGLRKD- QGP--PPYKK 
           MQHCEPPQRR FPLEKGVAPP WWPTG-MEDW WPQLGLPKD- QGP--PPYKK 
           MQHCEPPQRR FPLEKGLAPP WWPTG-KEDW WPQLGLRKD- QGP--PPYKK 
           MQHCDPPQRK FPLERGIPPP WWPTG-AEEW WPQTGV---- QAA--PPYKK 
           MQHCDPPQRR FPLEKGVPPP WWPTG-NEEW WPQLGIPRE- QGP--PPYKK 
           MQHCDPPQRR FPLEKGIPPP WWPTG-KEDW WPQVGFSND- QPP--PPYKK 
           MQHCDPPQRR FPLEKGISPP WWPTG-NEDW WPQLGFTND- QPP--PPYKK 
           MQHCDPPQRR FPLEKGVAPP WWPTG-REEW WPELGFPKD- QGP--PPYKK 
           MQHCDPPQRR FPLEKGVAPP WWPTG-REEW WPQSGIPNE- QGP--PPYKK 
           MQHCDPPQRR FPLEKGVAPP WWPTG-KEEW WPELGIPKD- QGP--PPYKK 
           MQHCDPPQRR FPLEKGVAPP WWPTG-KEEW WPDLGIPKD- QGP--PPYKK 
           MQHCDPPQRR FPLEKGIPPP WWPTG-REEW WRKLDIPKE- HGL--PPYKK 
           MQHCDPPQRR FPLEKGIPPP WWPTG-REGW WPQLGIPKE- QGP--PPYKK 
           MQHCDPPQRR FPLEKGIPPP WWPTG-REEW WPQLAIPSE- QGL--PPYKK 
           MQHCDPPQRR FPLEKGIPPP WWPTG-SEEW WPQLGIPND- QGQ--PPYKK 
           MQHCDPPQRR FPLEKGVAPP WWPTG-KEEW WPQLGIPND- QRP--PPYKK 
           MQHCNPPQRR FPLEKGVAPP WWPTG-REEW WLQLEIPKD- QGP--PPYKK 
           MQHCNPPQRR FPLEKGIAPP WWPTG-NEEW WQQPGIPND- QGP--PPYKK 
           MQHCDPPQRR YPLEKGVPPP WWPTG-DEEW WPELGIPKD- QGP--PPYKK 
           MQHCDPPQRR YPLEKGVPPP WWPTG-DEEW WPELGIPKD- QGP--PPYKK 
           MQHCDPPQRR FPLEKGISPP WWPSG-DEEW WPELGIPKD- QGP--PPYKK 
           MQHCDPPQRR FPLEKGISPP WWPSG-DEEW WPELGIPKD- QGP--PPYKK 
           MQHCDPPQRR FPLEKGISPP WWPSG-DEEW WPELGIPKD- QGP--PPYKK 
           MQHCDPPQRR YPLEKGVPPP WWPTG-DEEW WPELGIPKD- QGP--PPYKK 
           MQHCEPPQRR YPLEKGVPPP WWPTG-DEEW WPELGIPKD- QGP--PPYKK 
           MQHCDPPQRR FPLEKGVPPP WWPQGPSEAW WPEAGVPDD- LGP--PPYKK 
           MQHCDPPQRR FPLEKGVPPP WWPQGPSEAW WPEAGVPDD- LGP--PPYKK 
           MQHCDPPQRR FPLEKGVPPP WWPQGPSEAW WPEAGVPDD- LGP--PPYKK 
           MQHCDPPQRR FPLEKGVPPP WWPEG-SEAW WPEAGVPKE- LGP--PPYKK 
           MQHCDPPQRR FPLERGVPPP ---------W WPQAAVPGDL LGP--PPYKK 
           MQHCDPPQRR FPLEKGVPPP ---------W WPLAAVPGD- LGP--PPYKK 
           MQHCDPPQRR FPLEKGIPPP WWPSG-IEDW WPDLGLPKD- QVC-PP-YKK 
           MQHCDPPQRR FPLEKGIPPP WWPSG-IEDW WPDLGLPKD- QVC-PP-YKK 
           MQHCDPPQRR FPLEKGIPPP WWPSG-IEDW WPDLGLPKD- QVF-PP-YKK 
           MQHCDPPQRR FPLEKGVSPP WWPSG-KEEW WGQLGLPND- QVQ-PP-YKK 
           MQHCDPPQRR FPLEKGVPPP WWPTG-IEEW WPQLGLPKD- QGA-PP-YKK 
           LQHCNPPQRR FPLDKGVAPP WWPTG-NEEW WTQLNLPKD- QGP-PP-YKK 
           LQHCNPPQRR FPLDKGVAPP WWPTG-NEEW WTQLNLPKD- QGP-PP-YKK 
           LQHCNPPQRR FPLDKGVAPP WWPTG-NEEW WTQLNLPKD- QGP-PP-YKK 
           MQHCHPPQRR FPLEKGVAPP WWPTG-NEEW WTQLNLRKD- QGP-PP-YRK 
           MQHCDPPQRR FPLEKGVAPP WWPTG-NEEW WPQLNVPKD- QGP-PP-YKK 
           MQHCDPPQRR FPLEKGVAPP WWPTG-NEDW WPQLNLPKD- QGP-PP-YKK 
           MQHCNPPQRR FPLEKGVAPP WWPTG-NEEW WPQLNLPKD- QGP-PP-YKK 
           MQHCNPPQRR FPLEKGVAPP WWPTG-NEEW WPQLNLPQD- QCP-PP-YKK 
           MQHCNPPQRR FPLEKGVPPP WWPTG-EEEW WAQLGLPEG- ESP-PPPYKK 
           MQHCDPPQRR FPLEKGVPPP WWPTG-KEDW WPQLGLQKD- QGS--LPYKK 
           MQHCDPPQRR FPLEKGVSPP WWPTG-QEDW WPQLGLQKD- QGP--PPYKK 
           MQHCDPPQRR FPLEKGVSPP WWPNG-QEDW WPQLGLPND- QGP--PPYKK 
           MQHCDPPQRR FPLEKGVPPP WWPTG-NEEW WPQLGLQKD- QGP--PPYKK 
           MQHCDPPQRR FPLEKGVHPP WWPTG-NEEW WPQLGVQMD- QGP--PPYKK 
           MQHCDPPQRR FPLEKGVPPP WWPTG-NEEW WPQLGVQMD- QGP--PPYKK 
           MQHCDPPQRR FPLEKGVPPP WWPTG-NEEW WPQLGVQMD- QGP--PPYKK 
           MQHCDPPQRR FPLEKGVPPP WWPTG-NEEW WPQLGVQMD- QGP--PPYKK 
           MQHCDPPQRR FPLEKGVPPP WWPTG-NEEW WPQLGLPED- QGP--PPYKK 
           MQHCDPPQRR FPLEKGVPPP WWPTG-NEEW WPQLGLPKD- QGP--PPYKK 
           MQHCDPPQRR FPLEKGVHPP WWPTG-NEEW WPHLGLPKD- QGP--PPYKK 
           MQHCDPPQRR FPLEKGVPPP WWPTG-TEEW WPQLGLPKD- QGP--PSYKK 
           MQHCDPPQRR FPLEKGVPPP WWPTG-NEEW WPQIGLPKD- QSP--PPYKK 
           MQHCDPPQRR FPLEKGVPPP WWPTG-NEEW WPQIGLPKD- QGP--PPYKK 
           MQHCDPPQRR FPLEKGVCPP WWPTG-NEEW WPQIGLPKD- QGP--PPYKK 
           MQHCDPPQRR YPLEKGVPPP WWPNG-NEEW WPQIGLPKD- QGP--PPYKK 
           MQHCDPPQRR FPLEKGVPPP WWPTG-NEEW WPQIGLSKD- QNS--PPYKK 
           MQHCDPPQRR FPLEKGVSPP WWPNG-TEEW WGQLGLQKD- QAG-PPPYKK 
           MQHCDPPQRR FPLEKGVPPP WWPTG-KEEW WHQLGLQKD- GGGGPPPYKK 
           MQHCDPPQRR FPLEKGVSPP WWPNG-NEEW WPQLGLPNE- QGP--PPYKK 
           MQHCDPPQRR FPLEKGVPPP WWPNG-KEDW WPQLGLPKD- QGP--APYKK 
           MQHCNPPQRR FPLEKGVPPP WWPTG-KEEW WHQLGLPKD- YGP--PPYKK 
           EQTIVGNQNH ADGGL----- ---------- ---------- ---------- 
           ---------R ED-------- ---------- ---------- ---------- 
           LMG--PADRL MVPQL----- ---------- ---------- ---------- 
           LEDCKPAPPT FVLPL----- ---------- ---------- ---------- 
           MQHCDPKQRQ FPLEKGAPPP WWPTG-DEDW WPQLGLPRG- --QGPPPYKK 
           MQHCDPKQRR FPLEKGIPPP WWPTG-NEEW WPLVGLPKG- --QGAPPYKK 
           MQHCDPKQRR FPLEKGVPPP WWPTG-DEDW WPQIGLPKG- --QGPLPYKK 
           MQHCDPKQRR FPLEKGVAPP WWPTG-DEDW WPQIGLPKG- --QGPLPYKK 
           ENQADVLIAE NERQDKLS-- LYAEQEMEKK LKETQWSLM- ------EAKK 
           EQCDDVFKNS IEGEETLLKK LSPNQKIEPE LDHFKNSME- ------ERRK 
           STVILAPKGE SSTADNSPNE YDVGGAAALG SGSADLAAS- ---SSDSSSG 
           STVIPAPKGE SSTADNSPNE YDVGGAAALG SGSADLAAS- ---SSNSSSG 
           IRQLAAHLG- ---------- ---------- ---------- ---------- 
           LMNFQACVGG GDAGTVTSSS SGEYDVECPD PVSDSLFSS- ---CNAEKNT 

           PHDLKKVWKV GVV--TAVIR -HMSP-DIGK --IRKLVRQS KC-------- 
           PHDLKKVWKV GVV--TAVIR -HMSP-DIGK --IRKLVRQS KC-------- 
           PHDLKKVWKV GVL--TADCD -EDNPWDIGL PWIEVLARQD DC-------- 
           PHDLKKVWKV GVL--TAVIR -HMSP-DIGK --IRKLVRQS KC-------- 
           PHDLRKSWKV SVL-AAV-IK -HMSP-NLGR --VRRLARQS KS-------- 
           PHDLRKAWKV SVL-AAV-IK -HMSP-NLER --VRRLARQS KC-------- 
           PHDLKKAWKV SVL-CAV-IK -HMSP-DLNR --MMRLVKKS KC-------- 
           PHDLKKAWKV SVL-ASV-IK -HMAP-DFNR --LRRLVRQS KC-------- 
           PHDLKKAWKV SVL-ASVYIK -HMAP-DFNR --LRRLVRQS KC-------- 
           PHDLKKAWKV SVL-AGI-IK -HMSP-NLER --MRRLVRQS KC-------- 
           PHDLKKAWKV SVL-AAI-VQ -HMSP-DLDR --MRGFVTKS KI-------- 
           PHDLKKAWKV SVL-AAI-IQ -HMSP-DLDR --MRGFVTKS KI-------- 
           PHDLKKAWKV SVL-AAI-IQ -HMSP-DLDR --MRGFVTES KI-------- 
           PHDLKKAWKV SLL-AAI-IQ -HMSP-DLDR --MRRVVKKS KI-------- 
           PHDLKKAWKV SVL-AAV-IK -HMSP-NLDR --IRRLVTQS KC-------- 
           PHDLKKAWKV SVL-AAV-IK -HMSP-NLDK --IRRLVRQS KC-------- 
           PHDLKKAWKV SAL-AAV-VK -HMAP-NSDR --VRRLVTQS KC-------- 
           PHDLKKAWKI TVL-AAI-IK -NMTP-NLDR --MRRFVTQS RS-------- 
           PRDLKKAWKV SVL-AGI-IK -HMSV-NFDK --MRRLVKQS KS-------- 
           PHGLKKAWKV SVL-AAI-IK -HMCP-DLGR --MRRLVNQS KN-------- 
           PHDLKKAWKV SVL-AAV-IK -HISP-DFDK --LRRLVTQS KT-------- 
           PHDLKKAWKV SVL-AAV-IK -HISP-DFDK --LRRLVTQS KT-------- 
           PHDLKKAWKV SLL-AAI-IK -HMSP-NLDK --LRRLVTQS KT-------- 
           PHDLKKAWKV SLL-AAV-IK -HMSP-DLYK --LRRSVTQS KT-------- 
           PHDLKKAWKI SLLRASAVIK -HLSP-RFDQ --IRKLVWQS KR-------- 
           PHDLKKAWKI SLL--SAVIK -HLSP-RFDQ --MRKLVWQS KR-------- 
           PHDLKKAWKI SLL--SAVIK -HLSP-RFDQ --MRKLVWQS KR-------- 
           PHDLKKAWKI SLL--SAVIK -HLSP-RFDQ --MRKLVWQS KR-------- 
           PHDLKKAWKI SLL--SAVIK -HLSS-RFDQ --MRKLVWQS KR-------- 
           PHDLKKAWKI SLL--SAVIK -HMSP-RFDQ --MRKLVWQS KR-------- 
           PHDLKKAWKV SLL--SAVIK -HMSP-RFDQ --MRKLVWQS KR-------- 
           PHDLKKAWKI SLL--SAVIK -HMSP-RFDQ --MRKLVWQS KR-------- 
           PHDLKKAWKV SLL--SAVIK -HMSP-RFDQ --MRKLVWQS KR-------- 
           PHDLKKAWKI SLL--SSVIK -HMSP-RFDQ --MRKLVWQS KR-------- 
           PHDLKKAWKI SLL--SAVIK -HMSP-RFDQ --MRKLVWQS KR-------- 
           PHDLKKAWKV SLL--SAVIK -HMSP-RFDQ --MRRLVWQS KR-------- 
           PHDLKKAWKV SLL--SAVIK -HMSP-RFDQ --MRRLVWQS KR-------- 
           PHDLKKAWKV SLL--SAVIK -HMSP-RFDQ --MRRLVWQS KR-------- 
           PHDLKKAWKL SLL--TAVIK -HMSP-NLGH --MRNLVWQS KR-------- 
           PHDLKKVWKQ CVL--TAVIK -HISP-DITK --IKNMVRLS RT-------- 
           PHDLKKAWKA GVL--IAVIR -NISP-NFDQ --VQKTVQRS RC-------- 
           PHDLKKAWKV SVL--IAVIK -NISP-DFDH --IQRTLHKS RC-------- 
           PHDLKKAWKV GVL--LSIIK -HMAP-DLDM --VRRLVRKS KC-------- 
           PHDLRKAWKT SVL--IAVIK -HMAP-NLEK --IRRLVRHS KC-------- 
           PHDLKKAWKV SVL--IAVIK -HLMP-DIEK --IQRLIEKS KG-------- 
           PHDLKKAWKV SVL--IAVIK -HLLP-DVEK --IQRLIEKS KG-------- 
           PHDLKKAWKV SVL--IAIIK -HLMP-DIEK --IQRLIEKS KG-------- 
           PHDLKKGCKI SVL--MAMIM -HLFP-DTQR --IRELVSQS KS-------- 
           PHDLKKAWKV GVL--LAVIK -HLSP-DIAK --IRTLVRSS KC-------- 
           PHDLKKLWKI GVL--IGVIR -HMAS-DISN --IPNLVRRS RS-------- 
           PHDLKKAWKV GVL--TAVIK -HMSP-DIGK --IRKLVRQS KCLQVLLARL 
           PHDLKKAYKV AVL--TSVIK -HMSP-DIAK --IRKLVRQS KG-------- 
           PHDLKKAWKV GVL--TAVIK -HMSP-DIGK --IRKLVRQS KC-------- 
           PHDLKKVWKV GVL--TAVIR -HMSP-DIGK --IRKLVRQS KC-------- 
           PHDLKKAWKV GVL--TAVIK -HMSP-DIAK --IRKLVRQS KC-------- 
           PHDLKKAWKV GVL--TAVIK -HMSP-DIAK --IRKLVRQS KC-------- 
           PHDLKKAWKV GVL--TAVIK -HMSP-DITK --IRKLVRQS KC-------- 
           PHDLKKVWKV GVL--TAVIK -HMSP-NIAK --IKKHVRQS KC-------- 
           ---------- ---------- ---------- ---------- ---------- 
           PHDLKKIWKV GVL--TGVVK -HMSP-NIAK --IRNHVRKS KC-------- 
           PHDLKKVWKV GVL--TGVIK -HMSP-NIGK --IKTHVRKS KC-------- 
           PHDLKKVWKV GVL--TGVIK -HMSP-NIGK --IKTHVRKS KC-------- 
           PHDLKKVWKV GVL--TAVIK -HMSP-DIEK --IKTHVRKS KC-------- 
           PHDLKKVWKV GIL--TGVIK -HMSP-NIGK --IKNQVRKS KC-------- 
           PHDLKKVWKV GVL--TGVIK -HMSP-NIEK --IKTHVRKS KC-------- 
           PHDLKKVWKV GVL--MGVIK -HLSP-NFDK --IRYHVRKS KC-------- 
           PHDLKKVWKV GVL--MGVIK -HLSP-NFDK --IRYHVRKS KC-------- 
           PHDLKKVWKV GVL--MGVIK -HLAP-NFDK --IRYHVRKS KC-------- 
           PHDLKKVWKV GVL--TGVIK -HMAP-NFDK --IRNCVRKS KC-------- 
           PHDLKKVWKV GVL--TGVIK -HMAP-NFDK --IRNRVRKS KC-------- 
           PHDLKKVWK- ---------- ---------- ---------- ---------- 
           PHDLKKVWK- ---------- ---------- ---------- ---------- 
           PHDLKKVWKV GVL--TCVIK -HMSP-NFDK --IRNHVRKS KI-------- 
           PHDLKKVWKA GVL--TGVIK -HMSP-NFDK --IRNHVRKS KC-------- 
           PHDLKKVWKV GVL--TGVIK -HMSP-NFDK --IRNHVRKS KC-------- 
           PHDLKKIWKV GVL--TGVIK -HMSP-NIDK --VRTHIRKS KC-------- 
           PHDLKKMWKV GVL--TAVIK -HMSP-DIAK --IRRHVHQS KC-------- 
           PHDLKKMWKV GVL--TSVIK -HMSP-DTAK --IRRHVRQS KC-------- 
           PHDLKKMWKV GVL--TAVIK -HMSP-DIAK --IRRHVLQS KC-------- 
           PHDLKKMWKV GVL--TAVIK -HMSP-NIAK --IRKHVRQS KC-------- 
           PHDLKKMWKV GVL--TAVIK -HMSP-NIAK --IRRHVRQS KC-------- 
           PHDLKKMWKV GVL--TAVIK -HMSP-DIAK --IRKHVRQS KC-------- 
           PHDLKKMWKV GVL--TAVIK -HMSP-DIAK --IRRHVRQS KC-------- 
           PHDLKKMWKV GVL--TAVIK -HMSP-DIAK --IRRLVRQS KC-------- 
           PHDLKKMWKV GVL--TVVIK -HMSP-DIAK --IRRLVQKS KC-------- 
           PHDLKKMWKV GVL--TAVIK -HMSP-DIAK --IKRLVQKS KC-------- 
           PHDLKKMWKV GVL--TAVIK -HMSP-DIAK --TRRLVRKS KC-------- 
           PHDLKKMWKV GVL--TAVIK -HMSP-DIAK --IRRLVRQS KC-------- 
           ---------- ---------- ---------- ---------- ---------- 
           PHDLKKMWKV GVL--TAVIK -HMSP-DIAK --IRRLIRKS KS-------- 
           PHDLKKMFKV GVL--TAVIK -HMSP-DIAK --IRRLVRQS KC-------- 
           PHDLKKMWKV GVL--SAVIK -HMSP-DIAK --IRKLIRQS KC-------- 
           PHDLKKMWKV GVL--TAVIN -HMLP-DIAK --IKRHVRQS KC-------- 
           PHDLKKAWKV GVL--TAVIK -HISP-DVAK --IRKLVRQS KC-------- 
           PHDLKKAWKV GVL--TAVIK -HIS---PDI AKIRKLVRQS KC-------- 
           PHDLKKAWKV GVL--TAVIK -HMS---PDI AKIRKLVRQS KC-------- 
           VHDLKKAEKV VVL--TAVIK -HMS---PDI ALIRKLVRQS EC-------- 
           PHDLKKAWKV GVL--TAVIK -HMS---PDI AKIRKLVRQS KS-------- 
           PHDLKKAWKV GVL--TAVIN -HMS---PDI AKIRKLVRQS KC-------- 
           PHDLKKAWKV SVL--TAVIK -HMS---PDI AKIRKLVRQS KC-------- 
           ASQPQEGMEG WCA--HCCDK AHLSG--HGQ DPEACSAVKM PA-------- 
           PHNLKKAWKV GVL--TAVIK -HIS---PDM DKIRRLVRQS KC-------- 
           PHDLKKAWKV SVL--TAVIK -HIS---PDI DKIRRLVRQS KC-------- 
           PHDLKKAWKV GVL--TAVIK -HIS---PDM DKIRRLVRQS KC-------- 
           PHDLKKAWKV GVL--TAVIK -HMS---PDV DKIRKLVRQS KC-------- 
           PHDLKKAWKV SVL--TAVIK -HMS---PDV NKIRKLVRQS KC-------- 
           PHDLKKAWKV GVL--TSVIK -HLS---PDI DKIRRLVRQS KC-------- 
           PHDLKKAWKV GVL--TAVIK -HMS---PDI EKIRRLVRQS KC-------- 
           PHDLKKAWKV SVL--TAVIK -HMS---PDI EKIRRLVRQS KC-------- 
           PHDLKKAWKV SVL--TAVIK -HIS---PDI EKIRRLVRQS KC-------- 
           PHDLKKAWKV SVL--TAVIK -HMS---PDI EKIRRLVRQS KC-------- 
           PHDLKKAWKV SVL--TAVIK -HMS---PDI EKIRRLVRQS KC-------- 
           PHDLKKSWKV AVL--MVVIK -HMS---SDI ERIRRLVRQS RC-------- 
           PHDLKKAWKV GVL--TAVIK -HIS---PDI EKIRRLVRQS KC-------- 
           PHDLKKAWKV SVL--TAVIK -HMS---PDI EKIRRLVRQS KC-------- 
           PHDLKKAWKV SVL--TAVIK -HMS---PDI EKIRRLVRQS KC-------- 
           PHDLKKAWKV SVL--TCVIK -HMS---PDI NKIRRLVRQS KC-------- 
           PHDLKKAWKV SVL--TAVIK -HMS---PDI EKIRKLVRQS KG-------- 
           PHDLKKAWKV CVL--TSVIK -HIS---PNM DKIHRLVRQS KC-------- 
           PHDLKKAWKV SVL--TAVIK -HMS---PDI EKIRRLVRQS KC-------- 
           PHDLKKAWKV SVL--TAVIK -HMS---PDI EKIRRLVRQS KC-------- 
           PHDLKKAWKV SVL--TAVIK -HMS---PDI EKIRRLVRQS KC-------- 
           PHDLKKAWKV SVL--TAVIK -HMS---PDI EKIRRLVRQS KC-------- 
           PHDLKKAWKV SVL--TAVIK -HMS---PDI EKIRRLVRQS KC-------- 
           PHDLKKAWKV SVL--TAVIK -HMS---PDI EKIRRLVRQS KC-------- 
           PHDLKKAWKV SVL--TAVIK -HMS---PDI EKIRRLVRQS KC-------- 
           PHDLKKAWKV AVL--TAVIK -HMS---PDV DKVRRLVRQS KC-------- 
           PHDLKKAWKV AVL--TAVIK -HMS---PDV DKVRRLVRQS KC-------- 
           PHDLKKAWKV AVL--TAVIK -HMS---PDV DKVRRLVRQS KC-------- 
           PHDLKKAWKV AVL--TAVIK -HMS---PDV DKVRRLVRQS KC-------- 
           PHDLKKAWKV AVL--TAVIK -HMS---PDV DKARRLVRQS KC-------- 
           PHDLKKAWKV AVL--TAVIK -HMS---PDV DKARRLVRQS KC-------- 
           PHDLKKAWKV GVL--TAVIK -HMS---PDI SKIQKLVRQS KC-------- 
           PHDLKKAWKV GVL--TAVIK -HMS---PDI SKIQKLVRQS KC-------- 
           PHDLKKAWKV GVL--TAVIK -HMS---PDI SKIQKLVRQS KC-------- 
           PHDLKKAWKV GVL--TAVIK -HIS---PDI AKIRKLVRQS KC-------- 
           PHDLKKAWKV SVL--TAVIK -HMS---PDI AKIRKLVRQS KC-------- 
           PHDLKKAWKV SVL--TAVIK -HMS---PDI AKIQKLVHQS RC-------- 
           PHDLKKAWKV SVL--TAVIK -HMS---PDI AKIQKLVHQS RC-------- 
           PHDLKKAWKV SVL--TAVIK -HMS---PDI AKIQKLVHQS RC-------- 
           PHDLKKAWKV SVL--AAVIK -HMS---PDI ARIRKLVHRS KY-------- 
           PHDLKKAWKV SVL--TAVIK -HMS---PDI AKIRKLVRQS KC-------- 
           PHDLKKAWKV GVL--TAVIK -HMS---PDI AKIRKLVRQS KC-------- 
           PHDLKKAWKV GVL--TAVIK -HMS---PDI AKIRKLVCQS KC-------- 
           PHDLKKAWKV GVL--TAVIK -HMS---PDI AKIRKLVRQS KC-------- 
           PHDLKKVWKV SVL--TAVIK -HIS---PDI SKIRKLVRQS KC-------- 
           PHDLKKAWKV GVL--TAVIK -HMF---PDI AKIRKLVRQS KC-------- 
           PHDLKKAWKV GVL--TAVIK -HIS---PDI AKIRKLVRQS KC-------- 
           PHDLKKAWKV GVL--TAVIK -HIS---PDI AKIRKLVRQS KC-------- 
           PHDLKKAWKV GVL--TAVIK -HMS---PDI AKIRKLVRQS KC-------- 
           PHDLKKAWKV GVL--TAVIK -HIS---PDI AKIRKLVRQS KC-------- 
           PHDLKKAWKV GVL--TAVIK -HMS---PDI AKIRKLVRQS KC-------- 
           PHDLKKAWKV GVL--TAVIK -HMS---PDI AKIRKLVRQS KC-------- 
           PHDLKKAWKV GVL--TAVIK -HMS---PDI TKIRKLVRQS KC-------- 
           PHDLKKAWKV GVL--TAVIK -HIS---PDI AKIRKLVRQS KC-------- 
           PHDLKKAWKV GVL--TAVIK -HMS---PDI AKIRKLVRQS KC-------- 
           PHDLKKAWKV GVL--TAVIK -HMS---PDI AKIRKLVRQS KC-------- 
           PHDLKKAWKV GVL--TAVIK -HIS---PDI AKIRKLVRQS KC-------- 
           PHDLKKAWKV GVL--TAVIK -HMS---PDI AKIRKLVRQS KC-------- 
           PHDLKKAWKV GVL--TAVIK -HMS---PDI AKIRKLVRQS KC-------- 
           PHDLKKAWKV GVL--TAVIK -HMS---PDI AKICKLVRQS KC-------- 
           PHDLKKAWKV GVL--TAVIK -HMS---PDI AKIRKLVRQS KC-------- 
           PHDLKKAWKV GVL--TAVIK -HMS---PDI AKIRKLVRQS KC-------- 
           PHDLKKAWKV GVL--TAVIK -HIS---PDI AKIRKLVRQS KC-------- 
           PHDLKKAWKV GVL--TAVIK -HMF---PDI AKIRKLVRQS KC-------- 
           PHDLKKAWKV GVL--TAVIK -HMS---PDI AKIRKLVRQS KC-------- 
           PHDLKKAWKV GVL--TAVIK -HMF---PDI AKIRKLVRQS KC-------- 
           PHDLKKAWKV SVL--TAVIK -HMS---PDI AKINKLVRQS KC-------- 
           ---------- ------VYSL -NSS---ILV PKIKQPFDGL EG-------- 
           ---------- ---------- ---------- ---------- ER-------- 
           ---------- ------AQVK -GEL---IDV PSPDNFVQKR KQ-------- 
           ---------- ------AGVK -GEA---VDS FNSDNFK--R KQ-------- 
           PHDLKKAWKV GVL--TAVIK -HMSP---NI SKIRKLVRQS KC-------- 
           PHDLKKAWKV GVL--TAVIK -HMSP---DI SKIRKLVRQS KC-------- 
           PHDLKKAWKV GVL--MAVIK -HMSP---NI SKIRKLVRQS KC-------- 
           PHDLKKAWKV GVL--MAVIK -HMSP---DI SKIRKLVRQS KC-------- 
           DGYSRCALVA TCL------- ------DFDS QTEGPLGQLF EE-------- 
           N-TDRCLYHA NDD------- ------GHGA ISWMNMIETT EK-------- 
           AAEQVGGWGT SPMSAAREVG EAQRAGKRRR EVLLGRAMQV GE-------- 
           AAEQVDGWGT SPMSSAPELV EAQRAGKRRR EVLLGRTMQV GE-------- 
           ---------- ---------- --QW------ ---------- ---------- 
           AAAPTKGF-- SFFNVMNDAK EGSWALGMGE DLRQNKKKKL CE-------- 

           ---------- ---------- ---------- ---------- ---------- 
           ---------- ---------- ---------- ---------- ---------- 
           ---------- ---------- ---------- ---------- ---------- 
           ---------- ---------- ---------- ---------- ---------- 
           ---------- ---------- ---------- ---------- ---------- 
           ---------- ---------- ---------- ---------- ---------- 
           ---------- ---------- ---------- ---------- ---------- 
           ---------- ---------- ---------- ---------- ---------- 
           ---------- ---------- ---------- ---------- ---------- 
           ---------- ---------- ---------- ---------- ---------- 
           ---------- ---------- ---------- ---------- ---------- 
           ---------- ---------- ---------- ---------- ---------- 
           ---------- ---------- ---------- ---------- ---------- 
           ---------- ---------- ---------- ---------- ---------- 
           ---------- ---------- ---------- ---------- ---------- 
           ---------- ---------- ---------- ---------- ---------- 
           ---------- ---------- ---------- ---------- ---------- 
           ---------- ---------- ---------- ---------- ---------- 
           ---------- ---------- ---------- ---------- ---------- 
           ---------- ---------- ---------- ---------- ---------- 
           ---------- ---------- ---------- ---------- ---------- 
           ---------- ---------- ---------- ---------- ---------- 
           ---------- ---------- ---------- ---------- ---------- 
           ---------- ---------- ---------- ---------- ---------- 
           ---------- ---------- ---------- ---------- ---------- 
           ---------- ---------- ---------- ---------- ---------- 
           ---------- ---------- ---------- ---------- ---------- 
           ---------- ---------- ---------- ---------- ---------- 
           ---------- ---------- ---------- ---------- ---------- 
           ---------- ---------- ---------- ---------- ---------- 
           ---------- ---------- ---------- ---------- ---------- 
           ---------- ---------- ---------- ---------- ---------- 
           ---------- ---------- ---------- ---------- ---------- 
           ---------- ---------- ---------- ---------- ---------- 
           ---------- ---------- ---------- ---------- ---------- 
           ---------- ---------- ---------- ---------- ---------- 
           ---------- ---------- ---------- ---------- ---------- 
           ---------- ---------- ---------- ---------- ---------- 
           ---------- ---------- ---------- ---------- ---------- 
           ---------- ---------- ---------- ---------- ---------- 
           ---------- ---------- ---------- ---------- ---------- 
           ---------- ---------- ---------- ---------- ---------- 
           ---------- ---------- ---------- ---------- ---------- 
           ---------- ---------- ---------- ---------- ---------- 
           ---------- ---------- ---------- ---------- ---------- 
           ---------- ---------- ---------- ---------- ---------- 
           ---------- ---------- ---------- ---------- ---------- 
           ---------- ---------- ---------- ---------- ---------- 
           ---------- ---------- ---------- ---------- ---------- 
           ---------- ---------- ---------- ---------- ---------- 
           SCPVLAVQHD SQAVLWLVLL ALLWQVWAGS HALSILSSPA DKMTARRLTG 
           ---------- ---------- ---------- ---------- ---------- 
           ---------- ---------- ---------- ---------- ---------- 
           ---------- ---------- ---------- ---------- ---------- 
           ---------- ---------- ---------- ---------- ---------- 
           ---------- ---------- ---------- ---------- ---------- 
           ---------- ---------- ---------- ---------- ---------- 
           ---------- ---------- ---------- ---------- ---------- 
           ---------- ---------- ---------- ---------- ---------- 
           ---------- ---------- ---------- ---------- ---------- 
           ---------- ---------- ---------- ---------- ---------- 
           ---------- ---------- ---------- ---------- ---------- 
           ---------- ---------- ---------- ---------- ---------- 
           ---------- ---------- ---------- ---------- ---------- 
           ---------- ---------- ---------- ---------- ---------- 
           ---------- ---------- ---------- ---------- ---------- 
           ---------- ---------- ---------- ---------- ---------- 
           ---------- ---------- ---------- ---------- ---------- 
           ---------- ---------- ---------- ---------- ---------- 
           ---------- ---------- ---------- ---------- ---------- 
           ---------- ---------- ---------- ---------- ---------- 
           ---------- ---------- ---------- ---------- ---------- 
           ---------- ---------- ---------- ---------- ---------- 
           ---------- ---------- ---------- ---------- ---------- 
           ---------- ---------- ---------- ---------- ---------- 
           ---------- ---------- ---------- ---------- ---------- 
           ---------- ---------- ---------- ---------- ---------- 
           ---------- ---------- ---------- ---------- ---------- 
           ---------- ---------- ---------- ---------- ---------- 
           ---------- ---------- ---------- ---------- ---------- 
           ---------- ---------- ---------- ---------- ---------- 
           ---------- ---------- ---------- ---------- ---------- 
           ---------- ---------- ---------- ---------- ---------- 
           ---------- ---------- ---------- ---------- ---------- 
           ---------- ---------- ---------- ---------- ---------- 
           ---------- ---------- ---------- ---------- ---------- 
           ---------- ---------- ---------- ---------- ---------- 
           ---------- ---------- ---------- ---------- ---------- 
           ---------- ---------- ---------- ---------- ---------- 
           ---------- ---------- ---------- ---------- ---------- 
           ---------- ---------- ---------- ---------- ---------- 
           ---------- ---------- ---------- ---------- ---------- 
           ---------- ---------- ---------- ---------- ---------- 
           ---------- ---------- ---------- ---------- ---------- 
           ---------- ---------- ---------- ---------- ---------- 
           ---------- ---------- ---------- ---------- ---------- 
           ---------- ---------- ---------- ---------- ---------- 
           ---------- ---------- ---------- ---------- ---------- 
           ---------- ---------- ---------- ---------- ---------- 
           ---------- ---------- ---------- ---------- ---------- 
           ---------- ---------- ---------- ---------- ---------- 
           ---------- ---------- ---------- ---------- ---------- 
           ---------- ---------- ---------- ---------- ---------- 
           ---------- ---------- ---------- ---------- ---------- 
           ---------- ---------- ---------- ---------- ---------- 
           ---------- ---------- ---------- ---------- ---------- 
           ---------- ---------- ---------- ---------- ---------- 
           ---------- ---------- ---------- ---------- ---------- 
           ---------- ---------- ---------- ---------- ---------- 
           ---------- ---------- ---------- ---------- ---------- 
           ---------- ---------- ---------- ---------- ---------- 
           ---------- ---------- ---------- ---------- ---------- 
           ---------- ---------- ---------- ---------- ---------- 
           ---------- ---------- ---------- ---------- ---------- 
           ---------- ---------- ---------- ---------- ---------- 
           ---------- ---------- ---------- ---------- ---------- 
           ---------- ---------- ---------- ---------- ---------- 
           ---------- ---------- ---------- ---------- ---------- 
           ---------- ---------- ---------- ---------- ---------- 
           ---------- ---------- ---------- ---------- ---------- 
           ---------- ---------- ---------- ---------- ---------- 
           ---------- ---------- ---------- ---------- ---------- 
           ---------- ---------- ---------- ---------- ---------- 
           ---------- ---------- ---------- ---------- ---------- 
           ---------- ---------- ---------- ---------- ---------- 
           ---------- ---------- ---------- ---------- ---------- 
           ---------- ---------- ---------- ---------- ---------- 
           ---------- ---------- ---------- ---------- ---------- 
           ---------- ---------- ---------- ---------- ---------- 
           ---------- ---------- ---------- ---------- ---------- 
           ---------- ---------- ---------- ---------- ---------- 
           ---------- ---------- ---------- ---------- ---------- 
           ---------- ---------- ---------- ---------- ---------- 
           ---------- ---------- ---------- ---------- ---------- 
           ---------- ---------- ---------- ---------- ---------- 
           ---------- ---------- ---------- ---------- ---------- 
           ---------- ---------- ---------- ---------- ---------- 
           ---------- ---------- ---------- ---------- ---------- 
           ---------- ---------- ---------- ---------- ---------- 
           ---------- ---------- ---------- ---------- ---------- 
           ---------- ---------- ---------- ---------- ---------- 
           ---------- ---------- ---------- ---------- ---------- 
           ---------- ---------- ---------- ---------- ---------- 
           ---------- ---------- ---------- ---------- ---------- 
           ---------- ---------- ---------- ---------- ---------- 
           ---------- ---------- ---------- ---------- ---------- 
           ---------- ---------- ---------- ---------- ---------- 
           ---------- ---------- ---------- ---------- ---------- 
           ---------- ---------- ---------- ---------- ---------- 
           ---------- ---------- ---------- ---------- ---------- 
           ---------- ---------- ---------- ---------- ---------- 
           ---------- ---------- ---------- ---------- ---------- 
           ---------- ---------- ---------- ---------- ---------- 
           ---------- ---------- ---------- ---------- ---------- 
           ---------- ---------- ---------- ---------- ---------- 
           ---------- ---------- ---------- ---------- ---------- 
           ---------- ---------- ---------- ---------- ---------- 
           ---------- ---------- ---------- ---------- ---------- 
           ---------- ---------- ---------- ---------- ---------- 
           ---------- ---------- ---------- ---------- ---------- 
           ---------- ---------- ---------- ---------- ---------- 
           ---------- ---------- ---------- ---------- ---------- 
           ---------- ---------- ---------- ---------- ---------- 
           ---------- ---------- ---------- ---------- ---------- 
           ---------- ---------- ---------- ---------- ---------- 
           ---------- ---------- ---------- ---------- ---------- 
           ---------- ---------- ---------- ---------- ---------- 
           ---------- ---------- ---------- ---------- ---------- 
           ---------- ---------- ---------- ---------- ---------- 
           ---------- ---------- ---------- ---------- ---------- 
           ---------- ---------- ---------- ---------- ---------- 
           ---------- ---------- ---------- ---------- ---------- 
           ---------- ---------- ---------- ---------- ---------- 
           ---------- ---------- ---------- ---------- ---------- 
           ---------- ---------- ---------- ---------- ---------- 
           ---------- ---------- ---------- ---------- ---------- 
           ---------- ---------- ---------- ---------- ---------- 
           ---------- ---------- ---------- ---------- ---------- 
           ---------- ---------- ---------- ---------- ---------- 
           ---------- ---------- ---------- ---------- ---------- 
           ---------- ---------- ---------- ---------- ---------- 
           ---------- ---------- ---------- ---------- ---------- 

           ----LQDKMT AKESATWISV LNQEEAL--- ---------- ---------- 
           ----LQDKMT AKESGTWISE EVGEQAQRPH KVSF--KLKK A--------- 
           ----QGERDV DLGTPPRLGT LLGLSSLISG SERPEVLAFL A--------- 
           ----LQDKIT AKESATWISV LNQEEALDVK DVSVLEGCRL T--------- 
           ----LQDKMM AKETDTWSRV LNQEEALLNI KDLKIS---- ---------- 
           ----LQDKMM AKETDTWSRV LNQEEARLNR LKISDD---- ---------- 
           ----LQAKMT AKDTATWSKV VDQEEALLRL THLGKTG--- ---------- 
           ----LQDKMT AGDTSTWSRI VDQEEALSKL TEKALKI--- ---------- 
           ----LQDKMT ARDTSTWSRI VDQEEALSKL TEKALKI--- ---------- 
           ----LQHKMT ATETSTWCKV VNQEAALLKL TEKKLKI--- ---------- 
           ----LQHNMT AKDTATWSKV VNQEEALSTM MKKSLKI--- ---------- 
           ----LQHNMT TKDTATWSKV VNQEEALSIV SKRSLKI--- ---------- 
           ----LQNNMT AKDTATWSKV VNQEEALSTL TKKSLKI--- ---------- 
           ----LQHKMS AKDSATWSKV VNHEEALSKL TKKSLKI--- ---------- 
           ----LQDKMT AKDTVTWSKV VNQEEALLKL TEKCLKI--- ---------- 
           ----LQHKMT AHETATWSKV VNNEEALSKL TDKCLKI--- ---------- 
           ----LQDKMT AKETAIWSKV VNQEESLIQL TEKCLKI--- ---------- 
           ----LQNKMT AKETATWSKL VNQEEALVNL TDKSLKI--- ---------- 
           ----LQNKMT AKETATWSRV VNQEEVLIKM TEKALKI--- ---------- 
           ----LQNKMT AKETSTWSKV VNQEEALLKL T-RSLKI--- ---------- 
           ----LQDKMT AKDSATWSKV MIQEEAWLGL TDKCLKI--- ---------- 
           ----LQDKMT ARDSATWSKV MNHEEALLDL TEKCLKI--- ---------- 
           ----LQDKMT ARDTATWSKV MNQEETLLQL ANKCLRI--- ---------- 
           ----LQDKMT TRDTATWSKV MNQEETLLQL ANKCLKI--- ---------- 
           ----LQHKMS ARDADTWSRV ITQEEALSRH ALRSLH---- ---------- 
           ----LQHKMS ARDADTWSKV ITQEEALDRH AQRALQ---- ---------- 
           ----LQHRMS ARDAETWSRV ITQEEALDRH VQRALR---- ---------- 
           ----LQHRMS ARDAETWSRV ITQEEALDRQ VQRALR---- ---------- 
           ----LQHRMS AKDAETWSRV ITQEEALDRQ VQRALR---- ---------- 
           ----LQQKMS AKESETWSKV LRQEEKLSSR LKSSLR---- ---------- 
           ----LQQKMS AKESETWSKV LRQEEKLSSR LKSSLR---- ---------- 
           ----LQQKMS AKESETWSKV LRQEEALSSR LKSSLR---- ---------- 
           ----LQQKMS AKESDTWSKV IRQEEALDRR LKTSLH---- ---------- 
           ----LQQRMS AKETETWSKI LRQEETLSRR LKSSLR---- ---------- 
           ----LQHKMS AKETETWSKI LRQEETLGRR LKSSLK---- ---------- 
           ----LQQRMS AKESDTWSKV LRQEEALSGR LKSSLR---- ---------- 
           ----LQHKMS AKESDTWSKV LRQEEALSGR LKSSLR---- ---------- 
           ----LQHRMS AKESDTWSKV LRQEEALSDR LKSSLR---- ---------- 
           ----LQNKMT AKESEVWSKM VNQEEALLQL ANRSLR---- ---------- 
           ----LQDKLT AKETAIWSAV VKREETLARR LHPHLFPAKP IIRRPHHAI- 
           ----LRGKMS AKERTIWYSV LHQEMQLYME HHPDAPQGFL S--------- 
           ----LQDKMS AKERTLWSSV LHQEIKLYME LHPDAPQLTL H--------- 
           ----LQEKMS ARDLKIWMAA VKDEEEAYRR GNPGVGGVEL Q--------- 
           ----LQEKMT AKESMLWNSV LDQESRLLHG QSLPDATGHS H--------- 
           ----LQDKIT AREVDILNAV LRHELKKYFG HQHNSPPPPP ---------- 
           ----LQDKIT AKEVDILNAV IRRELKKYFG LQHNAPPPPP ---------- 
           ----LQDKIT AKEVDIMNAI LKHELNKYFG LQHNAPPPP- ---------- 
           ----LKDRMS PKESKLFSSV LRQIRRLHQP MQQSSAIPDE DDDVGSNSRA 
           ----LQDKMT AKESATWIAV LAHEESLVVS SSTSNAA--- ---------- 
           ----LQEKMT SREGALWLAA LYREKAIVDQ IAMSREN--- ---------- 
           FSSLLQDKMT ARESATWLAV LSQEETLIRK DMPSQ---ED TADGDLSGQG 
           ----LQDKMT AKESATWLLV LNYEESLSQQ QDARN---EG SLVVDLS--- 
           ----LQDKMT AKESATWLSV LNQEETLARQ QKGVV----S STNTPG---- 
           ----LQDKMT AKESATWISV ---------- ---------- ---------- 
           ----LQDKMT AKESATWLSV LNQEEGLARQ QSGAG----G SAGTPGG--- 
           ----LQDKMT AKESATWLSV LNQEEGLARQ QSGAG----G SVGTPGY--- 
           ----LQDKMT AKESATWLSV LQQEETLARQ MNKSGGVING SANHGTT--- 
           ----LQDKMT AKESSIWLGV LNKEEGTIHQ LSNENGSSGV SETGTPP--- 
           ---------- ---------- ---------- ---------- ---------- 
           ----LQDKMS ARESSIWSAV LNREESLANA GKNGISELTE MRRSSS---- 
           ----LQDKMS AKESSIWLGV LNREEMIVNQ LSSDNGMSDV TQDSGH---- 
           ----LQDKMS AKESSIWLGI LNKEEMIINQ LSSDNGMSDV TQHGGH---- 
           ----LQDKMS AKESSIWLGV LSREEMTVNQ LCCDNGMSHV IENSGH---- 
           ----LQDKMS AKESSIWLGV LNREEMIVHQ LSSDNGMSDV THHSGS---- 
           ----LQDKMS ARESSIWLGV LNREEMVVHQ LSSDNGISDV SQHSGC---- 
           ----LQDKMT AKESLIWLVV LQREE-YVHS IGN---GVSN THLVDL---- 
           ----LQDKMT AKESLIWLVV LQREE-YVHS IGN---GVSD THLVNL---- 
           ----LQDKMT AKESLIWLVV LQREE-YVHS IGN---GVSD THLVDL---- 
           ----LQDKMT AKESLIWLGV LRREE-IYFR SSDNV-GSQI THRSSR---- 
           ----LQDKMT AKESLIWLGV LQREEKSVHG FGSAL-LQNA RHSSTS---- 
           ------DKMT AKESLIWLGV LQREERHVHG IDNG--VSEI THRSAP---- 
           ------DKMT AKESLIWLGV LQREERLVLG IDNG--VSEI THRSAP---- 
           ----LQDKMT AKESLIWLGV LQREERLVHG IDNG--VSEI THRSAP---- 
           ----LQDKMT AKESLIWLGV LQREESLVHR IDNG--VSEI TQRSMP---- 
           ----LQDKMT AKESLIWLGV LQREERLVLS IDNG--MSEV THHGAL---- 
           ----LQDKMS AKESAIWLGV LSREEMIAQQ LSGDNVTSEV TENQQS---- 
           ----LQDKMT AKESAVWLGV LGREEALIQQ PSCDKGISSI TEKPQGG--- 
           ----LQDKMT AKESAIWLGV LACEEALIRQ PSSDNGTSGV TELPRLG--- 
           ----LQGKLT AKESAIWLGV LGREEALIR- ------TSSM TKISRGG--- 
           ----LQDKMT AKESAIWLGV LSQEEALIRQ PSSDNGTSGI TGVPPGV--- 
           ----LQDKMT AKESAIWLGV LSREEALIRQ PSSDNGTSGI TGVPPGV--- 
           ----LQDKMT AKESAIWLGV LSREESLIRQ PSSDNGTSGI IEMPQSG--- 
           ----LQDKMT AKESAIWLGV LSREESLIRQ PSSDNGTSGI TEMPQSG--- 
           ----LQDKMT AKESSIWLGV LGREESLIRQ PSSDNGMSGV TGSPHGP--- 
           ----LQDKMT SKESLIWLGV LRQEESLVQS SSSDNGTSGI TEAPSGS--- 
           ----LQDKMT AKESLIWLGV LSREESLLQN SSSDNGTSGI TEAPSGT--- 
           ----LQDKMT AKESLIWLGV LSREESLIRQ SSGDNGTSGT TEVPSGG--- 
           ----LQDKMT AKESLIWLNV LSREEALMQQ PSSENGSSSI SEAPWRG--- 
           ---------- ---------- ---------- ---------- ---------- 
           ----LQDKMT AKESSIWLAV LSREEATLQQ AGSENGSSSV -EEPVRN--- 
           ----LQDKMT AKESSIWLAV LSREESTIRL QTNDNGSSSI SEAPIRG--- 
           ----LQDKMT AKESLIWLGV LSREEALIRQ PSSDNGSSGV SEAPSKG--- 
           ----LQDKMT AKESAIWLAV LNQEESLIQQ PSSDNGNSNV TETHRRG--- 
           ----LQDKMT AKESATWLGV LNQEEALTGQ SNQGNVVSNS SGSHTSA--- 
           ----LQDKMT AKESATWLSV VSQEE---VL SRQQNPNSCH LTSG-TICGN 
           ----LQDKMT AKESATWLSV VNQEE---AL SRQQNPNACP PTNV-AVSAN 
           ----RQDKMI AKERATCLAV VN-------- ---------- ---------- 
           ----LQDKMT AKESATWLAV VNQEE---AL CRQQNPNACL PAAG-SAN-N 
           ----LQDKMT AKESATWLSV VNQEE---AF YRQENRDVCL PSNVTSVIGN 
           ----LQDKMT AKESATWLAV VNQEE---AL SRQQNPDACP PSSS----SN 
           ----GQDDSK GKFDVVGYER NPSFE---SY ASENR----- -------TLF 
           ----LQDKMT AKETSLFEFT NITYF---LI PEIFK----- -------NTT 
           ----LQDKMT AKESSTWSAV VNHEE---LL ARQMNPDACL -----PLSSL 
           ----LQDKMT AKESSTWSAV VNQEE---II ARQMNPDASL -----PMASL 
           ----LQDKMT AKESQIWSAV VNQEESSLPS SLQVNPEACG PTSF--SFGS 
           ----LQDKMT AKENQTWSAV ISQEE---AL ARQLHPDACP QPSL--GCGS 
           ----LQDKMT AKESATWLAV VKQEE---DM FRDLHPDACP PPSS--ASN- 
           ----LQDKMT AKESATWLAV VMQEE---IL FRELHPDASL PPSS--VSNR 
           ----LQDKMT AKEIATWLAV VKQEE---DV YLKLHPNTCP PPSS--GS-- 
           ----LQDKMT AKEIATWLAV VKQEE---DM YMKLHPDTCL PPSS--GSGL 
           ----LQDKMT AKESATWLAV VKQEE---EL YIKLHPDARP PPSS--GSGV 
           ----LQDKMT AKESATWLAV VKQEE---EM YMQLHPDACP HPFS--GSGV 
           ----LQDKMT AKESTTWLAV IKQEE---VM YMKLHTDACA PQSA--GRGV 
           ----LQDKMT SKESATWLAV IKQEE---DM YMKMHPCALA PPSA--GSGV 
           ----LQDKMT AKESATWLAV VKQEE---DM FMKLHPDACL PPSS--GGGV 
           ----LQDKMT AKESATWLAV VKQEE---DM YTKLHPDACP PPSS--GSGV 
           ----LQDKMT AKESATWLAV IKQEE---DM YMKLHPEAYF PPSS--GSCI 
           ----LQDKMT AKESTTWLAV IKQEE---DF YMKMHPDACF PPSS--GSGN 
           ----LQDKMT AKESATWLAV IKQEE---DM YRKLHPDACI PPSS--CSGI 
           ----LQDKMT AKEISTWLAV VKQEE---EL YLKLNPGARP PAPT--GGIT 
           ----LQDKMT AKEISTWLAV VKQEE---EL YLKLNPGARP PAPT--GGIT 
           ----LQDKMT AKEISTWLAV VKQEE---EL FMRLHPGARP PASA--GGIA 
           ----LQDKMT AKEISTWLAV VKQEE---EL FMRLHPGARP PASA--GGIA 
           ----LQDKMT AKEISTWLAV VKQEE---EL FMRLHPGVRP PASA--GGIA 
           ----LQDKMT AKEISTWLAV VKQEE---EL YLKMHPGARP PAST--GGIA 
           ----LQDKMT AKEISTWLAV VKQEE---EL YQKLNPGARP PAST--GGIA 
           ----LQDKMT AREIVTWLAV LKAEE---EL SHKLHPGACL PPRP--SAGA 
           ----LQDKMT AREIVTWLAV LKAEE---EL SHKLHPGACL PPRP--SAGA 
           ----LQDKMT AREIVTWLAV LKTEE---EL GHKLHPGACL PPRP--SAGA 
           ----LQDKMT AKEIVTWLAV LKQEE---DL YLKLHPGALP PP-----LSA 
           ----LQDKMT AREIVTWLAV LRQEE---EL YLQLHPGARP APSS--AAAA 
           ----LQDKMT AREIVAWLAV LRQEE---EL YIQLHPGARP APSS--AA-- 
           ----LQDKMT AKESATWLAI INHEE---VL AQKLYPDIYP RMFSE----- 
           ----LQDKMT AKESATWLAI INHEE---VL AQKLYPDIYP RMFSE----- 
           ----LQDKMT AKESATWLDK T--------- ---------- ---------- 
           ----LQDKMT AKESATWLAI INQEE---AL ARKLYPDSYP QGSLA----- 
           ----LQDKMT AKESATWLAI INQEE---AL ARRLFPDRCP P-PNA----- 
           ----LQDKMT AKESTTWLAI INQEE---NL AQMLYPDRFP PPLPL----- 
           ----LQDKMT AKESTTWLAI INQEE---NL AQMLYPDRFP PPLPL----- 
           ----LQDKMT AKESTTWLAI INQEE---NL AQMLYPDRFP PPLPL----- 
           ----LQDKMS AKETTIWLAI LNQEE---NL AQRLYPDGCT PPSSS----- 
           ----LQDKMT AKESATWLAI IHQEE---AL ARRLYPDRCP PPPAG----- 
           ----LQDKMT AKESATWLAI INQEE---AL ARRLYPDRCP PPLAA----- 
           ----LQDKMT AKESATWLAI LNQEE---AL ARRLYPDRCP PPFAG----- 
           ----LQDKMT AKESATWLAI INQEE---AL ARRLYPDRCP PPFAG----- 
           ----LQDKMT AKESATWLSI VNHEE---GL SRKLYPDSCQ PLIGG----- 
           ----LQDKMT AKESATWLAI ISQEE---AL ARELYPDRCP PLSSA----- 
           ----LQDKMT AKESATWLAI INQEE---AL ARELYPDRCP PLSSA----- 
           ----LQDKMT AKESATWLAI INQEE---VL ARELYPDRCP PLSSG----- 
           ----LQDKMT AKESATWLAI INQEE---TL ARELFPDRCP PLSSS----- 
           ----LQDKMT AKESATWLAI INQEE---AL ARELYPDRCP PMSSS----- 
           ----LQDKMT AKESTTWLAI INQEE---AL ARELYPDRCP PLSSS----- 
           ----LQDKMT AKESATWLAI INQEE---AL ARERYPDRCP PLLAS----- 
           ----LQDKMT AKESATWLAI INQEE---AL ARELYPDRCH PLSSS----- 
           ----LQDKMT AKESSTWLAI INQEE---AL ARELYPDSCP PLSSG----- 
           ----LQDKMT AKESATWLAI INQEE---AL ARELYPDSCP PLSSC----- 
           ----LQDKMT AKESATWLAI INQEE---TL ARELYPESCP ALSSG----- 
           ----LQDKMT AKESATWLAI INQEE---AL ARELYPDSCP PLSSS----- 
           ----LQDKMT AKESATWLAI INQEE---AL ARELYPDYCP PFSSA----- 
           ----LQDKMT AKESATWLAI INQEE---AL ARELYPDYCP PFSSA----- 
           ----LQDKMT AKESATWLAI INQEE---DL ARELYPDYCP SLTTS----- 
           ----LQDKMT AKESATWLAI INQEE---AL ARELYPDYCP PLAAS----- 
           ----LQDKMT AKESATWLAI INQEE---AL ARELYPDYIP PLASA----- 
           ----LQDKMT AKESATWLAI INQEE---IV ARELYPDRCP PPLTL----- 
           ----LQDKMT AKESATWLAI INQEE---AL ARELYPDRCP PLSSA----- 
           ----LQDKMT AKESATWLAI INQEE---VV ARELYPESCP PLSSS----- 
           ----LQDKMT AKESATWLAI INQEE---SL ARELYPESCP PLSLS----- 
           ----LQDKMT AKESATWLAI INHED---VL ARELYPDCCP HLTSA----- 
           ----QKLKQQ A--------- ---------- ---------- ---------- 
           ----RGMRTD R--------- ---------- ---------- ---------- 
           ----PSDEQQ P--------- ---------- ---------- ---------- 
           ----PSNDID D--------- ---------- ---------- ---------- 
           ----LQDKMT ARESATWVGV LNQEEALARM AHGSGIQGAR SSGMCQLAKP 
           ----LQDKMT ARESATWLAI LNQEEALARV ARGDAEHAAL GHMSCAAGAL 
           ----LQDKMT ARESATWLGV LQQEEGLSRC LMSGDASKGD MIEAGSGMPG 
           ----LQDKMT ARESATWLGV LQQEEGLARR LMSGDASKGD MIEDGDGPPG 
           -----EKKKP CRDPGWRLRG GRIAEEKTMG WRLPESD--- ---------- 
           -----EHSK- EKESGIANR- ---SRNVYLG FRI------- ---------- 
           ----QRRQQT AHEDGSATVQ AQAQGVPGAR PAAALPGAAA SSRPAVA--- 
           ----QRRQAT AYEDGGVTGQ APPQEVPGAR PAAALTGAVA MSRPAVA--- 
           ---------- ---------- ---------- ---------- ---------- 
           ----EVVGQV ENMYACSNAN CPYSQGKAGF LDQNLRNSHH CSCPCNN--- 

           ---------- ---------- ---------- ---------- ---------- 
           ---------- ---------- -EAVEEIDRV GNAFEDLTQW YLDNAKDNPK 
           ---------- ---------- -KNRAESGKE KEKRREGSKF LS-----EQR 
           ---------- ---------- -EPAHCWGHR RVDRTWSVRW LRGEVESSHE 
           ---------- ---------- ------EDQD ---------- ---------- 
           ---------- ---------- ------EDED RDQEQARFTC FDQEPSLNTC 
           ---------- ---------- ------KDQD ---------- ---------- 
           ---------- ---------- ------SPSE QDDQ------ ---------- 
           ---------- ---------- ------SPSE QDDQ------ ---------- 
           ---------- ---------- ------SPSK DDGE------ ---------- 
           ---------- ---------- ------SEDE DEEEQNT--- ---------- 
           ---------- ---------- ------PEEI PEEE------ ---------- 
           ---------- ---------- ------SDDE NTEE------ ---------- 
           ---------- ---------- ------SDDE EEEE------ ---------- 
           ---------- ---------- ------STTK DDEE------ ---------- 
           ---------- ---------- ------SPSK DDRE------ ---------- 
           ---------- ---------- ------S--- DHSN------ ---------- 
           ---------- ---------- ------SSSH KE-------- ---------- 
           ---------- ---------- ------STSK EEDQ------ ---------- 
           ---------- ---------- ------STSK GE-------- ---------- 
           ---------- ---------- ------SASN ---------- ---------- 
           ---------- ---------- ------SNDD DNLEEEE--- ---------- 
           ---------- ---------- ------SPSS EEDENEC--- ---------- 
           ---------- ---------- ------SPSE EDDKNEC--- ---------- 
           ---------- ---------- -----ITPLD DD-------- ---------- 
           ---------- ---------- -----ITPLE EE-------- ---------- 
           ---------- ---------- -----ITPLD EE-------- ---------- 
           ---------- ---------- -----ITPLE EQP------- ---------- 
           ---------- ---------- -----ITPLE EE-------- ---------- 
           ---------- ---------- -----ITPFD QEHADED--- -EDDEEEGKK 
           ---------- ---------- -----ITPFD QEQADE---- -EDDDEEVKK 
           ---------- ---------- -----ITPFD QE---EE--- -EEEEEEVKK 
           ---------- ---------- -----ITLLD AD-------- ---------- 
           ---------- ---------- -----ITPLD GD-------- --------DD 
           ---------- ---------- -----ITPLD GD-------- --------GD 
           ---------- ---------- -----ITPLD DD-------- ---------- 
           ---------- ---------- -----ITPLE DD-------- ---------- 
           ---------- ---------- -----ITPLD DD-------- ---------- 
           ---------- ---------- -----ISPIP ED-------- ---------- 
           ---------- ---------- -RGYDIEGSG ARARNFL--- -GGQSSHNPP 
           ---------- ---------L SRAASSSSSD DKYDVEIEVD S--NDIVDCK 
           ---------- ---------K EAVTSSSSS- TKYDVDIEDD AFYAGVTDGG 
           ---------- ---------A QELGNNNNFD EKAEEIMIRN VESPESTEAD 
           ---------- ---------F YTASVSSSP- SDYDVKEVEN VPNAGLLDQI 
           ---------- ---------- -SMVGQSCRE AVGDASTSR- IDEQPISEAM 
           ---------- ---------- -SMEGKSCRE AVGDAFTSN- IVGQPISEAM 
           ---------- ---------- -SMERKSYGE TMGDASSISG IVEQPISEAM 
           GQYDVEVG-- ----DDGFDD DMMSSSAVGG NIFDLNNSGG MEGIPVSVAL 
           ---------- ---------- -----TTTTT TKVSNVCNSG SSSSNDRARS 
           ---------- ---------- -----NNTSN FLVP------ ---------- 
           LPQ------- --------QP NNGSDDMDTS SGGKGHTGDA AAAAAAAAGD 
           ---------- ---------- -NGSGPMQSS ---------- ---------- 
           ---------- ---------- --SAGLAMSS ---------- ---------- 
           ---------- ---------- ---------- ---------- ---------- 
           ---------- ---------- QNGSGLAGNS ---------- ---------- 
           ---------- ---------- QNGGGVAGNS ---------- ---------- 
           ---------- ---------- DASSFLPANS ---------- ---------- 
           ---------- --------AF SERKEAEACS ---------- ---------- 
           ---------- ---------- -ERQEGSMCS ---------- ---------- 
           ---------- ---------- VEKRDNGASS ---------- ---------- 
           ---------- --------RE RR--EDTNSC ---------- ---------- 
           ---------- --------GE HR--EEANSS ---------- ---------- 
           ---------- --------RR DR--EEPNSS ---------- ---------- 
           ---------- --------GE RR--EDSNSS ---------- ---------- 
           ---------- --------EE RR--EDTNSG ---------- ---------- 
           ---------- --------GD KN--ESSYSS ---------- ---------- 
           ---------- --------GD KH--ESSYSS ---------- ---------- 
           ---------- --------GD KN--ECSYSS ---------- ---------- 
           ---------- --------EG KS--DDIYSS ---------- ---------- 
           ---------- --------ED RN--EGIYSS ---------- ---------- 
           ---------- --------ED RNGTRNAHSS ---------- ---------- 
           ---------- --------ED RNGTRNAQSS ---------- ---------- 
           ---------- --------ED RNGTRNAHSS ---------- ---------- 
           ---------- --------EE R--IADTNSS ---------- ---------- 
           ---------- --------EY RN--GDTHSS ---------- ---------- 
           ---------- --------LQ EERQDDTNSS ---------- ---------- 
           ---------- --------RD G-KKRPAVSI ---------- ---------- 
           ---------- --------CS D-KKQPAVST ---------- ---------- 
           ---------- --------HA D-SN------ ---------- ---------- 
           ---------- --------PV E-NRQAATSS ---------- ---------- 
           ---------- --------PV E-NKQAATSS ---------- ---------- 
           ---------- --------RG E--KQAAASS ---------- ---------- 
           ---------- --------HG E--KQGAASS ---------- ---------- 
           ---------- --------RG E-KRKPAASS ---------- ---------- 
           ---------- --------LG G-KKKLFVDS ---------- ---------- 
           ---------- --------CG G-KKKLIVDS ---------- ---------- 
           ---------- --------RR E-KKKPSVSS ---------- ---------- 
           ---------- --------RG Q-RKKPSVSS ---------- ---------- 
           ---------- ---------- ---NRPSNSY ---------- ---------- 
           ---------- --------RG E-KKKPLVSS ---------- ---------- 
           ---------- --------HG D-KKKSSVDS ---------- ---------- 
           ---------- --------RG NSKKRPSVES ---------- ---------- 
           ---------- --------NN ADRRKPVVNS ---------- ---------- 
           ---------- --------NG G--TCTTTSS ---------- ---------- 
           A--------- ---------- ---------- ---------- -----GALTA 
           A--------- ---------- ---------- ---------- -----GALTF 
           ---------- ---------- ---------- ---------- ---------- 
           A--------- ---------- ---------- ---------- -----VALTF 
           A--------- ---------- ---------- ---------- -----GDQIF 
           G--------- ---------- ---------- ---------- -----MGLSL 
           L--------- ---------- ---------- ---------- -----GKNSV 
           L--------- ---------- ---------- ---------- -----GRWMV 
           S--------- ---------- ---------- ---------- -----GNGTI 
           S--------- ---------- ---------- ---------- -----GSGML 
           S--------- ---------- ---------- ---------- ---------- 
           S--------- ---------- ---------- ---------- -----GTF-- 
           ---------- ---------- ---------- ---------- -----GTI-S 
           N--------- ---------- ---------- ---------- -----GTI-S 
           ---------- ---------- ---------- ---------- ------AI-S 
           T--------- ---------- ---------- ---------- -----GAI-S 
           T--------- ---------- ---------- ---------- -----GAI-S 
           T--------- ---------- ---------- ---------- -----GAI-S 
           S--------- ---------- ---------- ---------- -----GAI-S 
           T--------- ---------- ---------- ---------- -----GAI-S 
           M--------- ---------- ---------- ---------- -----GDF-S 
           T--------- ---------- ---------- ---------- -----GTF-S 
           S--------- ---------- ---------- ---------- -----GSI-S 
           T--------- ---------- ---------- ---------- -----GAT-S 
           T--------- ---------- ---------- ---------- -----G---- 
           S--------- ---------- ---------- ---------- -----AIS-- 
           S--------- ---------- ---------- ---------- -----AIS-- 
           S--------- ---------- ---------- ---------- -----AIS-- 
           S--------- ---------- ---------- ---------- -----AIS-- 
           S--------- ---------- ---------- ---------- -----AIS-- 
           S--------- ---------- ---------- ---------- -----AIS-- 
           S--------- ---------- ---------- ---------- -----AIS-- 
           L--------- ---------- ---------- ---------- -----S---- 
           L--------- ---------- ---------- ---------- -----S---- 
           L--------- ---------- ---------- ---------- -----S---- 
           A--------- ---------- ---------- ---------- -----S---- 
           A--------- ---------- ---------- ---------- -----ATTIP 
           ---------- ---------- ---------- ---------- -------MFP 
           ---------- ---------- ---------- ---------- -----AGNGL 
           ---------- ---------- ---------- ---------- -----AGNGL 
           ---------- ---------- ---------- ---------- ---------- 
           ---------- ---------- ---------- ---------- -----VGNGS 
           ---------- ---------- ---------- ---------- -----GGSGS 
           ---------- ---------- ---------- ---------- -----WSES- 
           ---------- ---------- ---------- ---------- -----WSES- 
           ---------- ---------- ---------- ---------- -----WSES- 
           ---------- ---------- ---------- ---------- -----GSGSN 
           ---------- ---------- ---------- ---------- -----GGGS- 
           ---------- ---------- ---------- ---------- -----GGGS- 
           ---------- ---------- ---------- ---------- -----GNDS- 
           ---------- ---------- ---------- ---------- -----GSES- 
           ---------- ---------- ---------- ---------- -----GAGSY 
           ---------- ---------- ---------- ---------- -----GVSGN 
           ---------- ---------- ---------- ---------- -----GGSGT 
           ---------- ---------- ---------- ---------- -----GSSGT 
           ---------- ---------- ---------- ---------- -----GGSGS 
           ---------- ---------- ---------- ---------- -----GGSGS 
           ---------- ---------- ---------- ---------- -----GGSGS 
           ---------- ---------- ---------- ---------- -----GGSGS 
           ---------- ---------- ---------- ---------- -----GGSGS 
           ---------- ---------- ---------- ---------- -----GGNVS 
           ---------- ---------- ---------- ---------- -----GGSGS 
           ---------- ---------- ---------- ---------- -----GGSGS 
           ---------- ---------- ---------- ---------- -----GGSGS 
           ---------- ---------- ---------- ---------- -----GGNGS 
           ---------- ---------- ---------- ---------- -----VANGS 
           ---------- ---------- ---------- ---------- -----GGSGS 
           -S-------- ---------- ---------- ---------- -----GGSGS 
           ---------- ---------- ---------- ---------- -----GGSGS 
           -S-------- ---------- ---------- ---------- -----GG--G 
           -S-------- ---------- ---------- ---------- -----GGSGA 
           -SS------- ---------- ---------- ---------- -----LGSGS 
           -G-------- ---------- ---------- ---------- ------GSCS 
           ---------- ---------- ---------- ---------- -----GGSGS 
           ---------- ---------- ---------- ---------- ---------- 
           ---------- ---------- ---------- ---------- ---------- 
           ---------- ---------- ---------- ---------- ---------- 
           ---------- ---------- ---------- ---------- ---------- 
           VPCGRPKT-A LVSTSLG--- ------APGS AYNGQYLS-- NMPALAQFAR 
           YDGAEMKVGA LISLDPSRCT ESAVALQPSS DYDVEVAEPF DQATTSSQTS 
           QP-------- ---------K PALPAPPPTL NTGILAVTAV RPPNARDGTL 
           QP-------- ---------K PALPAPPPTL NTGILTVTAV RAPSARDGTL 
           ---------- ---------- ---------- ---------- ---------- 
           ---------- ---------- ---------- ---------- ---------- 
           ---------- ---------- ---------- ---------- ---------- 
           ---------- ---------- ---------- ---------- ---------- 
           ---------- ---------- ---------- ---------- ---------- 
           ---------- ---------- ---------- ---------- ---------- 

           ----ARQCSG ---------- ---------- ---------- ---------- 
           IFRGTERCAS GISQAIREFK FDPC------ ---------- ---------- 
           ALTSRTRQAP SIPSLAPPSS PSSP------ ---------- ---------- 
           VFEHLKRPMA PDSTLVTPWK LEDD------ ---------- ---------- 
           -----DQESS GSKRK----- ---------- ---------- ---------- 
           FIVGQDQEPL GSMRKDKRVD QEFS------ ---------- ---------- 
           ----SDTEHQ QNKRK----- ---------- ---------- ---------- 
           -----EKEKE EGLNLAS--- ---------- ---------- ---------- 
           -----EKEKE EGLNLAS--- ---------- ---------- ---------- 
           -----KEGEE VAINLN---- ---------- ---------- ---------- 
           ----EEQERL LVDNANDRFE ---------- ---------- ---------- 
           -----EEERL LVANHEK--- ---------- ---------- ---------- 
           ------QEGL LVDTANDRFD ---------- ---------- ---------- 
           -----EEEDR IES------- ---------- ---------- ---------- 
           -----EQDSE YSLAADEG-- ---------- ---------- ---------- 
           -----EDDSQ HSPPADNR-- ---------- ---------- ---------- 
           -----KKGKN LMWPAT---- ---------- ---------- ---------- 
           -----EDLSL VHKNVFI--- ---------- ---------- ---------- 
           -----ENVEG IKEDLAL--- ---------- ---------- ---------- 
           ---------- ---------- ---------- ---------- ---------- 
           ----QEEEDD IAQG------ ---------- ---------- ---------- 
           ----EEEEEE EEEGFSGS-- ---------- ---------- ---------- 
           ----ESSTAS -TIIHEG--- ---------- ---------- ---------- 
           ----ESSTSS STIIHEGS-- ---------- ---------- ---------- 
           -----DDEPN EGPTPR---- ---------- ---------- ---------- 
           -----EDDDG GPDTDAGGDS PM-------- ---------- ---------- 
           ----DDDDDK EPREAER--- ---------- ---------- ---------- 
           ----GDDDDK EPREAGR--- ---------- ---------- ---------- 
           ------DDDK EPQEAEH--- ---------- ---------- ---------- 
           KKVGKERDDD GLESVVRG-- ---------- ---------- ---------- 
           KKVGKDRDDD GLESVVRG-- ---------- ---------- ---------- 
           KKVGKERDDD GLESVVRG-- ---------- ---------- ---------- 
           --GGEEDDSD GLEDVVRGA- ---------- ---------- ---------- 
           DD--MDR--D GLEDVVRG-- ---------- ---------- ---------- 
           EEEEEDRGLD GLEHVVRG-- ---------- ---------- ---------- 
           YD-DGEGLED GPEDVARG-- ---------- ---------- ---------- 
           DDYDGEELED GPEDVARG-- ---------- ---------- ---------- 
           YD--GEGLED GPEDVARG-- ---------- ---------- ---------- 
           ----EAAGNS AAEKGPDGR- ---------- ---------- ---------- 
           PTSNVAAHSN NSMLLASGTA RS-------- ---------- ---------- 
           LAER-VDAEE GRRGLPLDNN ---------- ---------- ---------- 
           LVDTDDDRKE GLMALPPNNN KLQQ------ ---------- ---------- 
           FHSTKSAANV LEQTILPEIE ---------- ---------- ---------- 
           AAQSGTGKEE AGARLSPYHD QMMA------ ---------- ---------- 
           QE----ESMN VTQYLAMDVN MFTR------ ---------- ---------- 
           QE----ESMN VTQYLAMDVN MFTR------ ---------- ---------- 
           QE----ESMN VTQYLAMDVN MFTR------ ---------- ---------- 
           ESNQRMEFAQ HSTSLNHDWR NAPQ------ ---------- ---------- 
           QPAGTTSSDD DPAPPPSS-- ---------- ---------- ---------- 
           ----ATGGDP DVLFPEST-- ---------- ---------- ---------- 
           DDDAEEDEYD PYGGMKPPQS HGLL------ ---------- ---------- 
           -----EDEYD VDVCEDSPDT LTNK------ ---------- ---------- 
           -----ASEYD VEGFGDS--- -LSP------ ---------- ---------- 
           ---------- ---------- ---------- ---------- ---------- 
           -----SNEFD VDGVDDSPPG PSGS------ ---------- ---------- 
           -----SNEFD VDGVNDSPAG LSGS------ ---------- ---------- 
           -----ASEYD VDGFEQFLND KGAH------ ---------- ---------- 
           -----NSEYD VDGYEDEPCS VSSK------ ---------- ---------- 
           -----NSDYD VDVCEDGPCS ASSK------ ---------- ---------- 
           -----NNEYD TAGFGDAQCP MLSK------ ---------- ---------- 
           -----SDEYD VDGLEDARGS TSCK------ ---------- ---------- 
           -----SDEYD VDGRADALGS TSCR------ ---------- ---------- 
           -----SNEYD VDVLEDVSGS ISSK------ ---------- ---------- 
           -----SNEYD VDDFEDACGS VSSK------ ---------- ---------- 
           -----SNEYD VDGSEDARGS VSSK------ ---------- ---------- 
           -----CDEYD VDCMEEPPQS TISK------ ---------- ---------- 
           -----CDEYD VDCMEEPPKS TISK------ ---------- ---------- 
           -----CDEYD VDCMEEPPQS TISK------ ---------- ---------- 
           -----SDEYD VDHLEEPPRS SSSK------ ---------- ---------- 
           -----SDEYD VDRLEQPPRS TSSK------ ---------- ---------- 
           -----SNEYD VDGFEEAPLS ISSK------ ---------- ---------- 
           -----SNEYD VDGFEEAPLS ISSK------ ---------- ---------- 
           -----SNEYD VDGFEEAPLS ISSK------ ---------- ---------- 
           -----SNEYD VYGFEDAPVS TSSK------ ---------- ---------- 
           -----SNEYD VDGFEEAPLS TSSG------ ---------- ---------- 
           -----S-EYD VNDFAGAPGS ASSM------ ---------- ---------- 
           -----DSDYD VDGVDDGRGS VSS------- ---------- ---------- 
           -----DSDYD VDGVDDGVVS VSS------- ---------- ---------- 
           ---------- -DVVGDQIGS VSS------- ---------- ---------- 
           -----ASNYD VDGTDDGIGS VSS------- ---------- ---------- 
           -----ASNYD VDGTDDGIGS VSS------- ---------- ---------- 
           -----NSDYD VDGTDDGLGS VSSS------ ---------- ---------- 
           -----NSDYD VDGTDDGVGS VSSS------ ---------- ---------- 
           -----DSDYD ---VDEGAGS VSS------- ---------- ---------- 
           -----DSDYD VDGIGDGVGS -VSS------ ---------- ---------- 
           -----DSDYD VDDIGDCVGS -VSS------ ---------- ---------- 
           -----DSDYD VDGIDDGVGS -VSS------ ---------- ---------- 
           -----DSDYD VDGT-DGTDC -VSS------ ---------- ---------- 
           -----DSDYD VYGFEDGGAA SVSS------ ---------- ---------- 
           -----DSDYD VDITDDGIGS -VSY------ ---------- ---------- 
           -----DSDYD VDDVN---VS -VSS------ ---------- ---------- 
           -----DSDYD VDGVNNGLGS -VSS------ ---------- ---------- 
           -----DSDYD VDGTEEASGS -VSS------ ---------- ---------- 
           -----ASEYD VEVYDDSPSS VSPK------ ---------- ---------- 
           SNSS---EYD VEGFDDAPFS VSPNNDG--- ---------- ---------- 
           SSSS---EYD VEGFEDDPNS LSPSNDV--- ---------- ---------- 
           ---------- ---------- ---------- ---------- ---------- 
           SSSS---EYD VEGFDDERNS ISPNTDMKDC KSH------- --------DM 
           SSSSSSSEYD VEVSEETLNP VSQKSNV--- ---------- ---------- 
           LAAP------ --VTTMEVQE IKP------- ---------- ---------- 
           A--------- ---------- -EYYFRH--- ---------- ---------- 
           A--------- ---------- -RLVR----- ---------- ---------- 
           ACNGSS-EYD VDGYDDDDAN MEFLDRK--- ---------- ---------- 
           AFSGLSNEYD VDGYEDD-GD MQIQERK--- ---------- ---------- 
           ----CTGEYD VDGLEDLAEV ---------- ---------- ---------- 
           -SYGSTTEYD VDGFDDVTNV GM-------- ---------- ---------- 
           FSSS-CNEYD VEGVD--DDD DD-------- ---------- ---------K 
           FSSS-CSEYD VEGVD--DGK SE-------- ---------- ---------D 
           FNSS-CSDYD IEEI------ ---------- ---------- ---------- 
           FNTS-CGDYD VEG------- ---------- ---------- ---------- 
           FNSS-SSEYD VEGVD--DGK GE-------- ---------- ---------E 
           FNSS-SSEYD VEGVD--DGK SE-------- ---------- ---------D 
           FDNN-SSEYD HTGI--YKVK GE-------- ---------- ---------G 
           FN---SSEYD VEGI--DEAK NE-------- ---------- ---------D 
           FNSN-SSEYN VEGV--DESK SE-------- ---------- ---------D 
           FNSN-SSEYD VEGVGVDEGK SE-------- ---------- ---------D 
           FVSS-CSEYD AEGVD--EGK CE-------- ---------- ---------D 
           LGSS-CIEYD VEGVD--DGE SM-------- ---------- ---------D 
           ---------- ---------- ---------- ---------- ---------- 
           FNAS-SSEYD VD--VVDDCK GD---EA--- ---------- ---------G 
           FNAS-SSEYD VD--VVDDCK GD---EA--- ---------- ---------G 
           FNAS-SSEYD VD--LADDCK GD---EA--- ---------- ---------G 
           FNAS-SSEYD VD--VADDCK GD---EA--- ---------- ---------G 
           FNAS-SSEYD VD--LADDCK GD---EA--- ---------- ---------G 
           FNTT-SSEYD VD--IVDECK GD---EA--- ---------- ---------G 
           FNTS-SSEYD VD--IIDECK GD---EA--- ---------- ---------G 
           FDAS-SGEYD VD-FFGEE-A AN--QMK--- ---------- ---------A 
           FDAS-SGEYD VD-FFGEE-A AN--QIK--- ---------- ---------A 
           FDAS-SGEYD VD-FFGEE-A AN--QMK--- ---------- ---------A 
           FNASVSGEYD VEGVDGDE-A GNNNLQK--- ---------- ---------A 
           FRAS-SGEYD VD---GED-T GMNHQPP--- ---------- ---------S 
           FCAS-SGEYD VD---GEDDT GRNQQPT--- ---------- ---------S 
           YSSVESNDYD VDGVNGEGSL ---------- ---------- ---------- 
           YSSVESNDYD VDGVNGEGSL ---------- ---------- ---------- 
           ---------- ---------- ---------- ---------- ---------- 
           FFISDASDYD VEGVDNERNN ---------- ---------- ---------- 
           LVISDSSDYD VEGVDTDPNS ---------- ---------- ---------- 
           FAISCTSDYD VEVVDDEQNN ---------- ---------- ---------- 
           FAISCTSDYD VEVVDDEQNN ---------- ---------- ---------- 
           FAISCTSDYD VEVVDDEQNN ---------- ---------- ---------- 
           FAISGTSDYD VEVVDDEDNY ---------- ---------- ---------- 
           LAISGTSDYD VEGVDDDENV ---------- ---------- ---------- 
           LTISGTSDYD VEGVDDDENV ---------- ---------- ---------- 
           LAISGTSDYD VEGVDDDENV ---------- ---------- ---------- 
           LAISGTSDYD VEGVDDDENV ---------- ---------- ---------- 
           LVSDNSSDYD VE------DD ---------- ---------- ---------- 
           FMLNDSSEYD VEGA-QDEPN ---------- ---------- ---------F 
           FTVNDSSEYD VDGA-QDECN ---------- ---------- ---------F 
           FTMNDSSEYD VEGA-IDDPI ---------- ---------- ---------F 
           FAMNDSSEYD VEGV-EDEPN ---------- ---------- ---------F 
           FVINDCSEYD VEGA-EDEPN ---------- ---------- ---------F 
           FVINDCSEYD VEGA-EEEHN ---------- ---------- ---------F 
           FVINDCSEYD VEGD-EEEPN ---------- ---------- ---------F 
           FVINDCSEYD VQGA-EEEPN ---------- ---------- ---------F 
           LVINDCSEYD VEGV-EDEPN ---------- ---------- ---------F 
           FVINDCNEYD VEGA-EDEPN ---------- ---------- ---------F 
           LVINDCSEYD VEGA-DNEPN ---------- ---------- ---------F 
           LVINDCNEYD VEGV-VDEPN ---------- ---------- ---------F 
           LVINDCSEYD VDGA-EEELN ---------- ---------- ---------F 
           MVINDCSEYD VDGA-EEEPN ---------- ---------- ---------F 
           MVINDCNEYD VEGG-DDEPN ---------- ---------- ---------F 
           MVINDCNEYD VEGG-DDEPN ---------- ---------- ---------F 
           LVINDSNEYD VEGG-EDEPN ---------- ---------- ---------F 
           FGTHDFGEYD VDGVDEGSSD NNN------- ---------- --------SF 
           FGMNDSSEYD VDVGGENESD ---------- ---------- ---------F 
           LLINDCSEYD VEGFEKEQHG ---------- ---------- ---------F 
           LLMNDCSQYD VEGFEKESH- ---------- ---------- ---------Y 
           FMINDSGEYD VEGA-RDKPN ---------- ---------- ---------L 
           ---------- ---------- ---------- ---------- ---------- 
           ---------- ---------- ---------- ---------- ---------- 
           ---------- ---------- ---------- ---------- ---------- 
           ---------- ---------- ---------- ---------- ---------- 
           HRSSDSYDFD DEDCDAYKPN VNLEVGVLSG LMH------- --------PM 
           IGNDESSDYE VHDCDVYGPG RAIGAGKGSG LMT------- --------RV 
           AAGTSGNDYD VEGFGHMLPP RQITMGSGDK GDLEQQEGGA YGSGDGNPGE 
           AAGTSGGDYD VEGFAHMLPP RQITMGSGDK GDLEQQEGGT YGSGGGNIGE 
           ---------- ---------- ---------- ---------- ---------- 
           ---------- ---------- ---------- ---------- ---------- 
           ----TTGHQQ LLFVCPHEGC PHHSWQR--- ---------- ---------- 
           ----TTGHQQ LLFVCPHEGC PHHSWHR--- ---------- ---------- 
           ---------- ---------- ---------- ---------- ---------- 
           ----GRQEIE FQKLECESNT VSSVYG---- ---------- ---------- 

           ---------- ---------- NL-------- ---------- -IGQ------ 
           --VSPRDADL LSQLTAGDTE GL-------- ---------- -IGRGVVLLC 
           --LRPLSTFG RASDETKRSI SV-------- ---------- -ISRKKHRRQ 
           --LRRSVEIL RPLHDEELNY RL-------- ---------- -TTADGMPYA 
           ---------S ESMEPSK--- ---------- ---------- ---------- 
           --SNDCFLVA QDQEPRKGKK AD-------- ---------- -QEWSPNSCF 
           -----ADAFD QDVETEMA-- ---------- ---------- ---------- 
           ---------V AASEKRK--- ---------- ---------- ---------- 
           ---------V AASEKRK--- ---------- ---------- ---------- 
           ---------- CSGDKRK--- ---------- ---------- ---------- 
           ---IESDFYN N-NDKRK--- ---------- ---------- ---------- 
           -----PDLYS SSNDKRK--- ---------- ---------- ---------- 
           ---AESDFYN N-NDKRK--- ---------- ---------- ---------- 
           ------DLYT S-NDKRK--- ---------- ---------- ---------- 
           ---KHGEKIA ISGDKRKYLF KR-------- ---------- -QVTP----- 
           ---RHGKRIA SSGEKRK--- ---------- ---------- ---------- 
           ---------- TSNEKRK--- ---------- ---------- ---------- 
           ---------- DKSARRR--- ---------- ---------- ---------- 
           ---------- RRNEKRKG-- ---------- ---------- ---------- 
           ---------- ---------- ---------- ---------- ---------- 
           ---------- --LKRKGAFG ---------- ---------- ---------- 
           -------HEP QLLKRKGAFG ---------- ---------- ---------- 
           ---------G NIIEKRKSD- ---------- ---------- ---------- 
           -------HLG GSIEKRKSDL ---------- ---------- ---------- 
           ---------E SHADKRKR-- ---------- ---------- ---------- 
           --------AA AHVEKRKR-- ---------- ---------- ---------- 
           ---------D LHVDKRKR-- ---------- ---------- ---------- 
           ---------D LHVDKRKR-- ---------- ---------- ---------- 
           ---------G LHVDKRKR-- ---------- ---------- ---------- 
           ---------- -AQDKRKR-- ---------- ---------- ---------- 
           ---------- -AQDKRKR-- ---------- ---------- ---------- 
           ---------- -AQDKRKR-- ---------- ---------- ---------- 
           ---------- AAQDKRKR-- ---------- ---------- ---------- 
           ---------- -VQDKRKR-- ---------- ---------- ---------- 
           ---------- -VQDKRKR-- ---------- ---------- ---------- 
           ---------- -PHDKRKC-- ---------- ---------- ---------- 
           ---------- -PHDKRKC-- ---------- ---------- ---------- 
           ---------- -PHDKRKC-- ---------- ---------- ---------- 
           ---------- RNDDKRKC-- ---------- ---------- ---------- 
           --------FL GGQSSHNP-- ---------- ---------- ---------- 
           ---------N EQQQKQSKRS SA-------- ---------- -WDNPLQPAL 
           --GSQESVAD ELQQIPSKNG SV-------- ---------- -WENPLQ-SV 
           ---------- -------DNG ---------- ---------- ---------- 
           --DYSQKRVA ADEPDQRIYT CD-------- ---------- -HPRCPHHDY 
           --PNLPSYEL GPQD------ ---------- ---------- ---QSRGSIH 
           --QN----EL GPQD------ ---------- ---------- ---QPRGSIH 
           --RNLPNYEL GPQD------ ---------- ---------- ---QPRGSIH 
           --NTWPSCNV VAQNPQVTGV AQ-------- ---------- -YPQVIGLAH 
           ---------K QPKNKNKSKQ AK-------- ---------- -KVASASVTP 
           ---------D YDVELIG--- ---------- ---------- ---------- 
           --ESKKSNLT EERGMSMG-- ---------- ---------R DAEQQQQQQQ 
           --NDKQADTT IPRTTTAQ-- ---------- ---------N KKEKEPHKKN 
           --SDDQDEHS EDYDPFCG-- ---------- ---------- -NKPSNYPNS 
           ---------- ---------- ---------- ---------- ---------- 
           --DEGQDVDT DDYEPCAG-- ---------- ---------- -SRPAHSAAK 
           --DEGQHVET DDYEPFAG-- ---------- ---------- -SRPAFSAAK 
           --EDGPEGDV DQYEVIAGSL PSRQRPPSAT VDGYSDSNMN GNRPPLFPEQ 
           --DNGKASKD DRETCLEK-- ---------- ---------- -GDSRENE-- 
           --DDGRNSRA DDDTCVQN-- ---------- ---------- -GNSNDKQS- 
           --DD-----E AVEPCRAS-- ---------- ---------- -ATQVSHP-- 
           --DDAKNLQV ETLPCAV--- ---------- ---------- ----TSR--- 
           --DGERNLQV QKQDCAEN-- ---------- ---------- -IASTSK--- 
           --DDGINLQV ETQACAGN-- ---------- ---------- -ITPTSR--- 
           --DDGRHPQV NPQTCGDN-- ---------- ---------- -TTLAER--- 
           --DDGRNLPL SAQTCGEN-- ---------- ---------- -TTSIVR--- 
           --DDVGVHQP AVHIREEN-- ---------- ---------- -GSSSGN--- 
           --DDVGVHQP AVHIREEN-- ---------- ---------- -GSSSGN--- 
           --DDVGVHQP AVHIREEN-- ---------- ---------- -GSSSGN--- 
           --DNVGRRQP TAQIREEH-- ---------- ---------- -TSSRHN--- 
           --EDEGDAQP VLQIRGEQ-- ---------- ---------- -TSTRGTN-K 
           --DDEQGLSP AAQSSEEH-- ---------- ---------- -VSGRGT--- 
           --DDEQGLSP AAQSSEEH-- ---------- ---------- -VSGRDR--- 
           --DDEQGLSP AAQSSEEH-- ---------- ---------- -VSRRDR--- 
           --DDEQDLSP VAQSAVEH-- ---------- ---------- -VPKRGR--- 
           --DDEQDLSP AAQLSEEH-- ---------- ---------- -APTR-R--- 
           --GAGKTQHM ENQPSLEI-- ---------- ---------- -IASTAK--- 
           --KEDRRDQP IDVEPI---- ---------- ---------- -AYINND--- 
           --KDERRNQP TDAEPV---- ---------- ---------- -AYITNY--- 
           --KNGGRNQL TDAEPV---- ---------- ---------- -ALIGND--- 
           --KENRRNQF MDTEPS---- ---------- ---------- -DNLRR---- 
           --KENRRNHF MVTEPS---- ---------- ---------- -DNLRR---- 
           --KDDMRNQV TDVEPL---- ---------- ---------- -SKLRNN--- 
           --KGDRRNQV MDVDPS---- ---------- ---------- -SNLHNN--- 
           --KDERKNQQ SDEETI---- ---------- ---------- -GAPETN--- 
           --KDRRIDQP VDVEPS---- ---------- ---------- -SQPRNT--- 
           --KDRRIDQL LDVEPS---- ---------- ---------- -SQPRNT--- 
           --KDDERDQL PDVEPS---- ---------- ---------- -NQPRNS--- 
           --KDNRRNQP LDVAP----- ---------- ---------- ----LKV--- 
           --KDDRRQPR KDAEQS---- ---------- ---------- -GHSRDP--- 
           --RDERRN-- -HVHP----- ---------- ---------- ----LKA--- 
           --RDERRNEP LDARP----- ---------- ---------- ----LTD--- 
           --KDDRRNQS ADVVVVPL-- ---------- ---------- -EPQDRV--- 
           --KDSRRNQI QKEQPT---- ---------- ---------- ------A--- 
           --DDAQNGEA EVSPCDCS-- ---------- ---------- -LNSSGVQVA 
           -----QGDEL QDFDFFNMA- NSKESLWS-- ---------- ---------- 
           -----QECKP HDFDLFNAG- ISKERVSSS- ---------- ---------- 
           ---------- ---------- ---------- ---------- ---------- 
           KLFEMQDCKP HDFELYNVGG IANDRVSSTF ---------- ---------- 
           -----HEHEA VHFNPLNMA- ISKESFLH-- ---------- ---------- 
           ---------- -DVDLFNLG- MGKERLLPP- ---------- ---------- 
           ---------- --MDGCTVSS EAERQRLIWC ---------- ---------- 
           ---------- ---------- --KRQRLIWC ---------- ---------- 
           ---------- --PELFHPG- VAGER-IIPS ---------- ---------- 
           ---------- --PDVFSLGS IAGERFQLQS ---------- ---------- 
           ---------- ------AAPP FKEAAAPVA- ---------- ---------- 
           --ADSKAIDG GLFNVGVNPA REKLLAAPP- ---------- ---------- 
           CG-------- EVMKNQDP-- -----IDMN- ---------- ---------- 
           AGNTNLVDVS NVFNTGTSSG NDLYVVPHN- ---------- ---------- 
           ---------- ---------- ---------- ---------- ---------- 
           ---------- ---------- ---------- ---------- ---------- 
           VGNQKVAVDG NAFNLITAAG NENF-VVSG- ---------- ---------- 
           VASQNIGVDG NAFNLIAAAG NEKF-VVSA- ---------- ---------- 
           VANYKLALAA NAFNLRACTG DVMP-IRSA- ---------- ---------- 
           VTIYNLVADG NTLNLGASSG NRM--FGSA- ---------- ---------- 
           VD-YKLDADS NAFNFGACYG NGKF-IRS-- ---------- ---------- 
           VD-YKLAADS DAFKLVASAG NGKL-VRSF- ---------- ---------- 
           VVNHKLHAEG NPFDLSGTAR KEK------- ---------- ---------- 
           TVNHKSHAEV NAFDLGSTAK NEKT-VITA- ---------- ---------- 
           ---------- ---------- ---------- ---------- ---------- 
           NQKAVVVADP TAFNLGAAML NDKFLMPAS- ---------- ---------- 
           NQKAVVVADP TAFNLGAAML NDKFLMPAS- ---------- ---------- 
           THK-MAMADP TAFNLGAAIL NDKFLMQAP- ---------- ---------- 
           THK-MAMADP TAFNLGAAIL NDKFLMQAP- ---------- ---------- 
           THK-MAMDDP TAFNLGAAIL NDKFLMQAP- ---------- ---------- 
           NQK-TAVTDP TSFNLGAAIL SDKFLMPTP- ---------- ---------- 
           NQR-TAVTDP TAFNLGAAIL SDKFLVPTP- ---------- ---------- 
           RSEAAPFVDL T---MDASSS N-EFMIMPPA ---------- ---------- 
           RSEAAPFVDL T---MDASSS N-EFMVMPPA ---------- ---------- 
           RSEAAAFVDL T---MDASSS N-EFMIMPPA ---------- ---------- 
           QNDATAFMDL TTT-MDAALS NNKFLIMP-- ---------- ---------- 
           ---------- ----MDDAGH NKFVMVAPAA ---------- ---------- 
           NPAAAAFLDL SSSFMDDAGH NKFVVAEPAP ---------- ---------- 
           DANCEPQNL- --LKMGIDVS KDGKMLPS-- ---------- ---------- 
           DANCEPQNL- --LKMGIDVS KDGKMLPS-- ---------- ---------- 
           ---------- ---------- ---------- ---------- ---------- 
           EVECKPHDIN --LQTGIMLP KDRVLMPG-- ---------- ---------- 
           EVDDNKPQNI NLFNFGVGAE REKFMTPNPM ---------- ---------- 
           EVEDCQPLFN -HFNTETAGQ RDV------- ---------- ---------- 
           EVEDCQPLFN -HFNTETAGQ RDV------- ---------- ---------- 
           EVEDCQPLFN -HFNTETAGQ RDV------- ---------- ---------- 
           EEEDCQPLFN -HLNIGTSGH RDG------- ---------- ---------- 
           EIEDCKPLLN -HFNIGTAGQ RER------- ---------- ---------- 
           ETEDCKPLVN -HFNIGTTGQ REM------- ---------- ---------- 
           EIEDCKPLVN -HFNIGATGQ RER------- ---------- ---------- 
           EIEDCKPLVN -HFIIGATGQ RERQ------ ---------- ---------- 
           EVECKKTLDR NLFGFGVSVA KDEPTFVVP- ---------- ---------- 
           DVHEQKPNHL NLLNISAERF KETMPLQQ-- ---------- ---------- 
           DVQEQKPHHL NLLNVTVERF NERQPLQQ-- ---------- ---------- 
           DVQEQKPNHL SLLNVNVEMF KEKLPLLQ-- ---------- ---------- 
           DVQEQKPSNL HLLNMATDRF KDRLPVQQ-- ---------- ---------- 
           DVQEQKPNNI NLLNMGFGRI KDSFLGQQ-- ---------- ---------- 
           DVQEQKPNNI NLLNTGLGRI KDSFLGQQ-- ---------- ---------- 
           DVQEQKPNSM TLLNMGMGRI KEGLLGQQ-- ---------- ---------- 
           DVQEQKPNSI TLLNMGLGRI KDSMLGQQ-- ---------- ---------- 
           DVQERKPRTI S-SNLVMERM ---RAIQQ-- ---------- ---------- 
           DVQELKPGHL NTSNFSMDTM ---RAVQQ-- ---------- ---------- 
           DVQELKPGNL NSSDLSVDQM ---RAIQQ-- ---------- ---------- 
           DVQECKPGNL N--------- ---RVIQQ-- ---------- ---------- 
           DVEDRKPDHL LPSNLGMERM RGRMPIQQ-- ---------- ---------- 
           DVEDRKPDHL HPSNLGMERM MGRMPIQQ-- ---------- ---------- 
           DVEDRKPENL HASNLGMDRM RGRLPVQQ-- ---------- ---------- 
           DVEDRKPENL HAPNLGMDRM MGRL------ ---------- ---------- 
           DVEDCKHENL HTSNLGMERV RVTLPVQQ-- ---------- ---------- 
           EVQEQKPNRL DLLNIVQ--- QQQMQQQTHE I--------- ---------- 
           DVHEQKP-TI GLLNMGMDRF QEQQQQQQHQ S--------- ---------- 
           DVEERKPEIV MMHPLASFG- VAKMQ----- ---------- ---------- 
           EVEELKPEKV MNS--SNFGM VAKMH----- ---------- ---------- 
           NVLEKKLADN ESSDLGREKR FKGHPLIS-- Q--------- ---------- 
           ---------- ---------- ---------- ---------- ---------- 
           ---------- ---------- ---------- ---------- ---------- 
           ---------- ---------- ---------- ---------- ---------- 
           ---------- ---------- ---------- ---------- ---------- 
           AESPLSRNTH STCSRSSSDS AEAQG----- ---------- ---------- 
           IESPSSAKSQ STGSRSSPDS PEAGG----- ---------- ---------- 
           RENAGAIIPA AAAEEPRPGE SNIPNSGSG- ---GEAGGGG GGGGGVGNGG 
           RENAGAIITA PSAEEPHQVD SSMPNSGSGS GSGGEAGVGG GGGGGVGNGG 
           ---------- ---------- ---------- ---------- ---------- 
           ---------- ---------- ---------- ---------- ---------- 
           ---------- ---------- ---------- ---------- ---------- 
           ---------- ---------- ---------- ---------- ---------- 
           ---------- ---------- ---------- ---------- ---------- 
           ---------- ---------- ---------- ---------- ---------- 

           ---------- ----QQQQKL VR-------- ---------- ---------- 
           EMAPDSTLGL EDDLRRSVEI LRPLHGIYRG KNFCMWVDRI RATKVGDVTW 
           KSLKKHSHHF -------LQL SDMVKFQKQL EGQLVPEWRV KYCDYKQLKK 
           SALRIHETWL DGYAGRPLVL MYFISCLIVF LTMFASEWRV KYCDYKQLKK 
           ---------- ---------- ---SVYTCQN S--------- ---------- 
           LVDQEPLGNK RKGEFVEKEA MLSNVYTCQN S--------- ---------- 
           ---------- ---------- ---LQYTCGN L--------- ---------- 
           ---------- --CMFECEVI LDS-LLACQN S--------- ---------- 
           ---------- --CMFECEVI LDS-LLACQN S--------- ---------- 
           ---------- --CVFEREVT VNA-LFSCQN L--------- ---------- 
           ---------- --CVFDTAPY ASDENTKCRK S--------- ---------- 
           ---------- --CAFDTSTY DSDESTKCQK SVDYDSIW-- ---------- 
           ---------- --CAFDPTPC ANDENTKCRK S--------- ---------- 
           ---------- --CGFDST-C ASSKSLKCIE E--------- ---------- 
           --NMMYACQN TMCPR-SALE LGFIGKNTRS DHESSCSY-- ---------- 
           -------CAK TFEGYGSEFR LGFLNKSSRT DHESSTSY-- ---------- 
           ---------- ---MISIDLG LGFVEKKSRA DYD------- ---------- 
           ---------- ---------- ----KYK--- ---------- ---------- 
           ---------- ---VFESDID TEDMLYQNLN CAQSE----- ---------- 
           ---------- ---------- ---------- ---------- ---------- 
           ---------- ----FG--DA ALDTMYACQN V--------- ---------- 
           ---------- ----FGSTDA LVDKLYACQN A--------- ---------- 
           ---------- ----LFDLDA VVDKLYACQY Y--------- ---------- 
           ---------- ----VFDLDA VIDKLYACQY Y--------- ---------- 
           ---------- ---------- ---EVGGGG- ---------- ---------- 
           ---------- ---------- ---KVGGPGH T--------- ---------- 
           ---------- ---------- ---EVGNESA G--------- ---------- 
           ---------- ---------- ---EVGNEST G--------- ---------- 
           ---------- ---------- ---GVGNESA G--------- ---------- 
           ---------- ---------- ---EISRSGR S--------- ---------- 
           ---------- ---------- ---EISRSGS S--------- ---------- 
           ---------- ---------- ---EISRTGS S--------- ---------- 
           ---------- ---------- ---EYTRSGS GSSSG----- ---------- 
           ---------- ---------- ---ELIS--- ---------- ---------- 
           ---------- ---------- ---ELISTGG N--------- ---------- 
           ---------- ---------- ---EGVPSGS SGGK------ ---------- 
           ---------- ---------- ---KGVPSGS SGGK------ ---------- 
           ---------- ---------- ---EDALSGS SGGK------ ---------- 
           ---------- ---------- ---EFGDNSR EKCS------ ---------- 
           ---------- ---------- ---QPTSNVG NGGAR----- ---------- 
           FADQTLAVDQ NSLQEEPTEG PDPVPQ-PVA SLNTSMQTPN VGTNCFLLVH 
           LMDQKTGVDQ NSLQQPPVED SGPAQQRPTV YLNAVLQTP- ---------- 
           ---------- ---------- ---------- ---------- ---------- 
           THGFLDPGSR ALHQIHCAYR NAMSQPQSQF LGFQVNDNRR SAVLSAPRLD 
           QDKFG----- --HIHHCVAS ASHGNQPLAN PYG------- ---------- 
           QDNFA----- --HIHHCVAS VSHGNQPLSN PYG------- ---------- 
           QDNLG----- --HIRHSVAS ASHGNQPLAN PYG------- ---------- 
           QNQVTGAAQY PQITGLAQNS QVTGLSPLGS DFGP------ ---------- 
           PPPPPPPPPP PPPVRPGSSE VSAMDEEEED PPQQRV---- ---------- 
           ---------- ------GTHR TNQQYPEFEN ---------- ---------- 
           QGARGMEDRL EEGLQAKLVN GDAAETYQSW AGMGMGMGA- ---------- 
           SNEKAPEK-- ----SSNMVR EKSLSTNIAT K--------- ---------- 
           SARDKEIS-- DVGLEKSSGR GLDGDMGDDW RK-------- ---------- 
           ---------- ---------- ---------- ---------- ---------- 
           GGADRDTDSL DSTFDKSSLR PQDGDLVDGS RK-------- ---------- 
           GGADRDSDSL DSVYDKSSIK LQDGDVVDDG RK-------- ---------- 
           KAGQRPNEGE DQNVQQVAPR AQEG---DNW RK-------- ---------- 
           --------KR LHQEFHAKEP SPQE--ARRK RP-------- ---------- 
           ------SRQE MANEKSHDKS SSDG--PRRK RA-------- ---------- 
           ---------- --HENGDAAD LLRN--SKRK RN-------- ---------- 
           ---EEGPAVN SNQLCQGKEQ TSEQ--PKQK RP-------- ---------- 
           ---EDSPTEI INQLGQIKEQ TSER--PKRK RP-------- ---------- 
           ---EDRLAEN SNQLGLSKDK TSQQ--PKRK RP-------- ---------- 
           ---ENCPVEN ANQPVQGKEQ VGKQ--PRPK RP-------- ---------- 
           ---GNCLVP- TNQLVQGKEQ VREQ--PKRK RR-------- ---------- 
           ---KKRHDKR STQRLPSTKE TKNP--PKRR RH-------- ---------- 
           ---KKRHDKR STQTLPSTKE TKKP--PKRR RH-------- ---------- 
           ---KKHHDKR STQRLPSTKE TKRP--PKRR RH-------- ---------- 
           ---RGRHDQQ PNQVLPSNEG TNES--RKRK RP-------- ---------- 
           ---RRRHDTS SNQLAISKEE MSKSKSQQRK GP-------- ---------- 
           ---ERANTEH LYKAVTLKEG TKKQ-PPKRK RA-------- ---------- 
           ---ERANTKH LYQAVVLKEG TKKQ-PPKRK RA-------- ---------- 
           ---ERANTKH LYQAVVLKEG TKKQ-PPKRK RA-------- ---------- 
           ---ERAYNKR PNQIVP---G KAKE-PPKRK RT-------- ---------- 
           ---ERAKVKR PNQVVPKKAG TKE--PPKRK RP-------- ---------- 
           ------EQEN SSHVVRKKDQ VNER--QRHK RP-------- ---------- 
           ---------- DSHPVQENEP VEKQPRRKRP ---------- ---------- 
           ---------- DSHPVQSNER VAKQPRRKRP HLRSSHGHQQ PLQIHGDQQS 
           ---------- DAPLVQEDVP VEKQSRRKRP ---------- ---------- 
           ---------- VRKSGQDTDQ AKKQPRPKKP R--------- ---------- 
           ---------- GRKPVQDTDQ SEKQPRPKKP R--------- ---------- 
           ---------- SRNNVQDKEQ GEKKPRTKRA RV-------- ---------- 
           ---------- ARNNVQDKEQ GEKKPRRKRA RV-------- ---------- 
           ---------- TRSSIRNKNL IGKQSKRKKS QG-------- ---------- 
           ---------- KPHSLRHKER RKEQPRRKRP RV-------- ---------- 
           ---------- KPHSLRDTER RGEQPRRKRP RV-------- ---------- 
           ---------- TARRLQDKER REEQPRRKRP RV-------- ---------- 
           ---------- VPQSVQEKEQ REERPKKKK- RT-------- ---------- 
           ---------- PPP-VPDKEQ PQPRAEKKRK RE-------- ---------- 
           ---------- IPQSHQSTEK GDGH-HRRRK RA-------- ---------- 
           ---------- VPQSHQSKEQ GDGQ-RRRRK RA-------- ---------- 
           ---------- APKGVKEKKK AGDRPRKRRH QK-------- ---------- 
           ---------- ISHSVRDQDK AEKHRRRKRP RI-------- ---------- 
           SERNSSNKNT SDNVVTVVRD GDSAEDSRRK RLR------- ---------- 
           ---------- --IQNGDT-- --AAIIRKRK LP-------G ES-LMQDEK- 
           ---------- --LQIGDN-- --SDFIRKRK SR-------C ES-PVQDQK- 
           ---------- ---------- ---------- ---------- ---------- 
           ---------- -PVAVGDN-- --LDLIRKRK LP-------Q QL-PLEDHK- 
           ---------- --VQNNDG-- --ADFIRKRK LP-------S ESPLMQEQM- 
           ---------- ---IKSET-- --ADFVRKRK LP-------T EV-IVVDQK- 
           ---------- -LEAFGL--- --EGSKATE- ---------L GT-LRAAMG- 
           ---------- -LKAK----- ---------- ---------- ---------- 
           ---------- -MNAETA--- --SDCVRKRK FP-------A EQ-LMMESK- 
           ---------- -IKAETP--- --PDCTRKRK LP-------V EH-LMLDQK- 
           ---------- -SFSSSSS-- --LEFIRKRE PS-------P ETELMMMMD- 
           ---------- -LIKEEAG-- --VDFIQKRS AP-------P NVEQVLSQR- 
           ---------- -NVFSMNN-- --EEFIRKRA ANC------- EPEMILNQGS 
           ---------- -AVKEEGY-- --REFIRKRS AKS------- DPEIMSNQGI 
           ---------- -------N-- --CDFIQKRT AA-------- EPQLMLNQR- 
           ---------- ---------- --------RT AA-------- EPELLLNQR- 
           ---------- -PLKEETD-- --VEFIQKRA AV-------- EPEMMPNQR- 
           ---------- -PLKEETN-- --MEFIQKRT VA-------- EPELMLDQR- 
           ---------- -PMKGEKD-- --VGFIQKRT SR-------- ESELMMNQR- 
           ---------- -LMKEEND-- --VEFIQKRA SS-------- ECELMMNQR- 
           ---------- -PMKEETD-- --MEIIQKRT AA-------- ESELVINQR- 
           ---------- -PMKEEID-- --VEFVQKRT AA-------- EAELVMNQR- 
           ---------- -TVKEEMN-- --MEFTRKRN VA-------- EPESVLNQC- 
           ---------- -SVKEETK-- --MEFIQKRG AA-------- EPESMQNQR- 
           ---------- ------NN-- --MEIIRKRS VA-------- EAEPVLNQC- 
           ---------- --MKEEAT-- -DVEFIQKR- -----SASGA EPELMLNNR- 
           ---------- --MKEEAT-- -DVEFIQKR- -----SASGA EPELMLNNR- 
           ---------- --MKEETA-- -DMEYVQKR- -----SAVAA EPELMLNNR- 
           ---------- --MKEETA-- -DMEYVQKR- -----SAVAA EPELMLNNR- 
           ---------- --MKEETG-- -DMEYVQKR- -----SAVAA EPELMLNNR- 
           ---------- --MKEETA-- -DVEFIQKRN -----APAPA EPELMLNNR- 
           ---------- --MKEETA-- -DVEFIQKRN -----APAAA EPELMLNNR- 
           ---------- -LMKEETT-- -DADFTRAQK R----SAADA EPELMLNGN- 
           ---------- -LMKEETTT- -DVDFTHAQK R----SAADA EPELMLNGS- 
           ---------- -LMKEETT-- -DADFTHAQK RSAPPAAADA EPDLMLNGN- 
           ---------- -LMKEEAI-- -DVDF--IQK R--------S EPELMLSSDS 
           ---------- -LMKEEAT-- -DAEFFQKR- -------SAA DPELMLGSS- 
           ---------- -PIKQEAA-- -DAVFFQKRS A----PAAAV EPELMLGGS- 
           ---------L APVKGEVV-D IDPELIHKRK FMS----NEG ----DLDQK- 
           ---------L APVKGEVV-D IDPELIHKRK IMS----NEG ----DLDQK- 
           ---------- ---------- ---------- ---------- ---------- 
           ---------L APVKGEII-D LTSDFIQKRK EPC----FEE ----SVDQK- 
           --------LT SAIKGEVI-D ANTSEFSEKR KQP----SSG S-HLVMDQK- 
           --------PM HHIKGELV-E TNSNFGQKRK QLP----EEP --HMILNHQ- 
           --------PM HHIKGELV-E TNSNFGQKRK QLP----EEP --HMILNHQ- 
           --------PM HHIKGELV-E TNSNFGQKRK QLP----EEP --HMILNHQ- 
           --------LM HHFMAELT-E TDSDSGQKRK QLP----EEP --QMMLNHQ- 
           --------LV PQIKGELI-E INSDFGQKRK QLS----EEP --QMMLNQK- 
           --------LV PQIKGELI-E INSDFGQKRK QLS----EEP --QMMLNQK- 
           --------LG PQIKRELI-E INSDFGQKRK QLA----EEP --QMMLNQK- 
           --------VV PQVKGEHI-E INSDFGPKRK QLA----EEP --QMMLDQK- 
           --------PF NPVKGEIF-D VDSDFFPKRK QVS----SAE EENNQNGGN- 
           --------QS HPNKDELV-- TNLDFSLKRK Q------ANE P-TVMMDQK- 
           --------QS HPIKDEII-- TSLDFTRKRK Q------SNE Q-TVTMAQ-- 
           --------QS QPMKGDIF-- ANLDFTRKRK P------ADD L-TFLMDPK- 
           --------QS HAIKDEVV-- TNLDFARKRK P------ANE L-DVMIDHK- 
           --------LS HPIKDEVI-- TNLDFTRKRK P------TNE L-NNAMDHQ- 
           --------LS HPIKDEVI-- TNLDFTRKRK P------TNE L-NNAMDPQ- 
           --------LS HPIKDEVI-- TNLDFTRKRK P------TNE L-NNVMDHK- 
           --------LS HPIKDEVI-- TNLDFTRKRK P------TNE L-NNVMDHT- 
           --------PP YSTKGEVV-- SNLDFTRKRK P------SND L-N-MVEQK- 
           --------QS YPIKG-VV-- NNLDFMRKRK P------SDD L-N-MMEHK- 
           --------LP YSIKGEVV-- NNLDFMRKRK P------SND S-N-IMEHK- 
           --------PS FPVN------ --LDFLRKRK P------SDD I-N--VEHR- 
           --------PS HPMKGDVV-- TNLDFIRKRK I------SSD F-NMMMDQK- 
           --------PS HPMKGDVV-- TNLDFIRKRK I------SSD F-NMMMDQK- 
           --------PS FPIKGEVV-- TNFDFIRKRK I------SGD F-NMIMDQK- 
           --------PS FPIKGEAV-- TNLDFIRKRK I------SGD F-NMIMDQK- 
           --------PS FSIKGETV-- TNLDFIRKRK V------SND F-N-MMDLK- 
           --------KN EALMIDNN-- NTFDFSRKRK S------GNE L-GVIMDHQ- 
           --------RV VIIKDEYV-- NNLDFSRKRK NP-----VNE L-SSMMDHK- 
           ---------H FPIKEEVATT VNLEFTRKRK QNN----DMN V-MVMDRSA- 
           ---------D FPVKEEVP-A GNSEFMRKRK PNR----DLN --TIMDRTV- 
           --------LS NLNSEEKV-- CVMDNSRKRK S------FEQ F-KDRMNQQ- 
           ---------- ---------- ---------- ---------- ---VIIQEQ- 
           ---------- ---------- ---------- ---------- ---VVAGSV- 
           ---------- ---------- ---------- ---------- ---AMMEQK- 
           ---------- ---------- ---------- ---------- ---HHQAPD- 
           -------MDN IVRIADGDSL MTSGTYKKRR TSGEVLEHR- ---------- 
           -------AEN IVRIADGDGV PTPGNAKKRR -ADSVPEHR- ---------- 
           GAGAEGGGGS SGNCNSSGNA LPEEIVRPGN TGGVGMSEML MAARDSDDIT 
           GAGAEGGGGS SGNGNSSGNA PPEEIVRPGN TGGVGMSEML MAARDSEDVN 
           ---------- ---------- ---------- ---------- ---------- 
           ---------- ---------- ---------- ---------- ---------- 
           --------SF QDQPSCAAHQ SACPYAPVHR AGIG------ ---------- 
           --------SF QDQPSCAAHQ SSCPYAPEHR AGNG------ ---------- 
           ---------- ---------- ---------- ---------- ---------- 
           ---------- ----SFGQAN PQGNYVSQSH GGQQ------ ---------- 

           ---------- ---------- ---------- ---------- ---------- 
           VV-------- ---------- ---------- ---------- ---------- 
           VV-------- ---------- ---------- ---------- ---------- 
           VV-------- ---------- ---------- ---------- ---------- 
           ---------- ---------- ---------- ---------- ---------- 
           ---------- ---------- ---------- ---------- ---------- 
           ---------- ---------- ---------- ---------- ---------- 
           ---------- ---------- ---------- ---------- ---------- 
           ---------- ---------- ---------- ---------- ---------- 
           ---------- ---------- ---------- ---------- ---------- 
           ---------- ---------- ---------- ---------- ---------- 
           ---------- ---------- ---------- ---------- ---------- 
           ---------- ---------- ---------- ---------- ---------- 
           ---------- ---------- ---------- ---------- ---------- 
           ---------- ---------- ---------- ---------- ---------- 
           ---------- ---------- ---------- ---------- ---------- 
           ---------- ---------- ---------- ---------- ---------- 
           ---------- ---------- ---------- ---------- ---------- 
           ---------- ---------- ---------- ---------- ---------- 
           ---------- ---------- ---------- ---------- ---------- 
           ---------- ---------- ---------- ---------- ---------- 
           ---------- ---------- ---------- ---------- ---------- 
           ---------- ---------- ---------- ---------- ---------- 
           ---------- ---------- ---------- ---------- ---------- 
           ---------- ---------- ---------- ---------- ---------- 
           ---------- ---------- ---------- ---------- ---------- 
           ---------- ---------- ---------- ---------- ---------- 
           ---------- ---------- ---------- ---------- ---------- 
           ---------- ---------- ---------- ---------- ---------- 
           ---------- ---------- ---------- ---------- ---------- 
           ---------- ---------- ---------- ---------- ---------- 
           ---------- ---------- ---------- ---------- ---------- 
           ---------- ---------- ---------- ---------- ---------- 
           ---------- ---------- ---------- ---------- ---------- 
           ---------- ---------- ---------- ---------- ---------- 
           ---------- ---------- ---------- ---------- ---------- 
           ---------- ---------- ---------- ---------- ---------- 
           ---------- ---------- ---------- ---------- ---------- 
           ---------- ---------- ---------- ---------- ---------- 
           ---------- ---------- ---------- ---------- ---------- 
           AGVEQRCGTN VGTNCLLPMP CHPQTGLN-- ---------- ---------- 
           ---------S VGLNRLLAMP ---------- ---------- ---------- 
           ---------- ---------- ---------- ---------- ---------- 
           KPIMNGGGPA LVSPDVAGIG VAAGGHKS-- ---------- ---------- 
           ---------- ---------- ---------- ---------- ---------- 
           ---------- ---------- ---------- ---------- ---------- 
           ---------- ---------- ---------- ---------- ---------- 
           ---------- ---------- ---------- ---------- ---------- 
           ---------- ---------- ---------- ---------- ---------- 
           ---------- ---------- ---------- ---------- ---------- 
           ---------- ---------- ---------- ---APSTPST MVTAEKVP-- 
           ---------- ---------- ---------- ---RPSDDQH MPSEE----- 
           ---------- ---------- ---------- ---KRTFREV IVPEH----- 
           ---------- ---------- ---------- ---------- ---------- 
           ---------- ---------- ---------- ---KRSSGEV QSMEQ----- 
           ---------- ---------- ---------- ---KRSSGEA QSMEQ----- 
           ---------- ---------- ---------- ---RRLGEES SPIDN----- 
           ---------- ---------- ---------- ---RTSS--- ---------- 
           ---------- ---------- ---------- ---RKAS--- ---------- 
           ---------- ---------- ---------- ---RPNP--- ---------- 
           ---------- ---------- ---------- ---RLSV--- ---------- 
           ---------- ---------- ---------- ---RVSS--- ---------- 
           ---------- ---------- ---------- ---RGSA--- ---------- 
           ---------- ---------- ---------- ---RVSS--- ---------- 
           ---------- ---------- ---------- ---RVSL--- ---------- 
           ---------- ---------- ---------- ---TGQC--- ---------- 
           ---------- ---------- ---------- ---TGQC--- ---------- 
           ---------- ---------- ---------- ---TGQC--- ---------- 
           ---------- ---------- ---------- ---SGHL--- ---------- 
           ---------- ---------- ---------- ---STRP--- ---------- 
           ---------- ---------- ---------- ---RHSS--- ---------- 
           ---------- ---------- ---------- ---RHSS--- ---------- 
           ---------- ---------- ---------- ---RHSS--- ---------- 
           ---------- ---------- ---------- ---RHSS--- ---------- 
           ---------- ---------- ---------- ---RHSV--- ---------- 
           ---------- ---------- ---------- ---RLDS--- ---------- 
           ---------- ---------- ---------- ---RKR---- ---------- 
           VPSHGDQQPT SNHITNYDSH PVQINERVAK QPRRKRPRLR SSHGHQQPLP 
           ---------- ---------- ---------- ---RLR---- ---------- 
           ---------- ---------- ---------- ---RAN---- ---------- 
           ---------- ---------- ---------- ---RAN---- ---------- 
           ---------- ---------- ---------- ---RASP--- ---------- 
           ---------- ---------- ---------- ---RASP--- ---------- 
           ---------- ---------- ---------- ---KPSS--- ---------- 
           ---------- ---------- ---------- ---QSSP--- ---------- 
           ---------- ---------- ---------- ---RSGP--- ---------- 
           ---------- ---------- ---------- ---RSSP--- ---------- 
           ---------- ---------- ---------- ---RSNN--- ---------- 
           ---------- ---------- ---------- ---KSKP--- ---------- 
           ---------- ---------- ---------- ---RSNP--- ---------- 
           ---------- ---------- ---------- ---RSNF--- ---------- 
           ---------- ---------- ---------- ---SSTQ--- ---------- 
           ---------- ---------- ---------- ---RSGT--- ---------- 
           ---------- ---------- ---------- ---RNNS--- ---------- 
           ---------- ---------- ---------- ---------- ---------- 
           ---------- ---------- ---------- ---------- ---------- 
           ---------- ---------- ---------- ---------- ---------- 
           ---------- ---------- ---------- ---------- ---------- 
           ---------- ---------- ---------- ---------- ---------- 
           ---------- ---------- ---------- ---------- ---------- 
           ---------- ---------- ---------- ---------- ---------- 
           ---------- ---------- ---------- ---------- ---------- 
           ---------- ---------- ---------- ---------- ---------- 
           ---------- ---------- ---------- ---------- ---------- 
           ---------- ---------- ---------- ---------- ---------- 
           ---------- ---------- ---------- ---------- ---------- 
           ---------- ---------- ---------- ---------- ---------- 
           ---------- ---------- ---------- ---------- ---------- 
           ---------- ---------- ---------- ---------- ---------- 
           ---------- ---------- ---------- ---------- ---------- 
           ---------- ---------- ---------- ---------- ---------- 
           ---------- ---------- ---------- ---------- ---------- 
           ---------- ---------- ---------- ---------- ---------- 
           ---------- ---------- ---------- ---------- ---------- 
           ---------- ---------- ---------- ---------- ---------- 
           ---------- ---------- ---------- ---------- ---------- 
           ---------- ---------- ---------- ---------- ---------- 
           ---------- ---------- ---------- ---------- ---------- 
           ---------- ---------- ---------- ---------- ---------- 
           ---------- ---------- ---------- ---------- ---------- 
           ---------- ---------- ---------- ---------- ---------- 
           ---------- ---------- ---------- ---------- ---------- 
           ---------- ---------- ---------- ---------- ---------- 
           ---------- ---------- ---------- ---------- ---------- 
           ---------- ---------- ---------- ---------- ---------- 
           ---------- ---------- ---------- ---------- ---------- 
           -AR------- ---------- ---------- ---------- ---------- 
           -AR------- ---------- ---------- ---------- ---------- 
           -GR------- ---------- ---------- ---------- ---------- 
           HAR------- ---------- ---------- ---------- ---------- 
           FR-------- ---------- ---------- ---------- ---------- 
           FRR------- ---------- ---------- ---------- ---------- 
           ---------- ---------- ---------- ---------- ---------- 
           ---------- ---------- ---------- ---------- ---------- 
           ---------- ---------- ---------- ---------- ---------- 
           ---------- ---------- ---------- ---------- ---------- 
           ---------- ---------- ---------- ---------- ---------- 
           ---------- ---------- ---------- ---------- ---------- 
           ---------- ---------- ---------- ---------- ---------- 
           ---------- ---------- ---------- ---------- ---------- 
           ---------- ---------- ---------- ---------- ---------- 
           ---------- ---------- ---------- ---------- ---------- 
           ---------- ---------- ---------- ---------- ---------- 
           ---------- ---------- ---------- ---------- ---------- 
           ---------- ---------- ---------- ---------- ---------- 
           ---------- ---------- ---------- ---------- ---------- 
           ---------- ---------- ---------- ---------- ---------- 
           ---------- ---------- ---------- ---------- ---------- 
           ---------- ---------- ---------- ---------- ---------- 
           ---------- ---------- ---------- ---------- ---------- 
           ---------- ---------- ---------- ---------- ---------- 
           ---------- ---------- ---------- ---------- ---------- 
           ---------- ---------- ---------- ---------- ---------- 
           ---------- ---------- ---------- ---------- ---------- 
           ---------- ---------- ---------- ---------- ---------- 
           ---------- ---------- ---------- ---------- ---------- 
           ---------- ---------- ---------- ---------- ---------- 
           ---------- ---------- ---------- ---------- ---------- 
           ---------- ---------- ---------- ---------- ---------- 
           ---------- ---------- ---------- ---------- ---------- 
           ---------- ---------- ---------- ---------- ---------- 
           ---------- ---------- ---------- ---------- ---------- 
           ---------- ---------- ---------- ---------- ---------- 
           ---------- ---------- ---------- ---------- ---------- 
           ---------- ---------- ---------- ---------- ---------- 
           ---------- ---------- ---------- ---------- ---------- 
           ---------- ---------- ---------- ---------- ---------- 
           ---------- ---------- ---------- ---------- ---------- 
           ---------- ---------- ---------- ---------- ---------- 
           ---------- ---------- ---------- ---------- ---------- 
           ---------- ---------- ---------- ---------- ---------- 
           ---------- ---------- ---------- ---------- ---------- 
           ---------- ---------- ---------- ---------- ---------- 
           ---------- ---------- ---------- ---------- ---------- 
           EQGGSLKR-- ---------- ---------- ---------- ---------- 
           EQGGSVKR-- ---------- ---------- ---------- ---------- 
           ---------- ---------- ---------- ---------- ---------- 
           ---------- ---------- ---------- ---------- ---------- 
           ---------- ---------- ---------- ---------- ---------- 
           ---------- ---------- ---------- ---------- ---------- 
           ---------- ---------- ---------- ---------- ---------- 
           ---------- ---------- ---------- ---------- ---------- 

           ---------- ---------- ---------- ---------- ---------- 
           ---------- ---------- ------KFDK ----WQRTDE ELNYRLTTAV 
           ---------- ---------- ------KRIK NQILHTKNQQ HKVFDPNVFS 
           ---------- ---------- ------KRIK TQILHTKNQQ HKVFDPNVFS 
           ---------- ---------- ------SCPK SDVSFGFGDK NSRTGHEIQC 
           ---------- ---------- ------SCPS SDVSLGFVDK NLRTGHEIEC 
           ---------- ---------- ------EGLQ NEAGLGLIEK HTRSKHGPEC 
           ---------- ---------- ------DCPQ SNLSSGFSDK NSRSEHEKTC 
           ---------- ---------- ------DCPQ SNLSSGFSDK NSRSEHEKTC 
           ---------- ---------- ------ECPQ SELDLGFVDK NSRAEHKSQC 
           ---------- ---------- ------GGNY NNYE---DEE MDLGEWVKMA 
           ---------- ---------- ------SGNY NNDEEVIEEE TELSQWVKMA 
           ---------- ---------- ------DGNH NNED----DE MDLGEWVKMA 
           ---------- ---------- ------LGFS DKDS---SDK MELSGWIQLA 
           ---------- ---------- ------RSKE SDVSQESSEE SEFSNRNLVP 
           ---------- ---------- ------DS-- ---SEETNPE SDLYDNNLIP 
           ---------- ---------- ---------- ---------Q GQDQDRTLCA 
           ---------- ---------- ---------- ---RKCNFEH DTRCPYRENG 
           ---------- ---------- ------LGVG FPYKNSRMDN ETTCSHHGKQ 
           ---------- ---------- ---------- -----VNKDN EDQLDFTFVP 
           ---------- ---------- ------EFPQ SE-------- ---------- 
           ---------- ---------- ------GCPQ SEPSMEFADK NLRLDHEALR 
           ---------- ---------- ------QCPQ SLTGMGFLNK NSRMNHESLC 
           ---------- ---------- ------QCPQ SEMGMGFLDK NTRMNHESLC 
           ---------- ---------- ---------- --------GG GGEEMQLSLP 
           ---------- ---------- ---------- --------GS SGVDVGKELL 
           ---------- ---------- ---------- --------GN VDSGSGRELV 
           ---------- ---------- ---------- --------GN VDSGRGRELV 
           ---------- ---------- ---------- --------GN DDSGSGRELV 
           ---------- ---------- ---------- -----GGSG- ---SELTIML 
           ---------- ---------- ---------- -----GGSG- ---SELTIML 
           ---------- ---------- ---------- -----GGSG- ---SELTIMP 
           ---------- ---------- ------NSGG GKFPRGGSGG ADHHQLAVML 
           ---------- ---------- ---------- ---------- --SSSGGR-- 
           ---------- ---------- ---------- -------SG- -QSSSSSREV 
           ---------- ---------- ---------- ----CRRRPR GGSRDLAAVV 
           ---------- ---------- ---------- ----CRRRPR GGSRDLAAMV 
           ---------- ---------- ---------- ----WPR-PR GGSRDLAAMV 
           ---------- ---------- ---------- ------RAEL QNVDGSGEFE 
           ---------- ---------- ------NFFG GQNYPPLTSN VDSGDGRSFL 
           ---------- -------PSD LMQVPNVGAK GLLRVPGVEP NCFRQPALNQ 
           ---------- ---------- ---------- GLV----VEQ SCLQQSVLNP 
           ---------- ---------- ---------- ---------- HAWTDVVFNN 
           ---------- -------IGE LCNFYDANLP MHAAAAAQAD MNRLQLQIQM 
           ---------- ---------- ---------- -------PCV PVAADSPVLP 
           ---------- ---------- ---------- -------SCL PVVDDNPVLP 
           ---------- ---------- ---------- -------SYL PMVADNPDLP 
           ---------- ---------- ---------- ----VDVSGL GNPGDEQRLI 
           ---------- ---------- ------ETGR RSREKRPIAE PRIEPEERSF 
           ---------- ---------- -------NYN CVYKRKFEED FGMPMHPTLL 
           ---------- ---------- EHRIYMCPYE RCPRHEWRNA FAERNLRNLH 
           ---------- ---------- --RVYMCPYE GCIHSDQRNG FEDITQRNMH 
           ---------- ---------- --VGYTCAYE RCHHHEWRGA FTTKETRNMH 
           ---------- ---------- ---------- ---------- ---------- 
           ---------- ---------- --RVYMCPYP NCKRNEWRSA FVDRELRNMH 
           ---------- ---------- --RVYMCPHT NCKHSEWRNA FVDRELRNMH 
           ---------- ---------- --MAFTCQYE ACHHHDAAHG FVDRNARNSH 
           ---------- ---------- ------TPVN QHEPLP-LEE SQDGVPRNVI 
           ---------- ---------- ------QPAE QLAIVV-WSG DVQEEPENPI 
           ---------- ---------- ------EFYD QGPSQP-HYE NQRGKPGVVP 
           ---------- ---------- ------ASAD RQTAKT-QNE HIPKETRNAI 
           ---------- ---------- ------VSSD KRAAPT-QNE HIPGEMTNAR 
           ---------- ---------- ------VSVD KQMVAT-QSE RMPEETRNAT 
           ---------- ---------- ------TIVD QQATMA-QNE HRPEESRNAI 
           ---------- ---------- ------AIAD PRSTGV-QNE HLPDESRNAI 
           ---------- ---------- ------SVDG SEVEGTQRND NMPEVLSNAI 
           ---------- ---------- ------SVDG SEVEGTQRND NMPEVLSNAI 
           ---------- ---------- ------SVDG SEVEGTQRND NNAEVLSNSI 
           ---------- ---------- ------LTAE SEVEVTQKDD NQLAIVSNAL 
           ---------- ---------- ------PVAE VEVEVTQRND KTPEVVCSAA 
           ---------- ---------- ------IAVE QEVQ---RTD DAPENPGNLI 
           ---------- ---------- ------VAVE QEVQ---RTD DAPENPGNLI 
           ---------- ---------- ------VAVE QEVQ---RTD DAPENPGNLI 
           ---------- ---------- ------TVTE PDAH---RVV DAPENSRNLI 
           ---------- ---------- ------TVIE QEVQ---RAD DASEHSRNMI 
           ---------- ---------- ------NPSH QSTGEH-QNR DVALKPENGF 
           ---------- -------TNH GDRQNVPSHV DKQLVPSPDE HVNAELRSPV 
           IHGDQQSVLS HGDQQPMSNH SDQQSVPSYG DQQPGPRHYE HVNAESISTL 
           ---------- -------SSR GGR------- ---------- ---------- 
           ---------- ---------- ---------- DKPPAQSDNE ISLVEPRSNG 
           ---------- ---------- ---------- DKPPAQADNE ILHVEPRSKG 
           ---------- ---------- ---------V EQLPAPSPNE HLHV--RGAL 
           ---------- ---------- ---------V KQRPAPSHNE HLHVPTRGAL 
           ---------- -IDEQTSPSK DDQLLVAAPN DKQAAPS-TI ENLVEPVGPV 
           ---------- ---------- ---------A DQQSAPSLYE HLHDEPGDNL 
           ---------- ---------- ---------V DQQDTPSSSV HLHDEPGDNL 
           ---------- ---------- ---------T NQQAAPYSRE HLHDEPINTL 
           ---------- ---------- ---------E NMLVSQSVNE HCHDVPKDMV 
           ---------- ---------- ---------S QEQ------- -----LVDGL 
           ---------- ---------- ---------T EKQIQPS--Q LHGDEHSNTL 
           ---------- ---------- ---------Q QTQLSPSE-Q QPYDVARNSL 
           ---------- ---------- ---------V PSLNKDP--- -LDETEDMVV 
           ---------- ---------- ---------- ---VNRQEEE QPEAQQRNIL 
           ---------- ---------- -------IPE QLAFVCPYQG CQHQDWRNGF 
           ---------- ---------- --------VY TCPYEQCPYH EREDGFLNQN 
           ---------- ---------- --------VY TCPYEQCPYH DRQLGFLDQN 
           ---------- ---------- ---------- ---------- ---------- 
           ---------- ---------- --------IY TCPYERCTYH DRQHGFYDQN 
           ---------- ---------- --------IY TCPYEQCPHH VHQNGFLDQS 
           ---------- ---------- --------IY TCDNVQCPSH QYQLGFLDKN 
           ---------- ---------- --------CR IGAKLSTDMK QFDTQVAVGW 
           ---------- ---------- ---------- ---YISRPSK ALN------- 
           ---------- ---------- --------AY IRDNIESPCH DCQMGFASKS 
           ---------- ---------- --------VF TCDSIERLQR DHGIGFLHKS 
           ---------- ---------- --------QY RSHLRQGSDE K-------KL 
           ---------- ---------- --------TF TCENGQCPHH DPRFGFVDKN 
           ---------- ---------- --------VF NGETTKFRRN DYQS------ 
           ---------- ---------- --------II NNEKSKFARS DYQLGFMDRS 
           ---------- ---------- --------VY TCDNAKCPHH DFRQGFTDRN 
           ---------- ---------- --------IY TCDNAKCPHH DFCHGFTDRN 
           ---------- ---------- --------VF TCDNMQCMHN DVRFGFTDRN 
           ---------- ---------- --------VF TCDNMQCVHN DVRFGFMDRN 
           ---------- ---------- --------IY TCDNALCPHN NFRNGFLDRN 
           ---------- ---------- --------TY TCDNVLCPHN DFHSGFLDRN 
           ---------- ---------- --------VY TCDNVVCPHN DIRQGFPDRN 
           ---------- ---------- --------VY TCDNVVCPHN NVRHGFLDRN 
           ---------- ---------- --------IY TCDNVQCPHH DPRHGFLDRN 
           ---------- ---------- --------IY TCGNVQCPHS DFRHGFLDRN 
           ---------- ---------- --------IY TCANVQCPHN DLRHGFLDRN 
           ---------- ---------- --------VY TCHNVQCPHS DYGYGFLDRN 
           ---------- ---------- --------VY TCHNVQCPHS DYGYGFLDRN 
           ---------- ---------- --------VY TCNNVQCPHS DYGYGFLDRN 
           ---------- ---------- --------VY TCNNVQCPHS DYGYGFLDRN 
           ---------- ---------- --------VY TCNNVQCPHS DYGYGFLDRN 
           ---------- ---------- --------VY TCNNVQCPHS DYSYGFLDRN 
           ---------- ---------- --------LY TCNNVQCPRS DYSYGFLDRN 
           ---------- ---------- --------VF TCENVQCPHA GHALGFLDRN 
           ---------- ---------- --------VY TCENVQCPHA GHALGFLDRN 
           ---------- ---------- --------VY TCENVQCPHA SHALGFLDRN 
           ---------- ---------- --------VY TCGNVQCPHS NYALGFLDRN 
           ---------- ---------- --------AY TCGNVQCP-- ---QGFPDRN 
           ---------- ---------- --------AY TCGNVQCSHS SSAHGFLDRN 
           ---------- ---------- --------IY TCQNPQCPYS GYNMGFHDRT 
           ---------- ---------- --------IY TCQNPQCPYS GYNMGFHDRT 
           ---------- ---------- ---------- FCQG------ --------KT 
           ---------- ---------- --------IY TCEYLHCPYS NYQAGFLDRT 
           ---------- ---------- --------IF VCEYPQCPYS DSRLGFLDRN 
           ---------- ---------- --------IY TCEYLHCPYH DYRLGFLDIT 
           ---------- ---------- --------IY TCEYLHCPYH DYRLGFLDIT 
           ---------- ---------- --------IY TCEYLHCPYH DYRLGFLDIT 
           ---------- ---------- --------GY TCEYLDCPYH DYHLGFRNIT 
           ---------- ---------- --------IF TCEYMQCPYH DYRLGFLDIT 
           ---------- ---------- --------IY TCEYPQCPYH DYRLGFLNIT 
           ---------- ---------- --------VY TCEYLQCPYH DYRLGFLDIT 
           ---------- ---------- --------YY ACEYLQCPYH DYRLGFLDIT 
           ---------- ---------- --------VY TCEFVPCPHS DFRMGFSDRT 
           ---------- ---------- --------IY TCEFLQCPHN ELRHGFQDRS 
           ---------- ---------- --------IY TCEILQCPYS ELRHGFQDRS 
           ---------- ---------- --------TY TCECLHCPHS ELRNGFPDRS 
           ---------- ---------- --------IY TCEFLQCPHS ELRHGFQDRS 
           ---------- ---------- --------IY TCDILQCPHS ELRHGFHDRS 
           ---------- ---------- --------IY TCEVLQCPHS ELRCGFHDRS 
           ---------- ---------- --------IY TCEVPQCPHS ELRCSLHDRS 
           ---------- ---------- --------IY TCEVLQCPHS ELRRGFHDRS 
           ---------- ---------- --------IY TCEFLQCPYS EFRLGFHDRT 
           ---------- ---------- --------IY TCEFLQCPYS ELRLGFHDRT 
           ---------- ---------- --------IY KCEFFQCPYS EHRLGFHDRI 
           ---------- ---------- --------IY TCEFLQCPYS ELQLGFLDRT 
           ---------- ---------- --------IY TCEHPQCPYS EVRLGFHDRS 
           ---------- ---------- --------IY TCEHPQCPYS EVRLGFHDRS 
           ---------- ---------- --------IY TCEQPQCPYS ETRHGFADRN 
           ---------- ---------- --------IY TCEQPQCPYS EIHHGFADRN 
           ---------- ---------- --------IY TCEHPQCPYS QVRLGFPDRI 
           ---------- ---------- --------IY TCEFLHCPHS ELRHGFRDRI 
           ---------- ---------- --------IY TCESLQCPHN EIRHGFHDRI 
           ---------- ---------- --------GY TCENGQCPHS KMNLGFQDRS 
           ---------- ---------- ---------F TCENLGCAHS EISRGFLDRN 
           ---------- ---------- --------IY VCGLVECPHN QLELGFYDRI 
           ---------- ---------- --------TY PSNYSPSFDN DFCVGFQDGQ 
           ---------- ---------- --------GT AG-------D ERRATMRDGE 
           ---------- ---------- --------IF TCEFPQCPYS DIRVGFQDRF 
           ---------- ---------- --------VY ACEYPQCPYN DVRVGFHDRS 
           ---------- ---------- --------VF MCSYEQCPRH EWRKGFTSRE 
           ---------- ---------- --------IF MCPYENCPRH EWRNAFAARE 
           ---------- ----RRGPGG EPVPPERQLF ACPYKQCPHH EWTNAYTTRE 
           ---------- ----RRGPGG EPMPPERQVL ACPYKQCPHH EWTNAYTTGE 
           ---------- ---------- ---------- ---------- ---------- 
           ---------- ---------- ---------- ---------- ---------- 
           ---------- ---------- -------ASS FQQQLHLPHP AYNHGAGASG 
           ---------- ---------- -------ASS FQQQLLSAHP AYNHGAGASG 
           ---------- ---------- ---------- ---------- ---------- 
           ---------- ---------- -------QQQ TSSHVVPTFG DLAVNGLTTP 

           --QSKMAYLM R--------- ---------- ---------- ---------- 
           CFNMRMACLM R--------- ---------- ---------- ---------- 
           VDKSKLQNLL QNPSAILSSC CEQ------- ---------- ---------- 
           VDKSKLENLL QNPSAILSSC CEQ------- ---------- ---------- 
           --LYGSNQEP SQSGE----- ---------- ---------- ---------- 
           --LYGTPELV NQSSG----- ---------- ---------- ---------- 
           NSVAQSSSLE AIYAQ----- ---------- ---------- ---------- 
           IYRKSDGEKN D--------- ---------- ---------- ---------- 
           IYRKSDGEKN D--------- ---------- ---------- ---------- 
           SYRNNETQIS GKGPS----- ---------- ---------- ---------- 
           FERSNSMS-I RSGN------ ---------- ---------- ---------- 
           IEKSNSMTNN VCGN------ ---------- ---------- ---------- 
           FERSNSMS-I RSGN------ ---------- ---------- ---------- 
           LEKTNHVSYG DYGN------ ---------- ---------- ---------- 
           YDHHSFGPQA KLNTD----- ---------- ---------- ---------- 
           YGHYSFSLQT ISQTN----- ---------- ---------- ---------- 
           SDQNSG---- ---------- ---------- ---------- ---------- 
           GLNDQESIN- ---------- ---------- ---------- ---------- 
           TMNEQQSVND ESLNM----- ---------- ---------- ---------- 
           KMLTKDDKR- ---------- ---------- ---------- ---------- 
           ---------- ---------- ---------- ---------- ---------- 
           AFRTVDSDVL PFHRY----- ---------- ---------- ---------- 
           AYRTNESQSV LLQDS----- ---------- ---------- ---------- 
           AYRTNEGQRV LLQDS----- ---------- ---------- ---------- 
           --ADIDVVPE ADR------- ---------- ---------- ---------- 
           PLPDIDCVPY ADR------- ---------- ---------- ---------- 
           ALPGIDVVAE ADR------- ---------- ---------- ---------- 
           ALPGIDGVAE ADR------- ---------- ---------- ---------- 
           ALPVIDGVAE ADR------- ---------- ---------- ---------- 
           PDQLATAITE ESR------- ---------- ---------- ---------- 
           PDQLAAAITE ESR------- ---------- ---------- ---------- 
           PDQLAAAITE ESR------- ---------- ---------- ---------- 
           P-ELAAAADQ EGR------- ---------- ---------- ---------- 
           ----AELVAD EN-------- ---------- ---------- ---------- 
           GELVAGLVAD EDDLI----- ---------- ---------- ---------- 
           PGLEAGVLAE ESQ------- ---------- ---------- ---------- 
           PALEAGVLAE ESQ------- ---------- ---------- ---------- 
           PG-----LVE ESQ------- ---------- ---------- ---------- 
           LDLSGNCVLE DDR------- ---------- ---------- ---------- 
           GGQNNPPPIT SNVAN----- ---------- ---------- ---------- 
           NAPLPTPNAG PNS------- ---------- ---------- ---------- 
           NTILQTPHVG TNY------- ---------- ---------- ---------- 
           FHPVAVPVEG NGF------- ---------- ---------- ---------- 
           QANALQPASA PNR------- ---------- ---------- ---------- 
           SGGIEMRHQG TS-------- ---------- ---------- ---------- 
           RGVIEMRHQG TS-------- ---------- ---------- ---------- 
           SGGIEMSRQG TS-------- ---------- ---------- ---------- 
           GGMMRFSSDD INQGSNLVVQ QGPETVSND- ---------- ---------- 
           RCRYEQCFHH DLGNA----- ---------- ---------- ---------- 
           TCENSLCPYS QPHMG----- ---------- ---------- ---------- 
           QANCLYKPDQ QQLQQQQQQQ QQHAASSMYG MGAMAIPHAH AHAHGHQHQH 
           QKNCPFRHDA Q--------- ---------- ---------- ---------- 
           QMSCPFRPEN S--------- ---------- ---------- ---------- 
           ---------- ---------- ---------- ---------- ---------- 
           QASCVFRPVA S--------- ---------- ---------- ---------- 
           QSSCMFRPVA P--------- ---------- ---------- ---------- 
           QIACSHQFEP S--------- ---------- ---------- ---------- 
           P-DMN--LME AQ-------- ---------- ---------- ---------- 
           P-DMNRASLE NE-------- ---------- ---------- ---------- 
           A-IMDPVPQL ER-------- ---------- ---------- ---------- 
           P-DMNDTDMS LL-------- ---------- ---------- ---------- 
           P-DMNGTNIS RL-------- ---------- ---------- ---------- 
           T-DMNGAALT TL-------- ---------- ---------- ---------- 
           P-DMNCTDLP IT-------- ---------- ---------- ---------- 
           ------LDLP IS-------- ---------- ---------- ---------- 
           P-DMK-SNQM EV-------- ---------- ---------- ---------- 
           P-DMN-SNQM EV-------- ---------- ---------- ---------- 
           P-DMK-SNQM EV-------- ---------- ---------- ---------- 
           P-NMSRINQT EM-------- ---------- ---------- ---------- 
           GGDMNFIDPI DA-------- ---------- ---------- ---------- 
           P-DMNRLNQV EI-------- ---------- ---------- ---------- 
           P-DMNRLDQV EI-------- ---------- ---------- ---------- 
           P-DMNRLDQV EI-------- ---------- ---------- ---------- 
           P-DMNRLDQV EI-------- ---------- ---------- ---------- 
           P-DMNRLDQV EI-------- ---------- ---------- ---------- 
           S-SMNLMDLP LA-------- ---------- ---------- ---------- 
           P-DINQTDAS FP-------- ---------- ---------- ---------- 
           P-DINQTDLS FM-------- ---------- ---------- ---------- 
           ---------- ---------- ---------- ---------- ---------- 
           L-NMNPTEAQ MG-------- ---------- ---------- ---------- 
           I-NINQTEAQ VV-------- ---------- ---------- ---------- 
           P-DINHTDVQ MI-------- ---------- ---------- ---------- 
           P-DINHTDVQ MI-------- ---------- ---------- ---------- 
           S-DMDHENED LN-------- ---------- ---------- ---------- 
           L-DINPTDVP SL-------- ---------- ---------- ---------- 
           L-DINPTDVP SL-------- ---------- ---------- ---------- 
           P-DINQTDVI SH-------- ---------- ---------- ---------- 
           P-DINHTGVE YP-------- ---------- ---------- ---------- 
           P-DINQADVS LV-------- ---------- ---------- ---------- 
           P-DINSSKML LA-------- ---------- ---------- ---------- 
           P-DMNNANAQ FS-------- ---------- ---------- ---------- 
           M-DVNHDSIQ FA-------- ---------- ---------- ---------- 
           P-DMNHVDAP LL-------- ---------- ---------- ---------- 
           P-DINQRNLH ASSC------ ---------- ---------- ---------- 
           LRNAHQSNCP YRTDVRG--- IEFQRP---- ---------- ---------- 
           SRNTHQSNCP CRTDLQG--- MGFQRP---- ---------- ---------- 
           ---------- ---------- ---------- ---------- ---------- 
           LRKSHQASCP HRPELQT--- IGFQRL---- ---------- ---------- 
           LRNAHQTDCP CSVDVQS--- LAFQRSDFQE TKSIHQTDCP CSLDVQSLAF 
           SKNNHQSNCP FASEIHQGMG LPLPRP---- ---------- ---------- 
           ELNDRKEASV PKL------- ---------- ---------- ---------- 
           --EERKKNPL Y--------- ---------- ---------- ---------- 
           TRNNHGSNCF YSSNFPQGIT LPAVVA---- ---------- ---------- 
           ARNNQVSNCL YSGSFPQGVT LHGMQ----- ---------- ---------- 
           KTGDHLYDCR RENT------ ---------- ---------- ---------- 
           ARNNHQYACQ YQSSSFS--- ---------- ---------- ---------- 
           MKSNQLYQNS CYSTNPP--- ---------- ---------- ---------- 
           VRSNNHQFLS GYQTSLP--- ---------- ---------- ---------- 
           ARNRHQYLCN ---------- ---------- ---------- ---------- 
           ARNSHQYLCK YQNTFPQ--- ---------- ---------- ---------- 
           SRNTHQYLCK NQQSLSQ--- ---------- ---------- ---------- 
           SRNGHQYLCK NQKSLPQ--- ---------- ---------- ---------- 
           ARNSHRYVCK YQNTLLPT-- ---------- ---------- ---------- 
           ARNSHQYICK YQNTLPP--- ---------- ---------- ---------- 
           ARNSHQYFCK YQKTHPS--- ---------- ---------- ---------- 
           ARNSHQYFCK YQTTHPP--- ---------- ---------- ---------- 
           ARNSHRYVCK YQ-------- ---------- ---------- ---------- 
           ARNSHQYLCK YQNTIPQ--- ---------- ---------- ---------- 
           ARNSHQYHCQ YQNTLPQ--- ---------- ---------- ---------- 
           ARNSHQYTCK YNDPLQQ--- ---------- ---------- ---------- 
           ARNSHQYTCK YNDPLQQ--- ---------- ---------- ---------- 
           ARSSHQYTCK YNDPLPP--- ---------- ---------- ---------- 
           ARTNHQYTCK YNDPLPP--- ---------- ---------- ---------- 
           ARNSHRYTCK YNDPLPP--- ---------- ---------- ---------- 
           ARNSHQYTCK YNDPITQ--- ---------- ---------- ---------- 
           ARNSHQYTCK HKDPTPQ--- ---------- ---------- ---------- 
           ARSAHQYACR YNHPAAA--- ---------- ---------- ---------- 
           ARSAHQYTCR YNNPAVA--- ---------- ---------- ---------- 
           ARSAHQYSCR YNNPAVA--- ---------- ---------- ---------- 
           ERNAHQYACK HN-AAAA--- ---------- ---------- ---------- 
           ARNAHQHTCK SNNNSVG--- ---------- ---------- ---------- 
           TRNAHQYSCM FNN------- ---------- ---------- ---------- 
           LRNNHQINCP YRL------- ---------- ---------- ---------- 
           LRNNHQINCP YRL------- ---------- ---------- ---------- 
           KRQ------- ---------- ---------- ---------- ---------- 
           SRNNHQMSCP FRF------- ---------- ---------- ---------- 
           SRNNHQLNCA YRF------- ---------- ---------- ---------- 
           ARNNHQLTCS HRN------- ---------- ---------- ---------- 
           ARNNHQLTCS HRN------- ---------- ---------- ---------- 
           ARNNHQLTCS HRN------- ---------- ---------- ---------- 
           ARNNHQLTCS YRN------- ---------- ---------- ---------- 
           ARNNHQLNCS FGS------- ---------- ---------- ---------- 
           ARNNHQMNCQ YRS------- ---------- ---------- ---------- 
           ARNNHQLNCP HRS------- ---------- ---------- ---------- 
           ARNNHQLNCP YRN------- ---------- ---------- ---------- 
           WRNNHQNNCQ FRF------- ---------- ---------- ---------- 
           SRDNHQFACL YR-------- ---------- ---------- ---------- 
           ARDNHQLVCP YR-------- ---------- ---------- ---------- 
           SRDNHQLTCL FR-------- ---------- ---------- ---------- 
           SRDNHQLSCP FR-------- ---------- ---------- ---------- 
           SRDNHQLSCP YRI------- ---------- ---------- ---------- 
           SRDNHQLTCP FRS------- ---------- ---------- ---------- 
           SRDNHQLSCP YRS------- ---------- ---------- ---------- 
           SRDNHQLSCP YRS------- ---------- ---------- ---------- 
           ARDNHQLTCP YRN------- ---------- ---------- ---------- 
           ARDNHQLTCP FRN------- ---------- ---------- ---------- 
           ARDNHQLTCP YRN------- ---------- ---------- ---------- 
           ARDNHQLTCP HRN------- ---------- ---------- ---------- 
           ARDNHQLNCA YRN------- ---------- ---------- ---------- 
           ARDNHQLNCA YRN------- ---------- ---------- ---------- 
           SRDNHQLSCP YRG------- ---------- ---------- ---------- 
           SRDNHRLSCP YRG------- ---------- ---------- ---------- 
           SRDNHQLICA YRG------- ---------- ---------- ---------- 
           SRDNHQLSCP FSK------- ---------- ---------- ---------- 
           SRDNHRISCP YNK------- ---------- ---------- ---------- 
           SRDNHQMVCP YRD------- ---------- ---------- ---------- 
           SRDNHQLACP HRD------- ---------- ---------- ---------- 
           SRDNHQLTCP YQS------- ---------- ---------- ---------- 
           SRISHQMNYD PYHEMINEP- ---------- ---------- --------FQ 
           ERR------- ---------- ---------- ---------- ---------- 
           SRNNHQMSCP YRS------- ---------- ---------- ---------- 
           ARNNHQLNCA YR-------- ---------- ---------- ---------- 
           LRNLHQVNCP YRPGG----- ---------- ---------- ---------- 
           LRNLHQENCP YRPGG----- ---------- ---------- ---------- 
           MWKMHVSSCP YKPLDGG--- ---------- ---------- ---------- 
           MWKMHVSSCP YKPLDGG--- ---------- ---------- ---------- 
           ---------- ---------- ---------- ---------- ---------- 
           ---------- ---------- ---------- ---------- ---------- 
           RGGGGVVVHP LAVYSGS--- ---------- ---------- ---------- 
           RGGG-VVVHP LAVYSGS--- ---------- ---------- ---------- 
           ---------- ---------- ---------- ---------- ---------- 
           VKTQQQINEL LAIYDDR--- ---------- ---------- ---------- 

           ---------- ---------- ---------- ---------- ---------- 
           ---------- ---------- ---------- ---------- ---------- 
           ---------- ---------- ---------- ---------- ---------- 
           ---------- ---------- ---------- ---------- ---------- 
           ---------- ---------- ---------- ---------- ---------- 
           ---------- ---------- ---------- ---------- ---------- 
           ---------- ---------- ---------- ---------- ---------- 
           ---------- ---------- ---------- ---------- ---------- 
           ---------- ---------- ---------- ---------- ---------- 
           ---------- ---------- ---------- ---------- ---------- 
           ---------- ---------- ---------- ---------- ---------- 
           ---------- ---------- ---------- ---------- ---------- 
           ---------- ---------- ---------- ---------- ---------- 
           ---------- ---------- ---------- ---------- ---------- 
           ---------- ---------- ---------- ---------- ---------- 
           ---------- ---------- ---------- ---------- ---------- 
           ---------- ---------- ---------- ---------- ---------- 
           ---------- ---------- ---------- ---------- ---------- 
           ---------- ---------- ---------- ---------- ---------- 
           ---------- ---------- ---------- ---------- ---------- 
           ---------- ---------- ---------- ---------- ---------- 
           ---------- ---------- ---------- ---------- ---------- 
           ---------- ---------- ---------- ---------- ---------- 
           ---------- ---------- ---------- ---------- ---------- 
           ---------- ---------- ---------- ---------- ---------- 
           ---------- ---------- ---------- ---------- ---------- 
           ---------- ---------- ---------- ---------- ---------- 
           ---------- ---------- ---------- ---------- ---------- 
           ---------- ---------- ---------- ---------- ---------- 
           ---------- ---------- ---------- ---------- ---------- 
           ---------- ---------- ---------- ---------- ---------- 
           ---------- ---------- ---------- ---------- ---------- 
           ---------- ---------- ---------- ---------- ---------- 
           ---------- ---------- ---------- ---------- ---------- 
           ---------- ---------- ---------- ---------- ---------- 
           ---------- ---------- ---------- ---------- ---------- 
           ---------- ---------- ---------- ---------- ---------- 
           ---------- ---------- ---------- ---------- ---------- 
           ---------- ---------- ---------- ---------- ---------- 
           ---------- ---------- ---------- ---------- ---------- 
           ---------- ---------- ---------- ---------- ---------- 
           ---------- ---------- ---------- ---------- ---------- 
           ---------- ---------- ---------- ---------- ---------- 
           ---------- ---------- ---------- ---------- ---------- 
           ---------- ---------- ---------- ---------- ---------- 
           ---------- ---------- ---------- ---------- ---------- 
           ---------- ---------- ---------- ---------- ---------- 
           ---------- ---------- ---------- ---------- ---------- 
           ---------- ---------- ---------- ---------- ---------- 
           ---------- ---------- ---------- ---------- ---------- 
           QHQHAHAYSS SMPSSLPGMR GNMQEAMREA IQQQQQ---- ---------- 
           ---------- ---------- GNSVDLN-GI ISYNAS---- ---------- 
           ---------- ---------- GFFTHPGVG- -HFPQV---- ---------- 
           ---------- ---------- ---------- ---------- ---------- 
           ---------- ---------- VSVNNIMYSG NTQPQG---- ---------- 
           ---------- ---------- ASGNNSMYSG NSQAQG---- ---------- 
           ---------- ---------- GTMYVQNGSA HHSLQA---- ---------- 
           ---------- ---------- --PISVQ--- -PPPQN---- ---------- 
           ---------- ---------- --EFHVP--- -VPEHD---- ---------- 
           ---------- ---------- --HHAAH--- -SALPP---- ---------- 
           ---------- ---------- --VHHAP--- -SVSHE---- ---------- 
           ---------- ---------- --IRHTP--- -SVHNK---- ---------- 
           ---------- ---------- --AHHRP--- -SVNRE---- ---------- 
           ---------- ---------- --GYHMP--- -NVNQG---- ---------- 
           ---------- ---------- --GHHMP--- -NINQE---- ---------- 
           ---------- ---------- --VCVAN-PL TSFNHA---- ---------- 
           ---------- ---------- --VCVAN-PL TSFNHA---- ---------- 
           ---------- ---------- --VCVAN-PL TSFNPA---- ---------- 
           ---------- ---------- --MGMAN-QM TSLSHV---- ---------- 
           ---------- ---------- --VGITN-LP MSPKHV---- ---------- 
           ---------- ---------- --PGMAN-QI TSFNQM---- ---------- 
           ---------- ---------- --PGMANHQI TSFNQM---- ---------- 
           ---------- ---------- --PGMANHQI TSFNQM---- ---------- 
           ---------- ---------- --PGTSN-QI VTFDHG---- ---------- 
           ---------- ---------- --QGMAN-QI TSFNEE---- ---------- 
           ---------- ---------- --KDQAN-GL MQANGL---- ---------- 
           ---------- ---------- --EYNMPATQ QENDA----- ---------- 
           ---------- ---------- --EYHMPVTE QENDA----- ---------- 
           ---------- ---------- ---------- ---------- ---------- 
           ---------- ---------- --GVQIHGNE QSNET----- ---------- 
           ---------- ---------- --GVQIHGNE QSNET----- ---------- 
           ---------- ---------- --GFQVHENQ QENGG----- ---------- 
           ---------- ---------- --GLQVHENQ QENGA----- ---------- 
           ---------- ---------- --GFLMHDSS NQEDNGSL-- --F------- 
           ---------- ---------- --IYTSQH-- -ENDTA---- ---------- 
           ---------- ---------- --IYTGQH-- -ENDTA---- ---------- 
           ---------- ---------- --MHGSQH-- -ENNAN---- ---------- 
           ---------- ---------- --GYKS---- -ENNRT---- ---------- 
           ---------- ---------- --DYPMQENI PEDHPL---- ---------- 
           ---------- ---------- --GRITSNSL QGNDKS---- ---------- 
           ---------- ---------- --GYIANESQ PENNMM---- ---------- 
           ---------- ---------- --EFLINESI PEMEAV---- ---------- 
           ---------- ---------- --EYNINGTH QEDDVVDPNI ALG------- 
           ---------- ---------- PYNYEAHRSF MGADSGMNQA VSY------- 
           ---EPQANNF VFCAP-MEQP NPLQLQEQGV SQ-SRNEGQL AS-------- 
           ---ETQESNS IFCMP-MGQP NQLQVQSKGG SFPSGKEGQA AS-------- 
           ---------- ---------- ---------- ---------- ---------- 
           ---EHSETSP VFCLA-NGQS NQLHGQAKPG IFSSAKDPQI APT------- 
           QGSDFQETKS IFNTP-IGQS NQLQVH-KEG AFQMRKEGQV AS-------- 
           ---DIGKEKP VFPLPNFTQP LQAMSGNGNG FLGNDSNKFL TGN------- 
           ---------- ---------- ---------- ---------- ---------- 
           ---------- ---------- ---------- ---------- ---------- 
           -----NDEKP IFCLPVAEGK QPQEPNLSVA VSANRTAGYA SRK------- 
           ---------- ---------- QPNPP----A VTVSRTA-YV PSK------- 
           ---------- ---------- -FCFQPP--- ---AAEVKPS PPP------- 
           ------QRLA GPGFHVQEDK PQAFSLP--- ---LTQPKAA PAA------- 
           ------PFIT SSAFQPNENK PQIFSMSPMV VQQPKMASVN LQP------- 
           ------SFCT -AGFKANENK PQIMCAS--S LAQSKLNPTG LQP------- 
           ---------- ---------- ---------- ---------- ---------- 
           ---------- ---------- ---------- ---------- ---------- 
           -----GISAT TGGMQMNENK PPVFFVP--- -----LNAQP NPT------- 
           -----GISAT ASGLRMNENK PPVFSMP--- -----LNTQP NPA------- 
           -----GIGMM SNGLQVPGNK P--------- ---------- ---------- 
           -----GSGMT SSSFQVPENK PLAFPLQ--- -----LNTES NHP------- 
           -----GIGMT NNSFHVTKNK PSIMPLP--- -----LNSQP NP-------- 
           -----GIGMT NNSFQVTENK PLVFPLP--- -----LNCQP NPS------- 
           -----GTGVA FNSFPVKENK LLSFSMS--- -----YDTQP NPT------- 
           -----GIGSA ISGPKMKGNK PPIFSLP--- -----FNTQL DPT------- 
           -----GIGAA FN-------- ---------- -------TQP NLT------- 
           ---------- -----STENK ----PSP--- -------PAI FPA------- 
           ---------- -----STENK ----PSP--- -------PAI FPA------- 
           ---------- -----SAENK A-APPAP--- -------PQV FPA------- 
           ---------- -----SAENK A-APPAP--- -------PQV FPA------- 
           ---------- -----SAENK A-TPPAP--- -------PQV FPA------- 
           ---------- -----SAENK PLPAPPQ--- -------PQA FQP------- 
           ---------- -----STENK PPSAPPQ--- -------PQA FQP------- 
           ---------- -----AAQS- ---KPPS--- -------AFF PGA------- 
           ---------- -----AAQS- ---KPPS--- -------SFF PGA------- 
           ---------- -----AAQS- ---KPPS--- -------SFF PGP------- 
           ---------- -----AAES- ---KPP---- ---------- PPH------- 
           ---------- -----AAVPP QLRATES--- -------VFP APF------- 
           ---------- ---------- ---------- ---------- ---------- 
           ---SASQN-L GIM---NYQP YKKKPEVISA PSVQL-KPAS QP-------- 
           ---SASQN-L GIM---NYQP YKKKPEVISA PSVQL-KPAS QP-------- 
           ---------- --------QA YKGK------ ---------- ---------- 
           ---NSAQT-L TTP---KYQI NYEHNTVFPA QTATS-KPAV SS-------- 
           ---SPSTHGV GAT---NFQG NSIEAANFPT SFAQPEKLSL QS-------- 
           ---NSSQVFG MSN----FNC NSEK-LGGSL PASQ-PIPAI QQ-------- 
           ---NSSQVFG MSN----FNC NSEK-LGGSL PASQ-PIPAI QQ-------- 
           ---NSSQVFG MSN----FNC NSEK-LGGSL PASQ-PIPAI QQ-------- 
           ---NSSQVG- MSS----VHP NSDK-LVGSL SSPQ-PNPAI QQ-------- 
           ---NSTQVFG MSSGMSSFQL HNEKPVGFSI PIAQPPAPAS QP-------- 
           ---NSSQVFG MSS----FQL HNEKSVGYSL PIAQPPAPTI QQ-------- 
           ---NSSQVLG MSS----FQL HNETPVSFSL PIAQQPTPAN QP-------- 
           ---NSSQVLG MSS----FQL HNEKPVDFSL PIAQPPTPAI QRPVNQSSGF 
           ---NSAPT-- ---------- ---------- ---------- ---------- 
           ---SST--CF GVS---NFQI NEVKPVVFP- QQYVQPKSSA LP-------- 
           ---NTS--QF GVS---KFPM NEVKPVVLP- QQYIPSTSVA LP-------- 
           ---NTS--QF VVP---NFHM EEVKPVVFP- QQYAEPKRAS LP-------- 
           ---NSP--QF GVS---NFNV NDVKPMVFP- QSFVQPKSAA LP-------- 
           ---NSS--EF GLS---NFHN NEVKSIVFS- QPFVHPQPAA PS-------- 
           ---NSS--EF GLT---NFHN NEVKPIVFT- QPFVQPHPAA PS-------- 
           ---NST--EF VLP---SFRN NEIKPIVFP- QPFVQPKPAA QS-------- 
           ---NST--EF VLP---SFRN NEVKPIVFP- QTFVQPQPAA PS-------- 
           ---SSA--QF GGS---NFNV NELKPVIFP- RQFGQSKPAA PQ-------- 
           ---SSA--QF GGS---NFNV NEVKPVIFP- QPFAPSKPTA PS-------- 
           ---SSA--LF SSS---SFNV NEVKPVILP- QAFAQSKPTA PA-------- 
           ---SSA--EF GGS---NFNI NDVKPVIFP- PPFAQPKPAA PS-------- 
           ---SSAD-YG GGP---NFHA TEDKPVIFP- QSFVQPNTTT QS-------- 
           ---SSAD-YG GGP---NFHA TEVKPVIFP- QSFVQPNTTA QS-------- 
           ---AAS--DY GAS---NFQV NEVKPVIFP- QSFVQPKPTT QS-------- 
           ---SAST-DY GGS---NFHV NEAKPVIFPQ QSFVQPKPTT TPSV------ 
           ---TSD---F GGP---SFPV NEIKPVVHP- PSFVQPKSTA QP-------- 
           ---QLSP-NF RVS---NFAV NEAK------ -PVVFTQPAV SP-------- 
           ---PP-P-VF SQS------- ---------- --FVQTKNPA PP-------- 
           ---NRLAYGA S-----KFHM GGMKLV---- VPQ-QP---- ---------- 
           ---SRLPYGA APS---RFHV NEVKPV---- VGFPQPRPVN SV-------- 
           ---SNLP--Y GIP---NYQV NEVKPSAFQR QALQDEHAAL PS-------- 
           HLSDPSEGNP GGSTLYMGKT NIEKEPIYTM P--HQPNIAT SGTQP----- 
           -----ESGKT G--------- --ER------ ---------- ---------- 
           TPNPNHNPSR GGTLNFQMNN HIQKEPVFTI PAFAQPKITT AP-PVNQDS- 
           -------PIV GGTLNFQTNN -LEKLSVFNI PSFGQTKLTA ASLPVNHVAP 
           ---------- -------SLS TPASLTTGSI VAHSEVSPIS VPG------- 
           ---------- -------PLS ASPSNLP--- ---ASLTPSQ LPR------- 
           --------II AGAQSVMTDP ISVHSQPPPI SQMGPMSHAV QQG------- 
           --------II AGAQSVMTDP ISVHSQPPPI SQMGRMSHAV QQG------- 
           ---------- ---------- ---------- ---------- ---------- 
           ---------- ---------- ---------- ---------- ---------- 
           ---------- ---------- ---------- ---------- ---------- 
           ---------- ---------- ---------- ---------- ---------- 
           ---------- ---------- ---------- ---------- ---------- 
           ---------- ---------- ---------- ---------- ---------- 

           ---------- ---------- ---------- ---------- --------VY 
           ---------- ---------- ---------- ---------- --------VH 
           ---------- ---------- ---------- ---------- --SISSETSM 
           ---------- ---------- ---------- ---------- --SISSETSM 
           ---------- ---------- ---------- ---------- --YTSSLLET 
           ---------- ---------- ---------- ---------- --GGS----- 
           ---------- ---------- ---------- ---------- --LAAEYHDY 
           ---------- ---------- ---------- ---------- ---ADIKSQE 
           ---------- ---------- ---------- ---------- ---ADIKSQE 
           ---------- ---------- ---------- ---------- --FKDFDSVD 
           ---------- ---------- ---------- ---------- --YWG--ENL 
           ---------- ---------- ---------- ---------- --YWG--EDL 
           ---------- ---------- ---------- ---------- --YWG--ENL 
           ---------- ---------- ---------- ---------- --YWGGDQNL 
           ---------- ---------- ---------- ---------- --SLGDAQKV 
           ---------- ---------- ---------- ---------- --TKDDAQNL 
           ---------- ---------- ---------- ---------- ---------A 
           ---------- ---------- ---------- ---------- ------CEDQ 
           ---------- ---------- ---------- ---------- --FMNNFTSL 
           ---------- ---------- ---------- ---------- -------KSI 
           ---------- ---------- ---------- ---------- ---------- 
           ---------- ---------- ---------- ---------- --LSNDAPPI 
           ---------- ---------- ---------- ---------- --QSNDTQIA 
           ---------- ---------- ---------- ---------- --LSNDT--- 
           ---------- ---------- ---------- ---------- ----SSIDEL 
           ---------- ---------- ---------- ---------- ----SSIEEL 
           ---------- ---------- ---------- ---------- ----NSIDEL 
           ---------- ---------- ---------- ---------- ----NSIDEL 
           ---------- ---------- ---------- ---------- ----NSIDEL 
           ---------- ---------- ---------- ---------- ----SPIDEL 
           ---------- ---------- ---------- ---------- ----SPIDEL 
           ---------- ---------- ---------- ---------- ----SPIDEL 
           ---------- ---------- ---------- ---------- ----SPINEL 
           ---------- ---------- ---------- ---------- -----PIDEL 
           ---------- ---------- ---------- ---------- ----CPIDEL 
           ---------- ---------- ---------- ---------- ----SPINEL 
           ---------- ---------- ---------- ---------- ----GPINEL 
           ---------- ---------- ---------- ---------- ----SPINEL 
           ---------- ---------- ---------- ---------- ----RAIDEL 
           ---------- ---------- ---------- ---------- --GINNNNSM 
           ---------- ---------- ---------- ---------- ----LLSMPC 
           ---------- ---------- ---------- ---------- ----LLPKSR 
           ---------- ---------- ---------- ---------- ----LQQNQC 
           ---------- ---------- ---------- ---------- ----IQQSPL 
           ---------- ---------- ---------- ---------- -------SSD 
           ---------- ---------- ---------- ---------- -------SSD 
           ---------- ---------- ---------- ---------- -------SSG 
           ---------- ---------- ---------- ---------M NVPQPIFTSS 
           ---------- ---------- ---------- ---------- ----FKDYNS 
           ---------- ---------- ---------- ---------- ----FLDRNL 
           ---------- ---------- ---------- ----QQGKIM APYSHMGGGS 
           ---------- ---------- ---------- ----QSGPLW HPSQSQGNGK 
           ---------- ---------- ---------- ----VGGTGL ELVAVAQGPS 
           ---------- ---------- ---------- ---------- ---------- 
           ---------- ---------- ---------- ----LSGKGL FQIGGMVGNP 
           ---------- ---------- ---------- ----LSGDGL YQFGGMAGSH 
           ---------- ---------- ---------- ----GAGKGM FQAGVEGMNQ 
           ---------- ---------- ---------- ---IQLGSAP LPLEDPTQLP 
           ---------- ---------- ---------- ---VSSNLAP RSQEGGD--P 
           ---------- ---------- ---------- ---AYIISAV RPQEEGFGNH 
           ---------- ---------- ---------- ---THMNPNS RHQGRDLQNQ 
           ---------- ---------- ---------- ---AYLNPNP KHQERDLRSK 
           ---------- ---------- ---------- ---PCMNPNS THQERDSGSQ 
           ---------- ---------- ---------- ---ECRNPTS KQYD-NPRNQ 
           ---------- ---------- ---------- ---DGTNPAA ECHE-DSRNQ 
           ---------- ---------- ---------- ---GTNGGSL QHQGDVQGNF 
           ---------- ---------- ---------- ---GTNGGSL QHQGDVQGNF 
           ---------- ---------- ---------- ---GTNGGSL QHQGDVQGNF 
           ---------- ---------- ---------- ---NTT-ETL QHQ-YVQGNF 
           ---------- ---------- ---------- ---PPTIGAL QQHGDCRGNF 
           ---------- ---------- ---------- ---AVTSEAL QHRGNAQG-H 
           ---------- ---------- ---------- ---AVTSEAL QHSGNAQG-H 
           ---------- ---------- ---------- ---AVTSEAL QHRGNAQG-H 
           ---------- ---------- ---------- ---GTTTEAL QHRGDAQV-Q 
           ---------- ---------- ---------- ---ANTSEAL QHRGNTQE-L 
           ---------- ---------- ---------- ---MQANGLI SWKCTVQMDC 
           ---------- ---------- ---------- -STMLM---- -HGEKHLIVQ 
           ---------- ---------- ---------- -SKELR---- -HVEDGLDVQ 
           ---------- ---------- ---------- ---------- ---------- 
           ---------- ---------- ---------- -DSAAR---- -PLERGLEVS 
           ---------- ---------- ---------- -DSAAR---- -PLERGLEVP 
           ---------- ---------- ---------- -ITTLR---- -PLENDLDVQ 
           ---------- ---------- ---------- -ITTLR---- -PLENDLDVQ 
           ---------- ---------- ---------- -IEPLV---- -PMATDNLGQ 
           ---------- ---------- ---------- --ATMRPVTM RPVEEDLQGQ 
           ---------- ---------- ---------- --ETMW---- -PVEEDLQGR 
           ---------- ---------- ---------- --ETLR---- -PLDKDLQGH 
           ---------- ---------- ---------- --TAMS---- -PIEKDAESQ 
           ---------- ---------- ---------- --TAVR---- -PLAATNGTE 
           ---------- ---------- ---------- --ETTN---- -SVENDLEIQ 
           ---------- ---------- ---------- --VPRK---- -SVERNSEGQ 
           ---------- ---------- ---------- --TAMR---- -PHESNAQLQ 
           ---------- ---------- ---------- ---------- -PEDNG---- 
           ---------- ---------- ---------- -TGPLEDPNK SHGGAKGVSN 
           ---------- ---------- ---------- ---------- --QGNTNLPS 
           ---------- ---------- ---------- ---------- --HSNTNLTP 
           ---------- ---------- ---------- ---------- ---------- 
           ---------- ---------- ---------- ---------- --VGTVNLNS 
           ---------- ---------- ---------- ---------- --QGNSSLIT 
           ---------- ---------- ---------- ---------- --DGSNNMTA 
           ---------- ---------- ---------- ---------- ---------- 
           ---------- ---------- ---------- ---------- ---------- 
           ---------- ---------- ---------- ---------- --QANMQVGA 
           ---------- ---------- ---------- ---------- --DANLLAPP 
           ---------- ---------- ---------- ---------- ------ATAT 
           ---------- ---------- ---------- ---------- --HFMGHHGA 
           ---------- ---------- ---------- ---------- --AAAIATTP 
           ---------- ---------- ---------- ---------- --AVINTSSP 
           ---------- ---------- ---------- ---------- -------LNP 
           ---------- ---------- ---------- ---------- --SIGALLNP 
           ---------- ---------- ---------- ---------- --GLGSSVNP 
           ---------- ---------- ---------- ---------- --GLGSSVNP 
           ---------- ---------- ---------- ---------- ------SVNP 
           ---------- ---------- ---------- ---------- --SIGSRLNP 
           ---------- ---------- ---------- ---------- ---------- 
           ---------- ---------- ---------- ---------- --SIGSSLNP 
           ---------- ---------- ---------- ---------- --SLESGPIP 
           ---------- ---------- ---------- ---------- --SLGSGLNS 
           ---------- ---------- ---------- ---------- --SLISGLDP 
           ---------- ---------- ---------- ---------- --TYNTPNQA 
           ---------- ---------- ---------- ---------- --TYNTPNQA 
           ---------- ---------- ---------- ---------- --AYNQQNHG 
           ---------- ---------- ---------- ---------- --AYNQPNHG 
           ---------- ---------- ---------- ---------- --AYN----- 
           ---------- ---------- ---------- ---------- --AFSQANQA 
           ---------- ---------- ---------- ---------- --AFSQPNQA 
           ---------- ---------- ---------- ---------- --PYSPQSQA 
           ---------- ---------- ---------- ---------- --PYSPQSQA 
           ---------- ---------- ---------- ---------- --PYSPQSQA 
           ---------- ---------- ---------- ---------- --IFEP---- 
           ---------- ---------- ---------- ---------- --GPPGQAEA 
           ---------- ---------- ---------- ---------- ---SVGQTAA 
           ---------- ---------- ---------- ---------- ---MIEHPSC 
           ---------- ---------- ---------- ---------- ---VIEHPSC 
           ---------- ---------- ---------- ---------- ------HSAT 
           ---------- ---------- ---------- ---------- ----VTASSS 
           ---------- ---------- ---------- ---------- ---ENQSSTT 
           ---------- ---------- ---------- ---------- ---PVNQTSC 
           ---------- ---------- ---------- ---------- ---PVNQTSC 
           ---------- ---------- ---------- ---------- ---PVNQTSC 
           ---------- ---------- ---------- ---------- ---PVNQTSS 
           ---------- ---------- ---------- ---------- ---PVNQASR 
           ---------- ---------- ---------- ---------- ---SVNQASR 
           ---------- VNQSSMFDDS GLG------- ---------- IQQPVNQSRR 
           DALGLGNQQQ VNQSSRFDAS GLGNQQQVNQ SNRFDASRIG IQQPVNQSGR 
           ---------- ---------- ---------- ---------- ---NSNLPAR 
           ---------- ---------- ---------- ---------- ---VNQGPPS 
           ---------- ---------- ---------- ---------- ---VNPSPPP 
           ---------- ---------- ---------- ---------- ---VNPAPPS 
           ---------- ---------- ---------- ---------- ---VNANPPS 
           ---------- ---------- ---------- ---------- ---VNSIQHS 
           ---------- ---------- ---------- ---------- ---VDSIQRS 
           ---------- ---------- ---------- ---------- ---VNSIQHS 
           ---------- ---------- ---------- ---------- ---VNSIQHS 
           ---------- ---------- ---------- ---------- ---VTSVSTP 
           ---------- ---------- ---------- ---------- ---ITSAPTP 
           ---------- ---------- ---------- ---------- ---VTSVSTP 
           ---------- ---------- ---------- ---------- ---ITSVSTP 
           ---------- ---------- ---------- ---------- ---ASLVAPS 
           ---------- ---------- ---------- ---------- ---ASLVAPS 
           ---------- ---------- ---------- ---------- ---VNLVPSV 
           ---------- ---------- ---------- ---------- ---VNLVPSV 
           ---------- ---------- ---------- ---------- ---GSMVPPV 
           ---------- ---------- ---------- ---------- ------AQNS 
           ---------- ---------- ---------- ---------- ------PP-P 
           ---------- ---------- ---------- ---------- -------VQP 
           ---------- ---------- ---------- ---------- -------AQP 
           ---------- ---------- ---------- ---------- ----NSAQPV 
           ---------- ---------- ---------- ---------- ---------- 
           ---------- ---------- ---------- ---------- ---------- 
           APSYG----- ---------- ---------- --GLN----- ---------- 
           PPSYG----- ---------- ---------- --GGGGGGGG GGGGGGGGGG 
           ---------- ---------- ---------- ---------- ----VDPVGI 
           ---------- ---------- ---------- ---------- ----VRPSAV 
           ---------- ---------- -----AMGGS GGEGMFSKSL SELGPRMQRQ 
           ---------- ---------- -----AMGGS GGEGMFSKSL SELGPRMQRQ 
           ---------- ---------- ---------- ---------- ---------- 
           ---------- ---------- ---------- ---------- ---------- 
           ---------- ---------- ---------- ---------- --LHDAASPV 
           ---------- ---------- ---------- ---------- --LHDAASPG 
           ---------- ---------- ---------- ---------- ---------- 
           ---------- ---------- ---------- ---------- --FQQNKGTP 

           YEIHET---- ---------- ---------- --WLDGYVGR P--------- 
           YESTKRGLME A--------- ---------- QPTIGEKISR DESSSSGIQI 
           DVVHKTRIAD G--------- ---------- EDFYETELFG TRSDHEKSFF 
           -VVHKTRIGD G--------- ---------- EDFYETELFG TRSDHEKSFF 
           VPSIVTNSTS E--------- ---------- DDYYNVSSRA LDKRDDDDHS 
           -DGFVRSITT S--------- ---------- DDDYSASSKA EDTR--DYHN 
           LDLQHRTASL P--------- ---------- VNLHLADSSV MPSDETYRHC 
           SNSFPVGLS- ---------- ---------- ----IHHQPF P---EGQVLF 
           SNSFPVGLS- ---------- ---------- ----IYHQPF P---EGQVLF 
           CQQSELGLG- ---------- ---------- ----SVDKNV RTEHESKCSY 
           IEELQFDN-- ---------- ---------- -------PNI PPPADVD-MF 
           IEELQFDY-- ---------- ---------- -------LGY GGDDDIDRMF 
           IEELQFDN-- ---------- ---------- -------PNI PPPADVD-MF 
           IDQLHLDTG- ---------- ---------- ----YGGGGG GSGGDMAELL 
           IAVTDWLDM- ---------- ---------- ----ELAKAN EQQRNMQSDE 
           LFGIDRHNM- ---------- ---------- ----ELTKAG EQMNEVAN-- 
           VSVVDWINM- ---------- ---------- ----EIEKAN RIDDNSGS-- 
           LEAQTLPRE- ---------- ---------- ----EWIAKE EEISPHDWMN 
           IGTQPILHK- ---------- ---------- ----EIMVGD DHHSEHDGMN 
           IFDHDLNME- ---------- ---------- ----DVVYAS --------QN 
           ---DDWMN-- ---------- ---------- ---VAVQNDV SLG------- 
           TSLDDLMN-- ---------- ---------- ---VAFQNDV NLG------- 
           SVDDWMMNLE A--------- ---------- ARANQNENNH PVGHPINDQF 
           ---------- ---------- ---------- ----QNENNN LVGHLINDEF 
           MKLYYSCLQG ---------- ---------- --TDTD---- ------GGGG 
           MKLYYRCLQG ---------- ---------- --TDDGEHEA KDAVAVRDGG 
           MMMYYSCLQG ---------- ---------- --TDGGEQEI KD--VVAGGG 
           MKMYYSCLQG ---------- ---------- --TDGGEQEI KD--VAAGGG 
           MKMYYSCLQG ---------- ---------- --TDGGEQEI KD--VAAGGG 
           MKLYYGCMQG ---------- ---------- -VETYGDREK DD-------- 
           MKLYYGCMQG ---------- ---------- -VETYGDREK DD-------- 
           MKLYYGCMQG ---------- ---------- -VESYGDREK DD-------- 
           MKLYYSCLQQ ---------- ---------- -EEGAADGGE AGGEGCDVAA 
           LKRHYNLVPD ---------- ---------- QHGIVVAPEN DAG------- 
           LKRYYSCVPA G--------- ---------- QHDSVVAPEN EAG------- 
           MELYYSCLQG ---------- ---------- ----GGAEEK HD-------- 
           MELYYSCLQG ---------- ---------- ----GDAEEK QD-------- 
           MELYYSCLQG ---------- ---------- ----RDGEEK HD-------- 
           MMLYYS---- ---------- ---------- ---------- ---------- 
           VTMNNGIVLP P--------- ---------- DHGANKRKEV QGITIPHDTY 
           VGQNCLQQPT H--------- ---------- LIPYPLLQQT TIDPKLPYG- 
           MEQNCLQQPA T--------- ---------- TNLYPLLQKP AIDTNSSY-- 
           HRSFPLQMQG N--------- ---------- DSSFDGMNKR RVD------- 
           HPAHQRSGSM A--------- ---------- PQAAASMDQN ALHPTMFMEG 
           MHLFQTRLNQ D--------- ---------- HAPLPEVMKV EIDPLFSSS- 
           MNLFETRLNE D--------- ---------- QAPLPEAMKI EIDPVFTSS- 
           MNLFQTRLNQ D--------- ---------- QTLIPEAMEV EIDPLFPSS- 
           PGIYQLTIAG N--------- ---------- SYLFQQIPSM DISPLQQPTG 
           RNNHEGSCSY RPVAEAGNGL IQSGVAPYNQ VAMVAAVAAA PPGGGGKGLF 
           RENHQMTCPY K--------- ---------- ---VTSFYQP TKPYGMTGLM 
           MMLSHSGVGV GPPM------ ---------- VRSNTLPSDG DAYTSVAPAI 
           GFFQAT-VGH NP-------- ---------- -RNSQVPLDI PPVAVLPPIS 
           AFVAVGGLGT QN-------- ---------- -----ISGGQ VMN------- 
           ---------- ---------- ---------- ---------- ---------- 
           GGVIQGAAGY AP-------- ---------- -----LPLPV PIQNMSSVP- 
           VGVAHAGASY AP-------- ---------- -----ITLPV PVQNMSSMPN 
           GTNSFVSLAV AG-------- ---------- -----HKMGA RSQ------- 
           HQLQDSQFHN VPGE------ ---------- FSGMASANIV ARSMSVKGQP 
           HLSTEPRMQN GSG------- ---------- ----YSENAV AHSMFVDGHP 
           CVSPDSGLSN NAN------- ---------- -------NIP AQRVHVGGQP 
           NLEPQSAISN FAS------- ---------- ---IPSINVA AGNMFTDDQP 
           CLALRSGISN LES------- ---------- ---LHSVNVA TENMGVGYQP 
           YLVPQPGISN LAS------- ---------- ---FPCVNVA SENIYIGGQP 
           YLLPEIRINN LRV------- ---------- ---VPSSNVT EQSMHVDDQP 
           YLLPEPGINN LAV------- ---------- ---IPSANVA AQSMYVDGQP 
           VP-PGVVVNN YS-------- ---------- ----QAANIA SSSIYMVDQP 
           VP-PGVVVNN YS-------- ---------- ----QAANIA PSSIYMVDQP 
           VP-PGVVVNN YS-------- ---------- ----QAANIA SSSIYMVDQP 
           VSSPAAVVNN YNSN------ ---------- ----QITNVN PSRIYMGYQP 
           LS-PAAAINY NSSN------ ---------- S--NQAASAA QSNTYLGGHP 
           AYLPGAGVNS FDN------- ---------- ---AQAVDAT PISIY---QP 
           VYLPGSGVNG FDN------- ---------- ---AQPVDAT PVSIY---QP 
           VYLPGSGVNG FDN------- ---------- ---AQPVDAT PVSIY---QP 
           VHPPGAEVNS FYS------- ---------- ---APTANPT PISIYMGDQP 
           AHLP-ADFNH YGN------- ---------- ---AQATIAT PVSICMRGQA 
           LQLKQIMLEI NSC------- ---------- -------SLN PSNRMFHPSP 
           SELPAIPCAN ---------- ---------- -EIFTQ---- --SMHVGGRP 
           PHLPAGEYCH Y--------- ---------- PATPTA---- --TEISTHRP 
           ---------- ---------- ---------- ---------- ---------- 
           AQLPAPEVDH Y--------- ---------- SYLHTNNLIS SASMYMSGRP 
           AQLPVPEVDQ Y--------- ---------- SYLHTNNLVS SESMYMSGKP 
           AQIPAPEFNY Y--------- ---------- PGVPSENVIM TQGMHVGGTP 
           AQRPAPEFN- Y--------- ---------- PGVPSGNVIT TQGMHVGGTP 
           YHPLASDYGQ YGYL------ ---------- SNVRPPNIMS RQNMLAADQS 
           YQLPASEFGQ ---I------ ---------- SVFP-TNEMP MQNVFVGEMP 
           YQLPAFEFDQ ---N------ ---------- SVFPSANEMP TQNVFVGGMP 
           YQLPASEFDQ ---I------ ---------- STIPSADVIP TDNIFAGGRP 
           SHLPVAELNH ---F------ ---------- STLPSANDIG AENTFASNKS 
           VQIPPNMLLY ---P------ ---------- PVQESEYRPQ GLGITNGHEV 
           SELPLQDSN- ---L------ ---------- SLVPSAHVVR KEDTYIGAGP 
           SDLPLEESN- ---L------ ---------- PMVPSANAVS TEETFVGNGP 
           PGLVEPNPNI ---F------ ---------- CSIP-SDAVP IGNIPLDNER 
           LELVVPEFNN ---------- ---------- NYTYLPLVNE QTMMPVDERP 
           ASTEGNEVQP RCG------- ---------- -SGFSSVQVV SEQMYSEGRP 
           LTTSGLTMPA N--------- ---------- ----SPQPIN ELLALY--DS 
           LSTTGLAVPA NN-------- ---------- ----SQQPIN ELLALY--DS 
           ---------- ---------- ---------- ---------- ---------- 
           LGPACLPNTA T--------- ---------- ----NQQSIN ELLALY--DG 
           PSTTSVTMSA NT-------- ---------- ----RQQPIS ELLNLY--DT 
           MTPAIVNNSD DLPDLGLPLD ---------- ----GQKRIK DILDSYNFNP 
           ---------- ---------- ---------- ---------- ---------- 
           ---------- ---------- ---------- ---------- ---------- 
           ASSPIPPNPP SQ-------- ---------- -----SLVDH NPGPLTGLGI 
           PP-PMLQRTP QN-------- ---------- -----MVVNS NPVPLSGLGI 
           TNISGLGIPA DG-------- ---------- -----QKSIS ELLSFYDSAI 
           LDISTLGIPA DG-------- ---------- -----QKSIS ELMSFYDTNV 
           FSISGLGLPD DG-------- ---------- -----QKLIA ELLNQYDSNM 
           FDISGIGIPD DG-------- ---------- -----QKSII ELMNQYEGNI 
           VHVSDLGIPS DG-------- ---------- -----QKSIN ELMGFYDNNV 
           ISVSDLGIPS DG-------- ---------- -----QKSIN ELMGFYDNNI 
           INISDLGIPA DG-------- ---------- -----QKTIN ELMSFYENTI 
           INISDLGIPT DG-------- ---------- -----QKSIS DLMNFYENNI 
           VNISELGIPS DG-------- ---------- -----QKLIN ELTNFYDISI 
           VDISELGIPS DG-------- ---------- -----QKSID ELMNFYDNSI 
           VNISDLGIPS DG-------- ---------- -----QKSID VLMNFYDNNI 
           VNISDLDIPS DG-------- ---------- -----QKSID ELMNFYDNNI 
           ANTSDLGIPS DG-------- ---------- -----QRSID ELMSLYDKNL 
           VDISDVGVPY DG-------- ---------- -----QKSIN ELMSFYDNNV 
           IDISDLGIPP DA-------- ---------- -----QKSIN DLMSYYDHNL 
           LNNLDFGLPM DG-------- ---------- -----QRSIT ELMNMYDNNF 
           LNNLDFGLPM DG-------- ---------- -----QRSIT ELMNMYDNNF 
           LNNLDFGLPM DG-------- ---------- -----QRSIA ELMNMYDTAF 
           LNNLDFGLPM DG-------- ---------- -----QRSIA ELMNMYDTAF 
           ---------- ---------- ---------- ---------- ---------- 
           ANNLDFSLPM DG-------- ---------- -----QRSIA ELMNMYDTNF 
           LNSLDFSLPM DG-------- ---------- -----QRSIA ELMNMYDNNF 
           LGGFDFGLPA AD-------- ---------- -----QRCLA GLMSMYETGV 
           LGGFDFGLPV AD-------- ---------- -----QRCLS GLMSMYETGV 
           LGGFDFGLPV AD-------- ---------- -----QRCLA GLMSMYETGV 
           LGSFDFDLPV DG-------- ---------- -----QRCLA GLMTMYDNDV 
           LGGLGFDLPV DG-------- ---------- -----QRSLA ELMDMYETAN 
           LGGLDLDLPL DG-------- ---------- -----QRSLG ELMDMYE-AN 
           LSISKLGIPE DG-------- ---------- -----QKMIS GLMSMYDDS- 
           LSISELGIPE DG-------- ---------- -----QKMIS GLMSMYDGS- 
           ETI------- ---------- ---------- ---------- ---------- 
           MSASGLGLPE DD-------- ---------- -----QRIIS DLITSYDNN- 
           FSTSGLGLPE DG-------- ---------- -----QKLIT NLMSVYDNT- 
           LNASGHGVAG DG-------- ---------- -----QKMIS EHVSFYDSN- 
           LNASGHGVAG DG-------- ---------- -----QKMIS EHVSFYDSN- 
           LNASGHGVAG DG-------- ---------- -----QKMIS EHVSFYDSN- 
           FNASGLELAG DE-------- ---------- -----QNMIS EFMSFCDGN- 
           FNASGLGLVD NG-------- ---------- -----QK--S ELMSFYDSN- 
           FNASG---VD DG-------- ---------- -----QKMIS ELMSFYDSN- 
           FDASGLGVAE DG-------- ---------- -----QKMIS DLMSFYDSN- 
           FDSSGLGIAE DG-------- ---------- -----QKMIS ELMSFYDSN- 
           VDVSELGLPE DG-------- ---------- -----ERMIN ELMSFYDNN- 
           FDLSGIGVPE DG-------- ---------- -----QRMIN ELMSIYDSD- 
           FDLFGVGVPE DG-------- ---------- -----QRMID DLMSFYDCN- 
           FDTSGLGVPA DG-------- ---------- -----QRVIN ELMSFYESN- 
           FNLSGIGVPE DG-------- ---------- -----QRMIN DLMSFYESN- 
           FDLSGLGVPE DG-------- ---------- -----QKMIS ELMSVYDAN- 
           FDISGLGVPE DG-------- ---------- -----QKMIS ELMSFYDAN- 
           FDLSGLGVPE DG-------- ---------- -----QKMIN ELMSFYDSN- 
           FDLSGLGVPE DG-------- ---------- -----QKMIN ELMSFYDSN- 
           FDLSGLGVPE DG-------- ---------- -----QKTIG ELMSVYDNN- 
           YELSGLGVPE DG-------- ---------- -----QKMIS DLMSIYDNN- 
           FDLSGLGVPE DG-------- ---------- -----QKMIS ELMSVYDNN- 
           FDLSGLGVPE DG-------- ---------- -----QKMIS DLMSIYDNN- 
           FDLTGLGVPE DG-------- ---------- -----QKMIS DLMTIYDTN- 
           FDLTGLGVPE DG-------- ---------- -----QKMIS DLMTIYDTN- 
           IDLTGLGVPE DG-------- ---------- -----QKMIS DLMSIYDTN- 
           IDLTGLGVPE DG-------- ---------- -----KKMIT DLMSIYDTN- 
           IDLTGLEVSD NG-------- ---------- -----QKMIT DLMTNYDTN- 
           FDLTGLGVPE DG-------- ---------- -----QRMIN DLMSFYDSN- 
           FDLTGLGVPE DG-------- ---------- -----QRMIN DLMLCYDDN- 
           IDLSGVGVPE NG-------- ---------- -----QKMIT ELMAMYDRN- 
           IDLTGI-VPE DG-------- ---------- -----QKMIS ELMSMYDRN- 
           FDLSGLEVPE DG-------- ---------- -----QKMIS ELMSYYDSN- 
           ---------- ---------- ---------- ---------- ---------- 
           ---------- ---------- ---------- ---------- ---------- 
           ---SQLGLPG DG-------- ---------- -----QRAIS DLMSFYDTKH 
           GSISELGLPE DG-------- ---------- -----QRMIS DLMSFYDTNL 
           TAVHELNVPP NKG------- ---------- --LLPQPNME GGLDLHMQGH 
           APVIHT-VPA MGG------- ---------- --TSFSQSME GPGDSHVQG- 
           QQSMGFNLDR DMQLG----- ---------- -LQVPTPVIG HPVPIPNGNR 
           QQSMGFNLDR DMQLG----- ---------- -LQVPTPVIG HPVPIPNGNR 
           ---------- ---------- ---------- ---------- ---------- 
           ---------- ---------- ---------- ---------- ---------- 
           FFSHQPTYAP YP-------- ---------- ----VAPSPA ASHQPWQARA 
           FFGHQPAYAP YP-------- ---------- ----VAPSPA APHQPWQPRA 
           ---------- ---------- ---------- ---------- ---------- 
           LTMKVMEQPP AS-------- ---------- ----AYNLEV SRVLPQGYIF 

           ---LVLVIVQ NK-------- ---------- ---------- ---------- 
           PGLLRLIYGE GKR------- ---------- ---------- ---------- 
           FGLDDQHNKV DKF------- ---------- ---------- ---------- 
           FGLDDQLNKV DNF------- ---------- ---------- ---------- 
           INGNWMEYFW LEK------- ---------- ---------- ---------- 
           QDGNWLDYLW FER------- ---------- ---------- ---------- 
           HPQPQVYSVV GDQ------- ---------- ---------- ---------- 
           TADQVMVN-- ---------- ---------- ---------- ---------- 
           TADQVMVN-- ---------- ---------- ---------- ---------- 
           HGDETQVDRK SLNFKDPDSI DWAQEMG--- ---------- ---------- 
           LPDQETCS-- ---------- ---------- ---------- ---------- 
           LPDET--S-- ---------- ---------- ---------- ---------- 
           LPDQETCS-- ---------- ---------- ---------- ---------- 
           LPEEI----- ---------- ---------- ---------- ---------- 
           VGDISGTVS- ---------- ---------- ---------- ---------- 
           -ADISSLTL- ---------- ---------- ---------- ---------- 
           ----KVADG- ---------- ---------- ---------- ---------- 
           MEIQKSFNNY D--------- ---------- ---------- ---------- 
           MDIKRSVDNY HI-------- ---------- ---------- ---------- 
           MNCPQSE--- ---------- ---------- ---------- ---------- 
           EDAGGSGTL- ---------- ---------- ---------- ---------- 
           EAAGGSGTL- ---------- ---------- ---------- ---------- 
           RDIAGKTSE- ---------- ---------- ---------- ---------- 
           RDIAGKTSE- ---------- ---------- ---------- ---------- 
           EQGKDVAAGA GGD------- ---------- ---------- ---------- 
           QHNSSIAVAE TTQP------ ---------- ---------- ---------- 
           EQNNTSCA-- ---------- ---------- ---------- ---------- 
           EQSNTSSA-- ---------- ---------- ---------- ---------- 
           EQSNTSSA-- ---------- ---------- ---------- ---------- 
           -LTPMHS--- ---------- ---------- ---------- ---------- 
           -LPPMHS--- ---------- ---------- ---------- ---------- 
           -LTPMHS--- ---------- ---------- ---------- ---------- 
           AALAVPP--- ---------- ---------- ---------- ---------- 
           -ELDL----- ---------- ---------- ---------- ---------- 
           -IMTMPLGE- ---------- ---------- ---------- ---------- 
           --VAMQ---- ---------- ---------- ---------- ---------- 
           --VAMQ---- ---------- ---------- ---------- ---------- 
           --VAVVP--- ---------- ---------- ---------- ---------- 
           ---------- ---------- ---------- ---------- ---------- 
           SCHSSQCPYH ETSFGFSDMN VRNNHQL--- ---------- ---------- 
           -NYAGRGIGM ARRMFEE--- ---------- ---------- ---------- 
           -DHAGQGIEA VR-------- ---------- ---------- ---------- 
           ---------- ---------- ---------- ---------- ---------- 
           NYVAQSTPRF VGDCFGD--- ---------- ---------- ---------- 
           VQEDETGTSI TR-------- ---------- ---------- ---------- 
           VQEDMMGTSV TE-------- ---------- ---------- ---------- 
           AQEDAMGTSI TR-------- ---------- ---------- ---------- 
           MQRSHLGQGV GSNHQMI--- ---------- ---------- ---------- 
           QPTPPLVVEA WGYPAAAMGS NFSVFQ---- ---------- ---------- 
           VPCP------ ---------- ---------- ---------- ---------- 
           GIPAQNQNL- ---------- ---------- ---------- -LHSSMHELF 
           VSPLQVNNS- ---------- ---------- ---------- -EHAQYVALM 
           ---------- ---------- ---------- ---------- -PGQPLQDLF 
           ---------- ---------- ---------- ---------- ---------- 
           --NMQGGNG- ---------- ---------- ---------- -DQQPLHDLL 
           LQNMQGGNG- ---------- ---------- ---------- -DRQPIHDLF 
           ---------- ---------- ---------- ---------- ---QPLQEFF 
           LLFAGAPNT- ---------- ---------- ---------- ---SLHTKAT 
           LLYAGAKDR- ---------- ---------- ---------- ---SVQSKRS 
           YMYSALGNT- ---------- ---------- ---------- ---ALESGDA 
           LQYPEVGNS- ---------- ---------- ---------- ---ELEFATT 
           LVFPDVGNN- ---------- ---------- ---------- ---ELQYATT 
           LPYPGLGNS- ---------- ---------- ---------- ---EPQNATT 
           LLYPGVGHS- ---------- ---------- ---------- ---ELQSGNN 
           LLYSGVGHT- ---------- ---------- ---------- ---ELQSGTI 
           LASESNDYT- ---------- ---------- ---------- ---NSWPGNT 
           LASESNDYT- ---------- ---------- ---------- ---NSWPGNT 
           LASESNDYT- ---------- ---------- ---------- ---NSWPGNT 
           LACQNNGHT- ---------- ---------- ---------- ---NPWSEDT 
           LACEGSDIA- ---------- ---------- ---------- ---NSWSGHS 
           VLYGSSDNA- ---------- ---------- ---------- ---RSKSGNP 
           VLYGSSDNA- ---------- ---------- ---------- ---RSKSGNP 
           VLYGSSDNA- ---------- ---------- ---------- ---RSKSGSP 
           IPYQNNDST- ---------- ---------- ---------- ---RPRSENS 
           VPYESSDNS- ---------- ---------- ---------- ---RPKTGNI 
           INVGVQNMI- ---------- ---------- ---------- ---VAGQPLL 
           MLYPSVQQT- ---------- ---------- ---------- ---ELHH--- 
           MLY-TLEQH- ---------- ---------- ---------- ---ELHQ--- 
           ---------- ---------- ---------- ---------- ---------- 
           MHYPELQNP- ---------- ---------- ---------- ---DMHH--- 
           MHYPELQNP- ---------- ---------- ---------- ---DMHH--- 
           LLYHGVQDA- ---------- ---------- ---------- ---DMHHGDT 
           LLYHGVRDA- ---------- ---------- ---------- ---DMHHGDT 
           FHHAMVQEN- ---------- ---------- ---------- ---ELQH--- 
           LPYPMVQ--- ---------- ---------- ---------- -NSELHHGSQ 
           LPYPMVQ--- ---------- ---------- ---------- -NSELHHESQ 
           IPYPVVQE-- ---------- ---------- ---------- -NSQLHHG-- 
           LLHQSAQNLE LVPYDSGSHQ EAQDFQLHNI PEFSELHDGV PNSGVHYGPQ 
           AG-------- ---------- ---------- ---------- ----VHHG-- 
           SFYPMSQNSA VVPYESEMHL ENQRSIVQHQ FQDTQFHGLQ KISGINDGPQ 
           SIYPMLENSE VVPYESRFHL GTQDSVVQRQ LHDTQLQSRP QFSGMNNEPP 
           LPSAVAQSAD LLTFG----- ---------- ---------- --SHVIHAPQ 
           MLYGPNPNQ- ---------- ---------- ---------- ---ELQFG-- 
           HEFLTSFHN- ---------- ---------- ---------- --TGLQSEGQ 
           ALQRS----- ---TAST--- ---------- ---------- ---------- 
           GLHQN----- ---KTST--- ---------- ---------- ---------- 
           ---------- ---------- ---------- ---------- ---------- 
           SLHQN----- ---KPPA--- ---------- ---------- ---------- 
           YLQQN----- ---KSSA--- ---------- ---------- ---------- 
           SLQPN----- ---RNNP--- ---------- ---------- ---------- 
           ---------- ---------- ---------- ---------- ---------- 
           ---------- ---------- ---------- ---------- ---------- 
           PVDGH----- ---KSIN--- ---------- ---------- ---------- 
           PVDGQ----- ---KSIN--- ---------- ---------- ---------- 
           NRTNDG---- ----HGF--- ---------- ---------- ---------- 
           NPSKQ----- ----MGG--- ---------- ---------- ---------- 
           NHGK------ ---VSGE--- ---------- ---------- ---------- 
           NS-------- ------E--- ---------- ---------- ---------- 
           NGNK------ ---------- ---------- ---------- ---------- 
           SGDK------ ---------- ---------- ---------- ---------- 
           NPNK------ -NQGG----- ---------- ---------- ---------- 
           NPNKNLNQEG MSQGGPS--- ---------- ---------- ---------- 
           NASK------ ----NSS--- ---------- ---------- ---------- 
           SGSK------ ----NMN--- ---------- ---------- ---------- 
           NGGK------ ----NMD--- ---------- ---------- ---------- 
           DGSK------ ----NMN--- ---------- ---------- ---------- 
           NANK------ ----SFN--- ---------- ---------- ---------- 
           NANK------ ----NLN--- ---------- ---------- ---------- 
           NDTK------ ----SFS--- ---------- ---------- ---------- 
           VAN-K----- ---NLSN--- ---------- ---------- ---------- 
           VAN-K----- ---NLSN--- ---------- ---------- ---------- 
           PATNK----- ---NMGN--- ---------- ---------- ---------- 
           PANNK----- ---NMGN--- ---------- ---------- ---------- 
           ---------- ---------- ---------- ---------- ---------- 
           MTSKT----- ---MSSS--- ---------- ---------- ---------- 
           VPNKN----- ---PSS---- ---------- ---------- ---------- 
           AAHRG----- ---A------ ---------- ---------- ---------- 
           AAHR------ ---------- ---------- ---------- ---------- 
           AAHR------ ---------- ---------- ---------- ---------- 
           AAAT------ ---------- ---------- ---------- ---------- 
           VGGAP----- ---SSL---- ---------- ---------- ---------- 
           VG-------- ---------- ---------- ---------- ---------- 
           VQEKTCFDFG IDTAAE---- ---------- ---------- ---------- 
           VQEKTCFDFG IDTAAG---- ---------- ---------- ---------- 
           ---------- ---------- ---------- ---------- ---------- 
           FQQNGSICSG ISEILV---- ---------- ---------- ---------- 
           LHQNKNVNLG SGNFAENNQI GGGFACQQGA LFGNSASQ-- ---------- 
           IQQSKNSDPG SLNGIE---- ---------- ---------- ---------- 
           IQQSKNSDPG SLNGIE---- ---------- ---------- ---------- 
           IQQSKNSDPG SLNGIE---- ---------- ---------- ---------- 
           IQQNKNSDPG SLDVVE---- ---------- ---------- ---------- 
           IQQNKNCNPA NLHIVD---- ---------- ---------- ---------- 
           VQQNKNCNPG NLHIVD---- ---------- ---------- ---------- 
           IQQNKNCNPG NLNVID---- ---------- ---------- ---------- 
           IQQNKNCNPG NLNDVD---- ---------- ---------- ---------- 
           NNNNNNTNTS RFDSGN---- ---------- ---------- ---------- 
           VQGSKRQNRG NIALTK---- ---------- ---------- ---------- 
           IQGNKSQNTG NVAVTK---- ---------- ---------- ---------- 
           VQGNKSSMAG NSVMSK---- ---------- ---------- ---------- 
           IQGNKNADSG NAAVIK---- ---------- ---------- ---------- 
           IQGNKQSTPM NISGSS---- ---------- ---------- ---------- 
           IQGNRQSNPM NISGSL---- ---------- ---------- ---------- 
           IQGNKQSNPM SISVSS---- ---------- ---------- ---------- 
           IQGNKQSNPL SISVSS---- ---------- ---------- ---------- 
           IQGNKNMNPS NNLVTK---- ---------- ---------- ---------- 
           IQGNKNMNPG NNPGTE---- ---------- ---------- ---------- 
           IQGSKNMNPG NNPIAE---- ---------- ---------- ---------- 
           VQANKNVSPI KNPVTE---- ---------- ---------- ---------- 
           VVGNKNLSSS NCVAVE---- ---------- ---------- ---------- 
           VVGNKNLSST NCVTAE---- ---------- ---------- ---------- 
           FQSNKNLSSS NHVAAE---- ---------- ---------- ---------- 
           VQSNKNLSSS NHVSAE---- ---------- ---------- ---------- 
           VRGNKKTSSC NHLAAE---- ---------- ---------- ---------- 
           VQG----IVF EE-------- ---------- ---------- ---------- 
           ALTNKGSIAP SK-------- ---------- ---------- ---------- 
           VQSNQTPPTL MENQSM---- ---------- ---------- ---------- 
           VQSNQTS-MV MENQSV---- ---------- ---------- ---------- 
           ILATKTPYHE IISPAD---- ---------- ---------- ---------- 
           ---------- ---------- ---------- ---------- ---------- 
           ---------- ---------- ---------- ---------- ---------- 
           QQTNRSLNSG NLDVIG---- ---------- ---------- ---------- 
           QQTNKSFNPG NLDQIQ---- ---------- ---------- ---------- 
           HPHPAGGFIA SSKLNMG--- ---------- ---------- ---------- 
           HPHPTAGFIQ G-NMQIG--- ---------- ---------- ---------- 
           SGNREMSGSA SAHRPTVAPA TEVG------ ---------- ---------- 
           SGNREMSGSA SAHRPTVAPA TEVG------ ---------- ---------- 
           ---------- ---------- ---------- ---------- ---------- 
           ---------- ---------- ---------- ---------- ---------- 
           SAAGESGFPG ---------- ---------- ---------- ---------- 
           SAAGEAGFPG ---------- ---------- ---------- ---------- 
           ---------- ---------- ---------- ---------- ---------- 
           KANPEDVMYS ---------- ---------- ---------- ---------- 

           ---------- ---------- ---------- ---------- ---------- 
           ---------- ---------- ---------- ---------- ---------- 
           ---------- ---------- ---------- ---------- ---------- 
           ---------- ---------- ---------- ---------- ---------- 
           ---------- ---------- ---------- ---------- ---------- 
           ---------- ---------- ---------- ---------- ---------- 
           ---------- ---------- ---------- ---------- ---------- 
           ---------- ---------- ---------- ---------- ---------- 
           ---------- ---------- ---------- ---------- ---------- 
           ---------- ---------- ---------- ---------- ---------- 
           ---------- ---------- ---------- ---------- ---------- 
           ---------- ---------- ---------- ---------- ---------- 
           ---------- ---------- ---------- ---------- ---------- 
           ---------- ---------- ---------- ---------- ---------- 
           ---------- ---------- ---------- ---------- ---------- 
           ---------- ---------- ---------- ---------- ---------- 
           ---------- ---------- ---------- ---------- ---------- 
           ---------- ---------- ---------- ---------- ---------- 
           ---------- ---------- ---------- ---------- ---------- 
           ---------- ---------- ---------- ---------- ---------- 
           ---------- ---------- ---------- ---------- ---------- 
           ---------- ---------- ---------- ---------- ---------- 
           ---------- ---------- ---------- ---------- ---------- 
           ---------- ---------- ---------- ---------- ---------- 
           ---------- ---------- ---------- ---------- ---------- 
           ---------- ---------- ---------- ---------- ---------- 
           ---------- ---------- ---------- ---------- ---------- 
           ---------- ---------- ---------- ---------- ---------- 
           ---------- ---------- ---------- ---------- ---------- 
           ---------- ---------- ---------- ---------- ---------- 
           ---------- ---------- ---------- ---------- ---------- 
           ---------- ---------- ---------- ---------- ---------- 
           ---------- ---------- ---------- ---------- ---------- 
           ---------- ---------- ---------- ---------- ---------- 
           ---------- ---------- ---------- ---------- ---------- 
           ---------- ---------- ---------- ---------- ---------- 
           ---------- ---------- ---------- ---------- ---------- 
           ---------- ---------- ---------- ---------- ---------- 
           ---------- ---------- ---------- ---------- ---------- 
           ---------- ---------- ---------- ---------- ---------- 
           ---------- ---------- ---------- ---------- ---------- 
           ---------- ---------- ---------- ---------- ---------- 
           ---------- ---------- ---------- ---------- ---------- 
           ---------- ---------- ---------- ---------- ---------- 
           ---------- ---------- ---------- ---------- ---------- 
           ---------- ---------- ---------- ---------- ---------- 
           ---------- ---------- ---------- ---------- ---------- 
           ---------- ---------- ---------- ---------- ---------- 
           ---------- ---------- ---------- ---------- ---------- 
           ---------- ---------- ---------- ---------- ---------- 
           AGLYNAGGQ- ---------- ---------- -------AVQ PEASVPATNN 
           GG-------- ---------- ---------- ---------D PNVSQLENQF 
           AGLNGFE--- ---------- ---------- -------MSQ DNHMDISNMG 
           ---------- ---------- ---------- ---------- ---------- 
           AGLYGANGM- ---------- ---------- -------HPV EGSMGVARSS 
           ATLYGADGM- ---------- ---------- -------HPG DG-----RHS 
           TGVYGRS--- ---------- ---------- ---------E NNSANVEIRP 
           FPAYD----- ---------- ---------- ---------- ---------S 
           FDPYS----- ---------- ---------- ---------- ---------S 
           PGFFS----- ---------- ---------- ---------- ---------G 
           INTGS----- ---------- ---------- ---------- ----NYGFYK 
           IDNGA----- ---------- ---------- ---------- ----NCEFYN 
           YDTGA----- ---------- ---------- ---------- ----NDGLYS 
           FGSGT----- ---------- ---------- ---------- ----NFQFFS 
           VGSGI----- ---------- ---------- ---------- ----NFQFFS 
           FQPDVGLGS- ---------- ---------- ---------- ---IGFS--S 
           FQPDVGLGS- ---------- ---------- ---------- ---IGFS--S 
           FQPDVGLGS- ---------- ---------- ---------- ---IGFS--S 
           FQVDVGPPP- ---------- ---------- ---------- ---IGFTTNS 
           FQQDVGLGPP ---------- ---------- ---------- ---IGFD--P 
           FPLHA--NS- ---------- ---------- ---------- ----GYN--S 
           FPLHA--NS- ---------- ---------- ---------- ----GFN--S 
           FPLHA--NS- ---------- ---------- ---------- ----GFN--S 
           FPVDA--HT- ---------- ---------- ---------- ----GLN--N 
           FPQDS--DS- ---------- ---------- ---------- ----GFN--N 
           YTG------- ---------- ---------- ---------- ---------- 
           ---------- ---------- ---------- ---------- --RAAYEFYN 
           ---------- ---------- ---------- ---------- --GAAYEFYN 
           ---------- ---------- ---------- ---------- ---------- 
           ---------- ---------- ---------- ---------- --ETTYNLYN 
           ---------- ---------- ---------- ---------- --ETTYNLYN 
           FNQHH----- ---------- ---------- ---------- --GDTFNLYN 
           FNQHH----- ---------- ---------- ---------- --GDTFNLYN 
           ---------- ---------- ---------- ---------- ----ADSYYD 
           DSRLHNENKD TKLFNGHISR SHQ------- -VEGPQSCVL PRDPTYDFYN 
           DSRLHNENTD TKLFNGQISG LHQ------- -VEGPQSSVL PHDPNYDFYN 
           ---------- ---------- ---------- ---------- ---PTYDFYI 
           DPSFQNRPQN ALLQHGPHPL QHDPHPQSTP LLPGVHNSGM PQAHQYHFYT 
           ---------- ---------- ---------- ---------- ---PQSSELH 
           ISLSHYGPPN NGLQYGPPSS IAHTELQVSE FAQGSQFSNF SQPPVYHSYS 
           NSIFHYGPPN NGLHNGSQSS VLHHELQYSG FTHGSQYSNL HKPTVYQYFT 
           DSALHLGPQN TVWQPGIQDS TLPHG----- -SQNPGYNHG LAYPYYNPTT 
           ---------- ---------- ---------- ---------- ---SGYNFYN 
           LISGN----- ---------- ---------- ---------- -------FCA 
           ---------- ---------- ---------- ---------- ---------- 
           ---------- ---------- ---------- ---------- ---------- 
           ---------- ---------- ---------- ---------- ---------- 
           ---------- ---------- ---------- ---------- ---------- 
           ---------- ---------- ---------- ---------- ---------- 
           ---------- ---------- ---------- ---------- ---------- 
           ---------- ---------- ---------- ---------- ---------- 
           ---------- ---------- ---------- ---------- ---------- 
           ---------- ---------- ---------- ---------- ---------- 
           ---------- ---------- ---------- ---------- ---------- 
           ---------- ---------- ---------- ---------- ---------- 
           ---------- ---------- ---------- ---------- ---------- 
           ---------- ---------- ---------- ---------- ---------- 
           ---------- ---------- ---------- ---------- ---------- 
           ---------- ---------- ---------- ---------- ---------- 
           ---------- ---------- ---------- ---------- ---------- 
           ---------- ---------- ---------- ---------- ---------- 
           ---------- ---------- ---------- ---------- ---------- 
           ---------- ---------- ---------- ---------- ---------- 
           ---------- ---------- ---------- ---------- ---------- 
           ---------- ---------- ---------- ---------- ---------- 
           ---------- ---------- ---------- ---------- ---------- 
           ---------- ---------- ---------- ---------- ---------- 
           ---------- ---------- ---------- ---------- ---------- 
           ---------- ---------- ---------- ---------- ---------- 
           ---------- ---------- ---------- ---------- ---------- 
           ---------- ---------- ---------- ---------- ---------- 
           ---------- ---------- ---------- ---------- ---------- 
           ---------- ---------- ---------- ---------- ---------- 
           ---------- ---------- ---------- ---------- ---------- 
           ---------- ---------- ---------- ---------- ---------- 
           ---------- ---------- ---------- ---------- ---------- 
           ---------- ---------- ---------- ---------- ---------- 
           ---------- ---------- ---------- ---------- ---------- 
           ---------- ---------- ---------- ---------- ---------- 
           ---------- ---------- ---------- ---------- ---------- 
           ---------- ---------- ---------- ---------- ---------- 
           ---------- ---------- ---------- ---------- ---------- 
           ---------- ---------- ---------- ---------- ---------- 
           ---------- ---------- ---------- ---------- ---------- 
           ---------- ---------- ---------- ---------- ---------- 
           ---------- ---------- ---------- ---------- ---------- 
           ---------- ---------- ---------- ---------- ---------- 
           ---------- ---------- ---------- ---------- ---------- 
           ---------- ---------- ---------- ---------- ---------- 
           ---------- ---------- ---------- ---------- ---------- 
           ---------- ---------- ---------- ---------- ---------- 
           ---------- ---------- ---------- ---------- ---------- 
           ---------- ---------- ---------- ---------- ---------- 
           ---------- ---------- ---------- ---------- ---------- 
           ---------- ---------- ---------- ---------- ---------- 
           ---------- ---------- ---------- ---------- ---------- 
           ---------- ---------- ---------- ---------- ---------- 
           ---------- ---------- ---------- ---------- ---------- 
           ---------- ---------- ---------- ---------- ---------- 
           ---------- ---------- ---------- ---------- ---------- 
           ---------- ---------- ---------- ---------- ---------- 
           ---------- ---------- ---------- ---------- ---------- 
           ---------- ---------- ---------- ---------- ---------- 
           ---------- ---------- ---------- ---------- ---------- 
           ---------- ---------- ---------- ---------- ---------- 
           ---------- ---------- ---------- ---------- ---------- 
           ---------- ---------- ---------- ---------- ---------- 
           ---------- ---------- ---------- ---------- ---------- 
           ---------- ---------- ---------- ---------- ---------- 
           ---------- ---------- ---------- ---------- ---------- 
           ---------- ---------- ---------- ---------- ---------- 
           ---------- ---------- ---------- ---------- ---------- 
           ---------- ---------- ---------- ---------- ---------- 
           ---------- ---------- ---------- ---------- ---------- 
           ---------- ---------- ---------- ---------- ---------- 
           ---------- ---------- ---------- ---------- ---------- 
           ---------- ---------- ---------- ---------- ---------- 
           ---------- ---------- ---------- ---------- ---------- 
           ---------- ---------- ---------- ---------- ---------- 
           ---------- ---------- ---------- ---------- ---------- 
           ---------- ---------- ---------- ---------- ---------- 
           ---------- ---------- ---------- ---------- ---------- 
           ---------- ---------- ---------- ---------- ---------- 
           ---------- ---------- ---------- ---------- ---------- 
           ---------- ---------- ---------- ---------- -----RAHQP 
           ---------- ---------- ---------- ---------- -----RAHQP 
           ---------- ---------- ---------- ---------- ---------- 
           ---------- ---------- ---------- ---------- ---------- 
           ---------- ---------- ---------- ---------- ---------- 
           ---------- ---------- ---------- ---------- ---------- 
           ---------- ---------- ---------- ---------- ---------- 
           ---------- ---------- ---------- ---------- ---------- 

           ---------- ---------- ---------V TSGSKARIRH TQVGTTGIKL 
           ---------- ---------- --------GV TSGSKARIKH TQVGTTGIKL 
           ---------- ---------- --------FR CKEDEYDAQA QQLHIQMQEL 
           ---------- ---------- --------FR CKEDEYDAQA RQLHIQMEEL 
           ---------- ---------- -------MQQ EFHCSRRFED DEGTGTDFDQ 
           ---------- ---------- -------LHD LNFSDQGFED QTST-VDLNQ 
           ---------- ---------- -------TQY WETAVADLGL DVAYQVHRGN 
           -DDHHGVT-- ---------- ---------S QHDWMDTY-H DEIGQLP--- 
           -DDHHGVT-- ---------- ---------S QHDWMDTY-H DEIGQLPLDH 
           -NENYGAHRN DVEE------ -----GSCGS REDFENYWGE NVIQQIPLDV 
           ---------- ---------- ---------S TSVWDLPYDH HNQLL----- 
           ---------- ---------- ---------T TSASAFPFNQ HA-------- 
           ---------- ---------- ---------S TSVWDLPYED NYSQL----- 
           ---------- ---------- ---------S TSVWDLAYED NEE------- 
           ---------- ---------- --------QD YINYLDGAIE D--LPVPAEF 
           ---------- ---------- --------QD YLDYLSGTIE Y--LQLPEEL 
           ---------- ---------- --------YG SASYWGGGID DDDLAMDGAL 
           ---------- ---------- -----AQFTA CGGIQKNFES YSGENHVLEQ 
           ---------- ---------- -----AQYAN RGSIEENFEV FWGDNNVLEQ 
           ---------- ---------- --------LG LGFVDKNLRI EHESSCSYGK 
           ---------- ---------- --------ED DPCYWLNSVE NLELQAALEL 
           ---------- ---------- --------ED DPCYWLNAIE NLELQAALEL 
           ---------- ---------- --------ED YGCLWPKSLE DLDLQAALNQ 
           ---------- ---------- --------ED YGGLWPNSLE DLDLQAALNQ 
           ---------- ---------- ---------- --GSVAPETV HVDDDDMLEG 
           ---------- -------PPV AHDSMLQGLQ RGGTTLPDGS AVHDDDMLSS 
           ---------- ---------- ---------- --ETGVLDAA TVR-DDMFDD 
           ---------- ---------- ---------- --ETGVLDAA TVH-DDMFDD 
           ---------- ---------- ---------- --ETGVLDAA TVR-DDMFDD 
           ---------- ---------- ---------- ---VLLGGID EVAQDVLYDI 
           ---------- ---------- ---------- ---VLLGGID EVAQDVLFDI 
           ---------- ---------- ---------- ---VVLGNID EVAQDVLFDI 
           ---------- ---------- ---------- ---EVLAGVD EVAQDVLFDL 
           ---------- ---------- ---------- ----LYGVVD DVPPDVLFDL 
           ---------- ---------- ---------- --LDLCGVVD DVPADVLFDL 
           ---------- ---------- ---------- ---GAPGGVD DVAQQFLMDV 
           ---------- ---------- ---------- ---GVPGGVD DVAQQFLIDV 
           ---------- ---------- ---------- --PGVPGGAN DVAQQFLLDV 
           ---------- ---------- ---------- ---------- ---------- 
           -ACIYNNGNN NNNNIVQVVG GGGGGSSSSQ LGPGNPKNNV NVALGQSMHI 
           ---------- ---------- -----TSRGV QPPQNFHVRT NTSEPAFDNP 
           ---------- ---------- ---------- -PPQCFPAQT IASESVFKNQ 
           ---------- ---------- ---------- --QVDLSFGN LSFETVIGGA 
           ---------- ---------- -----VSNSM HQSQDLQAQS FPFDPTSGNQ 
           ---------- ---------- -----ELANL MQPQIFPSDE TASFESIFGH 
           ---------- ---------- -----ELANS VQPQIFPSNE TVSFEPIFGQ 
           ---------- ---------- -----ELANL VQSQIFPSDE TVLFESIFEN 
           ---------- ---------- -----QANNL NQPQVYP-NE DISFGPRFGT 
           ---------- ---------- --QQGRSLDL NEQEQRQDRH HHHLEQPQEQ 
           ---------- ---------- --------DY NGMQQQVQSF QDQFNHPNDL 
           TMTMLSPMSE ML----HSEA HSQRKTASSH LEGRAAQSEG GHLPTDNSAL 
           VFSDIG-MPD EQ----SRGG QPDTWAYSNH IG----QGSG DFQPERNADL 
           VLD--EGGNG TV----GIHI VESGKERVGL GP----EENL VFGQNFDTG- 
           ---------- ---------- ---------- ---------- ---------- 
           GLDGSELCNG LL----AIDN GMANQSQRQM DSSDLVADET MFGQGFGEGS 
           GIDGSEINNG LL----AIEN CMVNHQQRQM ETTDFVADDN MFGQSFGEGP 
           LMDGQGHGNG QV----SMSS ATGMRMES-- -----RDQGA RYGHSYDWG- 
           SPGRYGFSHA QS----QMQM VNGGHDLR-Q DGGEIRDENQ VFGHVLTLEG 
           S-RRYEYPHG CE----HPDI VGINGEVR-Q DVMEMHDESP VFANVLTLDG 
           S-GECRLSHD KE----QFPG PMFGNQLRPE DAGAEGESQR AFRQPPPLEG 
           SSGGSGILQD KQ----QYPM F-VPGHSVMS DDSIIPVGNN SYDHVTTPNV 
           SSGGFSILQD KQ----QHPI S-VTSHGIRS DNSGNPVENN SYDYLTTPNV 
           SSGGFGILQD KQ----QRPM S-ITNHGIRS DRSIISVENN LYENVMAPNA 
           SSMEYVLPQD KQ----QF-- ---TDHEIRP KGT-VPINNN IDG--MEPNR 
           P-MEYGLTQD KQ----QFPV SDATDNQVKP EGIGFPINNN VYGHTLAPSR 
           SSHDYQSSAA KD----SVPL S--MDNHVPA MGTGALN--S SYS-HMAGSG 
           SSHDYQSSAA KH----SVPL P--TDNHVPA MGTGALN--S SYSHHMAGSG 
           SSHDYQSSAA KH----SVPL S--VDNHVPA MGTGALN--S SYSHHMAGSG 
           SSGGNHSFPM KQ----SLPK S--IDDHVPI TETGVLADSS SYGYHITATG 
           SPVAHQGSAV QQPLPLPLPL P--MDHQAPI TGSGALATNG SYSLPTAGGV 
           FPSNYQTLPP KQ----SVPL PM-MDHHVVP MGIRAPADNS PYGDHVIGGG 
           FPSNYQTLPP KQ----SVPL PM-MDHHVVP MGIRAPADNS PYGDHVIGGG 
           FPSNYQTLPP KQ----SVPL PM-MDHHVVP MGIRAPADNS PYGDHVIGGG 
           LPSSYQNLPP KQ----SLPL PM-MDHHVVP MGIRAPTDSI PYGDHILGGG 
           MPSSYQTIPP KQ----PLPL SI-MEHHVVP LGIRTPADNS PYSDQIIGSG 
           --RQYEEFTA PL-------- ---VDHPVNP MNVSFPAINP VNRDSLPLNG 
           PSVEFRHCRD GQ-------Q IQ----MGMN VP-QIGPENG IDVSVPAGND 
           QSAELRPGHD SQ-------Q TL----MDMN VL-HVRPENG VDASALGGNG 
           ---------- ---------- ---------- ---------- ---------- 
           PAAGYEPGQD GQ-------Q LH----SANN EA-VRPENVV VSLQGVHMKG 
           PAAGYEPGQD GQ-------Q LH----SANN EA-VRLENDA VSLQGVHMKG 
           PLAQYPPSQD QQ-------L PQ----IVMN KP-QVIPTNG IHVP-VHRNG 
           PSTQYPPSHD RQ-------P PQ----IVMN EP-QIIPADG VHVP-VHRNG 
           PSIQYGQRHD KQ-------Y GQGHDVQNLQ HP-ISEPQAR NEIVGMHLPS 
           TSLGFGSGGD GQ-------Q TQ----RAFN EPWVRPEDYG VNVPALHRNE 
           TSLGFGSSGE GQ-------Q TQ----MAFN EPWVRP-NYE VNVPVLHRNE 
           PSLAYMPSGD GQ-------Q TQ----MAFT EPWDRPVDSG VNASALRRNE 
           PHVDIGLNRD GH-------Q SV----VAFN EFQPRIENPE VNVPIIQRIG 
           PLVPYSLYMP PI-------E EQ----QPVH EFQIRPEYSG VHAPESQPHR 
           -SPEFGATHA EP-------Q SH----LAHN ELHVTPRHSG VG-PSLHGSG 
           PSAEFGSAHE EQ-------Q SH----LAFG QPQIKPQDSG VRSAVLHGDR 
           TAVVVGSSHQ GQ-------Q SE----AGLN EMRYRQEESG FHLPVLPAAE 
           PSAVFVHNQE DD-------I LHT--QIEMN TQAPPHNSGF EEAPGGVLQP 
           QDGDCHTKQQ LH-------P GTSWNQIGQE TIEIHDVASP VFRHSLMVDS 
           ---------- NWSPQYIGND NQ------VA TNTGPTFQRR DFFRIAPEDI 
           ---------- LGSLPITEEH NQ------LE VNTGATLQGK EMLRIAPDES 
           ---------- ---------- ---------- ---------- ---------- 
           ---------- SIGGLSVMDG HANNHGGNIN PNMNPTSQGS EILKVTPDEN 
           ---------- LRILPTMGNN NQ------IE VNARLAPQGK EVQNITPADN 
           ---------- NHGTGMEIHN QR----TLID INMDLVNPPI NGFRPANEEN 
           ---------- ---------- ---------- ---------- ---------- 
           ---------- ---------- ---------- ---------- ---------- 
           ---------- DLFALYEQQR K--------- ------VISR PSVHEGRNEG 
           ---------- HLFAMYEQQS KNQISLAPAD DKNLLDLPQT SNTQTGGHES 
           ---------- LGQALVSGPA AP-------- --ASIFGAQ- --------NN 
           ---------- AARAVDPADD QPRIQMDAFF RQALGMGADA ------VFED 
           ---------- VRAGNEVQKT DTFRLPNEAM SSFFGS---- --KNGGGGSG 
           ---------- VPLANEHN-T GSIQPTAQAG NNFYGS---- --MNGVGG-D 
           ---------- ---------- ---------- ---------- ----SLTLGS 
           ---------- ---------- ---------- ---------- ----SLTLG- 
           ---------- ---MTMLDGQ NSLQQKLQME DNFFGQGTG- --MGGNVFEE 
           ---------- LGCMTVLDGQ NTLQQRLQIE DNFFGQGTG- --MGGSAFEE 
           ---------- SGDVTMLEGS KS----LQME DSFFDR---- -----SLFEE 
           ---------- LEGVTMLEGS NSHQPRIQME NNFLGQGSG- --IACNLFEE 
           ---------- LGGVTMLEEV GD-------- ---------- ------LFEE 
           ---------- LGGATMLEEV GD-------- ---------- ------LFEE 
           ---------- SRGIGMSEGR TPLQPRTRVE DNFFPQGTK- --AIGGMLEE 
           ---------- MGGIGMSKMM NSVQPRIQME DN-FPQGTR- --LGGNVFEE 
           ---------- SGGIPP---- ---------- ---------- ---------- 
           ---------- DNATIMERPN AVN-PRIQIE EGFFGQGSGI GGSNGGVFED 
           ---------- DNATIMERPN AVN-PRIQIE EGFFGQGSGI GGSNGGVFED 
           ---------- DDVTIIERPN AIT-PGAQMD EGFFGQGNGI GGNGDSMFSD 
           ---------- DDVTIIERPN AIT-PVTQMD EGFFGQGNGI GGNGDSMFSD 
           ---------- ---------- ---------- ---------- ---------- 
           ---------- DSVTIMERPN AMP-QRIQMD EGFFGQGNG- ------VFDD 
           ---------- DSVAVMERPN AMPQQRIQMD EGFFVQGNG- ------AFDD 
           ---------- ------GAVN DAADPSMQLG SGNLLAPRS- -------LSG 
           ---------- ------GATN DADAPGMQLG GGNVLAPRS- -------LAG 
           ---------- ------GATS DATTPGMQIG AGSLLAPRS- -------LSG 
           ---------- ---------- ---------- ---------- --------QM 
           ---------- ---VVSNVDT VAPG--VRVS APFPTPCLF- -------GDT 
           ---------- ------NVDT AAPGPEVQLP GPFPTPCRF- -------GDI 
           ---------- --------DQ NL-QQQI--- -IQLHGDQSF FR-PGVTMGG 
           ---------- --------DQ NL-QQQI--- -IQLHGDQSF FR-PGVTMGG 
           ---------- ---------- ---------- ---------- ---------- 
           ---------- --------NQ SLPQQQT--- -VELPMDG-- ----NINLG- 
           ---------- GMNINTMKDH NQAQPKV--- -SQFQLDNGF LG-QGMPMNV 
           ---------- --------DN NQ-HQVN--- -YQFPMNDNF FD-QGVVMGP 
           ---------- --------DN NQ-HQVN--- -YQFPMNDNF FD-QGVVMGP 
           ---------- --------DN NQ-HQVN--- -YQFPMNDNF FD-QGVVMGP 
           ---------- --------NH NQ-HQVN--- -YQFPMGDNF FD-ERLVIGS 
           ---------- --------NR NQ-QQSK--- -YQFPMNDNF FG-QGMDVGR 
           ---------- --------NR NQ-QQSK--- -YQLPMNDNF FG-QGVDTGC 
           ---------- --------DR NQ-QQAN--- -YQFPMNDNL FG-HGVDIGR 
           ---------- --------DC NQ-QQAN--- -FQFPMNDNL YG-QGLDIGR 
           ---------- ---------- ---------- -FNALVDQNR PP-QQIGHDG 
           ---------- --------EQ -PHQQP---- --RVHQDNYL LS-QG-IMDG 
           ---------- --------EQ QPHQQP---- --RVDQVNYL HS-RG-MMEG 
           ---------- --------EQ -PLQQP---- --SIQQNNYL QS-QGNVLEG 
           ---------- --------EQ -SVQQPG--- -MQCQSDNYL HG-QGIMMEG 
           ---------- --------DR TLSQSLPQPN IQCQQDNNYI HG-RGFVMEG 
           ---------- --------DR ALSQSLPQPN IQCQQDNNYI HG-QGFV-EG 
           ---------- --------NQ TLSQALPQPN I----DNNYI HG-QGFVMER 
           ---------- --------DQ TLSQSLPPPN IQCQQDNNYI HG-QAFVMEG 
           ---------- --------GQ NVLQPKI--- --QHQQDEFF RG-QGVMMEG 
           ---------- --------GQ NLLQSKS--- --QPQQDEFF NGHQGVMMEG 
           ---------- --------GQ NILHPKI--- --QQPQDEYF RG------EG 
           ---------- --------GQ NLLQLKT--- --QQQQDEFF RG-----QGL 
           ---------- --------NH NLSQASL--- --QQQ-ESYF PG-QGMVLEG 
           ---------- --------NH NLSQASL--- --QRQ-DSFF PG-QGMVLEG 
           ---------- --------NP SLPQPGI--- --RQQQDNFF RS-QGITMEG 
           ---------- --------NP NLPQPGI--- --QQQHDNFF RS-QGISMEG 
           ---------- --------NF DLPQHAM--- --QQQQDNFI RG-QGITAEG 
           ---------- ---------- ---------- ------NNNN NN-SNMHNSG 
           ---------- ---------- ---------- ------EGYI RN-QGMVLEN 
           ---------- --------VI DAKAAQ---- --NQQ--LNF N--------- 
           ---------- --------SL LQPTVH---- --NHQEHLQF PG---NMVEG 
           ---------- --------HN VMQRSMD--- --YNQNDLIL RP--SSITEL 
           ---------- ---------- ---------- ---------- ---------- 
           ---------- ---------- ---------- ---------- ---------- 
           ---------- ---------- ---DHQNQKQ KFPIQLDDFF GHGVETNIPS 
           ---------- ---------- ---IDNG--- --------FF GPNVET---- 
           ------FQAP VIGHPIPMQA CNLNLPQD-- -GGVAATNRL KATADHLHDL 
           ------LQIP VIGHPLGMQA CNPNSPHDHV MGQVSGGNRL EGGPGHLHDL 
           SGGPPTRHLH DMFAGLCGEG GTSGHGVVQS GSHGVGPSGT HGVTQPGNHG 
           SGGPPTRHLH DMFAGLCGEG GTSSHGVVQS SSHGMGPSGT HGVTQPGNHG 
           ---------- ---------- ---------- ---------- ---------- 
           ---------- ---------- ---------- ---------- ---------- 
           ---------- ---------A SVDLAVLLPS KQLQLGEASH EPLADEPHFH 
           ---------- ---------A SVDLAVLLPP RQLQVGEASH AQFAGAPDHT 
           ---------- ---------- ---------- ---------- ---------- 
           ---------- ---------N AGAQGNSGSE SSISVQQQPI RSNMQQSTRE 

           ISSNGEQ--- ---MEGEKTR RS------LT SSRDLKPTTT PKRRLPNLPK 
           ISSNGEQ--- ---MEGEKTR RVGVHVVNKT MRINVKNPQT ESGKEKEKYN 
           IAMQELE--- --GEPGNKGK VQRAAKMLQT AFVEFYRGLR LLRNFSSLNV 
           IAMQDDESQS LKGSPGNKGK VQRAAKMLQT AFVEFYRGLR LLRNFSSLNM 
           LTESDR---- ---------- --------SD NVNLNQLTKS DRSDNVNRSA 
           LPD------- ---------- ---------- --------HS DSNQTMNEDD 
           VDHN------ ---------- ---------- ----HCPLEE GLNQQVAVAA 
           ---------- ---------- ---------W IMMHMETWT- ---------- 
           DA-------- ---------- ---------Y GNMDLNLIPS EESPVPQENA 
           VMGIQ----- ---------- ---------R GNTDLTMNPI LEELLNEEGE 
           ---------- ---------- ---------- ---------- ---------- 
           ---------- ---------- ---------- ---------- ---------- 
           ---------- ---------- ---------- ---------- ---------- 
           ---------- ---------- ---------- ---------- ---------- 
           LLQVG----- ---------- ---------D MDLDPSLPLL LENIQD-QGL 
           QIQRG----- ---------- ---------D MDLN-TFIVL RENMDDDQGV 
           EIQRG----- ---------- ---------N MDLNRSSEDM SHNYDQ--DS 
           LLSDP----- ---------- ---------E TCGSINIDGT QSEAEIATS- 
           HHYDS----- ---------- ---------- ---IMNLNDT PKENEHYQSP 
           VKSDN----- ---------- ---------- --------KI TKKVPMTTS- 
           LVRD------ ---------- ---------N VDFAPNIP-- ----QGQEDA 
           LVRD------ ---------- ---------N MDFAQNVPVQ IPQGQGQEDA 
           MDMDL----- ---------- ---------N PNPEQDTP-- ----QGQE-V 
           MDMDL----- ---------- ---------N PNPEQDTP-- ----HGQD-V 
           LLGVAQ---- ---------- --------VV DMSDFPDSPI CHWGSSSD-- 
           LLGIAD---- ---------- --------VV DMTDFPNSPI WQWGVYD--- 
           FLSVAD---- ---------- --------VV DTSDFPGSPI WHRGSSDLD- 
           FLSVAD---- ---------- --------VV DMSDFPGSPI WHWGSSDLD- 
           FLSVAD---- ---------- --------VV DMSDCPGSPI WHWGSSDLD- 
           IGSCPE---- ---------- --------VD HVLRLMGE-- ---------- 
           IGSCPE---- ---------- --------VD HVLRLMGE-- ---------- 
           IGSCPE---- ---------- --------ID DVLRLMGE-- ---------- 
           IGSYPE---- ---------- --------VD DVLHFMDE-- ---------- 
           IASCSG---- ---------- --------AD DAFRLILD-- ---------- 
           IASCSG---- ---------- --------GD DAFRLMED-- ---------- 
           IGSCPE---- ---------- --------VD HVLRLMEE-- ---------- 
           IGSCPE---- ---------- --------VD HVLRLMEE-- ---------- 
           IGSCPE---- ---------- --------VD HVLRLMEE-- ---------- 
           ---------- ---------- --------AR DFTRLV---- ---------- 
           AAPVVN---- ---------- --------QT QTQNLTIGQP RHSAAPAVNN 
           PSGFDS---- ---------- -----DLIYD SSFNYTD--- -------TGG 
           PSGFGG---- ---------- -----DFIYD SPFNFTN--- -------QGG 
           PSELG----- ---------- ------FLFG MENWQVN--- -------QGN 
           NADVHT---- ---------- -----RFTFT SLLNSSSGEV NDAMGGRLGD 
           NFDIG----- ---------- -----PASYF STTDQSS--- ------RIPY 
           DFDIG----- ---------- -----SASYF STMDQPS--- ------RLPD 
           DLDIG----- ---------- -----SASCF SIMDRSS--- ------RLPD 
           QPNCANL--- ------NLDH ATIAGSSAVE DAGAFSG--- ------RVEE 
           LDRPGEQGDQ GSRPEEERDR HRHDHHHERQ QSGGLADPFY LNELAMEEER 
           YRPKAPQ--- ---------- ---------R GNDDLVEDLN PSPSTLNQNL 
           RGARQTGPDG DFGADLLFPP ESVVGDLPLM ATRPAAEGIG GAVGGDMAWN 
           PHYFNSGTN- ---------- -----DLNVE AEN------- --------WP 
           ---NEVAHN- ---------- ------YQVG EEN------- -----NKTLE 
           ---------- ---------- ---------- ---------- ---------- 
           NVTDVSMEN- ---------- ------HGSL PKD------- -----GKVFE 
           NVADVSLEN- ---------- ------QGCL PKD------- -----GKVFE 
           ----VGNGA- ---------- ------VQGN TSS------- -----SQILD 
           --RTHEIVG- ---------- -----DVNPL VKD--AFHSE PDKLVESRFG 
           --SQNEAST- ---------- -----DVHHL VKDSHVLHNV PDKLAESRFG 
           --SSNAANG- ---------- -----DAHPL VED--AFSNG QDKLIDGHYG 
           --NSHTITG- ---------- -----DMHLF VDGS-FYT-E PDRFDG---- 
           --NSHTGFG- ---------- -----DMHLF IDEP-FCT-E QDKLVG---- 
           --SSHTVTG- ---------- -----EMHLF LDEP-FYG-E PDKLVD---- 
           --NSDAAAG- ---------- -----GMHTF VDEP-FYS-E PDKFVD---- 
           --NSNEAAG- ---------- -----AMPTY VDEP-FYS-E PDKFIG---- 
           --NSTSVAG- ---------- -----GTQQI MSDA-FYIDP DDKFIG---- 
           --NSTSVAG- ---------- -----DTQQI MSDA-FYIDP DDKFIG---- 
           --NSTSVAG- ---------- -----DTQPI MSDA-FYIDP DDKFMG---- 
           SRNSTSVAG- ---------- -----HGNQL MGDP-FDSGT ADKFNG---- 
           S-SGTIVSE- ---------- -----THQQL MDNP-FFGDA GD-------- 
           --SSTSVPG- ---------- -----DMQHL VDFP-FYG-E QDKFVG---- 
           --ISTSVPG- ---------- -----DMQHL VDFP-FYG-E QDKFVG---- 
           --SSTSVPG- ---------- -----DMQHL VDFP-FYG-E QDKFVG---- 
           --NSTSVPG- ---------- -----DMQQL IDFP-FYA-E QDKFVG---- 
           --NSTSVPG- ---------- -----DMQ-L IDYP-FYG-E QDKFAG---- 
           --GSNSAPR- ---------- -----DMQPF IEQT-YPI-D SDKFIGQ--F 
           --HVITGG-- ---------- ------ELHH YMKDPFHDEQ DRAVH-NPFG 
           --HEIAGG-- ---------- ------ELHH YVKDLLHNEQ DRVVH-NSFS 
           ---------- ---------- ---------- ---------- ---------- 
           --DGINGG-- ---------- ------DLQY FGKDAFQNDL DRPMDHSFFG 
           --DGINGG-- ---------- ------DLQY FGKDAFQNEL DRPMDHSFFG 
           --SEIAGG-- ---------- ------D-PN FVQDTFQSEQ DRTAN-ANFG 
           --SEIAGG-- ---------- ------DLPN FVQDTFQSEQ DRTIN-ANFG 
           --LNLTGN-- ---------- ------EITG SHLPVFDGPF N-----SSLG 
           --NDIFGG-- ---------- ------DMPQ YLKNTFPNEE GRPVA-NFFG 
           --NDIFG--- ---------- ------DMPP -----FPNEE DRPVA-NFLG 
           --NDIPNPG- ---------- -----GDMIQ YLKGTFQNEQ DRPVM-NHFG 
           --NEATSG-- ---------- ------DFDH YLKDRFENEQ NAPVQ-NHFI 
           --DENSNA-- ---------- ---------- -IPGGFHNDH EQPVD-NQFE 
           --NDISKV-- ---------- -------NHH DGKDMFQNNH DRHID-MPFA 
           --NGMSRE-- ---------- -------DHH YGKDAFQNDH DRPAE-MHFA 
           --TNIPQG-- ---------- ---------- ---------G FPQFV-KEFP 
           --LGLLGN-- ---------- ---------- ---EDGVTGS ELPQYQSGIL 
           SSNELSGDI- ---------- -----PNYGF NDTGKLAGNH FEPQSDSLAM 
           FFYQGVVDGN NDSESSISVH QSSTSTRQTM KET------- ---------- 
           FFGQGVVVGN N-------IN EPGLNMQLLL RDG------- ---------- 
           ---------- ---------- ---------- ---------- ---------- 
           FLGQATVSAS NN------CA DSTINMQILM REGQG----- ---------- 
           LFGKSDLAAN ND-------Y KPSINMEQAV RG-------- ---------- 
           MFGHGAMMGG NHN------- ----GFDIYF RDD------- ---------- 
           ---------- ---------- ---------- ---------- ---------- 
           ---------- ---------- ---------- ---------- ---------- 
           PSPLLANVFD EQ-------- ----SCGMS- ---------- ---------- 
           NSTFEGSDFG AH-------- ----NSGMNL LLRDD----- ---------- 
           RGAGLPPPA- ---------- -------FFR EEVSG----- ---------- 
           SGAGMPANS- ---------- -------FLP EEIA------ ---------- 
           IFEEANCSQ- ---------- -------LCS IHEEL----- ---------- 
           LFEGPNNSQ- ---------- -------FYP FQEDL----- ---------- 
           VSVLVQQP-- ---------- -------QFF LREDM----- ---------- 
           MGSLVQQP-- ---------- -------QFF VREDM----- ---------- 
           VGNLMQQQ-- ---------- -------QFY GREDM----- ---------- 
           ASNLMQQP-- ---------- -------QFY GREDM----- ---------- 
           VSGVVERS-- ---------- -------LPI -EQEP----- ---------- 
           VGSLMEQS-- ---------- -------RYV -QENT----- ---------- 
           VTSFVEQA-- ---------- -------QYR -QESI----- ---------- 
           VGSLVEQS-- ---------- -------QYG -QESM----- ---------- 
           VSNLVQQQQ- ---------- -------QFP VRENV----- ---------- 
           VDNLVQQQQ- ---------- -------QFL FHEDI----- ---------- 
           ---LQQQQQ- ---------- -------QFS LHEDA----- ---------- 
           VNGMMQQPQQ ---------- TTPAQQQFFI RDD------- ---------- 
           VNGMMQQPQQ ---------- TTPAQQQFFI RDD------- ---------- 
           VSNMMQQQQQ QQAQ-QPQQQ QAPAQQQFFI RDDAQ----- ---------- 
           VSNMMQQQQQ QPQQPQQQQQ QAPAQQQFFI RDD------- ---------- 
           ---------- ---------- -----QQFFI GDDAQ----- ---------- 
           VN-SMMQQQQ QQAPPV---V QQQQQQQFFI RDD------- ---------- 
           VNNSMMQQQQ QQAP------ -VQQQQQFFI RDD------- ---------- 
           ANNVMQQQQQ Q--------- ----SAAFFM G-DD------ ---------- 
           ANNVMQQQQQ QQQQ------ ----SAAFFM G-DD------ ---------- 
           TNNLMQQQQ- ---------- ----SAAFFI G-DD------ ---------- 
           HHHHHQQQQ- ---------- -----ANFFI R-DD------ ---------- 
           VRNVIQQS-- ---------- ----AAAFYG RGDD------ ---------- 
           ISNVIQQSA- ---------- ----AAAVYV RDDD------ ---------- 
           SISKETSLT- ---------- ---------- ---------- ---------- 
           SISKETSLT- ---------- ---------- ---------- ---------- 
           ---------- ---------- ---------- ---------- ---------- 
           -HMETSAQE- ---------- ---------- ---------- ---------- 
           NNNPQQKLQ- ---------- ---------- ---------- ---------- 
           NMSEPSPIPM LPPA------ PPAPPALFFD QGVDMGPNLF FDQGVDMGSN 
           NMSEPSPIPM LPPA------ PPAPPALFFD QGVDMGPNLF FDQGVDMGSN 
           NMSEPSPIPM LPPA------ PPAPPALFFD QGVDMGPNLF FDQGVDMGSN 
           NMSQASPMP- ---------- ---------- ---------- ---------- 
           NINMSELAP- ---------- ---------- ---------- ---------- 
           NINMSEPAP- ---------- ---------- ---------- ---------- 
           NMNMSEPSP- ---------- ---------- ---------- ---------- 
           NMNMSEQSP- ---------- ---------- ---------- ---------- 
           NFGEQGGLFG ---------- ---------- ---------- ---------- 
           NIFKNTNIST T--------- -----QSMLP QVD------- ---------- 
           NIFKDINVSA S--------- -----QSMQP QGN------- ---------- 
           SIFGDTNISA N--------- -----NSMFV QGD------- ---------- 
           NIFEDTNVSS N--------- -----RSIFQ QGDRFEDTNI PASRPMFQHG 
           HIREEANLPV N--------- -----LSTFS QHE------- ---------- 
           HVHEEANLPF N--------- -----LSMFS QQE------- ---------- 
           NICEEANLPV N--------- -----LSMFS QQE------- ---------- 
           NICEEASLPV N--------- -----ISMFS QQE------- ---------- 
           NFFEDSSMLH N--------- -----HQMFS QGE------- ---------- 
           NFFEESSMPR N--------- -----HQMFM QGE------- ---------- 
           NFFEDSSMPN N--------- -----HQMFP QGE------- ---------- 
           SFFNESNIPA N--------- -----NQILP QGE------- ---------- 
           ---------- ---------- ------NFFA REE------- ---------- 
           ---------- ---------- ------NLFA REE------- ---------- 
           NFYEEANMPN N--------- -----HHMFA REE------- ---------- 
           NFFEEANMSN NN-------- -----HHMFA REE------- ---------- 
           NIFDEANMPN N--------- -----HHMFA REE------- ---------- 
           SIFG------ ---------- ------GPFD HR-------- ---------- 
           NIFEDI---- ---------- ------NRFD QCN------- ---------- 
           ---------- ---------- ---SGNQMFM QQG------- ---------- 
           SFFEDLNIPN RANN------ NNSSNNQTFF QGNNNNN--- ---------- 
           NLPDQYDIQV H--------- -----HQMLN WQEE------ ---------- 
           ---------- ---------- ---------- ---------- ---------- 
           ---------- ---------- ---------- ---------- ---------- 
           NQSTFLPPGF Q--------- ---------- ---------- ---------- 
           ------STGF E--------- ---------- ---------- ---------- 
           FAGLYGE--- ---------- -----GGMSH GASSIVDVEP -MGSANSG-- 
           FAGLYREGLA QGSPGVPPNV AAPMHGGASR AAGSQSEMEP GMGSMNTSPG 
           VVPSGPLQPG SHGPVSLDVE GGVGVQNQHH QHQRHPQHHH GGSNNNNNNN 
           VVPSGSLQPG SHGPVSLDVE GGVGVQNQHH QHQRHPQHHH GGSNNNNNNN 
           ---------- ---------- ---------- ---------- ---------- 
           ---------- ---------- ---------- ---------- ---------- 
           SP---ESN-- -QLASPLGAL DGS------G GPAGAMVVNT GMDSLGALIP 
           PHGAATSNGL QPLPSYEAGL DGFRLKQPLG GPAGAMVVNA GMDSLGALIP 
           ---------- ---------- ---------- ---------- ---------- 
           TAYGYESRAI GQNFIPQSQE TMRNISFGLP RDISRGCVES LHRRLNNEHN 

           SAARRNDKVR ESSS------ ---------- ---------- ---------- 
           RATKKVEHCE WKIS------ ---------- ---------- ---------- 
           MAFVKIRKKY DKMVESSHFA TS-----DKV ---------- ---------- 
           MAFVKIRKKY EKVTGVWQLP LCNVGRCEEI FL-------- ---------- 
           FSVWDMGCED KDIYMFD--- ---------- ---------- ---------- 
           ISLWDMGCED KDIYMSQD-- ---------- ---------- ---------- 
           TSIWDLPYQE PDDD------ ---------- ---------- ---------- 
           ---------- ---------- ---------- ---------- ---------- 
           TSIWDLSYH- ---------- ---------- ---------- ---------- 
           TSIWDLGYHQ ---------- ---------- ---------- ---------- 
           ---------- ---------- ---------- ---------- ---------- 
           ---------- ---------- ---------- ---------- ---------- 
           ---------- ---------- ---------- ---------- ---------- 
           ---------- ---------- ---------- ---------- ---------- 
           TSIWDMGFDG ISES------ ---------- ---------- ---------- 
           TSIWDMGFE- ---------- ---------- ---------- ---------- 
           TSIWDLGYD- ---------- ---------- ---------- ---------- 
           --IWEF---- ---------- ---------- ---------- ---------- 
           LSVWDLAYED PSEL------ ---------- ---------- ---------- 
           -----LA--- ---------- ---------- ---------- ---------- 
           ASASDLGTHP PQQG------ ---------- ---------- ---------- 
           ASVWGLGTHP TQG------- ---------- ---------- ---------- 
           TSIWDLPYK- ---------- ---------- ---------- ---------- 
           TSIWDLAYKY ---------- ---------- ---------- ---------- 
           ---------- ---------- ---------- ---------- ---------- 
           ---------- ---------- ---------- ---------- ---------- 
           ---------- ---------- ---------- ---------- ---------- 
           ---------- ---------- ---------- ---------- ---------- 
           ---------- ---------- ---------- ---------- ---------- 
           ---------- ---------- ---------- ---------- ---------- 
           ---------- ---------- ---------- ---------- ---------- 
           ---------- ---------- ---------- ---------- ---------- 
           ---------- ---------- ---------- ---------- ---------- 
           ---------- ---------- ---------- ---------- ---------- 
           ---------- ---------- ---------- ---------- ---------- 
           ---------- ---------- ---------- ---------- ---------- 
           ---------- ---------- ---------- ---------- ---------- 
           ---------- ---------- ---------- ---------- ---------- 
           ---------- ---------- ---------- ---------- ---------- 
           QNQTLNVISD NNNSGEIGSN GSMHNMNVVV PLGNQNQQQV QNVLQPQVVD 
           SLINKHDSSW FVRNN----- ---------- ---------- ---------- 
           SLIRKDDSSW FFGNSWRS-- ---------- ---------- ---------- 
           GGFLNY---- ---------- ---------- ---------- ---------- 
           SLPKKEDYGW RF-------- ---------- ---------- ---------- 
           SFHELDEYDW SKDFGN---- ---------- ---------- ---------- 
           SFHELDEYDW SKDFGN---- ---------- ---------- ---------- 
           SFHELDEYDW SKDFGN---- ---------- ---------- ---------- 
           RMPMQDSYSW TTNFGC---- ---------- ---------- ---------- 
           NDGQHHEFGA PGEEEVHSDY GFPAGEYDLA LGSPEPIMGG FEFLDSNDIW 
           GLVLPTDFNG -GEETVGTEN NLHNQGQELP TSWIQ----- ---------- 
           GGYQAQSTSE EANSEEFSSY MVPFEVAPMA SEQSLGNTSL DTFMDEDLIW 
           RDFDSDYDPH FSPSG----- ---LAFNDIS VTDPIMDLDL DNVDIDHMIQ 
           HNFGQQA--D FPNDFGLGP- --SLADIGLD STG-ILTDGL EIANEVPDFW 
           ---------- ---------- ---------- ---------- ---------- 
           HSFDPHSGVE PPLDYNFS-- --STFDIGIE SHVPLGPSAI DHLLGEDPIW 
           HTFDHHQGVE LPSEYNFS-- --TPFDIGIE PSVPMGPASI DHLLEEDFIW 
           GQFEPPQ--- --EDIPLPD- --DVFDNTFD FGGPIEGP-L EFFFEEDIAF 
           SPMHDLSLVY GFH-SPFDFG IGDTGSLEAA DLDF---SLE DD----LIQ- 
           SPLGGLSLDY GFS-SPFDFG AEGSGSLDAA DLDF---SLD DD----FIQN 
           SPLCGLSLDY GFSNSPFSLR L--------- DFDD---FLH DE----EIME 
           SSFG-LPLDL IGISSP---- -----IPDIG D------ILH DD----DIME 
           NSFG-LPLDF IGISSPT--- ----SIPDLG D------ILH DD----DLME 
           NSFGALPLDF IRIGSTD--- ----LIPDLG D------ILQ DD----DLME 
           NSFDGLPPDY IGINSP---- -----IFDID D------LLR DD----DLME 
           SSFDGLPSDY IGINSP---- -----ILDID E------LLR DD----DIME 
           SSFDGLPLDF IGINSP---- -----IPDLD ELDE---LLD DN----DLMQ 
           SSFDGLPLDF IGINSP---- -----IPDLD ELDE---LLD DN----DLMQ 
           SSFDGLPFDF IGINSP---- -----IPDLD ELDE---LLD DN----DLMQ 
           NSFDGLPFDF IGS-SP---- -----IPDIG ---V---LLD DD----DIMP 
           SSFGGLPFSL LPFSSP---- -----MLNFD ELDE---LVD DD----DLMQ 
           SSFEGLPLDY ISMSSP---- -----IPDID DL-----LLH DD----DLME 
           SSFEGLPLDY ISMSSP---- -----IPDID DL-----LLH DD----DLME 
           SSFEGLPLDY ISMSSP---- -----IPDID DL-----LLH DD----DLME 
           SSFEGLPLDY ISISSP---- -----IPDID D------LLH DD----DLME 
           SSFAGLPLDY ISISSP---- -----IPDID DL-----LLH DD----DLME 
           DSSVELAMDP FALSSP---- -----LIDID N--F---QID DE----ALME 
           SPTSDPSFYG -GFNSPFELP FDGTSSLEEL LDDD------ -------LIQ 
           SPTSDPSFFG -GFHSPFELP FDGTTSLDEL LDDD------ -------LIQ 
           ---------- ---------- ---------- ---------- ---------- 
           SPLSSMSLDF GGLGSPFHLD -------DFM CDDE------ -------MIQ 
           SPLS-MSLDF GALGSPFHLD -------DFV CEDE------ -------MIQ 
           SPIDSLSLDY GLFNSPFNFG IDSTGSLDDL ELEE------ -------MME 
           SPIDSLSLDY GLFNSPFNFG IDGTGSLDDL ELDE------ -------MME 
           SPFHDLSLEF SLGDY----- ----EIEDFG LDED------ -------FLE 
           SPINSLSLDY -------HLG TDAIDSLDTA DVDS---FLD EF----NLME 
           SPINSLSLNY -------HLG TDAIGSLDTA DVDS---FLD DF----NLME 
           SPLNSLSLDY GGLNSPFNLE IHGTSSIDTS DIDF---LLD D-----ELIQ 
           PPLNSLSPDY ---------- --PFLSMDGP PYDD---YLL DD----DLIE 
           SSINSLSLDY PGFNSPFNLG LDATTSLD-P DLDF---LLD D-----DLI- 
           SPLG------ ----SPFDLG LDTESHFDNS DYDL---DFD K-----ELMS 
           SPITSGSPDY ARLSSPFNFE LDVPSPLDTG DLEL---FLD E-----DVMT 
           SPLNSLSPDL PG-YSPFNLQ FDGTSALDTD DFDFDDNAVD EANFD-ELMK 
           SPLTDLDFDY GGFG------ ---------- DD-------- --------FS 
           DYGFNSPFDF R-LDGPGSVD VDLDFSFDED FIHSTCGKLA DIS---VAAE 
           -----LSSNE SKAFDQSFEP QS-------- ---------- ---------- 
           -----LTLDQ SKMFDQAFMH QS-------- ---------- ---------- 
           ---------- ---------- ---------- ---------- ---------- 
           -----LSLDQ SRVFEQAFMH HC-------- ---------- ---------- 
           -----LSADP SMVSVQPFEF KL-------- ---------- ---------- 
           -----LPLDP CKVFDQGYEQ NS-------- ---------- ---------- 
           ---------- ---------- ---------- ---------- ---------- 
           ---------- ---------- ---------- ---------- ---------- 
           -----MALEQ CKMFAHGFDD NQ-------- ---------- ---------- 
           -----LQLDQ CKMLDQAFDE FP-------- ---------- ---------- 
           -----GGFQQ GFGVPQRP-- ---------- ---------- ---------- 
           -------FQP AFDNQQ---- ---------- ---------- ---------- 
           -----EQMDQ VYQNQAT--- ---------- ---------- ---------- 
           -----VQMNH SYQQASS--- ---------- ---------- ---------- 
           -----MPFGQ QFSNQPN--- ---------- ---------- ---------- 
           -----MPFGQ QFSNQPN--- ---------- ---------- ---------- 
           -----MPVEQ QLGNQPA--- ---------- ---------- ---------- 
           -----MPFDQ QLGNQPT--- ---------- ---------- ---------- 
           -----S-GQP IEA------- ---------- ---------- ---------- 
           -----VPFEQ ELA------- ---------- ---------- ---------- 
           -----VPFEQ EFNNQPL--- ---------- ---------- ---------- 
           -----VPFEQ ELTDQPI--- ---------- ---------- ---------- 
           -----MPFQQ QFGNPSD--- ---------- ---------- ---------- 
           -----MPFEQ QFGDQPN--- ---------- ---------- ---------- 
           -----MPFEQ QLGNQSN--- ---------- ---------- ---------- 
           -----TPFGN QMG--DI--- ---------- ---------- ---------- 
           -----TPFGN QMG--DI--- ---------- ---------- ---------- 
           -----AQFGN QMG--SI--- ---------- ---------- ---------- 
           -----AQFGN QMG--SI--- ---------- ---------- ---------- 
           -----AQFGN QMG--SI--- ---------- ---------- ---------- 
           -----TPFMS QMG--DI--- ---------- ---------- ---------- 
           -----TPFVS QMG--DI--- ---------- ---------- ---------- 
           -----APFG- ---------- ---------- ---------- ---------- 
           -----APFG- ---------- ---------- ---------- ---------- 
           -----APFG- ---------- ---------- ---------- ---------- 
           -----APFGG DVAA-TA--- ---------- ---------- ---------- 
           -----APFGG -----DV--- ---------- ---------- ---------- 
           -----AQFGG -----DI--- ---------- ---------- ---------- 
           ------LSH- -SAFPST--- ---------- ---------- ---------- 
           ------LSH- -SAFPST--- ---------- ---------- ---------- 
           ---------- ---------- ---------- ---------- ---------- 
           ------TSM- -PVYRST--- ---------- ---------- ---------- 
           ------FQMG SSVFQGT--- ---------- ---------- ---------- 
           MSEASPMPMF PPATPATPAP PAPPALFFDQ GEVMGPNTSE ASSMPMLPPA 
           MSEASPMPMF PPATPATPAP PAPPALFFDQ GEVMGPNTSE ASSMPMLPPA 
           MSEASPMPMF PPATPATPAP PAPPALFFDQ GEVMGPNTSE ASSMPMLPPA 
           ------MPML PPATPAPPSL PS-------- ---------- ---------- 
           ------MPML HPGFASP--- ---------- ---------- ---------- 
           ------MPML HPGFASQ--- ---------- ---------- ---------- 
           ------MLML HPGFSSP--- ---------- ---------- ---------- 
           ------MPML HPDFSSP--- ---------- ---------- ---------- 
           ----GRGPFQ ESAFPST--- ---------- ---------- ---------- 
           ------PFDQ SKAFNAGS-- ---------- ---------- ---------- 
           ------LVDQ CKILNS---- ---------- ---------- ---------- 
           ------RFDQ SKVLTSPF-- ---------- ---------- ---------- 
           -----DRFDQ CKITSSPF-- ---------- ---------- ---------- 
           -----NRFDQ RKVLSSQF-- ---------- ---------- ---------- 
           -----NRFDQ RKVLSSQF-- ---------- ---------- ---------- 
           -----NRFDH RKVLNSQF-- ---------- ---------- ---------- 
           -----NRFDH RKILNSKF-- ---------- ---------- ---------- 
           -----AQFER FKGLNSP--- ---------- ---------- ---------- 
           -----GQFDR FKGLNSP--- ---------- ---------- ---------- 
           -----GQFDR FKGLNSL--- ---------- ---------- ---------- 
           -----AQFDR LKTSNSP--- ---------- ---------- ---------- 
           -----GQFDR FKATMNMNTH TP-------- ---------- ---------- 
           -----GQFDR FKATMNMN-- TP-------- ---------- ---------- 
           -----SQFDR FKALNAPP-- ---------- ---------- ---------- 
           -----GQFDR FKALNAPP-- ---------- ---------- ---------- 
           -----GQFDR FKALNAP--- ---------- ---------- ---------- 
           ------KAAA DAPFNAG--- ---------- ---------- ---------- 
           -----NRVVM NSTLNPNH-- ---------- ---------- ---------- 
           ---------- ---------- ---------- ---------- ---------- 
           -----NVFKF DTADHNNFEA AH-------- ---------- ---------- 
           -----NKFSG CEQLEHDL-- ---------- ---------- ---------- 
           ---------- ---------- ---------- ---------- ---------- 
           ---------- ---------- ---------- ---------- ---------- 
           -------FDN -KTPYNSG-- ---------- ---------- ---------- 
           -------FGN CRTPYESA-- ---------- ---------- ---------- 
           -THCAIDAGL SRLNPGRPMP VG---IERPC HSAGGPGLGR ELGGALAAPA 
           HVHVHDDGSQ HQTHDDDTMA ARRMAVDGTA ASEGGEDAPR SYTQGFIPVT 
           SGSMTNDMRS GMGGGGGGGG GGGPSMVGMN SPRQTQGQGH GQEQGHVQGR 
           SGSMSNDVRS GMGGGGGGGG GGGPSMVGMN SPRQTQGQGH GQDQGHVQGR 
           ---------- ---------- ---------- ---------- ---------- 
           ---------- ---------- ---------- ---------- ---------- 
           GGGLDTFLDE DLIWYFGS-- ---------- ---------- ---------- 
           GGGLDTFLDE DLICGAQGLE DL-------- ---------- ---------- 
           ---------- ---------- ---------- ---------- ---------- 
           RGRQDMVFWS MNIEK----- ---------- ---------- ---------- 

           ---------- ---------- ---------- ---------- ---------- 
           ---------- ---------- ---------- ---------- ---------- 
           ---------- ---------- ---------- ---------- ---------- 
           ---------- ---------- ---------- ---------- ---------- 
           ---------- ---------- ---------- ---------- ---------- 
           ---------- ---------- ---------- ---------- ---------- 
           ---------- ---------- ---------- ---------- ---------- 
           ---------- ---------- ---------- ---------- ---------- 
           ---------- ---------- ---------- ---------- ---------- 
           ---------- ---------- ---------- ---------- ---------- 
           ---------- ---------- ---------- ---------- ---------- 
           ---------- ---------- ---------- ---------- ---------- 
           ---------- ---------- ---------- ---------- ---------- 
           ---------- ---------- ---------- ---------- ---------- 
           ---------- ---------- ---------- ---------- ---------- 
           ---------- ---------- ---------- ---------- ---------- 
           ---------- ---------- ---------- ---------- ---------- 
           ---------- ---------- ---------- ---------- ---------- 
           ---------- ---------- ---------- ---------- ---------- 
           ---------- ---------- ---------- ---------- ---------- 
           ---------- ---------- ---------- ---------- ---------- 
           ---------- ---------- ---------- ---------- ---------- 
           ---------- ---------- ---------- ---------- ---------- 
           ---------- ---------- ---------- ---------- ---------- 
           ---------- ---------- ---------- ---------- ---------- 
           ---------- ---------- ---------- ---------- ---------- 
           ---------- ---------- ---------- ---------- ---------- 
           ---------- ---------- ---------- ---------- ---------- 
           ---------- ---------- ---------- ---------- ---------- 
           ---------- ---------- ---------- ---------- ---------- 
           ---------- ---------- ---------- ---------- ---------- 
           ---------- ---------- ---------- ---------- ---------- 
           ---------- ---------- ---------- ---------- ---------- 
           ---------- ---------- ---------- ---------- ---------- 
           ---------- ---------- ---------- ---------- ---------- 
           ---------- ---------- ---------- ---------- ---------- 
           ---------- ---------- ---------- ---------- ---------- 
           ---------- ---------- ---------- ---------- ---------- 
           ---------- ---------- ---------- ---------- ---------- 
           SNNFYGGGRV SLDKNNNNLF GNNSMNINSV PPLLVCQNMQ QVQSVQPQVM 
           ---------- ---------- ---------- ---------- ---------- 
           ---------- ---------- ---------- ---------- ---------- 
           ---------- ---------- ---------- ---------- ---------- 
           ---------- ---------- ---------- ---------- ---------- 
           ---------- ---------- ---------- ---------- ---------- 
           ---------- ---------- ---------- ---------- ---------- 
           ---------- ---------- ---------- ---------- ---------- 
           ---------- ---------- ---------- ---------- ---------- 
           YFGA------ ---------- ---------- ---------- ---------- 
           ---------- ---------- ---------- ---------- ---------- 
           YFGA------ ---------- ---------- ---------- ---------- 
           YFGA------ ---------- ---------- ---------- ---------- 
           YFGA------ ---------- ---------- ---------- ---------- 
           ---------- ---------- ---------- ---------- ---------- 
           YFGA------ ---------- ---------- ---------- ---------- 
           YFGA------ ---------- ---------- ---------- ---------- 
           YGS------- ---------- ---------- ---------- ---------- 
           YFGA------ ---------- ---------- ---------- ---------- 
           EFQVIRVTSN GKHENK---- ---------- ---------- ---------- 
           YLGT------ ---------- ---------- ---------- ---------- 
           YLGT------ ---------- ---------- ---------- ---------- 
           YLGT------ ---------- ---------- ---------- ---------- 
           YLGT------ ---------- ---------- ---------- ---------- 
           YLGT------ ---------- ---------- ---------- ---------- 
           YLGT------ ---------- ---------- ---------- ---------- 
           YLGT------ ---------- ---------- ---------- ---------- 
           YLGT------ ---------- ---------- ---------- ---------- 
           YLGT------ ---------- ---------- ---------- ---------- 
           YLGT------ ---------- ---------- ---------- ---------- 
           YLGT------ ---------- ---------- ---------- ---------- 
           YLGT------ ---------- ---------- ---------- ---------- 
           YLGT------ ---------- ---------- ---------- ---------- 
           YLGT------ ---------- ---------- ---------- ---------- 
           YLGT------ ---------- ---------- ---------- ---------- 
           YLGT------ ---------- ---------- ---------- ---------- 
           YLGA------ ---------- ---------- ---------- ---------- 
           YFGA------ ---------- ---------- ---------- ---------- 
           YFGA------ ---------- ---------- ---------- ---------- 
           ---------- ---------- ---------- ---------- ---------- 
           YFGA------ ---------- ---------- ---------- ---------- 
           YFGA------ ---------- ---------- ---------- ---------- 
           YFAA------ ---------- ---------- ---------- ---------- 
           YFAA------ ---------- ---------- ---------- ---------- 
           YTGA------ ---------- ---------- ---------- ---------- 
           YLGA------ ---------- ---------- ---------- ---------- 
           YLGA------ ---------- ---------- ---------- ---------- 
           CFGA------ ---------- ---------- ---------- ---------- 
           YLAS------ ---------- ---------- ---------- ---------- 
           ---------- ---------- ---------- ---------- ---------- 
           FFAS------ ---------- ---------- ---------- ---------- 
           FFAS------ ---------- ---------- ---------- ---------- 
           YFAS------ ---------- ---------- ---------- ---------- 
           WFGA------ ---------- ---------- ---------- ---------- 
           YNMTRWG--- ---------- ---------- ---------- ---------- 
           ---------- ---------- ---------- ---------- ---------- 
           ---------- ---------- ---------- ---------- ---------- 
           ---------- ---------- ---------- ---------- ---------- 
           ---------- ---------- ---------- ---------- ---------- 
           ---------- ---------- ---------- ---------- ---------- 
           ---------- ---------- ---------- ---------- ---------- 
           ---------- ---------- ---------- ---------- ---------- 
           ---------- ---------- ---------- ---------- ---------- 
           ---------- ---------- ---------- ---------- ---------- 
           ---------- ---------- ---------- ---------- ---------- 
           ---------- ---------- ---------- ---------- ---------- 
           ---------- ---------- ---------- ---------- ---------- 
           ---------- ---------- ---------- ---------- ---------- 
           ---------- ---------- ---------- ---------- ---------- 
           ---------- ---------- ---------- ---------- ---------- 
           ---------- ---------- ---------- ---------- ---------- 
           ---------- ---------- ---------- ---------- ---------- 
           ---------- ---------- ---------- ---------- ---------- 
           ---------- ---------- ---------- ---------- ---------- 
           ---------- ---------- ---------- ---------- ---------- 
           ---------- ---------- ---------- ---------- ---------- 
           ---------- ---------- ---------- ---------- ---------- 
           ---------- ---------- ---------- ---------- ---------- 
           ---------- ---------- ---------- ---------- ---------- 
           ---------- ---------- ---------- ---------- ---------- 
           ---------- ---------- ---------- ---------- ---------- 
           ---------- ---------- ---------- ---------- ---------- 
           ---------- ---------- ---------- ---------- ---------- 
           ---------- ---------- ---------- ---------- ---------- 
           ---------- ---------- ---------- ---------- ---------- 
           ---------- ---------- ---------- ---------- ---------- 
           ---------- ---------- ---------- ---------- ---------- 
           ---------- ---------- ---------- ---------- ---------- 
           ---------- ---------- ---------- ---------- ---------- 
           ---------- ---------- ---------- ---------- ---------- 
           ---------- ---------- ---------- ---------- ---------- 
           ---------- ---------- ---------- ---------- ---------- 
           ---------- ---------- ---------- ---------- ---------- 
           ---------- ---------- ---------- ---------- ---------- 
           ---------- ---------- ---------- ---------- ---------- 
           ---------- ---------- ---------- ---------- ---------- 
           ---------- ---------- ---------- ---------- ---------- 
           ---------- ---------- ---------- ---------- ---------- 
           TRATPAPPAL FFDQGVLMGP NLPEASPIPM LPPATLAPPA LFFDQGGVMG 
           TRATPAPPAL FFDQGVLMGP NLPEASPIPM LPPATLAPPA LFFDQGGVMG 
           TRATPAPPAL FFDQGVLMGP NLPEASPIPM LPPATLAPPA LFFDQGGLWD 
           ---------- ---------- ---------- ---------- ---------- 
           ---------- ---------- ---------- ---------- ---------- 
           ---------- ---------- ---------- ---------- ---------- 
           ---------- ---------- ---------- ---------- ---------- 
           ---------- ---------- ---------- ---------- ----------
[truncated: 56,539 more chars]
