# Supplementary material for: Origin, Expansion, and Divergence of ETHYLENE-INSENSITIVE 3 (EIN3)/EIN3-LIKE Transcription Factors During Streptophytes Evolution
Source: Front Plant Sci. 2022 May 13;13:858477. doi: 10.3389/fpls.2022.858477 (PMC9136324; doi:10.3389/fpls.2022.858477)
Supplement: Supplementary Figure S1 — Phylogenetic analysis of 182 EIL proteins from 28 species. The phylogenetic tree of all sequences was constructed using IQ-TREE 2 by the Maximum Likelihood (ML) method. [file Data_Sheet_1.ZIP › Data S6.fas]

>Aan_EIL1
ATGGATCTCAGCGACGAGCTGGCGTACTGCGGGAACGGGGACATGGGGGACTTCGGGGGGGACAACGACGGGGACGGCACGCAGGATGATCTCAGCGACGATGAGATCATCGAGATCGACGAGCTGGAGAAGCGCATGTGGAAGGACCGGCTTAGGCATAAGCGCATGAAGGAGATGCAGAAGACCAAGGAGGCGAACGAGAAGCCGAAGCAGAAGCAGTCGCATGAGCAGGCCAGGAGGAAGAAAATGTCCCGGGCCCAGGACGGCATCCTCAAGTACATGCTCAAGATGATGGAGGTGTGCAAGGCGCAGGGGTTCGTGTACGGCATCATTCCGGAGAAGGGGAAGCCGGTGAGCGGGGCGTCTGACAACATCAGGGCTTGGTGGAAGGAGAAGGTCAGGTTCGACAGGAATGGGCCGGCTGCCATAGCCAAGTACCAGGCTGAGCACAGCGTTCCTGGGAAGCTGGAGGGGGTGGCAGCGGCTGCTCCCACCCCCCACACGCTGCAGGAGCTGCAGGACACCACTCTGGGTTCGCTGCTTTCTGCGCTCATGCAGCACTGTGAGCCTCCGCAGCGGAGGTATCCCTTGGAGAAAGGCCAGCCTCCCCCCTGGTGGCCCTCGGGAAATGAGGACTGGTGGCCCGAGGTGGGGCTGTCCAAGGGGCAGGGAGCCCCTCCCTACAAGAAGCCCCATGATTTGAAGAAGGCCTGGAAGGTGGGTGTGCTCACCGCTGTCATCAAGCACATGTCTCCTGACATAACTAAAATCAGGAAGCTGGTGAGACAGTCCAAGTGCCTGCAGGACAAGATGACTGCCAAGGAGAGTGCTACCTGGCTGTCTGTTTTGCAGCAGGAAGAGACCCTTGCTCGCCAGATGAACAAGTCCGGAGGTGTCATCAATGGCAGTGCCAACCATGGGACTACTGATGCGTCTTCATTCTTGCCAGCCAATAGTGCCAGTGAGTATGATGTGGACGGTTTTGAACAGTTCCTCAATGACAAGGGAGCGCATGAAGATGGTCCGGAAGGAGATGTAGACCAGTATGAGGTAATTGCCGGAAGCCTGCCATCACGGCAACGCCCTCCCTCGGCAACAGTAGATGGGTACAGTGACAGCAACATGAATGGTAATCGGCCTCCTTTGTTTCCTGAACAAAAGGCTGGTCAGAGACCGAATGAGGGGGAAGACCAAAATGTCCAGCAGGTGGCTCCAAGAGCACAGGAAGGAGACAACTGGAGGAAGAGAAGGTTAGGAGAGGAGTCATCACCCATTGATAACATGGCTTTTACCTGCCAGTACGAAGCTTGTCACCATCATGACGCAGCACATGGTTTTGTTGATAGAAACGCCAGGAACTCTCATCAAATTGCCTGCTCGCATCAGTTCGAGCCAAGTGGTACCATGTACGTGCAAAATGGTTCAGCGCATCATAGTTTACAGGCAGGAGCAGGGAAAGGCATGTTCCAAGCGGGAGTGGAGGGCATGAATCAGGGCACCAATAGCTTTGTGTCTTTGGCTGTCGCTGGTCACAAGATGGGAGCCAGGAGCCAACAGCCTTTGCAGGAATTCTTTACCGGTGTGTATGGGAGGTCCGAGAACAATTCTGCCAACGTGGAGATTCGTCCCCTGATGGATGGCCAGGGCCATGGGAATGGGCAGGTTTCAATGAGTAGTGCTACAGGAATGAGGATGGAAAGTAGAGATCAAGGTGCACGGTATGGGCACAGCTACGACTGGGGAGTGGGCAACGGAGCTGTTCAGGGCAACACTTCAAGCAGCCAGATTTTGGATGGCCAGTTTGAACCACCTCAAGAGGATATACCTTTACCAGATGATGTGTTTGACAATACGTTTGATTTCGGAGGGCCTATAGAAGGGCCTTTAGAATTTTTCTTCGAAGAAGACATAGCTTTCTATGGATCTTGA
>Ach_EIL1
ATGGGTGTAATGGAAGAGATTGGAGTTGATATCAGTTCGGATATTGAAGTTGACGAGATAAGGTGTGAGAACATCGCAGAGAAAGATGTCAGTGATGAAGAGATTGAAGCAGAAGACTTGGAGAGGCGAATGTGGAAGGACCGTATCAAACTCAAGAGGATCAAAGAAAGACAGAAACTTGCAGCCCAGCAAGCTGCGGAGAAGGAGAAGCCGAAGCAGATGTCCGATCAGGCTAGGCGGAAGAAAATGTCAAGAGCGCAGGATGGGATATTGAAGTACATGTTAAAGCTTATGGAAGTGTGCAAAGCCCGTGGGTTCGTTTATGGGATAATTCCCGAGAAGGGTAAGCCAGTGAGTGGTGCATCAGATAATATACGGGCTTGGTGGAAGGAGAAGGTGAAGTTTGATAAGAACGGACCCGCAGCCATAACAAAGTATGAAGCAGAATGTCTTGCCAAGGTAAAGGAAGAAAGAATACAAAAGGGGAATTCCCAAAGCATTCTTCAAGACTTGCAAGATGCGACTTTGGGGTCTCTTTTGTCTTCACTGATGCAACACTGTGATCCACCTCAGAGGAAGTACCCCTTAGAGAAAGGTGTTCCCCCACCTTGGTGGCCCACAGGGAGTGAAGAATGGTGGATGAAATTGGGATTACCCAAAGGTCAAAGTCCTCCATATAAGAAGCCTCATGATTTGAAGAAGATGTGGAAGGTAGGCGTTTTAACTGCCGTGATAAAGCACATGTCACCTGATATTGCAAAGACCAGGAGGCTAGTCCGGAAATCAAAATGCTTGCAGGATAAGATGACTGCTAAAGAGAGCTTGATTTGGTTGGGGGTTTTGAGCCGGGAGGAATCCCTCATCCGGCAGTCTAGCGGTGACAATGGGACATCTGGTACAACTGAGGTACCTTCAGGTGGACGTCGTGAAAAGAAGAAACCTTCTGTGAGTAGTGACAGCGACTATGACGTTGATGGCATTGATGATGGTGTGGGCTCTGTTTCATCTAAAGACGATGAAAGAGATCAACTACCGGATGTGGAACCATCTAATCAACCTCGAAATTCTACAGCCCGTCGTTTGCAAGACAAAGAGCGACGAGAGGAGCAACCTAGAAGAAAAAGACCACGTGTAAGATCAAGCCCTACTAATCAACAGGCTGCACCATATTCTAGAGAGCATCTGCATGATGAGCCAATAAACACTCTTCCTGATATTAACCAAACTGATGTAATTTCCCATATGCATGGAAGCCAACATGAAAATAATGCAAATGAAACTTTGAGACCATTGGACAAAGATCTTCAGGGCCATTACCAGTTGCCAGCATCTGAGTTTGATCAAATCTCCACCATTCCTTCTGCTGATGTAATACCCACAGATAACATCTTTGCAGGCGGCAGGCCCATTCCATATCCAGTGGTTCAAGAAAATTCACAGTTACATCACGGACCTACTTATGACTTTTATATACCATCACTTGCATATATGCCCAGTGGTGATGGACAACAGACCCAGATGGCATTTACTGAACCATGGGATCGGCCGGTGGATTCTGGAGTCAATGCATCAGCTCTTCGTAGAAATGAAAATGACATTCCTAATCCTGGGGGAGATATGATTCAGTATTTAAAAGGCACCTTTCAGAATGAGCAAGATAGACCTGTTATGAATCATTTTGGATCTCCGCTCAATAGCCTGTCGCTAGATTATGGAGGGCTTAATAGTCCGTTCAATCTTGAAATTCATGGAACAAGTTCAATAGATACCAGTGATATAGACTTTTTGCTCGACGATGAACTGATCCAATGCTTTGGTGCATAA
>Ach_EIL2
ATGATAGAGTTGTGTGAAGAATTGAATGATCCACCAAGCTCCGATGATGAAGATGACAAGCTCGGATACGACGAGCTCAAGAAGCGGATATGGAAGGACCGGGTGCGCTTGCAGAAGCTCAAGGCCAAGCACGAAGCCAAAGAGCCTGAGGCCGAGGCCAAACAGGAGCTATCGAGGAAGAAGAAGATGTCGAGATCCCAAGACGCGATTCTCAAGTACATGGCCAAGATCATGGAGGAGTGCAGCGCACAGGGGTTCGTGTACGGGATTGTGCCGGAGAGGGGGAAGCCGGTGACTGGATCCTCAGATAGTCTCCGGGAGTGGTGGAAGGGGAAGGTGAAGTTCGACCAGGTGGCTCCGGTGGCTGTGGCTGAGTTCTTAAGGGTTCTGGAACAAGGTGAGTTTGATCCAACTTCGTGCATGCACTTCCTTCAAGACTTAAGGGACACAACTTTAGGCTCACTTCTCTCTGCCCTCATGCAACATTGCATGCCTCCACAGAGAAGATTTCCACTAGAGAAGGGCTTAGCCCCCCCATGGTGGTCCACAGGGAATGAAATTTGGTGGGGTGACCAAGGAATAGCTGAAGAACAGGGCCCACCACCCTACAGAAAGCCCCATGACCTCAAAAAGGCTTGGAAAGTGAGTGTTTTGGCTGGAATTATCAAACACATGTCCCCAAATTTGGAAAGAATGAGAAGGCTAGTGAGGCAATCTAAATGTTTACAACATAAAATGACTGCCACTGAGACTTCAACTTGGTGTAAAGTTGTTAACCAAGAAGCAGCCCTCTTGAAGCTCACTGAGAAGAAACTAAAGATCTCACCGTCGAAAGACGATGGAGAGAAGGAGGGAGAAGAAGTTGCCATTAATTTAAATTGTAGTGGTGACAAAAGGAAGTGTGTGTTCGAGAGAGAGGTCACGGTGAATGCATTATTTTCTTGCCAAAACTTAGAGTGCCCACAGAGTGAATTAGACCTAGGGTTCGTGGATAAGAACTCGAGGGCCGAGCACAAGTCCCAGTGCAGTTATCGAAACAATGAGACTCAAATTAGTGGAAAAGGTCCCAGTTTTAAAGACTTTGATTCAGTTGATTGCCAGCAAAGTGAATTAGGGTTAGGATCTGTGGACAAGAACGTGAGGACCGAACACGAGTCCAAATGTAGTTACCACGGCGATGAGACACAAGTTGACAGAAAAAGTCTCAATTTTAAAGATCCTGATTCAATTGATTGGGCACAAGAGATGGGTAATGAGAACTATGGCGCACATAGGAATGATGTGGAGGAGGGGAGTTGTGGGTCAAGGGAGGATTTTGAGAACTACTGGGGAGAAAACGTAATTCAACAAATTCCATTGGATGTTGTAATGGGGATCCAAAGAGGAAACACGGACTTAACTATGAATCCAATATTGGAAGAGCTCTTAAATGAAGAGGGGGAAACTTCAATTTGGGATTTGGGGTACCATCAGTAA
>Ach_EIL3
ATGTCGAACAGGATGATGATGTTCGATGAAATGGGGTTTTGTGGTGATCTTGATTTCTTGTCTGCTCCACTTGGGGACGGAGATGTTACTGCCTCTCAAACTGAACCAGAGGCTGTTGTGGATGATGATTATAGTGATGAAGAGATGGGTGTGGATGAGCTTGAGAGGAGGATGTGGAGGGACAAAATGCGACTGAAGCGGCTCAAGGAAATGAATAAAGGTAAGGAATGTGTTGCTGCTGCAAAGCAGCGGCAGTCCCAGGAGCAAGCGAGGAGGAAAAAAATGTCAAGAGCCCAAGATGGAATTTTGAAGTACATGTTGAAGATGATGGAAGTTTGCAAGGCTCAAGGTTTTGTTTATGGGATTATTCCAGAGAAGGGAAAACCGGTTAGCGGGGCATCAGACAATCTTCGGGAGTGGTGGAAGAACAAAGTGAGATTTGATCGTAATGGTCCTGCTGCAATTGCAAAATACCAAGCCGATAATTCAATACCCGGTAAGAGTGAGGGATCTAATTTGGTTGGTCCTACCCCACACACTTTGCAAGAGCTTCAGGATACAACCCTCGGTTCACTGCTTTCAGCTCTCATGCAACATTGTGATCCCCCACAGAGACGGTTTCCATTGGAGAAAGGTGTTCACCCTCCATGGTGGCCAACTGGGAACGAGGAATGGTGGCCTCAATTGGGCGTGCAGATGGATCAAGGTCCTCCACCGTACAAGAAGCCTCATGATTTGAAGAAGGCCTGGAAAGTGGGTGTTCTCACTGCAGTGATCAAACATATTTCCCCTGATATTGCTAAAATTCGCAAGCTTGTAAGGCAGTCTAAGTGCTTGCAAGACAAAATGACTGCCAAGGAGAGTGCCACATGGCTTGCCATTATCAACCAGGAGGAAGCTTTGGCCCGAGAACTTTACCCTGACCGATGCCCCCCTATGTCGTCGAGTGGTGGTAGTGGGTCTTTTGTCATCAATGATTGCAGCGAGTATGATGTTGAAGGTGCTGAAGATGAACCGAACTTTGATGTCCAGGAGCAGAAACCCAACAACATCAATTTGTTGAACATGGGGTTTGGGAGAATTAAAGATAGTTTTTTAGGTCAACAATTATCTCATCCAATCAAGGATGAAGTCATCACCAACTTGGATTTCACCAGAAAGAGGAAGCCAACCAATGAACTGAACAATGCTATGGATCACCAGATTTATACATGTGACATCCTTCAATGTCCTCATAGTGAACTCCGCCATGGTTTTCATGATAGGTCTTCCAGGGACAATCATCAGTTGTCTTGCCCATACAGAATCAATTCTTCAGAGTTTGGACTTTCAAACTTCCACAATAACGAAGTCAAGTCAATTGTATTCTCTCAACCTTTTGTCCACCCTCAGCCAGCTGCTCCATCAGTCAATTCAATCCAACATTCCTTCGATCTATCAGGGCTTGGTGTTCCAGAAGATGGGCAAAAAATGATCAGTGAGCTTATGTCAGTTTATGATGCTAATATTCAAGGAAACAAGCAGTCAACTCCCATGAACATCTCAGGTTCCTCAGATCGGACCCTTTCACAGTCCCTTCCGCAACCGAACATTCAGTGTCAACAGGACAACAACTACATCCATGGTCGAGGGTTTGTGATGGAGGGTCATATTCGTGAAGAAGCTAACTTACCTGTCAATCTCTCGACGTTTTCACAACATGAGAATCGGTTTGATCAACGCAAGGTTTTAAGTTCTCAATTTGAGGCCAACCCCAATGACAGTTTCCCCTTGATGTTTGGATCTCCATTATATCTTCCGTCTATGGATTATCCCGAGCATTTACCAGCAGTAACAAGGGATTCCCTCTCCAAGCCAGATGCCTCGATTTGGTTCGAGTGA
>Ach_EIL4
ATGGATGCCAATGGGTTGGACGACAATTCTGATATCGAAGTGGATGAGATAAGGTGTGGGAATATAGTAGAGAGAGATGTTAGTGATGAGGAGATTGAAGCAGAAGACTTGGAGAGGCGAATGTGGAAGGACCGAATCAAACTTAAGAGGATCAAGGAGAGGGAGAAGCTTGCGGCCCAGCTAGCCGCGGAGAAGGAGAAACCCAAGAAGAGTATGGATCTGGCTCGGAGGAAGAAGATGTCGAGAGCCCAAGACGGGATATTGAAGTACATGTTGAAGCTCATGGAAGTGTGTAATGTCCGAGGATTTGTGTACGGGATAATTCCCGAGAAGGGTAAGCCGGTGAGCGGTGCATCGGATAATATTAGGGCTTGGTGGAAGGAGAAGGTGAAGTTTGATAAGAATGGTCCGGCAGCAATTGCCAAATACGAAGTGGAGTGTGCTGCCGAGGGGCACGAGGGAGATGGGCTTCGAAAGGGGAGCTCCCAAAACATTCTTCAAGACTTGCAAGATGCAACTTTGGGGTCTCTCTTGTCTTCATTGATGAAACATTGTGATCCTCCGCAAAGGAAGTACCCAATAGAGAAAGGCATTCCGCCGCCTTGGTGGCCCACGGGGAGCGAAGAGTGGTGGGCAAAATTGGGGCTACCCAAAGGCCAGAGTCCTCCATATAAGAAGCCTCATGATTTGAAGAAGATGTGGAAAGTTGGGGTTTTAACTGTTGTGATAAAGCACATGTCACCTGATATTGCAAAGATCAGGAGGCTGGTCCAGAAATCAAAGTGCTTACAAGATAAGATGACTTCTAAGGAGAGCTTGATTTGGTTGGGGGTTTTGAGGCAAGAGGAATCTCTCGTCCAGAGTTCTAGCAGTGACAATGGGACATCTGGAATAACCGAGGCACCTTCTGGTAGCCTTGGTGGAAAGAAGAAACTTTTTGTGGACAGTGACAGCGACTATGACGTTGATGGTATTGGTGATGGTGTGGGTTCTGTTTCGTCGAAAGATCGAAGGATTGATCAACCAGTAGATGTAGAACCGTCTAGCCAACCCCGAAATACAAAACCTCATTCTTTACGGCATAAAGAGAGACGAAAGGAGCAACCTAGGAGAAAAAGACCACGTGTGCAATCAAGCCCTGCTGACCAACAGAGTGCACCATCTTTGTATGAGCATCTGCATGATGAACCAGGAGATAATTTGCTTGATATAAACCCAACTGATGTACCTTCACTTATTTATACCAGTCAGCATGAAAATGACACAGCTGCAACTATGAGGCCCGTAACTATGAGGCCCGTAGAGGAAGACCTTCAGGGTCAGTACCAGCTACCAGCATCTGAGTTTGGCCAAATCTCTGTCTTTCCAACCAATGAAATGCCCATGCAGAACGTATTTGTTGGTGAAATGCCCTTGCCATATCCAATGGTTCAAAACTCTGAGTTGCATCATGGATCTCAAGACTCTAGATTGCACAATGAAAATAAAGATACTAAGTTGTTCAATGGTCATATTTCTAGGTCGCATCAAGTTGAAGGGCCACAAAGTTGTGTCTTGCCTCGTGACCCTACTTATGATTTTTACAACACATCACTGGGATTTGGGTCTGGTGGTGATGGACAGCAGACCCAAAGGGCATTTAATGAACCATGGGTTCGGCCGGAGGATTATGGAGTCAATGTACCAGCACTGCATAGAAATGAAAATGATATTTTTGGAGGAGATATGCCCCAGTATTTGAAAAACACCTTCCCGAACGAGGAAGGAAGACCTGTTGCTAATTTCTTCGGGTCTCCAATCAATAGCCTGTCGCTAGATTATCATCTTGGGACCGATGCCATAGATTCATTAGATACCGCTGATGTAGACTCTTTTCTTGACGAATTCAACTTGATGGAATACCTTGGGGCATAG
>Ach_EIL5
ATGATAATGTTTGACGAGATGGGGTTTTGTGGTGATCTTGATTTCTTTTCTGCTCCACTTGGGGAGGGAGATATGGCTGCCCCTCAAACTGAACCAGAGGTGGTTATGGATGATGATTATAGTGATGAAGAAATCGATGTGGATGAGCTTGAGAGGAGGATGTGGAGGGACAAAATGCGACTGAAGCGGCTCAAGGAAATGAATAAAGGTAAGGAATGTGTTGATGCTGCCAAGCAGCGGCAGTCCCAGGAGCAAGCGAGGAGGAAAAAGATGTCAAGGGCCCAAGATGGAATTTTGAAATACATGTTGAAGATGATGGAAGTTTGTAAGGCTCAAGGTTTTGTTTATGGGATTATTCCAGAGAAGGGAAAACCGGTTAGTGGGGCATCAGATAACCTTCGGGAGTGGTGGAAGGACAAAGTGAGATTTGATCGTAATGGTCCTGCTGCAATTGCAAAATACCAAGCCGATAATTCAATCCCGGGTAAGAATGAGGGATCTGATTTGGTTGGTCCTACCCCGCACACTTTGCAAGAGCTTCAGGATACAACCCTCGGTTCACTCCTTTCAGCTCTCATGCAACATTGTGATCCACCACAGAGGAGGTTTCCATTGGAGAAAGGTGTTCCTCCACCATGGTGGCCAACTGGGAACGAGGAATGGTGGCCTCAATTGGGTGTGCAGATGGATCAAGGTCCTCCACCGTACAAGAAGCCTCATGATTTGAAGAAGGCCTGGAAAGTGGGTGTTCTCACTGCAGTGATCAAACACATGTCCCCTGATATTGCTAAAATTCGCAAGCTTGTAAGGCAGTCTAAGTGCTTGCAAGACAAGATGACTGCCAAGGAGAGTGCCACTTGGCTTGCCATTATCAACCAGGAGGAAGCCTTGGCCCGAGAACGTTACCCTGACCGGTGCCCCCCTCTGTTGGCGAGTGGTGGTAGTGGGTCTTTTGTCATCAATGATTGCAGCGAGTATGACGTTGAAGGAGATGAAGAGGAGCCGAACTTTGATGTCCAGGAGCAGAAACCTAACAGCATGACTTTGTTGAACATGGGTATGGGGAGAATTAAAGAGGGTTTGCTAGGCCAACAGCTCTCTCATCCAATCAAGGATGAAGTCATCACCAACTTGGATTTCACCAGAAAGAGGAAGCCAACCAATGAACTGAACAATGTTATGGATCACAAGATTTATACATGTGAGGTCCCTCAATGTCCTCATAGTGAACTCCGCTGTAGTTTACATGACAGATCCTCCAGGGACAATCATCAATTGTCTTGCCCATACAGAAGCAATTCTACAGAGTTTGTACTTCCAAGCTTCCGGAATAATGAAATCAAGCCAATTGTCTTCCCTCAGCCTTTTGTCCAGCCCAAGCCAGCTGCTCAGTCAGTTAATTCGATCCAACATTCCTTTGATCTATCAGGACTTGGTGTCCCAGAAGATGGGCAAAAAATGATCAACGAGCTTATGTCATTTTATGACTCTAATATTCAAGGAAACAAGCAGTCAAATCCCATGAGCATCTCAGTTTCTTCAAATCAGACGCTCTCACAGGCTCTTCCGCAGCCGAACATTGACAACAACTACATACATGGTCAAGGTTTTGTGATGGAGCGTAATATTTGTGAAGAAGCTAACTTACCTGTTAATCTCTCGATGTTTTCACAACAGGAGAATCGGTTTGATCATCGCAAGGTTTTGAATTCTCAATTCGAGGCCAATCCGAATGACAATGTCCCCTTGATGTTTGCATCTCCATTTTATCTTCCGTCTGTTGATTACCCTGAGCATTTACCAGGATTACCAAGGGGGGATACCCTCTCGAAGCCAGATGGCTCAGTATGGTTCTAG
>Ach_EIL6
ATGGATGCCAATGGGCTGGACTACAATTCTGATATCGAAGTGGATGAGATACGGTGTGGGAATATAGCAGAGAAAGATGTTAGTGATGAGGAGATTGAAGCAGAAGAGTTGGAGAGGCGAATGTGGAAGGACCAAATCAAACTTAAGAGGATCAAGGAGAGGGAGAAGCTTGCGGCCCTGCTAGCCGCGGAGAAGGAGAAGCCCAAGAAGATTACGGATCAGGCTCGGAGGAAGAAGATGTCGAGGGCCCAAGACGGGATATTGAAGTACATGTTGAAGCTCATGGAAGTGTGTAACGTCCGAGGATTCGTGTACGGGATAATTCCCGAGAAGGGTAAGCCGGTGAGCGGTACATCGGATAATATTAGGGCTTGGTGGAAGGAGAAGGTGAAGTTTGATAAGAATGGGCCGGCAGCAATAGCCAAATACGAAGTGGAGTGTGTTGCCAAGGCCGAGGGAGATGGGTTTCGAAAGGGAAGCTCCCAAAGCATTCTTCAAGACTTGCAAGATGCAACTTTGGGGTCTCTTTTGTCTTCATTGATGCAACATTGTGATCCGCCGCAGAGGAAGTACCCGTTGGAGAAAGGCGTTCCCCCGCCTTGGTGGCCCACTGGGAGTGAAGAATGGTGGGTGAAATTGGGGCTACCCAAGGGTCAGAGGCCTCCATATAAGAAGCCTCATGATTTGAAGAAAATGTGGAAAGTTGGAGTTTTAACTGCTGTGATAAAGCACATGTCACCTGATATTGCAAAGATCAAGAGGCTGGTCCAGAAATCAAAGTGCTTACAAGATAAGATGACTGCTAAGGAAAGCTTGATTTGGTTGGGGGTTTTGAGTCGAGAGGAATCTCTTCTCCAGAATTCTAGCAGTGACAATGGGACATCTGGCATAACCGAGGCACCTTCTGGTACCTGTGGTGGAAAGAAGAAACTGATTGTGGACAGCGACAGTGACTATGATGTTGATGATATTGGTGATTGTGTGGGTTCTGTTTCATCTAAAGATCGAAGGATTGATCAACTGCTAGATGTAGAACCATCTAGCCAACCCCGAAATACTAAACCCCATTCTTTACGGGATACAGAGAGACGAGGGGAGCAACCTAGAAGAAAAAGACCACGCGTGCGATCAGGCCCTGTGGATCAACAGGATACACCATCTTCATCTGTACATCTGCATGATGAACCAGGAGACAATTTGCTTGATATAAACCCAACTGATGTACCTTCCCTTATTTATACCGGCCAGCATGAAAATGACACAGCTGAAACTATGTGGCCTGTGGAGGAAGACCTTCAGGGTCGGTACCAGCTGCCAGCATTTGAGTTTGACCAAAACTCGGTCTTTCCTTCTGCCAATGAAATGCCCACACAGAACGTATTTGTTGGTGGCATGCCCTTGCCATATCCAATGGTTCAAAACTCCGAGTTGCATCATGAATCTCAAGACTCTAGATTGCACAATGAAAATACAGATACGAAGCTGTTTAATGGTCAAATTTCTGGGTTGCATCAAGTTGAAGGGCCACAAAGTTCTGTCTTGCCTCATGACCCTAATTATGATTTTTATAACACATCACTGGGATTTGGGTCTAGTGGCGAGGGACAGCAGACCCAAATGGCATTCAATGAACCATGGGTTAGGCCGAATTATGAAGTCAATGTACCAGTGCTGCATAGAAATGAAAATGATATTTTTGGAGATATGCCCCCCTTTCCGAACGAGGAAGACAGACCTGTTGCTAATTTCTTGGGGTCTCCGATCAATAGCCTATCGCTAAATTATCATCTTGGGACTGATGCCATAGGTTCATTAGATACCGCTGATGTAGACTCTTTTCTCGACGATTTCAACTTGATGGAATACCTTGGGGCATAA
>Ach_EIL7
ATGATGATATTTGATGAAATGGGGTTTTGTGGTGATGTTGATTTCTTTTCTGCTCCACTTGGGGAGGGAGATGTGACTGCCCCTCAAACTGAACAAGAGGCGGTTGCGGATGATGATTATAGTGATGAAGAGATGGATGTGGATGAGCTTGAGAGGAGGATGTGGAGGGACAAAATGCGATTGAAGCGGCTCAAAGAAATGACTAAAGGTAAGGAATGTGTTGATTCTGCCAAGCAGCGGCAGTCCCAGGAACAAGCGAGGAGGAAAAAGATGTCAAGAGCCCAAGATGGAATTTTGAAGTACATGTTGAAGATGATGGAAGTTTGCAAGGCTCAAGGTTTTGTTTATGGGATTATTCCAGAGAAGGGGAAACCGGTGAGTGGGGCATCGGACAATCTTCGGGAGTGGTGGAAGGACAAAGTGAGATTTGATCGTAATGGTCCAGCTGCAATTGCAAAATACCAAGCCGATAATTCAATTCCGGGTAAGAACAAGGGATCTAATTTGGTTGGTCCTACCCCACACACTTTGCAAGAGCTTCAGGATACAACCCTTGGTTCTCTGCTTTCAGCTCTCATGCAACATTGTGATCCCCCACAGAGGCGGTTTCCATTGGAGAAAGGTGTTCCCCCACCATGGTGGCCAACTGGGAACGAGGAATGGTGGCCTCAATTGGGTGTGCAGATGGATCAAGGTCCTCCACCGTACAAGAAGCCTCACGATTTGAAGAAAGCATGGAAAGTGGGTGTTCTCACAGCAGTGATCAAGCATATGTCCCCTGATATTGCTAAAATTCGCAAACTTGTGAGGCAGTCCAAGTGCTTGCAAGACAAGATGACTGCCAAGGAGAGTACCACTTGGCTTGCCATTATCAACCAGGAGGAAGCTTTGGCCCGAGAACTTTACCCTGACCGATGCCCCCCTTTGTCATCCAGTGGTGGTAGTGGGTCTTTTGTCATCAATGATTGCAGCGAGTATGATGTTGAAGGTGCTGAAGAGGAACATAACTTCGATGTCCAGGAGCAGAAACCCAACAACATCAATTTGTTGAACACGGGCTTGGGGAGAATTAAAGATAGTTTTCTAGGTCAACAATTATCTCATCCAATCAAGGATGAAGTGATCACCAACTTGGATTTCACAAGAAAGAGGAAGCCAACCAATGAACTGAACAATGCTATGGATCCCCAGATTTATACATGTGAGGTCCTTCAATGTCCTCATAGTGAACTCCGCTGTGGTTTTCATGATAGGTCTTCCAGGGACAATCATCAATTAACTTGCCCATTCAGAAGCAATTCTTCAGAGTTTGGACTTACAAACTTCCACAATAACGAAGTCAAGCCAATTGTCTTTACTCAACCTTTTGTCCAGCCCCATCCAGCTGCTCCATCAGTTGATTCAATCCAACGTTCCTTCGATATATCAGGGCTTGGGGTTCCAGAAGATGGGCAAAAAATGATCAGTGAGCTTATGTCATTTTATGATGCTAATATTCAAGGTAACAGGCAGTCAAATCCCATGAACATCTCAGGTTCCTTAGATCGGGCACTTTCACAGTCTCTTCCACAACCGAACATTCAGTGTCAACAGGACAACAACTACATCCATGGTCAAGGGTTTGTGGAGGGTCATGTTCATGAAGAAGCTAACTTACCCTTTAATCTCTCGATGTTCTCACAACAGGAGAATCGGTTTGATCAGCGCAAGGTTTTAAGTTCTCAATTTGAGGCCGACCCCAATGATAACTTCCCCTTGATGTTCGGATCTCCATTGTATCTTCCGTGTATGGATTATCCTGAGCATTTACCAGCAGTAGCAAGGGATACCCTCTCCAAGCCAGATGGCTCGATTTGGTTCTAG
>Ach_EIL8
ATGGCTGCCCCTCAAACTGAACCGGAGGTGGTTGTTGATGATGATTATAGTGATGAAGAAATCGATGTCGATGAGCTTGAGAGGAGGATGTGGAGGGACAAAATGCGACTGAAGCGGCTCAAGGAAATGAATAAAGGTAAGGAATGCATTGATGCTGCCAAGCAGCGGCAGTCCCAGGAGCAAGCAAGGAGGAAAAAGATGTCAAGGGCCCAAGATGGAATTTTGAAATACATGTTGAAGATGATGGAAGTTTGTAAGGCTCAAGGTTTTGTTTATGGGATTATTCCAGAGAAGGGAAAACCGGTGAGTGGGGCATCAGACAATCTTCGGGAGTGGTGGAAGGACAAAGTGAGATTTGATCGCAATGGTCCTGCTGCAATTGCAAAATACCAAGCCGATAATTCAATCCCCGGTAAGAACGAGGGATCTGATTTGGTTGGTCCTACCCCACACACTTTGCAAGAGCTTCAGGATACAACCCTTGGTTCGCTGCTTTCAGCTCTCATGCAGCATTGTGATCCCCCACAGAGGCGGTTTCCATTAGAGAAAGGTGTTCCCCCACCATGGTGGCCAACTGGGAACGAGGAATGGTGGCCTCAATTGGGTGTGCAGATGGATCAAGGTCCTCCACCGTACAAGAAGCCTCATGATTTGAAGAAGGCATGGAAAGTGGGTGTTCTCACAGCAGTGATCAAGCATATGTCCCCTGATATTACTAAAATTCGCAAGCTTGTAAGGCAGTCTAAGTGCTTGCAAGACAAAATGACTGCCAAGGAGAGTGCCACTTGGCTTGCTATTATCAACCAGGAGGAAGCTTTGGCTCGAGAACTTTACCCTGATCGGTGCCACCCTTTGTCGTCGAGTGGTGGTAGTGGGTCTTTTGTCATCAATGATTGCAGCGAGTATGATGTTCAAGGGGCTGAAGAGGAACCGAACTTTGATGTCCAGGAACAGAAGCCTAACAGCATCACTTTACTGAACATGGGTCTGGGAAGAATTAAAGATAGTATGCTTGGCCAACAACTCTCTCATCCAATAAAGGATGAAGTCATCACCAACTTGGATTTCACCAGAAAGAGGAAGCCAACCAATGAACTGAACAATGTTATGGATCACACGATTTATACATGTGAGGTCCTTCAATGTCCTCATAGTGAACTCCGCCGTGGTTTCCATGACAGATCCTCCAGGGACAATCATCAATTGTCTTGCCCATACAGAAGCAATTCTACAGAGTTTGTACTTCCAAGCTTCCGCAATAATGAAGTCAAGCCAATTGTCTTCCCTCAGACTTTCGTCCAGCCCCAGCCTGCTGCTCCGTCAGTCAATTCGATCCAACATTCCTTTGATCTATCAGGACTTGGTGTTCCAGAAGATGGGCAAAAAATGATCAACGAGCTTATGTCATTTTATGACTCCAATATTCAAGGAAACAAGCAGTCCAATCCCCTGAGCATCTCGGTTTCTTCAGATCAGACACTTTCACAGTCTCTTCCGCCACCGAACATTCAGTGTCAACAGGACAACAACTACATCCATGGTCAAGCTTTTGTGATGGAGGGTAATATTTGTGAAGAAGCTAGCCTACCTGTTAATATCTCGATGTTTTCACAACAGGAGAATCGGTTTGATCATCGCAAGATTTTGAATTCAAAATTCGAGGCCAACCCAAATGACAATTTCCCCTTGATGTTTGCATCTCCATTTTATCTGCCGTCTGTTGACTACCCTGAGCATGTACCGGGAGTACCAAGGGGAGATACCCTCTCGAAGCCAGATGTCTCAATTTGGTTCTAG
>Ath_EIL1
ATGGGCGATCTTGCTATGTCCGTAGCAGACATCAGGATGGAGAATGAGCCTGATGATTTAGCTAGTGATAATGTTGCTGAGATTGATGTGAGTGATGAAGAGATTGATGCTGACGACCTTGAGAGACGGATGTGGAAAGATCGTGTCAGGCTTAAAAGAATCAAAGAGCGACAAAAAGCTGGCTCTCAAGGAGCTCAAACGAAGGAGACACCTAAGAAAATCTCTGATCAAGCTCAGAGGAAGAAAATGTCTAGAGCTCAAGATGGTATCCTTAAGTACATGTTGAAGCTTATGGAAGTCTGCAAAGTTCGCGGGTTTGTCTATGGTATAATACCGGAAAAGGGCAAGCCTGTGAGTGGTTCCTCTGACAATATAAGAGCTTGGTGGAAAGAGAAAGTGAAGTTTGATAAGAACGGTCCTGCTGCTATTGCTAAATACGAAGAGGAGTGTTTAGCGTTTGGGAAATCTGATGGGAATAGGAATTCACAGTTTGTTCTCCAGGATTTGCAAGATGCTACTTTAGGGTCTTTGTTATCTTCTTTGATGCAACATTGTGATCCTCCTCAAAGGAAGTATCCGTTGGAGAAAGGGACGCCTCCGCCTTGGTGGCCAACGGGGAATGAAGAATGGTGGGTGAAACTCGGTCTGCCTAAAAGCCAGAGTCCTCCTTACCGAAAACCTCATGATCTCAAGAAGATGTGGAAGGTTGGAGTTTTAACGGCAGTGATCAATCATATGTTACCTGATATTGCAAAGATTAAGAGGCATGTTCGTCAGTCGAAATGTTTACAGGACAAGATGACAGCTAAAGAGAGTGCGATTTGGTTGGCGGTTTTGAACCAAGAGGAATCTTTGATTCAGCAGCCTAGCAGTGACAATGGAAACTCCAATGTGACTGAGACACATCGTAGGGGTAATAACGCTGACAGGAGGAAACCTGTGGTCAACAGTGACAGTGACTATGATGTTGATGGGACAGAGGAAGCTTCAGGTTCAGTTTCATCTAAAGACAGTAGAAGAAATCAGATTCAAAAAGAACAACCAACAGCCATCTCACATTCAGTAAGAGATCAAGATAAAGCAGAGAAACATCGCAGAAGGAAAAGACCTCGAATTAGATCCGGAACTGTCAATCGACAAGAGGAAGAACAACCTGAAGCTCAACAAAGAAACATCTTACCTGATATGAATCATGTTGATGCCCCTCTGCTAGAATATAACATCAACGGTACTCATCAAGAGGACGATGTTGTCGACCCAAATATTGCCTTAGGACCAGAGGATAATGGTCTGGAACTAGTGGTTCCTGAGTTCAATAACAACTATACTTATCTTCCACTTGTTAATGAACAAACTATGATGCCTGTAGACGAAAGGCCAATGCTTTATGGACCAAACCCTAACCAAGAGCTTCAATTTGGGTCAGGGTACAACTTCTACAATCCCTCTGCAGTGTTTGTACATAACCAGGAAGACGACATTCTCCATACACAGATAGAAATGAATACACAAGCACCACCTCACAACAGTGGGTTCGAGGAGGCCCCAGGAGGAGTACTTCAACCCCTTGGTTTACTCGGAAATGAAGACGGTGTAACAGGGAGTGAGTTGCCTCAGTATCAGAGTGGCATTCTGTCTCCATTGACTGACTTGGACTTTGACTATGGTGGTTTTGGTGATGATTTCTCATGGTTTGGAGCTTAG
>Ath_EIL2
ATGATGATGTTTAACGAGATGGGAATGTATGGAAACATGGATTTCTTCTCTTCCTCCACATCTCTCGATGTGTGTCCATTACCACAAGCTGAACAAGAACCTGTAGTTGAAGATGTCGACTACACCGATGATGAGATGGATGTGGATGAGCTTGAGAAGAGGATGTGGAGAGACAAAATGCGTTTGAAACGTCTCAAGGAGCAACAGAGTAAGTGTAAAGAAGGCGTCGATGGTTCGAAACAGAGGCAGTCGCAAGAGCAAGCTAGGAGGAAGAAAATGTCTAGAGCCCAAGATGGGATCTTGAAGTATATGTTGAAGATGATGGAAGTTTGTAAAGCTCAAGGCTTTGTTTATGGTATTATTCCTGAGAAGGGTAAGCCTGTGACTGGTGCTTCGGATAATTTGAGGGAATGGTGGAAAGATAAGGTTAGGTTTGATCGTAATGGTCCAGCTGCTATTGCTAAGTATCAGTCAGAGAATAATATTTCTGGAGGGAGTAATGATTGTAACAGCTTGGTTGGTCCAACACCGCATACGCTTCAGGAGCTTCAGGACACGACTCTTGGTTCGCTTTTATCGGCTTTGATGCAACATTGTGATCCACCGCAGAGACGGTTTCCTTTGGAGAAAGGAGTTTCTCCACCTTGGTGGCCTAATGGGAATGAAGAGTGGTGGCCTCAGCTTGGTTTACCAAATGAGCAAGGTCCTCCTCCTTATAAGAAGCCTCATGATTTGAAGAAAGCTTGGAAAGTCGGTGTTTTAACTGCGGTGATCAAGCATATGTCGCCGGATATTGCGAAGATCCGTAAGCTTGTGAGGCAATCAAAATGCTTGCAGGATAAGATGACGGCGAAAGAGAGTGCTACTTGGCTTGCCATTATTAACCAAGAAGAGGTTGTGGCTCGGGAGCTTTATCCCGAGTCATGCCCTCCTCTTTCTTCTTCTTCATCATTAGGAAGCGGGTCGCTTCTCATTAATGATTGTAGCGAGTATGACGTTGAAGGTTTCGAGAAGGAACAACATGGTTTCGATGTGGAAGAGCGGAAACCAGAGATAGTGATGATGCATCCTCTAGCAAGCTTTGGGGTTGCTAAAATGCAACATTTTCCCATAAAGGAGGAGGTCGCCACCACGGTAAACTTAGAGTTCACGAGAAAGAGGAAGCAGAACAATGATATGAATGTTATGGTAATGGACAGATCAGCAGGTTACACTTGTGAGAATGGTCAGTGTCCTCACAGCAAAATGAATCTTGGATTTCAAGACAGGAGTTCAAGGGACAACCACCAGATGGTTTGTCCATATAGAGACAATCGTTTAGCGTATGGAGCATCCAAGTTTCATATGGGTGGAATGAAACTAGTAGTTCCTCAGCAACCAGTCCAACCGATCGACCTATCGGGCGTTGGAGTTCCGGAAAACGGGCAGAAGATGATCACCGAGCTTATGGCCATGTACGACAGAAATGTCCAAAGCAACCAAACGCCTCCTACTTTGATGGAAAACCAAAGCATGGTCATTGATGCAAAAGCAGCTCAGAATCAGCAGCTGAATTTCAACAGTGGCAATCAAATGTTTATGCAACAAGGGACGAACAACGGGGTTAACAATCGGTTCCAGATGGTGTTTGATTCGACACCATTCGATATGGCAGCATTCGATTACAGAGATGATTGGCAAACCGGAGCAATGGAAGGAATGGGGAAGCAGCAGCAGCAGCAGCAGCAGCAGCAAGATGTATCAATATGGTTCTGA
>Ath_EIL3
ATGATGTTTAATGAGATGGGAATGTGTGGAAACATGGATTTCTTCTCTTCTGGATCACTTGGTGAAGTTGATTTCTGTCCTGTTCCACAAGCTGAGCCTGATTCCATTGTTGAAGATGACTATACTGATGATGAGATTGATGTTGATGAATTGGAGAGGAGGATGTGGAGAGACAAAATGCGGCTTAAACGTCTCAAGGAGCAGGATAAGGGTAAAGAAGGTGTTGATGCTGCTAAACAGAGGCAGTCTCAAGAGCAAGCTAGGAGGAAGAAAATGTCTAGAGCTCAAGATGGGATCTTGAAGTATATGTTGAAGATGATGGAAGTTTGTAAAGCTCAAGGCTTTGTTTATGGGATTATTCCGGAGAATGGGAAGCCTGTGACTGGTGCTTCTGATAATTTAAGGGAGTGGTGGAAAGATAAGGTTAGGTTTGATCGTAATGGTCCTGCGGCTATTACCAAGTATCAAGCGGAGAATAATATCCCGGGGATTCATGAAGGTAATAACCCGATTGGACCGACTCCTCATACCTTGCAAGAGCTTCAAGACACGACTCTTGGATCGCTTTTGTCTGCGTTGATGCAACACTGTGATCCTCCTCAGAGACGTTTTCCTTTGGAGAAAGGAGTTCCTCCTCCGTGGTGGCCTAATGGGAAAGAGGATTGGTGGCCTCAACTTGGTTTGCCTAAAGATCAAGGTCCTGCACCTTACAAGAAGCCTCATGATTTGAAGAAGGCGTGGAAAGTCGGCGTTTTGACTGCGGTTATCAAGCATATGTTTCCTGATATTGCTAAGATCCGTAAGCTCGTGAGGCAATCTAAATGTTTGCAGGATAAGATGACTGCTAAAGAGAGTGCTACCTGGCTTGCTATTATTAACCAAGAAGAGTCCTTGGCTAGAGAGCTTTATCCCGAGTCATGTCCACCTCTTTCTCTGTCTGGTGGAAGTTGCTCGCTTCTGATGAATGATTGCAGTCAATACGATGTTGAAGGTTTCGAGAAGGAGTCTCACTATGAAGTGGAAGAGCTCAAGCCAGAAAAAGTTATGAATTCTTCAAACTTTGGGATGGTTGCTAAAATGCATGACTTTCCTGTCAAAGAAGAAGTCCCAGCAGGAAACTCGGAATTCATGAGAAAGAGAAAGCCAAACAGAGATCTGAACACTATTATGGACAGAACCGTTTTCACCTGCGAGAATCTTGGGTGTGCGCACAGCGAAATCAGCCGGGGATTTCTGGATAGGAATTCGAGAGACAACCATCAACTGGCATGTCCACATCGAGACAGTCGCTTACCGTATGGAGCAGCACCATCCAGGTTTCATGTCAATGAAGTTAAGCCTGTAGTTGGATTTCCTCAGCCAAGGCCAGTGAACTCAGTAGCCCAACCAATTGACTTAACGGGTATAGTTCCTGAAGATGGACAGAAGATGATCTCAGAGCTCATGTCCATGTACGACAGAAATGTCCAGAGCAACCAAACCTCTATGGTCATGGAAAATCAAAGCGTGTCACTGCTTCAACCCACAGTCCATAACCATCAAGAACATCTCCAGTTCCCAGGAAACATGGTGGAAGGAAGTTTCTTTGAAGACTTGAACATCCCAAACAGAGCAAACAACAACAACAGCAGCAACAATCAAACGTTTTTTCAAGGGAACAACAACAACAACAATGTGTTTAAGTTCGACACTGCAGATCACAACAACTTTGAAGCTGCACATAACAACAACAATAACAGTAGCGGCAACAGGTTCCAGCTTGTGTTTGATTCCACACCGTTCGACATGGCGTCATTCGATTACAGAGATGATATGTCGATGCCAGGAGTAGTAGGAACGATGGATGGAATGCAGCAGAAGCAGCAAGATGTATCCATATGGTTCTAA
>Ath_EIL4
ATGGTGGAAGTCGAAGAATTGGAACCACTTAGTCCAATGGACGATGAAGAAGAAGAGATAAGCTATGATGACCTCAAAAGACGCATGTGGAAAGACCGAAACCTCATGGAAAAAAAGCTCAAGCAACAGAAACGACACAGCAACGACGTCGTTTCGTTTACAACACACCGAGCCGAAGCTTCACGGCGCAAGAAGATGGCTCGTTCTCAAGATTCAGTGTTGAAGTACATGATGAAGATCATGGAGGTGTGTAAAGCTAAAGGTTTTGTATACGGAATTGTACCGGAAAAGGGTAAACCAATAACCGGTTCTTCCGATAGCTTAAGACGTTGGTGGAAAGAAAACGTTCAGTTCGACCAAAACGCTCCAGACGCTATCACAGATTACTTAGCACTCGCGGCTGCTGCTGCTGCAGCAGAGCTAATCGATAAGTCCTCATCATCCTCGAGCTTATTACACATGTTACAGGAACTGCAAGACACGACACTAGGGTCGTTACTATCAGCGTTAATGCAACATTGCATGCCGCCACAGCGGCGGTTTCCGTTAGAGAAAGGAATTGCTCCGCCATGGTGGCCGACGGGGACGGAGCTTTGGTGGGGAGAACAAGGAGCGGCACATGAGCACGGTGCACCGCCATATCGAAAGCCGCACGATTTGAGAAAATCTTGGAAAGTTAGTGTTCTCGCGGCTGTGATTAAACACATGTCGCCGAATTTGGGAAGAGTGAGACGTCTGGCGAGACAATCTAAAAGTTTGCAAGATAAAATGATGGCTAAAGAGACTGATACTTGGTCTCGTGTCTTAAACCAAGAAGAAGCTCTTCTCAATATCAAAGACCTCAAGATCTCGGAAGATCAGGACGATCAAGAATCGTCGGGGTCTAAGAGAAAAAGTGAGTCTATGGAACCGTCTAAGAGTGTTTACACTTGCCAAAACTCGAGTTGTCCTAAAAGTGATGTGAGTTTTGGATTCGGGGACAAGAACTCGAGGACGGGTCATGAGATCCAGTGTCTTTATGGGTCGAACCAAGAACCGAGCCAGAGCGGTGAATATACATCTTCCTTGCTTGAAACGGTTCCAAGTATTGTTACTAATTCGACTAGTGAAGATGATTATTACAATGTGAGCTCGCGTGCACTGGACAAGCGAGATGATGATGATCATAGCATTAATGGGAATTGGATGGAATATTTCTGGTTAGAAAAGATGCAGCAGGAGTTTCATTGCTCTAGGAGATTCGAAGATGATGAGGGTACTGGAACGGACTTTGACCAACTCACAGAATCTGATCGATCGGACAACGTGAATTTGAACCAACTTACAAAATCTGATCGATCGGACAACGTGAACCGGAGTGCTTTTTCAGTTTGGGACATGGGTTGCGAGGACAAAGACATATACATGTTCGATTAA
>Ath_EIL5
ATGGTGGAGGTCCAAGATTTAGAACCACTTAGTCCAATACAGGACTACGATGAAGATGACCTCGAAGAAGACGTGGACGAATTTGAACGTTTTGGTGAAGAAATCAGCTACGACGATCTCAAGAAACGCATGTGGAAAGATCGAAACCTCATGTGTAAGCTTAAACAGCAAAAAAGAGATAATCTTAACTCCGTTATCTCTTCGCCGTCATCTTCCACGTCAGCATCATCCTCTTCATCATCCTCCGTTATCGTGCGCCGAACTGAAGCTTCACGGCGCAAGAAAATGGCTCGATCTCAAGATTCGGTGTTGAAGTACATGATGAAGATAATGGAAGTTTGCAAAGCTCAAGGATTCGTTTACGGAATCGTACCGGAAAAAGGTAAACCGGTAACCGGTTCTTCAGACAGTTTAAGACGTTGGTGGAAAGAAAACGTTCAATTCGACCAAACCGCTCCAAACGCTGTTTCTGATTACTTGACATTAGCGGCTGCTCAGTTAATCTCATCAAACGAATCTTTAGATCCGAATTCGTATATCCACATGCTTCACGAGCTACAAGACACGACGTTAGGGTCATTGTTATCAGCTTTGATGCAACATTGCGTGCCGCCACAACGACGGTTTCCGTTGGAAAAAGGTTTGGCTCCGCCGTGGTGGCCGAACGGGACAGAGTTATGGTGGGGAGAGCAAGGAGCTGCGGCGTTTGAACACGGTCCACCTCCATATCGCAAACCGCACGATCTAAGAAAAGCTTGGAAAGTGAGCGTTTTAGCGGCTGTGATTAAACACATGTCGCCGAATTTGGAGAGAGTGAGACGGCTCGCGAGACAGTCAAAGTGTTTGCAAGATAAGATGATGGCGAAAGAGACTGATACTTGGTCTCGTGTGTTGAACCAAGAAGAAGCTCGTCTCAATCGCCTCAAGATCTCAGATGACGAAGACGAGGATCGAGATCAAGAACAAGCAAGATTCACATGTTTTGATCAAGAACCGTCTCTAAACACTTGTTTTATTGTAGGGCAAGATCAAGAACCGTTGGGATCAATGAGGAAAGACAAAAGGGTTGATCAGGAATTTTCCTCGAACGATTGTTTCCTTGTAGCGCAAGATCAAGAACCTAGGAAAGGAAAAAAGGCTGATCAAGAATGGTCTCCAAATTCTTGTTTTCTTGTTGATCAAGAACCATTAGGTAACAAGAGAAAAGGTGAGTTCGTGGAAAAAGAGGCGATGTTATCTAATGTATACACTTGCCAAAACTCGAGTTGTCCTTCGAGTGATGTGAGTTTAGGATTCGTGGACAAGAACTTGAGAACCGGTCACGAGATTGAGTGTCTTTACGGGACTCCAGAACTGGTAAACCAGAGTAGTGGTGGCGGCTCGGATGGGTTTGTTCGGTCGATTACTACGAGTGACGATGATTACAGCGCCAGCTCGAAAGCAGAGGACACAAGAGATTATCATAATCAAGATGGAAACTGGCTAGATTATCTCTGGTTCGAGAGGTTACATGACTTGAATTTTTCTGATCAAGGATTTGAAGATCAAACAAGCACAGTGGATTTGAACCAATTACCAGATCATTCTGACTCCAATCAAACCATGAACGAGGATGACATCTCGTTATGGGACATGGGTTGTGAAGACAAAGATATTTATATGTCTCAAGATTGA
>Ath_EIL6
ATGGATATGTATAACAACAATATAGGGATGTTCCGGAGTTTAGTTTGTAGCTCGGCGCCTCCATTTACAGAGGGACATATGTGTTCTGATTCGCATACGGCTTTGTGCGATGATCTGAGTAGTGATGAGGAAATGGAAATAGAGGAGCTTGAGAAGAAGATCTGGAGAGACAAGCAGCGTTTAAAGCGGCTCAAGGAAATGGCGAAGAACGGTCTAGGAACAAGATTGTTGTTGAAGCAGCAACATGATGATTTTCCAGAGCACTCTAGTAAGAGAACCATGTACAAGGCACAAGATGGGATCTTGAAGTACATGTCGAAGACAATGGAGCGATATAAAGCTCAAGGTTTTGTTTATGGGATTGTGTTAGAGAATGGGAAAACGGTAGCGGGATCTTCTGATAATCTCCGTGAATGGTGGAAAGACAAAGTGAGGTTTGATAGGAACGGCCCAGCTGCTATAATCAAGCACCAAAGGGATATCAATCTTTCTGATGGAAGTGATTCAGGGTCTGAGGTTGGGGATTCTACCGCACAGAAGTTGCTTGAGCTTCAAGATACTACTCTTGGAGCTCTGTTATCGGCTCTGTTTCCTCACTGCAACCCTCCTCAGAGGCGGTTTCCGTTGGAGAAAGGCGTGACACCGCCATGGTGGCCAACGGGGAAAGAAGATTGGTGGGATCAACTGTCTTTACCCGTTGATTTTCGAGGTGTTCCGCCACCTTACAAGAAGCCTCATGATCTCAAGAAGCTGTGGAAAATTGGTGTTTTGATTGGTGTAATCAGACATATGGCTTCTGACATTAGCAACATACCCAATCTCGTGAGACGGTCTAGAAGTTTGCAGGAGAAAATGACGTCAAGAGAAGGCGCTTTATGGCTCGCTGCTCTTTACCGAGAAAAGGCTATTGTTGATCAAATAGCCATGTCTAGAGAAAACAACAACACTTCTAACTTTCTTGTTCCTGCAACCGGTGGAGACCCAGATGTTTTGTTTCCTGAATCTACAGACTATGATGTTGAACTGATTGGTGGCACTCATCGGACCAATCAGCAGTATCCTGAATTTGAAAACAACTACAACTGTGTTTACAAGAGAAAGTTTGAAGAAGATTTTGGGATGCCAATGCATCCAACACTCCTAACATGTGAGAACAGTCTCTGTCCTTATAGCCAACCACATATGGGATTTCTTGACAGGAACTTAAGAGAGAATCACCAAATGACTTGTCCTTATAAAGTCACTTCCTTCTACCAACCAACTAAACCCTATGGTATGACGGGTTTAATGGTTCCTTGTCCGGATTATAACGGGATGCAGCAGCAGGTTCAGAGCTTTCAAGACCAGTTTAATCATCCCAACGATCTCTACAGACCAAAAGCTCCACAAAGAGGCAACGATGACTTGGTTGAGGATTTGAATCCTTCTCCTTCGACGCTGAATCAGAATCTTGGTTTAGTCTTACCTACTGACTTCAATGGAGGTGAGGAAACAGTAGGAACAGAGAACAATCTGCATAATCAAGGGCAAGAGTTGCCCACATCTTGGATTCAGTAA
>Atr_EIL1
ATGGGGATTTACGAGGAGATGGGTTTTCCCTGCAATTTCGACATAATGCCCCAACCCACCGAGGTCGATCCAACGGTCGAGAACGAGGGGGAGGCGGCTATGATCCAAGATGATGATGATAGCGAGGATGAGATGATCGACGTTGATGAGCTTGAGAGGAGAATGTGGCGTGACAAACTGAGGCTCCGTCGCCTCAAAGAGCAAAGCAAAGGCAAAGAGGCCATGGGTGGCGACCTGGCCAAGCAAAGGCAATCGCAGGAGCAAGCTCGGAGGAAGAAAATGTCGAGAGCCCAAGATGGTATCCTCAAATACATGCTGAAAATGATGGAGGTTTGCAAAGCTCAAGGCTTCGTCTATGGCATAATACCCGAGAAGGGTAAACCAGTGAGTGGGGCCTCTGATAACCTTCGAGCTTGGTGGAAGGAGAAAGTGAGATTTGATCGGAATGGGCCAGCCGCCATTGCCAAGTACCAAGCTGACAACGCAATCCCTGGCATAAGTGATGAGAATTCGGGTATGGCTTCTACCCCACATACTTTGCAAGAGCTCCAAGATACTACATTGGGCTCTTTGTTGTCAGCTCTTATGCAACACTGTGACCCTCCACAAAGGAGGTACCCATTAGAGAAAGGAATTGCTCCTCCATGGTGGCCTACTGGTAATGAGGAATGGTGGCCTCAATTGGGGCTCCCTAAAGGTCAGGGTCCCCCACCTTACAAGAAGCCCCATGATCTCAAGAAAGCATGGAAAGTTAGTGTCTTGACTGCTGTTATCAAGCACATGTCTCCTGATATTGCAAAGATAAGGAAGCTAGTGAGGCAATCAAAGTGTTTGCAAGATAAGATGACTGCAAAAGAGAGTGCGACTTGGCTCGCTGTCGTGAACCAAGAGGAGGCTCTCTCACGCCAACAAAACCCAGATGCTTGTCCCCCTTCTTCCTCCTCTAATGGAATGGGGCTCTCACTTTTAGCAGCACCAGTGACGACAATGGAGGTTCAAGAGATCAAACCTGATGTTGATCTATTCAACTTGGGTATGGGGAAAGAGAGGCTCTTGCCTCCTATCAAGAGCGAAACCGCTGATTTCGTGCGAAAGAGGAAGCTCCCGACTGAGGTAATTGTTGTGGATCAGAAGATATACACATGTGACAATGTTCAATGCCCGTCGCATCAGTATCAGTTGGGTTTTTTGGACAAAAATTCGAAGAACAATCATCAGTCTAATTGTCCATTTGCTTCGGAGATCCATCAAGGGATGGGGCTTCCATTGCCTAGGCCTGATATTGGCAAGGAAAAACCAGTTTTCCCTCTCCCCAACTTCACTCAACCCCTGCAAGCAATGAGTGGAAATGGAAATGGGTTTTTGGGGAATGACAGTAACAAGTTTTTGACTGGGAATGATGGCAGTAACAACATGACAGCCATGACTCCAGCCATTGTCAACAACTCTGATGATTTACCTGATCTGGGTCTTCCTTTGGATGGCCAGAAAAGGATAAAAGACATCCTTGATTCCTATAACTTCAACCCTTCTTTGCAGCCAAACAGGAACAACCCAAATCATGGTACAGGCATGGAGATCCATAATCAGAGGACCCTTATCGATATAAACATGGATCTCGTGAATCCACCTATTAATGGATTCAGGCCTGCAAATGAAGAGAACATGTTTGGGCATGGAGCTATGATGGGAGGTAACCACAATGGCTTCGATATCTACTTCAGAGACGATCTGCCTCTGGATCCATGTAAGGTGTTTGATCAGGGTTATGAGCAGAACTCGCACGATGTGAATGCTGAATTCAAGTTCGGGGCCCCTTATAACGTGGGAATGGATTTTGGCATTCCTTTTATGAAAACTCCAGAGGCGTTGCGGAAGCCAGAGGCGCCGATCTGGTATTTTACAGGGCCATGA
>Atr_EIL2
ATGGATCAACTTGCCATGATTGCCAATGAGTTTGGCGATGGATCCGACATGGAAGTTGATGATATTAGGGTTGATAATTTAGCTGAGAATGAAGTTAGTGATGAAGAGATAGAACCAGATGAATTAGAGAAGCGTATGTGGAAGGATCGAATAAAACTCCAAAGAATTAAGGAGCGCCAAAAGGCTGCAGCTCAACAAGCTGAGAAGCCAAAACAAAAGCAAACCTCTGATCAGGCTCGAAGGAAGAAAATGTCAAGAGCCCAAGATGGTATTCTGAAGTACATGTTAAAGCTCATGGAGGTCTGCAAAGCTCGGGGTTTTGTCTATGGAATCATACCTGAGAAGGGAAAACCAGTAAGTGGGGCCTCTGATAACATAAGGGCATGGTGGAAAGAGAAAGTGAAGTTTGACAAGAATGGTCCTGCTGCTATAGCAAAGTACGAGGCTGAGAACTTTTCGGCGGGGAAAGCTGATAACAAAGGGGGTTTCAATAGCCTTCAAGACCTTCAAGACACTACATTAGGCTCTCTTTTGTCATCGTTAATGCAACACTGTGACCCGCCACAAAGGAAGTTTCCATTAGAGAAGGGAGTTGCCCCACCATGGTGGCCCTTGGGGAATGAGGAGTGGTGGAGTGAATTGGGATTATCAAAACGTTTAGATCCACCTCCTTATAGGAAGCCCCATGACCTGAAAAAGGTCTGGAAAGTTGGGGTTCTCACTGCTGTTATAAAACACATGTCCCCCAATATCGCAAAGATTAAGAAGCATGTCAGGCAATCAAAATGCTTGCAAGATAAGATGACTGCTAAAGAGAGCTCGATTTGGTTGGGAGTTTTGAACAAAGAGGAAGGGACTATCCATCAGCTTAGTAATGAGAATGGCTCATCTGGGGTCTCAGAGACTGGGACTCCTCCTGCTTTTAGTGAGAGAAAAGAGGCTGAAGCTTGTAGCAATAGTGAGTATGATGTTGATGGATATGAAGATGAACCTTGTTCTGTTTCCTCCAAAGATAATGGGAAGGCTTCAAAGGATGATAGAGAAACTTGCTTAGAAAAAGGTGATTCTAGGGAAAATGAGAAGCGCCTGCACCAAGAGTTTCATGCTAAAGAGCCTTCTCCACAAGAGGCAAGGAGGAAGAGGCCTCGGACGAGCTCAACTCCTGTTAATCAACATGAACCTTTGCCTCTTGAGGAATCTCAGGATGGGGTGCCTCGAAATGTTATTCCAGACATGAATCTTATGGAGGCACAGCCAATCTCAGTACAGCCTCCCCCTCAAAATATTCAATTGGGCTCGGCTCCATTGCCTCTTGAAGATCCTACACAACTTCCTCACCAATTGCAAGATTCTCAGTTTCACAATGTTCCCGGCGAATTTTCTGGCATGGCCTCTGCAAATATTGTGGCCCGTAGCATGAGTGTTAAGGGGCAGCCATTATTATTTGCTGGTGCACCCAATACATCTTTGCACACAAAGGCTACTTTTCCAGCTTATGATAGCTCACCTGGAAGATATGGGTTCTCTCATGCTCAATCACAAATGCAAATGGTTAATGGTGGCCATGATCTCAGGCAAGACGGTGGAGAAATTCGTGACGAGAATCAAGTTTTTGGCCATGTTTTGACATTAGAGGGTAGAACCCATGAGATTGTAGGAGATGTAAACCCTCTGGTTAAGGATGCATTCCACAGTGAGCCAGATAAGCTTGTTGAGAGCCGGTTTGGCTCACCAATGCATGACCTCTCGTTAGTATATGGGTTCCATAGCCCATTTGATTTTGGTATTGGAGACACGGGGTCACTAGAGGCAGCTGATCTTGACTTTTCATTGGAGGATGACTTGATTCAATACTTTGGAGCTTAG
>Bvu_EIL1
ATGTCAGAGGAAAGTGACGCAGAAGACATAAGCTATGCAGAGCTTAAGAGACGTATGTGGAAGGATAAGATGCGCATGAAGAAGCTCATAGCAACAAAGAATGCATCAAAGGCGGTAACAGAAACCTATAAGCTTGCGGGGACATCAACCGTTGACAACTTAACAGTAGCAGCAACAGCAAGCAGAGAGGAAAAATCAAGAAGAAAGAAGATGCTGAGATCCCAAGATGCCATCTTAAAGTACATGGTGAAAGTCATGGAAGTCTGCAAAGCCCAAGGCTTTGTGTATGGTATCATCCCGGAGAAAGGGAAGCCTGTGACGGGATCCTCTGACAGTCTGCGAGAGTGGTGGAGGGGATCCGTTAAGTTTGAACAAAGTGCACCCCAAGCATTGCAGCACTTGATTGTTCCTGCAATCCTAGGATGTGCAGGTGCAGTTAATGGTGAAAACTCTGCCTCCACCTTGCATATGTTGCAGGAGCTTCAAGATACTACTCTAGGGTCCCTCTTATCTGCACTCATGCAGCACTGTATCCCTCCTCAGAGAAGGTTTCCACTTGAGAGGGGTTTACACCCTCCATGGTGGCCTACAGGAGATGAGGTTTGGTGGGGACAGCAAGGGGTTCTGGCGGTGGAGCACGGCCCACCACCTTACAAGAAGCCTCATGATCTTAAGAAGGCGTGGAAGGTGAGTGTTTTATGTGCGGTGATCAAGCACATGTCCCCTGACTTGAACCGAATGATGCGTCTGGTCAAGAAGTCCAAGTGCCTGCAGGCTAAGATGACAGCTAAGGATACAGCTACCTGGTCCAAGGTCGTAGATCAAGAAGAGGCTCTCTTGCGGCTCACCCACCTTGGCAAAACAGGTAAAGACCAAGATAGTGATACTGAACATCAACAAAACAAGAGGAAAGCGGATGCTTTCGATCAAGATGTTGAAACAGAGATGGCGTTGCAATATACTTGTGGAAACTTGGAGGGCCTACAAAACGAGGCAGGTTTGGGGTTAATAGAGAAGCATACTAGAAGTAAGCATGGGCCTGAATGCAATTCTGTCGCCCAGAGTAGCAGTCTAGAAGCTATATATGCACAACTAGCAGCAGAGTACCATGATTACCTTGACTTACAACACAGAACTGCTTCGTTACCAGTGAATCTTCACTTGGCTGATTCGAGTGTGATGCCTAGCGACGAGACTTACAGGCACTGTCATCCACAGCCACAAGTATATAGTGTAGTTGGAGATCAAACACAATATTGGGAAACTGCTGTTGCAGATCTGGGTTTGGATGTAGCATATCAAGTACACAGGGGGAATGTGGACCATAATCATTGTCCCCTAGAAGAAGGCTTGAACCAACAAGTAGCAGTAGCAGCAACTTCTATTTGGGATCTACCATATCAGGAGCCTGATGATGATTGA
>Bvu_EIL2
ATGGGTTATTTTGAAGATATGGGTTTTTGTTCAAACTTTGACTTCTTTGCTCCACCTCCTTCTATGGCGGGTGAGGGAGAAGTTGGCCGTGAAGCTGAAGCGGAGGCCGCTGTTGATGAGGAATACTCTGATGATGAGGTGGATGTAGATGAGCTTGAGCGACGTATGTGGAGAGATAGAATGCTGTTGAAAAAGCTCAAGGAGCAGAGCAAAGATAAGGCCAAAGAAGGAGTTGATGCTGCAAAGCAGCGTCAGTCTCAGGAGCAAGCCCGTAGAAAGAAGATGTCAAGGGCACAGGATGGAATTCTGAAATATATGTTGAAAATGATGGAGGTTTGCAAGGCTCAAGGTTTTGTTTATGGGATTATTCCTGAAAAGGGGAAGCCCGTCAGTGGAGCCTCTGACAATCTGCGGGCTTGGTGGAAGGAGAAAGTCCGATTTGACAGGAATGGTCCTGCAGCCATTGCCAAGTATCAGGCTGATCATTCCATTCCTGGTATTAATGAGGACTGCAATGCAATGGCATCGACACCTCACACCTTGCAGGAACTACAAGATACCACACTGGGATCCCTTTTATCAGCTCTGATGCAGCACTGTGATCCTCCGCAGAGGCGGTTCCCCTTGGAAAAAGGCGTCCCTCCACCTTGGTGGCCCACCGGGATCGAAGAATGGTGGCCTCAGTTGGGCCTTCCAAAAGATCAGGGAGCACCTCCGTATAAGAAACCTCATGATCTCAAAAAGGCATGGAAGGTGAGCGTTCTTACAGCTGTTATCAAGCATATGTCACCTGATATAGCAAAGATTCGGAAGCTTGTTCGTCAGTCCAAGTGCTTGCAGGATAAAATGACAGCCAAAGAAAGTGCCACATGGCTTGCTATCATTAATCAGGAGGAGGCTTTGGCTCGGAGACTCTTTCCTGATCGATGCCCACCTCCAAATGCTGGTGGAAGTGGGTCTTTGGTCATTAGTGATTCTAGTGACTATGATGTTGAAGGGGTTGATACTGATCCCAATAGCGAAGTGGATGATAACAAACCTCAAAATATTAATCTCTTCAATTTTGGTGTTGGCGCAGAGAGAGAAAAGTTTATGACTCCAAACCCTATGCTGACTTCTGCAATCAAAGGAGAGGTCATTGATGCTAATACTTCAGAATTTTCTGAGAAGAGGAAGCAGCCATCCTCTGGATCTCACCTGGTAATGGACCAGAAAATATTTGTTTGCGAGTATCCTCAATGCCCTTACAGTGATAGCCGCCTTGGGTTCCTTGACCGGAATTCGAGAAATAATCATCAGCTGAACTGTGCGTATAGGTTTAGTCCTTCAACTCATGGTGTTGGAGCAACCAACTTTCAGGGAAACAGTATTGAAGCTGCAAATTTCCCCACATCCTTTGCACAACCAGAGAAGCTGTCTCTGCAATCTGAGAACCAGTCATCAACTACCTTCAGTACTTCTGGGCTTGGACTTCCTGAAGATGGTCAGAAGCTGATTACCAATCTCATGTCAGTTTACGACAATACCCTGCATCAAAACAAGAATGTCAATCTAGGGAGTGGGAACTTCGCTGAAAATAATCAGATCGGTGGAGGTTTTGCTTGTCAGCAAGGTGCTTTATTTGGAAATAGTGCTTCCCAAGGAATGAACATAAATACCATGAAGGATCATAATCAGGCACAACCAAAGGTGTCTCAATTTCAGTTAGACAATGGATTTTTAGGGCAAGGAATGCCGATGAATGTGAACAACAATCCACAACAGAAGCTTCAGTTTCAGATGGGTAGCTCGGTTTTCCAAGGAACAAATATGAACCCACCTGAACAGAAAGTGCAGCTTGCAATGGACACCAGCTTCAATGGCCAGAGAACGGTGTCGGGGGCCAATGTTGTTACGCAAGGAACTAACATGAGTGGTTCTGTTTTTCAGTCTAATGCAATTCAGCTGGATCATGGCAGGGCATTTGATTCTTCTTCTTTTGGGATGACTCTGAACGACAACATGTCGGACTTCGGATTTGGTGGTGTTCCATTCAACCTCTCAACAATTGATTTCGACCAGCTCTCGAGGCAGGACAACTCTATCTGGAACCTGTGA
>Bvu_EIL3
ATGGGCGAGCTTGAAGATATTGGTCCTGACTATGGCTCGGATATAGAGGTCGATGATCTAAGGGGTGGGAACATTGCGGAGAAAGATGTTAGTGATGAAGAGATTGAGCCGGAGGAATTGGAAAGGCGAATGTGGAAGGATCGTATTAAGCTTAAGAGGATCAAAGAGAGGGAACAACTTGAGGCGCAACGGGCTGCTGAGAAGCAAAAGCCCAAGCAGACGAGTGATCAGGCGAGGAGGAAGAAAATGTCCCGAGCACAAGATGGGATTTTGAAGTATATGTTGAAGTTGATGGAAGTTTGCAAAGCGCGGGGTTTTGTGTATGGGATAATTCCTGAAAAGGGAAAGCCTGTCAGCGGTTCTTCGGATAATATAAGAGCGTGGTGGAAAGAAAAAGTTAAATTCGACAAGAATGGGCTGGCTGCCATAGCCAAGTATGAAGCTGAGTGTTTGGTGATGACTGAGGGTGCTAATAATGGGAATGGAAATGGCCAAAGCACACTTCAGGATTTGCAAGATGCTACTTTGGGGTCCCTTTTGTCATCGTTGATGCAACATTGTGATCCTCCTCAGAGAAAGTTTCCTCTTGAGAAGGGTGTGCCTCCACCATGGTGGCCTTCTGGGGACGAAGATTGGTGGTCAAAGCTTGGTTTACCGAAGGGTCAAAACCCTCCATATAAGAAGCCTCATGATCTCAAGAAGATGTGGAAAGTTGGGGTTCTGACTGCTGTTATTAAGCATATGTCTCCTGATATTGCAAAGATTCGAAGGCTTGTGAGACAATCTAAGTGTTTACAAGACAAGATGACTGCCAAGGAGAGTTCAATTTGGTTGGGGGTTTTGGGTCGGGAAGAGTCCCTTATTCGGCAGCCTAGCAGTGATAATGGAATGTCGGGTGTTACAGGAAGCCCGCATGGCCCACGTGGTGAAAAGAGAAAACCAGCTGCTAGCAGTGACAGTGATTATGACGTTGATGAAGGTGCCGGGTCTGTTTCTTCTAAAGATGAAAGGAAAAACCAACAAAGTGATGAAGAAACAATTGGTGCACCTGAAACAAATACTCGCTCTTCTATCCGAAATAAGAATCTAATTGGGAAGCAAAGCAAGAGAAAAAAATCTCAAGGAAAACCTAGTTCTATTGATGAGCAAACCAGCCCATCTAAGGATGATCAGCTTTTGGTTGCAGCACCTAATGATAAGCAGGCTGCACCATCTACAATTGAGAATTTGGTTGAACCTGTGGGGCCTGTGTCTGACATGGACCATGAGAATGAAGACTTGAATGGTTTCCTGATGCATGATAGCAGTAACCAGGAGGATAATGGCTCTCTATTTATTGAACCATTGGTACCCATGGCCACTGATAATTTGGGGCAATATCATCCTCTGGCCTCAGATTATGGTCAATATGGTTACTTGTCTAATGTCCGTCCTCCCAATATAATGTCTCGACAAAATATGCTTGCGGCAGATCAATCCTTCCATCATGCAATGGTACAAGAAAATGAATTACAACATGCTGATTCTTATTATGATCCATCAATTCAATATGGGCAAAGGCATGATAAACAATATGGACAAGGGCATGACGTACAGAACTTGCAACATCCAATAAGTGAGCCTCAGGCAAGGAACGAAATCGTTGGAATGCATCTTCCCTCACTTAATTTAACTGGAAATGAGATCACTGGAAGTCACTTGCCTGTTTTTGATGGACCCTTTAATAGTAGTCTTGGGTCTCCCTTTCATGACCTTTCTTTAGAATTTTCATTAGGAGATTATGAGATTGAGGACTTTGGTTTAGACGAAGACTTCTTGGAATACACTGGAGCTTAG
>Bvu_EIL4
ATGATGTTTGCGGAAATGAGCTTGTGTGGGGGTGATGTTGAGTTTTCCTCTACACCTACGTTGGCTGCAGATATTGCTGCTTCACAGGTTAATCCGGGTGATATAATGGTGGATGAGTATAGTGATGAGGAGATGGATGTGGAGGAGCTTGAGAGGAAGATGTGGAGGGATAAAATGCGCCTGAAACGGCTCAAGGAACAAAACAGAGTCAACAAAGGATTTGATGCTAGAAAGAACCACCAATCCCAAGAACAATCTCGAAGGAAGAAAATGTCTAGAGTTCAAGATGGGATCTTGAAATACATGTTAAAGATGATGGAAGTTTGCAACGCTCAAGGTTTTGTTTATGGTATAATCCCTGAAAAGGGAAAGCCTGTTGGTGGGGCATCAGATAATCTTCGCGAGTGGTGGAAAGACAAGGTCAGGTTTGATCGGAATGGCCCTGCAGCAATAGCGAAGTACCAAGCTGACCATTTTATTTCGGGTGCTAATGAAGAGTTTAATTCCGTTGGGCCCACCCCGGTAACGTTACAAGACCTGCAGGACACCACACTTGGCTCTCTTCTATCTGCTCTGATGCAGCATTGCAACCCTCCTCAGCGACGATTTCCACTAGAAAAGGGCGTTCCTCCTCCATGGTGGCCAACAGGAAAAGAGGAATGGTGGCATCAGCTAGGTTTGCCAAAAGATTATGGTCCACCACCTTACAAGAAGCCTCATGATTTGAAGAAGGCATGGAAAGTGAGTGTCCTTACTGCGGTAATAAAGCATATGTCCCCTGATATAGCTAAGATCAACAAGCTTGTAAGGCAGTCCAAATGCTTACAAGACAAGATGACTGCCAAGGAGAGTGCTACATGGCTTGCCATCATCAACCATGAAGATGTACTAGCCCGAGAGCTTTATCCTGATTGCTGCCCGCATCTTACCTCTGCTGGTGGAAGTGGTTCTTTCATGATAAATGACAGTGGCGAGTATGATGTTGAAGGAGCTAGGGATAAACCCAATCTTAATGTGTTAGAGAAAAAGCTTGCTGACAATGAGTCTTCAGATCTAGGCAGAGAGAAAAGGTTTAAAGGCCATCCTTTGATTTCGCAGCTGTCAAATCTGAATAGCGAGGAAAAGGTTTGTGTCATGGACAACTCTCGAAAGAGGAAGTCCTTTGAGCAATTCAAAGATAGAATGAATCAGCAAATCTACGTGTGTGGGTTGGTAGAGTGTCCCCATAATCAACTTGAGCTTGGTTTTTATGATAGGATATCCCGGGACAATCATCAACTCACCTGTCCTTACCAAAGCAGCAACTTACCATATGGAATCCCCAACTATCAGGTCAATGAAGTGAAACCGTCTGCCTTCCAAAGGCAAGCTCTTCAAGATGAGCATGCCGCTTTGCCCAGTAACTCAGCTCAACCAGTCTTTGATTTGTCTGGGCTTGAAGTTCCAGAAGATGGGCAAAAGATGATCAGTGAGCTTATGTCGTATTATGATTCTAATATCCTTGCAACCAAGACTCCGTATCATGAGATTATTTCCCCAGCGGATCACAATGTTATGCAGCGTAGTATGGATTACAATCAGAATGATCTCATTCTAAGACCAAGCTCTATCACAGAGCTAAATTTACCCGATCAATATGACATTCAGGTACATCATCAGATGCTCAATTGGCAGGAAGAAAACAAGTTCAGCGGCTGCGAACAATTGGAGCATGACTTAAGTGTGAATGGTCTGGACTCCATACTCAAAGTGCAATTGGATCTCCCTTACACTGATTTTATGGAGGATCTGCCGAGTGGAACATCTACTGCATGCTTGAAGCAGGATCCGTCAACATGGTATAATAATAACATAATATAA
>Car_EIL1
ATGGGTTCTGAAATCAAACTAGGTACAAACTTTCCTTTCAAATCTTGGAGAGCCAATTTGTCTTCTACCCCTTCAATTCGTGGCCGACACTGCAACATTAGGGTTGAGTTTCATGAAGAAGAGGATGACCCTCTCAGCCCAGCAAACACAGAAATTGATCAAGAGGAAGATGAAGTTGAAGAGATTAGCTATGATGATCTCAAGAAACGGATGTGGAAGGATCGGCTGAAGATGGAAAAGCTGAAAAAGACGATGGAAAATGAAAGGCTGCTAGCTGAATCCCAAGCTAAAGAAGATATGTCAAGAAGGAAGAAAATGTCAAGAGCTCAAGATTCAATTCTTAAGTCTATGGTGAAGATTATGGAAGTCTGCAATGCTCAAGGGTTTGTTTATGGGATTGTTCCAGAGAAGGGCAAAGCTATGACAGGCTCATCTGACAGTTTGCGCGAATGGTGGAAAGGTAAGGTCAAGTTTGATCAAATGGCTCCAGTTGCCATAGCCGAATTCTTGCCTAAAATTATTCAAGAAGGTGGAGTTGATCCAAATTCGCTTTTGTATCTTCTTCAAGGTATACCGGATACTATTTTAGGCTCACTTCTTTCAGCTCTTATGCAACACTGCGCTCCTCCCCAGCGGCGGTTTCCGTTAGAGAATGGTTTGCCACCGCCGTGGTGGCCTACCGGGAAGGAACTCTGGTGGGGTGATCAAGGGATGGCGCAAGAACAAGGCGCACCACCGTATAAGAAGCCTCATGACCTTAAAAAGGCATGGAAGGTGAGTGTTTTGGCTTCTGTTATTAAGCATATGGCTCCAGATTTTAACCGATTGAGGAGGTTAGTGAGGCAGTCTAAATGCTTGCAAGATAAAATGACAGCCGGAGATACTTCTACTTGGTCCAGAATTGTTGATCAAGAAGAAGCCCTTTCGAAATTGACTGAGAAAGCACTGAAGATTTCACCATCCGAGCAAGATGATCAAGAAAAGGAAAAGGAGGAGGGCCTTAATTTGGCAAGTGTAGCAGCAAGTGAGAAAAGGAAGTGCATGTTTGAATGTGAGGTGATTTTGGATAGTTTGCTTGCTTGCCAGAACTCTGATTGTCCACAAAGTAATCTAAGTTCTGGATTTTCAGACAAGAATTCTAGGTCTGAGCATGAAAAAACATGCATTTACCGCAAGAGTGATGGTGAAAAGAATGATGCAGACATTAAATCTCAAGAATCTAATTCATTTCCAGTTGGTCTTTCAATCCACCATCAACCATTTCCTGAAGGACAAGTATTGTTCACAGCAGATCAAGTAATGGTTAATGATGATCATCATGGGGTGACCAGCCAACATGATTGGATGGATACCTATCATGATGAAATTGGACAACTTCCTTGGATCATGATGCATATGGAAACATGGACTTAA
>Car_EIL2
ATGGTAGAGTTTCATGAAGAAGAGGATGATCCTCTCAGCCCAGCAAACGCAGAAATTGATCAAGAGGAAGATGAAGTTGAAGAGATTAGCTATGATGATCTCAAGAAACGGATGTGGAAGGATCGGCTGACGATGGAAAAGCTGAAAAGGATGATGGAAAATGAAAGGCTGCTAGCTGAATCCCAAGCTAAAGAAGATATGTCAAGAAGGAAGAAAATGTCAAGAGCTCAAGATTCAATTCTTAAGTATATGGTGAAGATTATGGAAGTCTGCAATGCTCAAGGGTTTGTTGATGGGATTGTTCCAGAGAAGGGCAAAGCTATGACTGGCTCATCTGACAGTTTGCGCGAATGGTGGAAAGGTAAGGTCAAGTTTGATCAAATGGCTCCAGTTGCCATAGCCGAATTCTTGCCTAAAATTATTCAAGAAGGTGGAGTTGATCCAAATTCGCTTTTGTATCTTCTTCAAGGTATACCAGATACTATTTTAGGCTCACTTCTTTCAGCTCTTATGCAACACTGCGTTCCTCCCCAGCGGCGGTTTCCGTTAGAGAATGGTTTGCCACCGCCGTGGTGGCCTACCGGGAAGGAACTCTGGTGGGGTGATCAGGGGATGGCGCAAGAACAAGGCGCACCACCGTATAAGAAGCCTCATGACCTTAAAAAGGCATGGAAGGTGAGCGTTTTGGCTTCTGTTTATATTAAGCATATGGCTCCAGATTTTAACCGATTGAGGAGGTTGGTGAGGCAGTCTAAATGCTTGCAAGATAAAATGACAGCCAGAGATACTTCTACTTGGTCCAGAATTGTTGATCAAGAGGAAGCCCTTTCGAAATTGACTGAGAAAGCACTGAAGATTTCACCATCCGAGCAAGATGATCAAGAAAAGGAAAAGGAGGAGGGCCTTAATTTGGCAAGTGTAGCAGCAAGTGAGAAAAGGAAGTGCATGTTTGAATGTGAGGTGATTTTGGATAGTTTGCTTGCTTGCCAGAACTCTGATTGTCCACAAAGTAATCTAAGTTCTGGATTTTCAGACAAGAATTCTAGGTCTGAGCATGAAAAAACATGCATTTACCGCAAGAGTGATGGTGAAAAGAATGATGCAGACATTAAATCTCAAGAATCTAATTCATTTCCGGTTGGTCTTTCAATCTACCATCAACCATTTCCTGAAGGACAAGTATTGTTCACAGCAGATCAAGTAATGGTTAATGATGATCATCATGGGGTGACCAGCCAACATGATTGGATGGATACGTATCATGATGAAATTGGACAGCTTCCTTTGGATCATGATGCATATGGAAACATGGACTTAAATTTGATTCCATCAGAAGAAAGTCCAGTTCCACAAGAAAATGCAACTTCGATTTGGGATTTGTCATATCATTAA
>Car_EIL3
ATGATGATGTTCGACGATATCGGGTTTTGCGGTGATCTGGAGTTCTTTTCTGCTCCACTCAAGGAAGCAGATTCAGTAACTCCTCAGGCTGAACCTGAATCAGACCCAGTTGTTGATGATGACTATACTGATGAGGAAATTGATGTTGATGAACTGGAAAGGAGGATGTGGAGGGATAAGATGCGTCTGAAAAGGCTCAAGGAAATGAATAAAGGCAAGGATGGTGTTGATGTGGCCAAACAGAGGCAGTCCCAAGAGCAGGCTAGGAGAAAGAAGATGTCAAGGGCACAAGATGGAATATTGAAGTATATGCTGAAAATGATGGAAGTGTGTAAGGCTCAAGGGTTTGTCTATGGGATTATTCCTGAAAAAGGGAAACCAGTAAGTGGTGCATCTGACAATCTCAGGGAGTGGTGGAAGGACAAGGTCAGATTTGATCGTAACGGCCCTGCTGCCATCTCCAAATACCAGGCAGATAATTCAATCCCTGGCAAGAATGAGGGCTGTAATCCTGTTGGTCCTACACCACATACTCTGCAAGAGCTTCAAGATACCACCCTTGGATCATTGTTGTCAGCCCTGATGCAGCACTGTGATCCCCCTCAGAGGAGATTTCCATTAGAGAAGGGTGTTCCGCCACCATGGTGGCCCACAGGGAATGAGGAGTGGTGGCCTCAATTGGGCTTGCAGAAGGATCAAGGCCCTCCACCTTACAAGAAGCCTCATGATCTGAAAAAGGCATGGAAGGTGGGTGTTCTAACGGCTGTGATCAAGCACATGTCTCCTGATATTGCCAAGATTCGCAAGCTTGTAAGGCAATCAAAGTGCTTGCAGGACAAGATGACTGCCAAGGAGAGTGCAACGTGGCTCGCCATCATCAACCAAGAGGAGACTTTGGCTCGAGAACTATTCCCTGATCGGTGCCCTCCTTTGTCGTCATCTGGTGGCAGCGGATCTTTCGCAATGAATGACAGCAGTGAGTATGACGTGGAAGGTGTCGAAGATGAGCCTAACTTTGACGTACAGGAGCAAAAGCCAAGTAATCTTCATCTGTTGAATATGGCAACCGACAGGTTTAAAGATAGGCTTCCTGTTCAGCAACAATCTCATGCAATTAAGGATGAAGTCGTAACCAATTTAGACTTTGCCAGAAAGAGGAAGCCAGCTAATGAGTTGGATGTCATGATCGATCACAAAATCTACACGTGTGAGTTCCTTCAATGTCCTCATAGCGAACTTCGCCACGGATTTCAGGACAGATCTTCCAGAGATAATCATCAACTATCTTGTCCTTTTCGAAATTCTCCACAATTTGGAGTTTCGAATTTTAACGTTAATGACGTCAAGCCGATGGTCTTTCCTCAGTCATTTGTCCAGCCAAAGTCTGCTGCCCTGCCAGTTAATGCAAACCCACCATCCTTCAATCTATCAGGGATTGGAGTTCCAGAAGATGGGCAAAGGATGATCAATGACCTCATGTCATTTTATGAGTCTAATATCCAAGGCAACAAGAATGCAGATTCTGGGAATGCCGCTGTGATTAAAGAGCAATCTGTTCAGCAACCTGGCATGCAATGTCAATCTGACAATTACCTTCATGGCCAAGGGATAATGATGGAGGGTAATATCTTTGAAGATACTAATGTATCCAGCAACCGTTCTATTTTTCAGCAGGGAGATCGTTTTGAAGATACTAACATTCCAGCTAGTCGCCCCATGTTTCAGCATGGTGACCGGTTTGACCAGTGCAAGATAACAAGTTCTCCATTCAACAACTCCAATGAGAATTTCCAGTTCATGTTCGGGTCACCATTCAATCTACCTTCTGTTGACTTTACTGAAGGCTTGCCTGGGATTTCGAGGGATAATGCATCAAAGCAGGACCTCCCAATATGGTACCATTAA
>Car_EIL4
ATGAATAAAGAGAGGAGTTTTGGTTTTTCTGGTGAGCATTCATTATTTATAGGCGTTATGGAAGATATTGGAGTTGATATCAGTTCGGATATTGAAGTGGATGATATAAGGTGTGAGAATATGGCAGAAAAAGATGTCAGCGATGAGGAGATTGAACCAGAAGAATTGGAAAGGCGGATGTGGAAGGACCGAATTAAGCTTAAGAGGCTCAAAGAGAGGCAGAAGATAGCAGCACAGCAGGCTGCGGAGAAGCAAAAGTCAAAGCAAACGACTGATCAAGCTAGGCGGAAGAAGATGTCTAGAGCTCAAGATGGGATTTTGAAGTACATGTTGAAGCTGATGGAAGTTTGCCAGGCTCGTGGATTCGTGTATGGGATTATTCCTGAAAAGGGTAAGCCGGTTAGTGGTGCTTCAGATAATATTAGGGCTTGGTGGAAGGAGAAGGTGAAATTTGATAAGAATGGGCCTGCTGCGATAGATAAATATGAAGCTGAGTGTCGTGTCAAGGTAGAGGGAGTTGGTAATCAGAATGGAAACTCACAAAGCATTCTGCAAGATTTGCAGGATGCAACTCTAGGATCACTATTGTCATCTTTAATGCAGCATTGTGACCCACCACAGCGGAAATATCCTTTGGAGAAGGGTGTTCCACCGCCTTGGTGGCCATCAGGAAATGAGGAATGGTGGATAAGATTAGGGCTACCAAAGGGTCAGAACCCTCCTTATAAGAAGCCACATGATTTGAAGAAGATGTGGAAAGTTGGTGTTCTTACTGCAGTTATAAAGCATATGTCACCTGATATAGCCAAAATCAGGAGGCTTGTACGACAATCAAAGTGCTTGCAGGATAAGATGACTGCTAAGGAAAGCTTGATTTGGTTGAATGTTCTTAGCAGAGAGGAAGCCCTCATGCAGCAGCCAAGCAGTGAGAATGGTTCATCTAGTATTAGTGAGGCACCTTGGAGAGGTCGTGGTCAAAGAAAGAAACCTTCAGTTAGCAGTGACAGTGACTATGATGTAGATGGCACTGATGGCACTGATTGTGTCTCATCTAAAGATAACAGGAGAAACCAGCCATTAGATGTGGCACCATTAAAGGTTGTTCCTCAGTCTGTTCAAGAAAAAGAACAAAGAGAGGAGCGGCCTAAAAAAAAGAAACGTACAAGATCAAACAATGAAAATATGCTGGTTTCACAATCTGTAAATGAGCACTGTCACGATGTGCCAAAAGATATGGTGCCTGACATCAACCACACAGGTGTAGAGTACCCTGGCTACAAGTCAGAAAATAATAGAACAACAGCAATGAGCCCTATAGAGAAAGATGCAGAGAGTCAATCTCATTTACCTGTAGCTGAACTTAATCACTTCTCCACTCTTCCATCTGCCAATGACATAGGTGCAGAAAATACTTTTGCAAGCAACAAGTCCTTACTTCACCAATCAGCTCAAAATCTCGAACTTGTACCTTATGATTCTGGATCACATCAGGAGGCTCAAGATTTTCAACTACATAATATACCTGAATTTTCTGAGTTGCATGATGGAGTCCCAAATTCAGGAGTGCACTATGGACCTCAAGATCCTAGTTTTCAGAATAGGCCCCAAAATGCTCTTTTGCAACATGGTCCTCATCCTTTGCAGCATGATCCTCATCCTCAGAGCACTCCTTTACTACCAGGGGTTCATAATTCTGGTATGCCTCAGGCCCATCAATATCATTTTTACACCCCACATGTGGATATTGGTCTAAATCGTGATGGGCATCAATCTGTGGTGGCATTCAACGAATTCCAGCCTAGGATAGAGAATCCTGAAGTTAATGTACCAATTATACAAAGAATTGGGAATGAAGCAACAAGTGGAGATTTTGATCACTATTTGAAAGACAGATTTGAAAATGAGCAAAATGCACCTGTTCAGAATCATTTCATACCTCCACTGAATAGCCTGTCACCTGATTATCCTTTCTTATCAATGGATGGTCCACCATATGATGACTACTTGCTTGATGATGACTTGATTGAATACCTAGCCTCCTAA
>Car_EIL5
ATGTTTGATGAAACGGGAATCTTTGGCAATCTTGATTTCCTCTCAACTCCTTGTGGAGAAGGAGATGTGCCTCCCGAAGTTGAACCTGGCAGAGTGGTGGATGAAAATTATAGTGATGAGGAGATGGACGTTGATGAGCTGGAGAGGAGGATGTGGAGAGATAAAATGCTACTCAGGAAGCTTAAAGGGCAGAAGAAGATTAAGGAGGGAGTAGATGATGGCATGAAGCAGCACCAATCGCAGGAGCAAGCACGCAGGAAGAAGATGTCACGTGCACAAGATGGCATATTGAAGTACATGCTCAAAATGATGGAGGTTTGTAAAGCTCAAGGTTTTGTGTACGGAATTATCCCTGAAAATGGTAAACCTGTTACTGGTGCCTCTGATAACCTTCGTGCCTGGTGGAAGGAGAAGGTTCGGTTTGATAGGAATGCTCCTGCTGCAATTGCCAAGTATTGGATAGCACATTCTATCCCCGGAAAGGTTGAAGATTGCTGTGACATAACATCAACTCCTCATGCACTACAGGAGCTTCAGGATACTACTCTGGGGTCACTCTTGTCGGCTCTGATGCAGCACTGTGATCCACCCCAAAGGCGGTTCCCTTTAGAGAAGGGTATACCCCCACCTTGGTGGCCTAGTGGGATTGAGGACTGGTGGCCTGATTTGGGCCTACCAAAGGATCAAGTTTTTCCTCCATACAAAAAGCCTCATGACTTGAAGAAGGCTTGGAAGGTGGGGGTTCTGACAGCGGTTATTAAACACATGTCACCTGACATTTCTAAGATTCAGAAGCTTGTTAGACAATCTAAATGTTTGCAGGATAAGATGACTGCCAAGGAGAGTGCTACTTGGCTGGACAAGACTTTCTGCCAAGGGAAAACAAAAAGGCAGCAAGCCTACAAAGGAAAACATTCTGCAACTGAAACCATTTAG
>Car_EIL6
ATGTTTGATGAAATGGGAATCTTTGGCAATCTTGATTTCCTCTCAACTCCTTGTGGAGAAGGAGATGTGCCTCCCGAAGTTGAACCTGGCAGAGTGGTGGATGACAATTATAGTGATGAGGAGATGGACGTTGATGAGCTGGAGAGGAGGATGTGGAGAGATAAAATGCTACTCAGGAAGCTTAAAGGGCAGAAGAAGATTAAGGAGGGAGTAGATGATGGCATGAAGCAGCACCAATCGCAGGAGCAAGCACGCAGGAAGAAGATGTCACGTGCACAAGATGGCATATTGAAGTACATGCTCAAAATGATGGAGGTTTGTAAAGCTCAAGGTTTTGTGTACGGAATTATCCCTGAAAATGGTAAACCTGTTACTGGTGCCTCTGATAACCTTCGTGCCTGGTGGAAGGAGAAGGTTCGGTTTGATAGGAATGCTCCTGCTGCAATTGCCAAGTATCGGGTAGCACATTCTATCCCCGGAAAGGTTGAAGATTGCTGTGACATAACATCAACTCCTCATGCACTACAGGAGCTTCAGGATACTACTCTGGGGTCACTCTTGTCGGCTCTGATGCAGCACTGTGATCCACCCCAAAGGCGGTTCCCTTTAGAGAAGGGTATACCCCCACCTTGGTGGCCTAGTGGGATTGAGGACTGGTGGCCTGATTTGGGCCTACCAAAGGATCAAGTTTGTCCTCCATACAAAAAGCCTCATGACTTGAAGAAGGCTTGGAAGGTGGGGGTTCTGACAGCGGTTATTAAACACATGTCACCTGACATTTCTAAGATTCAGAAGCTTGTTAGACAATCTAAATGTTTGCAGGATAAGATGACTGCCAAGGAGAGTGCTACTTGGCTTGCCATCATAAATCATGAGGAAGTTTTGGCTCAGAAGCTTTATCCTGATATCTATCCACGTATGTTCTCTGAGGCTGGAAATGGGTTGTATTCTTCAGTGGAATCTAATGACTATGATGTTGATGGGGTGAATGGTGAGGGAAGTCTTGATGCAAACTGTGAGCCCCAAAATCTCTTGAAAATGGGCATTGATGTATCCAAAGATGGGAAGATGCTTCCGTCATTGGCTCCAGTTAAAGGAGAAGTTGTTGATATTGACCCAGAACTCATCCACAAGAGGAAATTTATGTCAAATGAGGGAGACTTGGACCAAAAAATCTATACCTGTCAGAATCCTCAGTGCCCTTATAGTGGTTACAATATGGGATTTCATGACAGAACATTGAGGAACAATCACCAGATTAACTGTCCATACAGATTGAGTGCTTCTCAAAATCTTGGCATAATGAACTATCAGCCATATAAGAAGAAGCCAGAGGTCATCTCTGCACCATCCGTTCAACTTAAGCCGGCTTCTCAGCCCATGATTGAGCATCCCTCTTGTTTGAGTATTTCTAAACTTGGAATTCCAGAAGATGGTCAAAAGATGATTTCTGGCCTCATGTCTATGTATGATGACAGCGTACAAGAAAAGACTTGTTTTGATTTTGGAATTGACACTGCTGCCGAAGATCAAAACCTTCAACAACAGATTATACAGCTCCATGGAGACCAAAGCTTCTTCAGGCCGGGAGTTACAATGGGAGGCAGTATATCGAAAGAAACATCTCTTACTCTGAGCCACTCTGCATTTCCATCAACTGAATTTCTTTATGACAATGGTAACTGCAAGTCAACGGATGATTCAGGATTCAATGGCAACCTAAACAGCAACTTGGATTTCAGCTTCGGTCCTGAATTTAATATGGAATCAGTTGATTATTCAATGGATTTGTTCCCAAAGGAGGATATAACAACATGGTACACTTGA
>Car_EIL7
ATGTTTGATGAAATGGGAATCTTTGGCAATCTTGATTTCCTCTCAACTCCTTGTGGAGAAGGAGATGTGCCTCCCGAAGTTGAACCTGGCAGAGTGGTGGATGACAATTATAGTGATGAGGAGATGGACGTTGATGAGCTGGAGAGGAGGATGTGGAGAGATAAAATGCTACTCAGGAAGCTTAAAGGGCAGAAGAAGATTAAGGAGGGAGTAGATGATGGCATGAAGCAGCACCAATCGCAGGAGCAAGCACGCAGGAAGAAGATGTCACGTGCACAAGATGGCATATTGAAGTACATGCTCAAAATGATGGAGGTTTGTAAAGCTCAAGGTTTTGTGTACGGAATTATCCCTGAAAATGGTAAACCTGTTACTGGTGCCTCTGATAACCTTCGTGCCTGGTGGAAGGAGAAGGTTCGGTTTGATAGGAATGCTCCTGCTGCAATTGCCAAGTATCGGGTAGCACATTCTATCCCCGGAAAGGTTGAAGATTGCTGTGACATAACATCAACTCCTCATGCACTACAGGAGCTTCAGGATACTACTCTGGGGTCACTCTTGTCGGCTCTGATGCAGCACTGTGATCCACCCCAAAGGCGGTTCCCTTTAGAGAAGGGTATACCCCCACCTTGGTGGCCTAGTGGGATTGAGGACTGGTGGCCTGATTTGGGCCTACCAAAGGATCAAGTTTGTCCTCCATACAAAAAGCCTCATGACTTGAAGAAGGCTTGGAAGGTGGGGGTTCTGACAGCGGTTATTAAACACATGTCACCTGACATTTCTAAGATTCAGAAGCTTGTTAGACAATCTAAATGTTTGCAGGATAAGATGACTGCCAAGGAGAGTGCTACTTGGCTTGCCATCATAAATCATGAGGAAGTTTTGGCTCAGAAGCTTTATCCTGATATCTATCCACGTATGTTCTCTGAGGCTGGAAATGGGTTGTATTCTTCAGTGGAATCTAATGACTATGATGTTGATGGGGTGAATGGTGAGGGAAGTCTTGATGCAAACTGTGAGCCCCAAAATCTCTTGAAAATGGGCATTGATGTATCCAAAGATGGGAAGATGCTTCCGTCATTGGCTCCAGTTAAAGGAGAAGTTGTTGATATTGACCCAGAACTCATCCACAAGAGGAAAATTATGTCAAATGAGGGAGACTTAGACCAAAAAATCTATACCTGTCAGAATCCTCAGTGCCCTTATAGTGGTTACAATATGGGATTTCATGACAGAACATTGAGGAACAATCACCAGATTAACTGTCCATACAGATTGAGTGCTTCTCAAAATCTTGGCATAATGAACTATCAGCCATATAAGAAGAAGCCAGAGGTCATCTCTGCACCATCCGTTCAACTTAAGCCGGCTTCTCAGCCCGTGATTGAGCATCCCTCTTGTTTGAGTATTTCTGAACTTGGAATTCCAGAAGATGGTCAAAAGATGATTTCTGGCCTCATGTCTATGTATGATGGCAGTGTACAAGAAAAGACTTGTTTTGATTTTGGAATTGACACTGCTGCCGGAGATCAAAACCTTCAACAACAGATTATACAGCTCCATGGAGACCAAAGCTTCTTCAGGCCAGGAGTTACAATGGGAGGCAGTATATCGAAAGAAACATCTCTTACTCTGAGCCACTCTGCATTTCCATCAACTGAATTTCTTTATGACAATGGTAACTGCAAGTCAACGGATGATTCAGGATTCAATGGCAACCTAAACAGCAACTTGGACTTCAGCTTCGGTCCTGAATTTAATATGGAATCAGTTGATTATTCAATGGATTTGTTCCCAAAGGAGGATATAACAACATGGTACACTTGA
>Cbr_EIL1
ATGGTTGACCATGGTGATGATGATAGATATGCCGGGCATCTGGACATAGGAGACATCATGGGGGATGCAGATGGACTTCACGAGGAAGACATCAGCGATGAGGACATTGATATCGATGAGCTGGAGAGGCGGATGTGGCGGGATCGCCTGAAGTTGCGGCGAATCAAGGAACTTCAAAGAACGAGAGAACTGACCGACAGACCCAAGCAGAAACAGTCTCAGGAGCAGGCGAGGAGGAAGAAGATGTCGCGTGCGCACGATGGCATCCTCAAATACATGCTGAAAATGATGGAGGTGTGCAAAGCCCAGGGGTTTGTCTATGGAATCATCCCAGAGAAGGGCAAGCCGGTGGGAGGCAGTTCTGATAATCTACGTGCATGGTGGAAGGACAGAGTCCGTTTTGATCGGAACGGCCCGCTTGCGGCACAGAAGTATGCTGCAGAGCACTGCCAAAGCAGAGTGTTAGTTGATCCTTCCATCTCCACACCGCACACATTACAAGATCTCCAGGACACAACACTCGGGTCCCTCTTGTCCGCCCTGATGCAGCATTGTGACCCAAAGCAACGCCAGTTCCCGCTTGAGAAGGGTGCGCCGCCGCCTTGGTGGCCTACGGGTGATGAAGACTGGTGGCCTCAGCTGGGCTTGCCGAGAGGGCAAGGGCCGCCTCCTTATAAAAAACCCCATGACCTTAAGAAGGCATGGAAGGTTGGCGTCCTTACCGCTGTCATCAAGCACATGTCCCCGAATATCTCAAAAATACGCAAACTTGTACGGCAGTCCAAGTGCCTGCAGGACAAGATGACGGCACGAGAGAGCGCCACATGGGTCGGCGTTCTCAATCAGGAGGAAGCTCTTGCTCGCATGGCACACGGCAGCGGGATTCAAGGTGCAAGAAGCAGTGGCATGTGTCAGCTTGCGAAACCAGTCCCGTGCGGCAGACCAAAGACAGCCTTGGTTTCCACATCTCTGGGGGCTCCCGGAAGTGCCTACAACGGACAATACCTCAGCAACATGCCAGCTTTGGCACAGTTTGCGCGTCATCGAAGTTCGGACAGCTACGACTTCGACGACGAGGATTGCGATGCCTACAAGCCAAATGTGAATTTGGAAGTGGGAGTTCTCAGTGGGTTGATGCATCCGATGGCCGAGTCGCCACTAAGCCGAAACACTCACAGCACGTGCAGCCGAAGCTCATCCGACTCCGCGGAAGCACAGGGCATGGATAACATCGTCAGGATTGCAGATGGGGACAGTCTTATGACCTCCGGAACGTATAAGAAAAGGCGTACCTCCGGGGAAGTTCTAGAGCACCGCGTGTTCATGTGTTCGTACGAGCAATGCCCACGCCACGAGTGGCGGAAAGGATTTACATCGCGCGAGTTGAGAAATCTGCACCAGGTCAACTGCCCGTACCGGCCAGGAGGTTCGCTTTCCACGCCTGCATCTCTCACAACAGGGTCAATCGTAGCCCATTCCGAAGTCAGTCCCATTAGCGTTCCTGGTGTCGACCCCGTTGGTATCACGGCAGTGCATGAGCTCAATGTCCCCCCAAACAAGGGTCTTCTTCCCCAACCTAACATGGAGGGGGGTTTAGATCTGCACATGCAAGGCCATCATCCCCACCCAGCTGGAGGATTTATTGCCTCCAGCAAATTGAACATGGGGTTCCAGGCACCGGTTATTGGACATCCAATTCCAATGCAGGCTTGTAATCTGAACCTCCCACAAGACGGTGGAGTAGCTGCCACTAATCGCCTTAAGGCAACAGCTGATCACTTGCATGACCTTTTTGCTGGACTGTATGGGGAAGGGGGGATGTCGCACGGTGCGAGCAGTATTGTCGACGTCGAGCCCATGGGAAGTGCCAACAGTGGAACGCATTGCGCGATCGATGCTGGTTTGAGTCGATTAAACCCTGGAAGACCCATGCCTGTTGGAATTGAGAGGCCTTGCCACAGTGCAGGTGGACCTGGCTTGGGCAGGGAGCTTGGAGGTGCGCTTGCAGCGCCTGCAGAAGAGTCAGCAGCAATCGAAAGTGAGTGTGGCAGTGTATCATTCATGGGAGGTTTCCCACCCAATGGAAGACCAGGAGGAGGAATGCAGATGGGTTCATCCATCTCTGACAATGTACTCGACTTCCGGTCACGCATAATGAAGAAGGATGTCAGACAGTGCAATAGCATGGGTGAGAACCCGCAGGAGAAACCTTGCGGCTTCCGCCCCATCTGTCAAGACCGACGCGATGAGGGGGATGCATCTGCAGGCTTCGAGGCTTGCAAAGGTCCTTTCAACTTCGCCGCTGAGCCTCCACGGCCTCGCCCTGTTAGAAACCAAGGAGAAGCTGCAGACCCTTTCGAAGACTTGATCTGGTACTTCGGCGCATGA
>Cbr_EIL2
ATGGGGGAGTGTGGGGAAGAGTATGGGTACGGGGCGAATCTGGATTTGGGTGACATTATGGGCGATGGGGAGGGATTGCACGATGAGGATGTTAGCGATGAAGATATTGACATCGATGAATTGGAGAGAAAGATGTGGCGTGATCGACTGAAGCTGCGGCAAATCAAGGAGCTGCAGAAAGCCAGGGAGCTCCAAGACAAGCCACGGCAGAAACAGTCGCAGGAGCAAGCACGGAGGAAAAAAATGTCCCGTGCACATGATGGAATCCTGAAGTACATGCTGAAAATGATGGAAGTCTGTAAAGCACAGGGATTTGTTTACGGGATCATCCCAGAGAAAGGAAAGCCAGTGGGTGGAAGCTCTGAAAACCTACGGGCGTGGTGGAAAGACAAAGTCAGGTTTGACCGCAATGGCCCGCTTGCGGCTGCAAAATATGCCGCTGAACATGCCCAGAAAAAGATCGAGGGGACAGAATCTTCAACGACCGCCTTGCACTCTTTACAGGAACTGCAAGATACTACTCTGGGATCACTACTGTCCGCGTTGATGCAGCATTGTGACCCGAAACAGAGACGCTTTCCTCTCGAGAAGGGTGTTCCGCCGCCTTGGTGGCCAACTGGCGACGAGGATTGGTGGCCGCAGATTGGCTTGCCCAAGGGCCAAGGTCCTCTTCCTTATAAGAAGCCACATGATCTTAAGAAAGCGTGGAAAGTTGGAGTTCTGATGGCAGTAATCAAGCACATGTCGCCGAACATATCCAAGATCAGGAAGCTGGTAAGGCAGTCAAAGTGCCTGCAAGATAAGATGACAGCACGAGAGAGTGCGACATGGCTTGGAGTCCTCCAGCAAGAGGAGGGGCTTTCGCGCTGCCTGATGAGCGGCGATGCCTCAAAGGGTGATATGATCGAGGCTGGCAGCGGTATGCCTGGCCAACCCAAACCAGCGTTGCCGGCACCGCCACCAACACTGAACACAGGGATTCTGGCAGTAACCGCGGTAAGGCCGCCGAATGCCAGAGATGGGACACTTGCTGCGGGGACGTCTGGAAATGACTATGATGTCGAGGGTTTCGGTCATATGCTGCCTCCCAGACAGATCACGATGGGAAGCGGCGATAAGGGCGACCTGGAGCAACAGGAGGGCGGCGCCTATGGCTCTGGTGATGGAAATCCAGGAGAAAGGGAGAATGCTGGGGCAATAATCCCCGCGGCCGCGGCGGAGGAGCCTCGTCCGGGAGAGAGTAACATCCCAAACAGTGGAAGTGGTGGTGAAGCTGGGGGTGGAGGAGGAGGTGGTGGTGGAGTTGGTAATGGGGGTGGCGCTGGAGCCGAAGGTGGAGGGGGCAGTAGCGGTAACTGCAACAGTTCTGGGAATGCGCTGCCTGAAGAAATAGTGAGACCGGGCAACACGGGAGGTGTGGGCATGAGTGAGATGCTAATGGCTGCCAGGGACAGTGATGATATTACTGAGCAAGGAGGGTCCTTGAAAAGGCGGCGAGGTCCTGGTGGAGAGCCGGTGCCTCCAGAGAGGCAGCTGTTTGCATGCCCCTACAAGCAATGTCCACATCATGAATGGACAAATGCGTATACAACACGCGAAATGTGGAAGATGCACGTTTCGTCTTGTCCGTACAAGCCACTTGATGGGGGCATTATTGCTGGTGCCCAAAGCGTGATGACCGACCCCATAAGTGTGCATTCCCAACCCCCCCCTATTAGTCAGATGGGCCCGATGAGCCATGCAGTGCAGCAGGGAGCTATGGGTGGTTCTGGGGGTGAGGGTATGTTCTCGAAGAGTCTGTCGGAGCTGGGTCCGCGCATGCAGAGGCAGCAACAGTCGATGGGTTTTAACCTTGACAGGGACATGCAGCTGGGACTGCAAGTTCCTACACCGGTGATCGGACATCCGGTGCCGATACCCAATGGTAACCGGAGTGGCAACCGAGAGATGAGTGGGTCGGCGAGCGCGCATCGGCCAACGGTAGCGCCAGCAACGGAGGTGGGACGGGCTCATCAACCTTCAGGAGGACCACCGACCCGTCACTTGCACGATATGTTTGCAGGCCTTTGTGGAGAGGGTGGGACTAGTGGCCATGGAGTAGTACAGTCCGGTAGTCATGGGGTGGGACCATCCGGTACCCATGGTGTCACACAGCCTGGGAACCATGGTGTGGTTCCATCTGGTCCTTTACAGCCTGGAAGTCACGGGCCTGTTTCATTAGATGTGGAAGGTGGGGTTGGTGTCCAAAACCAGCACCATCAGCACCAGAGGCATCCACAACATCACCACGGCGGCAGCAACAACAATAACAACAATAACAGTGGTAGCATGACCAATGACATGCGCTCCGGGATGGGTGGAGGTGGCGGGGGGGGAGGAGGAGGTGGACCAAGCATGGTTGGGATGAACTCCCCTCGGCAGACTCAAGGGCAAGGTCATGGCCAGGAGCAGGGACATGTGCAGGGTCGCATGGACGGGGATAGATCGGTAGGCCGAAAGGTGGGCATGGACCAATGGGGGGGCGGGAATCAGTATAACATGTGGATGAAGCGTGAGTCGTGGAAGATGAGACCTGGTGCTAGTTCCGGACCTGGAACCGGATCCGGCATGGACTTCATGCTTGAATCATCGTACCCCTTGGGTGAGCAACAAAGGCAATGGCTGGACCATCAGTAG
>Cbr_EIL3
ATGGGGGAGTGTGGGGAAGAGTATGGATACGGGGCGAATCTGGATCTGGGTGACATTATGGGTGATGGGGAGGGATTGCATGATGAAGATGTTAGTGATGAAGATATCGACATCGATGAATTGGAGAGAAAGATGTGGCGTGATCGACTGAAGCTGCGGCAAATCAAGGAACTGCAGAAAGCCAGGGAGCTCCAAGACAAGCCACGACAGAAACAGTCGCAGGAGCAAGCGCGGCGGAAAAAAATGTCTCGTGCACATGATGGAATCCTCAAGTACATGCTGAAAATGATGGAAGTCTGTAAAGCACAGGGATTTGTCTACGGAATCATCCCAGAGAAAGGAAAGCCAGTGGGTGGCAGCTCTGAAAACCTACGGGCGTGGTGGAAAGACAAAGTGCGGTTCGACCGCAATGGCCCACTTGCTGCTGCAAAGTATACAGCTGAGCATGCCCAGAAAAAGATCGAGGGCACAGAATCTTCAACGACCGCCTTGCACTCTTTACAGGAACTGCAAGATACTACTCTGGGATCACTACTGTCTGCGTTGATGCAGCATTGTGACCCAAAACAGAGACGTTTTCCTCTCGAGAAGGGTGTTGCACCCCCTTGGTGGCCAACTGGTGACGAGGATTGGTGGCCGCAGATCGGCTTGCCCAAGGGCCAAGGTCCTCTTCCTTATAAGAAGCCACATGATCTCAAGAAAGCATGGAAAGTTGGAGTTCTGATGGCAGTAATCAAGCACATGTCGCCAGACATATCCAAGATCAGGAAGCTGGTAAGGCAGTCAAAGTGTCTGCAAGATAAGATGACAGCACGAGAGAGTGCCACATGGCTTGGAGTCCTCCAGCAAGAGGAGGGGCTCGCACGCCGCCTGATGAGCGGCGATGCGTCGAAAGGCGATATGATTGAGGATGGCGACGGTCCGCCAGGCCAACCCAAACCAGCATTACCGGCACCGCCACCAACGCTGAACACGGGGATTCTGACAGTAACTGCGGTACGGGCGCCGAGTGCCAGAGACGGGACACTTGCTGCAGGGACCTCAGGAGGCGACTATGATGTCGAGGGGTTCGCTCATATGCTGCCTCCCAGACAGATCACGATGGGAAGTGGAGACAAGGGTGACCTGGAGCAGCAAGAGGGGGGCACTTATGGCTCTGGTGGTGGCAATATAGGAGAAAGGGAAAATGCTGGTGCAATAATCACCGCACCCTCGGCAGAGGAGCCTCATCAGGTTGACAGTAGCATGCCAAATAGTGGAAGTGGAAGTGGAAGTGGTGGTGAAGCTGGGGTTGGAGGAGGAGGTGGCGGTGGAGTTGGTAATGGGGGTGGCGCTGGAGCCGAAGGTGGAGGGGGCAGTAGCGGTAACGGCAACAGTTCTGGGAATGCGCCGCCGGAAGAAATAGTGAGACCGGGCAACACAGGAGGTGTGGGCATGAGTGAGATGCTAATGGCTGCCAGGGACAGCGAGGACGTCAATGAGCAAGGAGGGTCTGTGAAAAGGCGGCGAGGTCCCGGTGGAGAGCCGATGCCTCCAGAGCGGCAGGTGCTTGCATGCCCCTACAAGCAATGTCCACATCATGAATGGACAAATGCATATACAACAGGCGAAATGTGGAAGATGCACGTTTCGTCTTGTCCGTACAAGCCACTTGATGGGGGCATTATTGCTGGTGCGCAAAGCGTGATGACCGACCCCATAAGTGTGCATTCCCAACCGCCCCCTATTAGTCAGATGGGCCGGATGAGCCATGCAGTGCAGCAGGGAGCTATGGGTGGTTCTGGGGGTGAGGGTATGTTCTCGAAGAGTCTGTCGGAGCTGGGTCCGCGCATGCAGAGGCAGCAACAGTCGATGGGTTTTAACCTTGACAGGGACATGCAGCTGGGACTGCAAGTTCCTACACCGGTGATCGGACATCCGGTGCCGATACCCAATGGTAACCGAAGTGGCAACCGAGAGATGAGTGGGTCGGCGAGCGCGCATCGGCCAACGGTAGCGCCAGCAACGGAGGTGGGACGGGCTCATCAACCTTCAGGAGGGCCACCAACCCGTCACCTGCACGATATGTTTGCAGGCCTTTGTGGAGAGGGTGGGACTAGCAGCCATGGAGTAGTACAGTCCAGTAGTCATGGGATGGGACCGTCCGGTACCCATGGTGTCACACAGCCTGGGAACCACGGTGTAGTTCCATCTGGCTCTCTGCAGCCTGGAAGTCATGGGCCTGTTTCATTGGATGTGGAAGGTGGGGTTGGAGTCCAGAACCAGCACCATCAGCACCAGAGGCATCCACAACATCACCACGGCGGCAGCAACAACAATAACAACAACAACAGCGGTAGCATGAGCAATGACGTGCGCTCAGGGATGGGTGGAGGAGGAGGAGGGGGAGGGGGAGGTGGACCAAGCATGGTTGGGATGAACTCCCCTAGGCAGACCCAAGGGCAAGGTCATGGCCAGGATCAGGGACATGTGCAGGGTCGCATGGACGGGGATAGATCGGTAGGTCGGAAGGTTGGCATGGAGCAATGGGGAGGAGGGAATCAATACAACATGTGGATGAAGCGTGAATCGTGGAAGATGAGACCTGGTGCTAGTTCCGGACCAGGAACCGGATCCGGCATGGACTTCATGCTCGAATCATCGTACCCCTTGGGTGAGCAACAAAGGCAGTGGCTGGACCATCAGTAG
>Cbr_EIL4
ATGGGTGACGGGGGAGATGAATTCGCCTGCAGAGGAGGGAATGTGGACATGGGAGACATTATGGGTGAGGGGGACGGGGGGTTGCATGACGAAGATGTCAGTGACGAGGATATTGATATCGATGAGCTGGAAAGGAGGATGTGGCGTGACCGGCTGAAGCTGCGACGGATCAAAGAACTGCAAAAGGCAAAGGAATTGAGCGACAAACCGCGGCAAAAGCAGTCGCAGGAGCAAGCGCGGCGGAAGAAGATGTCGCGGGCGCATGACGGGATACTCAAGTACATGCTGAAGATGATGGAAGTGTGCAAAGCTCAAGGGTTCGTATACGGGATCATCCCGGAGAAGGGCAAGCCTGTGGGTGGAAGCTCAGATAACCTGCGGGCGTGGTGGAAAGACAAAGTTCGCTTTGACCGCAACGGGCCACTAGCTGCAGCCAAATATGCCGCTGAGCATTGCCTGAACAAAAGTGAGGGAGTCGAGTGCATTGCCCCTACACCACGCACACTCCAAGAGCTTCAGGACACTACTCTGGGCTCCCTTCTGTCTGCTCTTATGCAGCATTGCGACCCCAAGCAGCGCCGTTTTCCCCTTGAGAAGGGCATACCCCCTCCATGGTGGCCTACAGGTAATGAGGAATGGTGGCCATTGGTGGGTTTGCCTAAGGGCCAGGGAGCACCCCCTTACAAGAAGCCACATGATCTTAAGAAGGCATGGAAAGTCGGCGTTCTCACCGCAGTAATTAAGCACATGTCGCCAGATATCTCAAAGATACGGAAACTCGTGAGGCAGTCAAAATGTCTACAAGATAAGATGACTGCAAGGGAGAGTGCCACATGGCTTGCCATCCTGAATCAAGAGGAAGCTCTGGCTCGAGTAGCTCGAGGGGACGCTGAACATGCTGCCCTTGGCCACATGTCATGTGCTGCTGGGGCTCTATATGATGGTGCAGAAATGAAGGTTGGCGCTCTCATCTCCTTGGATCCAAGCAGATGCACAGAATCTGCGGTTGCCCTACAACCGTCGAGCGACTACGACGTTGAGGTGGCAGAGCCATTCGATCAAGCAACTACGTCGAGTCAGACATCTATTGGGAATGACGAGAGCAGTGATTACGAAGTTCACGACTGTGACGTGTATGGACCAGGGCGGGCAATAGGAGCAGGCAAGGGTAGTGGACTCATGACGAGGGTGATCGAGTCACCGAGCAGTGCAAAAAGCCAGAGTACTGGGAGCCGAAGCTCTCCGGATTCCCCCGAGGCTGGTGGTGCAGAGAATATCGTCAGGATTGCTGATGGCGATGGCGTTCCGACTCCCGGGAATGCGAAGAAACGGCGTGCAGACTCTGTTCCCGAGCACCGGATCTTCATGTGTCCTTACGAGAACTGCCCACGGCACGAATGGAGAAATGCTTTTGCAGCTCGTGAGTTACGCAACCTGCACCAGGAGAACTGTCCTTACAGGCCTGGTGGGCCGCTGTCTGCTTCGCCAAGCAATTTACCTGCATCGCTCACCCCATCCCAACTTCCCAGGGTCAGGCCTTCTGCTGTCGCCCCAGTCATTCACACTGTCCCTGCCATGGGTGGAACAAGTTTCTCTCAATCCATGGAAGGGCCTGGGGACTCCCATGTTCAAGGTCACCCTCATCCCACTGCTGGATTCATTCAAGGAAACATGCAAATTGGACTCCAGATTCCTGTCATAGGCCACCCACTTGGTATGCAAGCTTGCAATCCGAATTCGCCTCATGATCATGTGATGGGACAGGTGAGCGGCGGGAACCGCCTGGAAGGAGGGCCAGGCCATCTGCATGACTTGTTCGCTGGCTTGTATAGAGAAGGCCTCGCACAAGGCAGCCCTGGTGTTCCGCCGAACGTAGCAGCTCCCATGCATGGAGGTGCTAGCAGGGCAGCAGGGTCCCAGTCAGAGATGGAGCCCGGGATGGGGAGCATGAATACATCGCCAGGTCATGTACATGTTCATGACGATGGTTCCCAGCACCAGACACACGATGATGATACCATGGCCGCAAGGAGAATGGCAGTCGATGGAACAGCAGCCTCAGAGGGTGGGGAGGATGCACCCAGATCGTACACGCAAGGTTTCATACCGGTGACTGATGGAGCCACACCCGTTGTCAATCATATTCAGTGCGATTCGCTTGTGCCAAGACCCGGCAGGAACACAATGATGATGATGAATGGAAACAATCATCCCAATGGAATGAACGGTATGCACGGAAAGCATGCAGGCATGGTTATGGGATACGAGCATGGGCAGCGTGGTAGAATTCCGGCGGAGTTTGCGAATGCGCCCTCCGGGAGTGGACATGGTGGACACGGTCCTCCGCACCGTGGGGGTCATGGGGGCCACATTCCGCATGGCCCCCATGGTGGACATGCCTTTCAGCTGAGTATCAGACACGGCGAGAGTCCCTCCCTTACCCTAGGACCGCCCCCTGGGGACCCATTTGAGGACCTTATCTGGTATTTTGGGGCATGA
>Cca_EIL1
ATGAATGATGGTTGCAAAAAGCGATCAGGGTCGTCGAAGAAACTAGCTCCGACGAGTTCAACCGGCGTTTATGGCATGACCGGAATGCATTTAAAGAGGATGAAACCGGCGGAGAAAGTGGTGGCGGATGGTTCACGGGAACAACAGTCGCGGCGGAGGAAAATGTCCAGGGCTCATGACGCCATCCTCAAGTACGTTTTGAAGATCATGGAAGTTTGCAAAGCTCAAGGTTTCGTATACGGTATTATTCCCGAGAAAGGAAAGCCAATTACTGGTTCCTCAGAAAGCTTACGAAAATGGTGGAAAGAAGAAGCTTGTTTCGACCAAAATGGTCCATTGGCCGTGTCGGAATACCATTCGACAATGGCCGCCGTCGAACAATGCGACGATGTATTCAAGAATTCAATTGAAGGAGAAGAAACCCTTTTGAAGAAGCTCTCACCGAACCAAAAGATCGAACCGGAACTGGATCATTTCAAGAATTCAATGGAAGAAAGGCGTAAGAACACAGATCGGTGCTTGTATCATGCCAATGATGATGGTCATGGAGCGATTTCGTGGATGAATATGATCGAAACTACTGAAAAAGAGCATTCAAAAGAGAAGGAATCGGGAATTGCGAATCGATCAAGGAACGTCTATCTGGGATTTAGGATATGA
>Cca_EIL2
ATGGATGATCTTGTGATGGATACGAATGGATTGGGGGATGGTTCAGATATTGAAGGTGATGATATAAGGTGTGAAAATATAGCAGAGAAAGATGTAAGCGATGAAGAGATCGATGCCGAAGATTTGGAGAGGAGGATGTGGAAGGATCGAATTAAGCTTAAGAGGATCAAAGAAAAACAGAAGATTTTAGCACAACAAACTGCAGGAAAGCAGAAGGCAAAGCAGACTAGCGATCAGGCTCGTAGGAAGAAGATGTCAAGGGCTCAAGATGGGATTTTGAAATATATGTTGAAGCTTATGGAAGTCTGCAAAGCTCGTGGTTTCGTTTATGGGATCATTCCCGAAAAGGGTAAACCCGTAAGTGGTTCATCAGATAATTTACGAGCTTGGTGGAAAGAAAAGGTTAAGTTTGACAAAAATGGGCCTGCAGCGATCGCCAAGTATGACAGTGGTTGTCTTGAGAAAAATCGACCTTCAAATAGCTATGATAGTGATTATGATGTTTACGGATTTGAGGATGGTGGTGCCGCCTCAGTCTCATCGAAAGATGACAGAAGACAACCACGAAAGGATGCCGAACAATCTGGCCATTCTCGTGATCCACCACCACCGGTCCCGGATAAAGAACAACCACAACCACGGGCAGAGAAAAAGAGAAAACGGGAGAAGTCAAAGCCTTCTCAAGAGCAATTAGTAGATGGGCTGCCTGATATAAACCAAGCGGATGTGTCATTAGTCGATTACCCCATGCAAGAAAACATACCGGAAGACCATCCATTAACCGCCGTGAGGCCACTAGCGGCCACCAATGGCACCGAAGTTCAGATTCCACCGAACATGTTACTGTATCCACCAGTTCAAGAATCTGAATATAGACCTCAAGGTTTAGGCATAACCAATGGACATGAAGTGGCTGGGGTGCACCATGGACCTCAAAGCTCAGAATTGCATCCTCTAGTTCCTTACAGCCTCTATATGCCACCAATCGAAGAACAACAGCCTGTTCACGAGTTTCAAATCAGACCAGAATATTCTGGAGTCCACGCCCCTGAGTCACAACCGCATAGAGATGAGAACTCGAATGCAATCCCAGGTGGATTTCATAACGATCATGAACAACCAGTCGACAACCAGTTTGAATCATCAATCAATAGCCTGTCACTAGATTATCCAGGGTTCAATAGTCCTTTCAACCTTGGACTCGATGCAACGACTTCACTGGATCCAGATTTGGATTTTCTGCTTGACGATGACCTCATA
>Cca_EIL3
ATGGATTTCTATGTAGATTTTGATAATCTTAGGACTCTTGAAGCCGAACAGCAAGCACCTAACTGCAAAGGAGTTGACATTGAAGAGGAAACAAGGAGAACTTGGATGGATAAAATGCCTTTGACGTCTGTTAAAGAGCAAAATGAAGGAAACAATCGWGATATCGTCCTAAAACAATTGTCGAAGATGATGGAAGTTTGTAAGGCTCAGGGATTTGTTTATGGAATTATCACCGAGAACGGAAAGCCAGTGAGCGGTGCCTCTGAGAATCTGCGTGCATGGTGGAAAGAAGGAGTACGGTTTGATGAAAATGCCATTGCCGTGATCAACAACCACCAGGCAGAAAACTCAAATGATGATGGCATTCAAGGTGAGCAGACTATTGTTGGAAACCAGAACCATGCGGATGGGGGGCTCGTTTATTCTTTGAACTCAAGTATTTTGGTGCCAAAAATAAAGCAACCATTTGATGGGCTTGAGGGGCAAAAACTGAAGCAACAAGCAGTTATTATTCAAGAACAGACCTATCCAAGTAACTATTCTCCGTCGTTTGATAATGACTTTTGTGTAGGGTTTCAAGATGGACAATCAAGAATTAGTCACCAGATGAATTATGACCCTTATCATGAGATGATCAATGAGCCTTTTCAACATCTCTCTGATCCTTCTGAAGGGAACCCTGGTGGGAGTACCTTATACATGGGAAAAACGAATATCGAGAAAGAACCCATCTATACAATGCCTCATCAACCAAATATTGCTACATCGGGGACCCAACCATGA
>Cca_EIL4
ATGGGGATCTTTGAAGAAATGGGTTTCTATGGAAATCTTGATTTCCTTTCGGCCTCTCAATGTGAGGGGGAGCGGCCACATGAAACCGAACAAGAGGCACCTGGGGAGGAAGATTATAGTGATGAAGAAATGGATGTTGATGAGTTAGAAAGGAGGATGTGGAGAGACCGAATGCTTTTAAGGCGTCTTAAAGATCAAAACAAAGGAAAAGAGGTCGATAATGCAAAACAACGCCAGTCTCAAGAACAAGCAAGGCGAAAGAAAATGTCTCGGGCTCAAGATGGTATCCTGAAATACATGCTTAAGATGATGGAAGTTTGTAAAGCTCAAGGGTTTGTTTACGGAATTATTCCGGAGAATGGGAAACCCGTTAGCGGAGCGTCTGATAATCTTCGTGCATGGTGGAAGGAAAAAGTTCGCGATTATGATGTGGACGGTGTGGAAGATGATCAAACCGTTGAATTAGAAGAGTGCAAGCCGCAACCTCGTGATGTGAATAATCTTTACAGTATGGGGCTCATGGGTCCAGCTGATAGGCTCATGGTCCCTCAACTGGCTCAAGTCAAGGGTGAGCTCATTGACGTCCCGAGCCCGGATAATTTCGTTCAGAAACGGAAGCAACCATCTGATGAACAGCAGCCTGCTATGATGGAACAGAAGATATTCACATGTGAATTTCCTCAATGCCCTTACAGTGACATCCGTGTTGGATTTCAAGACAGATTTTCAAGAAACAATCACCAGATGAGTTGTCCTTATCGCTCTACACCTAATCCGAATCATAATCCTTCTCGTGGCGGAACGCTAAACTTCCAAATGAACAACCACATCCAGAAAGAACCTGTTTTCACTATCCCTGCCTTTGCTCAGCCCAAGATCACCACGGCTCCGCCTGTCAACCAAGACAGTGCACCCTCCTACGGTGGTTTGAATTCACAACTTGGACTTCCTGGAGATGGTCAAAGAGCGATATCTGACCTCATGTCATTCTACGATACTAAACATCAACAGACCAACAGAAGTCTCAACTCCGGGAATCTTGATGTCATCGGTGACCACCAGAACCAGAAGCAAAAGTTTCCCATCCAACTCGATGACTTTTTTGGACACGGTGTCGAAACCAACATTCCTTCCAATCAATCTACATTCTTGCCACCAGGATTCCAGTTTGACAACAAAACACCATACAATTCTGGTTTTGATGCAAACAACCTGAATACGAACGAAAATAACCTGGATTTCAGATTTGTTTCACAGTCGCCGTTCACTCTAGGAGGAGTCGACTTTTCTGGGGATCCAAATCCAAACGCGGATATAAACATGTGGTATCTTTGA
>Cca_EIL5
ATGGATTTCTATGTAGATTTTGATAATCTTAGGACTCTTGAAGCCGAACAGCAAGCACCTAACTGCAAAGGAGTTGACATTGAAGAGGAAACAAGGAGAACTTGGATGGATAAAATGCCTTTGACGTCTGTTAAAGAGCAAAATGAAGGAAACAATCGWGTAGAAGCCGCAACACCATGTCAAACCGTAGCGAAAGCAAGACAAAAGAAGATGTCCCGTTTACAGGATATCGTCCTAAAACAATTGTCGAAGATGATGGAAGTTTGTAAGGCTCAGGGATTTGTTTATGGAATTATCACCGAGAACGGAAAGCCAGTGAGCGGTGCCTCTGAGAATCTGCGTGCATGGTGGAAAGAAGGAGTACGGTTTGATGAAAATGCCATTGCCGTGATCAACAACCACCAGGCAGAAAACTCAAATCCAAGGGAGGATGAGCGACGAGGGATGAGGACCGACCGAGTGGTAGCAGGGAGTGTCGGGACCGCGGGGGATGAAAGGAGAGCAACGATGAGGGACGGTGAGGAGCGTCGCGAGTCGGGAAAGACGGGGGAGCGATGA
>Cca_EIL6
ATGGCGATGTTTGAAGAAATGGGGTTCAGTGGAAGCTTTGATTTCTTATCGGGCCCTCCGTTCGAGACCGCCACCGCCACCGAAGCGGCGGCAATGGAGGAGGATTACAGTGAAGACGATGAAATGGAGATCAAGGAGCTTGAGAAGAGAATGTGGCGTGACAAAATGCTCTTACGACGGCTTAAAGACGAAAACAAATGTAAACAAGGAGTTGATCCCGCAAAAAAACGACAATCAGAAGAACACGCGAGGCGGAAAAAGATGTCTCGAGCCCAAGACGGGATCTTGAAATACATGCTTAAAATGATGGAAGTTTGTAATGCTCAAGGGTTCGTTTACGGGATTATTCCCGAAAACGGAAAGCCCGTTGGTGGAGCTTCAGATAATCTCCGGGGGTGGTGGAAAGAAAAGGTGCGTTTTGACCGCAACGGTCCCGCAGCGATTGCGAAACACCAGGCAACCCACGTGGGCGTGGTGGATGAGGTGAGTCTTGAATTGGAGGACTGCAAGCCAGCACCGCCTACGTTCGTTCTGCCGCTCGCCGGAGTTAAAGGGGAGGCTGTTGATTCGTTTAACTCCGATAATTTTAAAAGAAAGCAACCATCCAACGACATCGATGACCACCACCAGGCGCCAGATGTGTATGCCTGTGAGTATCCTCAGTGCCCATATAACGACGTTCGTGTGGGGTTTCACGACAGATCCGCAAGAAACAACCACCAGCTGAATTGTGCTTACCGCCCAATCGTTGGTGGAACCCTAAACTTCCAAACGAACAATCTTGAGAAACTATCCGTTTTCAACATCCCTTCATTTGGTCAGACTAAGCTCACCGCAGCTTCTCTGCCTGTGAACCACGTTGCACCACCACCATCATACGGTGGTGGTGGTGGCGGTGGCGGCGGCGGCGGTGGTGGCGGCGGTGGCGGTGGCGGTGGCAGCATTTCAGAACTTGGACTTCCGGAAGATGGTCAGAGAATGATTTCTGATCTCATGTCATTCTACGATACGAATCTTCAACAAACCAACAAAAGCTTCAACCCCGGGAATCTTGATCAGATCCAGATTGACAATGGTTTCTTTGGACCAAATGTCGAAACTTCAACAGGGTTCGAGTTTGGCAACTGCAGAACACCATACGAATCTGCTTTTGATTCTGGCTGCAACCCGAATGTGAATGACAATAATGCCCTCGACTTCAGATTCGGTGCACAATCGACATTCTCTCAAGATGTGTCGATGTGGTACCTTTGA
>Egu_EIL1
ATGTCTCGAGCCCAGGATAAGGTCTTGGACTACATGCTCATGCTCATGGACATGGGCGGTGCCCGGGGCTTCGTGTATGGCATCATCCCCGAGAAGGGAAAGCCCGTGAGCGGCGCATCCGATAATCTGAGGGGCTGGTGGAAGGAGAAGGTGCGATTCGATCATAATGGCCCTACTGCCGTGGAGAGATTCCAGCTCGAGAACAGCATTCCATTATCTGCGATGAATGCCTCGGTCTCAAGTCCGCAGCAGCTGATGGGGTTCCAGGATTCAACACTGGGCTCCATGCTGTCTGCATTGATGCAGCAATGCCAGCCTCCTCAGAGGAGGTTCCCATTGGACCGGCGCGTTCCGCCGCCCTGGTGGCCGACCATGGAGGAGGGCTGGTGGCAGGATCTAGGATTGTCTGCTGATCAAGGGCCATTGCCGTATAGGAAGCCGCATGATCTCAAAAAAGCCTGGAAGGCCGGTGTCCTTATTGCAGTTATCAGAAACATCTCCCCGAATTTTGATCAGGTTCAGAAGACAGTGCAGAGGTCTAGATGTCTCCGAGGCAAAATGTCCGCAAAGGAGAGAACAATTTGGTATTCTGTGCTTCATCAAGAGATGCAGTTGTACATGGAGCACCACCCTGATGCTCCTCAGGGGTTTCTGAGCCTGAGTAGGGCTGCCTCTTCTAGCAGCAGTGATGATAAATATGATGTTGAGATTGAGGTTGATTCTAATGATATAGTAGATTGCAAACTTGCTGAGAGGGTCGATGCCGAGGAGGGCCGAAGAGGTTTGCCTCTGGATAACAACAATGAGCAGCAGCAGAAACAAAGTAAGAGAAGTTCTGCATGGGATAATCCTCTTCAGCCAGCTTTGTTTGCAGATCAGACCCTGGCTGTGGATCAGAATTCTCTCCAGGAGGAACCGACGGAAGGCCCCGATCCCGTACCACAGCCGGTTGCGAGTCTGAATACCTCAATGCAGACACCAAATGTTGGTACAAATTGTTTTCTACTGGTGCATGCTGGTGTGGAACAAAGGTGTGGAACAAATGTTGGTACGAATTGTCTTCTGCCAATGCCTTGTCATCCGCAAACAGGTTTGAATCCAAGTGACCTCATGCAGGTGCCAAATGTTGGTGCAAAGGGTCTTCTGCGGGTGCCTGGGGTGGAACCAAATTGTTTTCGGCAACCAGCTTTGAATCAAAATGCCCCCCTGCCTACACCAAATGCCGGTCCAAATAGTCTTCTATCGATGCCTTGTGTGGGACAAAATTGTCTTCAGCAACCGACTCATCTGATTCCATACCCTCTTCTGCAGCAAACTACAATCGATCCGAAGCTTCCTTATGGAAACTATGCTGGCCGGGGCATCGGAATGGCAAGAAGAATGTTTGAAGAAACCAGCAGAGGAGTGCAGCCTCCTCAGAACTTTCATGTTCGGACTAATACTTCGGAACCAGCATTCGATAACCCGCCCAGTGGTTTTGATAGTGACTTGATATATGATTCTTCTTTCAATTATACCGATACGGGAGGCTCACTGATAAATAAACATGATTCTTCTTGGTTCGTTCGAAATAATTAG
>Egu_EIL2
ATGGATCACCTTGCAGCGCTGGCACAGGAGTTGAATGATGGTTCAGATTTCGAAGTTGATGATGTAAGATGTGAAAACCTTACAGAGAATGATGTTAGTGATGAAGAAATTGAACCAGATGACTTGGCAAAACGGATGTGGAAGGACAGAGTCAAGCTTAAGAGAATCAAGGAGCGGCAAAAGCTTGCTGCCCAACAGGCTTCTGAAAAGCCAAAGCCCAAGCAGCCTTCCGAGCAGGCTCGTAGGAAAAAGATGTCCAGAGCACAAGATGGGATACTTAAGTACATGTTGAAGTTAATGGAGGTGTGTAATGCTCGTGGATTTGTCTATGGCATAATACCTGAAAAGGGAAAGCCTGTAAGTGGTGCTTCAGATAACATACGGGCTTGGTGGAAGGAGAAGGTGAAGTTTGATAAGAATGGACCTGCTGCTATAGCAAAGTATGAGGCAGAGAATTTTGCAGCCCAGAGTGCACAGAATAAAGGAGGCAAAAATCATCACAGGCTTATGGATCTTCAAGATGCTACCTTGGCATCACTTCTGTCATCATTGATTCAACATTGCAACCCACCACAGCGTAAATATCCATTAGAGAAGGGTGTTCCACCCCCTTGGTGGCCTTCAGGAAATGAGGACTGGTGGGTTGATTTGGGATTACCAAAGGGTCAAGCCCCCTCTTATAAGAAACCGCATGATCTGAAGAAGGTGTGGAAGGTTGGAATACTAACTGGTGTGATTAAACACATGTCTCCAAACATTGGAAAAATCAAAAACCAAGTCCGGAAATCAAAGTGCTTGCAGGATAAGATGAGTGCTAAAGAGAGCTCTATTTGGTTAGGAGTGTTAAATAGAGAGGAAATGATTGTTCATCAGCTCAGCAGTGACAATGGAATGTCTGATGTAACTCACCATAGTGGTTCTGGGGAGAGAAGGGAGGATTCCAATAGCAGTAGTAACGAATATGATGTTGATGATTTTGAAGATGCCTGTGGTTCTGTATCATCTAAGGATGATGGGAGACATCCGCAGGTGAATCCTCAAACTTGTGGAGATAATACCACATTGGCGGAAAGGGAAAATTGCCCAGTTGAAAATGCCAACCAACCTGTTCAAGGTAAGGAGCAAGTAGGTAAACAACCAAGGCCAAAAAGACCTCGAGTAAGTTCAACAATTGTTGATCAGCAAGCAACAATGGCTCAGAATGAGCACCGACCGGAGGAATCAAGAAATGCTATTCCAGATATGAATTGCACAGACTTGCCTATTACCGGTTATCATATGCCAAATGTTAACCAGGGAGAATGCAGAAATCCAACTTCAAAACAGTATGACAATCCTAGAAACCAGTACCTTCTCCCGGAAATTAGAATTAACAATTTAAGAGTCGTCCCTTCTTCTAATGTTACTGAACAAAGCATGCATGTTGATGACCAGCCCTTACTATATCCAGGTGTAGGGCATAGTGAGTTACAATCTGGGAACAATTTTGGGTCAGGAACCAATTTCCAATTTTTCTCCTCATCAATGGAATATGTGCTTCCTCAGGACAAACAGCAGTTCACTGATCATGAAATAAGACCCAAGGGTACTGTTCCTATTAACAATAACATCGATGGCATGGAACCAAACAGAAATTCAGATGCAGCTGCTGGAGGAATGCATACATTTGTAGATGAACCCTTCTACAGTGAGCCTGATAAGTTTGTTGACAATTCTTTTGATGGACTGCCACCGGATTACATTGGGATTAACAGTCCAATTTTTGACATTGATGACCTGCTGCGAGATGATGATTTAATGGAGTACTTGGGAACATAA
>Egu_EIL3
ATGGATCAGCTTGCAATGCTTGCGCAGGAGTTGAATGATGGTTCAGATTTCGAAGTTGATGGTGTCAGATGTGAAAACCTTACGGAGAACGATGTTAGTGATGAAGAAATTGAGCCAGATGACTTGGCAAGACGGATGTGGAAGGATAGAGTTAAGCTCAAGAGAATCAAGGAGCGGCAAAAGCTTGCTGCCCAACAGGCTGCTGCTGAAAAGTCCAAGCCCAAGCAGGTCTCTGACCAGGCTCGTAGGAAAAAGATGTCCAGAGCGCAAGATGGGATACTTAAATATATGTTGAAGTTGATGGAGGTGTGTAATGCTCGTGGATTTGTCTATGGGATAATCCCCGAAAAGGGAAAGCCTGTAAGTGGTGCTTCAGATAACATACGGGCTTGGTGGAAGGAGAAGGTGAAGTTTGATAAGAATGGACCTGCAGCTATTGCAAAGTATGAGGCAGAGAATTTTGCAGCCAAGGGTGCACAGAATAATGGAAGCAAAATTCAGCATAGCCTTATGGATCTTCAAGATGCTACTTTGGGATCACTTTTGTCATCATTGATGCAACATTGCAACCCACCACAGCGTAAGTACCCGTTAGAGAAGGGTGTTCCACCTCCTTGGTGGCCTTCAGGAAATGAAGACTGGTGGGTAGATTTGGGATTGCCTAAGGGTCAAGTTCCCCCCTATAAGAAACCGCATGATCTGAAGAAGGTGTGGAAGGTTGGAGTACTAACTGGTGTGATCAAACACATGTCTCCAAATATTGAGAAAATCAAAACTCATGTCCGGAAATCAAAGTGCTTGCAGGATAAGATGAGTGCCAGAGAGAGCTCTATTTGGTTAGGAGTGTTAAATAGAGAGGAAATGGTTGTTCATCAGCTCAGCAGTGACAATGGGATATCTGATGTATCTCAACATAGTGGTTGTGAGGAGAGAAGGGAAGATACAAATAGTGGTAGTAATGAATATGATGTTGATGGTTCTGAAGATGCTCGTGGTTCTGTATCATCTAAAGATGATGGGAGAAATCTACCATTAAGTGCTCAAACTTGTGGAGAAAATACCACTTCAATAGTACGAGGAAACTGTCTGGTTCCAACCAACCAACTTGTTCAAGGAAAGGAGCAAGTACGTGAACAGCCAAAGAGAAAAAGACGTCGAGTAAGTTTAGCAATTGCTGATCCCCGATCAACAGGCGTTCAGAATGAACACCTACCAGATGAATCAAGAAATGCTATCCTAGACTTGCCTATTAGTGGTCATCATATGCCAAATATCAACCAAGAGGATGGCACAAATCCTGCAGCAGAATGTCATGAAGATTCTAGAAACCAGTACCTTCTTCCTGAACCTGGAATTAACAACTTGGCAGTCATCCCTTCTGCTAATGTCGCAGCACAAAGCATGTATGTTGATGGCCAGCCCTTACTGTATTCAGGTGTAGGGCATACTGAGTTACAATCTGGGACAATTGTGGGGTCAGGAATCAATTTTCAGTTTTTCTCACCAATGGAATATGGGCTAACTCAGGACAAACAGCAGTTCCCTGTTTCTGATGCTACTGATAATCAAGTTAAACCTGAGGGTATTGGATTTCCTATTAATAATAATGTCTATGGGCATACACTAGCACCAAGTAGAAATTCAAATGAAGCTGCAGGAGCCATGCCTACTTATGTAGACGAACCCTTCTACAGTGAGCCTGATAAATTTATTGGCAGTTCTTTTGATGGGCTGCCATCAGATTATATTGGGATTAACAGTCCAATTCTTGACATTGATGAGCTGTTGCGAGATGATGATATAATGGAGTATTTGGGAACATAA
>Egu_EIL4
ATGGTTTCTTGGCAACCTCCTCCCATTGGAGTTATCTTGATTAACTTTGATGCCCGAGTTGATGATTCAAAGGTGACTGTTGGCTTTGTCATCAGGGATTCATCTAGTTCTCTCCTTAGAGCGGGTGGCAGATTATTATCCCATTCTACAATATCTTATGCTGAATTAACTGCAGCATGGCTTGGAGTCTATGTTGCCCGTTCAGAAATTCAGGGCCAGACTATACACTTGCAAGGTGATTCAATCACCGTAGTTAATTGGGTGAAGGCTGTGAATGGAAGCATCTCATTTCCAACTCTTCCAAACTCTGTGGATCACTTGATTTCTTTGCCTGTTTGTCTCTCTGAGTCTGAGATGATGCAAGGGCAACCATCAGAAAATGCTGGGTACTCTGGAAGTCTTAGGCCAACCACCAAGTATCCATCGGTCACTCGGACTATAGCTTGTGGCCCAGTCACCTCTACCAACCAAGCTAGGTCCTCTAAAAGTGCGAGAGTTCCCATGGAGAAACCACCAAACTATCTCACTGATGTTTTTGATGATATAGATACAGATGATGAAGATATTAGCGATCATGATGATGATGTTAGTATAGAAGAGCTGGAGACACGTATACTTCACACCAGCATGTTGATAGAACGACGGCGGAGGAAGCTCCAGCAACAACCACATGGAAAGGAGGAGAAACATTCGACAGAGCAAGCTCGGAGGAAAAAGATGTCGCGAGCTCATGATAAGGTCTTGGAGTACATGCTAACACTAATGGATTTAGGTGGTGCTCGGGGTTTTGTGTATGGTATTATCCCAGAGAAAGGAAAGCCTGTAACCGGCGCCTCCGATAATCTGAGAGGTTGGTGGAAGGAGAAGGTGCGATTTGATCACAATGGCCCAGTGGCGGCCGAAAGATATCGGCTTGAGCATAACATTCCATCGCATGGGACGTATACCTCAGTCTCAATTCCACAGCTACTGATGGGTTTCCAGGATTCAACTCTCGGGTCCCTACTGTCTTCCTTGATGCAGCAGTGTGAGCCTCCTCAGAGGAGGTTCCCATTGGACCGGCAAGTTCCGCCGCCATGGTGGCCAACCATGGAGGAGGACTGGTGGCCCCAGCTAGGGTTGTCCAGGGGCCAGGGGCCCGTGCCTTACAGGAAGCCGCATGACCTCAAAAAAGCCTGGAAGGTCAGTGTCCTCATTGCAGTCATCAAGAACATCTCCCCGGATTTCGATCACATCCAGAGGACTCTGCACAAGTCGAGGTGTCTCCAAGACAAAATGTCTGCAAAGGAGAGAACACTTTGGTCTTCAGTGCTTCATCAGGAGATAAAGTTGTACATGGAGCTCCACCCTGATGCTCCTCAACTGACCCTCCACAAGGAGGCTGTGACTTCTAGCAGCAGCTCTACTAAATATGATGTTGATATTGAGGATGATGCATTTTATGCTGGTGTTACAGATGGTGGACTTGTTGATACTGATGATGATAGGAAGGAGGGGCTAATGGCTTTGCCTCCGAATAATAACAAGCTGCAGCAGGGTTCTCAGGAGAGTGTGGCTGATGAGTTGCAGCAGATACCGAGCAAGAATGGTTCTGTATGGGAAAATCCTCTTCAGTCAGTTCTCATGGATCAGAAAACTGGTGTGGATCAGAATTCTCTCCAGCAGCCACCGGTCGAAGATTCTGGTCCTGCACAGCAACGGCCAACTGTGTATCTGAATGCTGTTCTGCAGACACCGAGTGTTGGTCTAAACCGTCTTTTGGCAATGCCTGGTTTGGTTGTGGAACAAAGTTGTCTTCAGCAATCCGTTTTGAATCCAAATACCATTCTACAGACACCACATGTTGGTACAAATTATCTGCTGCCAAAGTCTAGGATGGAACAAAATTGTCTTCAGCAACCAGCTACTACGAATCTGTACCCTCTTCTGCAGAAACCTGCAATTGATACAAATTCTTCTTATGACCATGCTGGGCAAGGCATAGAAGCAGTGCGGCCGCCTCAGTGTTTTCCTGCTCAAACTATTGCTTCTGAATCAGTATTCAAGAACCAGCCCAGTGGTTTTGGTGGTGACTTCATATATGATTCTCCTTTCAATTTTACCAACCAGGGGGGCTCGCTGATAAGAAAGGATGATTCTTCCTGGTTCTTTGGAAATAGTTGGAGGTCTTAA
>Egu_EIL5
ATGATGGGTGGGCTGTTAATGGACAGTATGATCTTCTCTGGTAGCCAGAATAACTATGTGCCGTCTGTTAATGAGAAGAATATCAGTTTTGGTGCCCTCCTTAATCAGCCTGTTGTTGGTGATGCCATTTTAGGCGAGGGAGATCTAGTGGACCCTCCCTCTGAAAACTTTGCTGAGGCTGGAGAAGAGGAGAGTGACGATGACATTGACATAGAGGAACTGGAGCGGCGTATGTGGAGGGATCGGATGCGGCTTAAGCGTTTGAAAGAACAGCAACAGAACAAGAACAAGGAACAAGGGGCTGACTCGGCTAAGCAGCGCCAGTCCCAGGAGCAGGCTCGGCGGAAGAAGATGTCTCGTGCCCAGGATGGGATCCTGAAGTACATGCTGAAAATGATGGAGGTCTGCAAGGCCCAAGGCTTTGTCTATGGGATCATTCCAGAGAAAGGCAAGCCTGTGAGCGGTGCATCCGATAACTTAAGAGGCTGGTGGAAGGAAAAGGTCCGGTTTGATCGCAACGGGCCTGCTGCAATCGCCAAGTACCAGGCCGAAAACTCCATTCCGGGTGCTAATAATGAATTGAACCCTGGGACTGCAAGCCCTCATTCATTGCAGGAGCTTCAGGATACAACACTGGGCTCTCTCCTTTCAGCACTCATGCAGCACTGCGATCCACCGCAGCGAAGGTTCCCCCTGGAGAAAGGAGTCGCACCGCCATGGTGGCCGACTGGGAAAGAGGAGTGGTGGCCTGAGTTGGGCATCCCTAAAGATCAAGGTCCACCACCATACAAGAAACCCCATGATCTTAAGAAAGCATGGAAAGTTAGTGTTCTGACTGCTGTCATCAAGCACATGTCGCCCGATATCGAAAAGATTCGCAGGCTGGTGAGACAGTCCAAGTGCCTTCAAGACAAGATGACTGCCAAAGAGAGTGCCACGTGGCTGGCAGTTGTCAAACAGGAGGAGGAGTTATACATAAAGCTCCACCCAGATGCGCGTCCCCCTCCATCATCAGGAAGCGGTGTCACAGGGGCCATCTCCTTTAACAGCAGCTCCAGCGAGTATGATGTTGAAGGTGTTGATGATGGCAAGGGCGAGGAGGTGGGGAACCAGAAGGTTGCTGTTGATGGTAATGCTTTCAACCTGATTACTGCTGCAGGGAATGAGAACTTTGTGGTATCCGGACCATTGAAAGAAGAGACCGATGTAGAATTCATCCAGAAGAGAGCTGCTGTTGAGCCTGAAATGATGCCGAACCAGCGTGTTTTTACCTGCGATAACATGCAGTGCATGCATAATGATGTCCGTTTCGGATTTACAGACAGGAATTCGAGAAACACTCACCAGTACCTCTGCAAAAATCAGCAGAGTCTTTCTCAAGGTATCTCAGCAACCACTGGTGGCATGCAGATGAACGAGAACAAACCCCCAGTTTTCTTTGTGCCCTTAAATGCCCAGCCAAATCCCACTGGTCTTGGATCAAGTGTCAATCCTATCAACATCTCCGATCTGGGTATTCCTGCTGATGGGCAAAAAACGATCAATGAACTGATGAGCTTCTATGAGAACACCATCAATCCTAACAAGAACCAGGGAGGCATGACTATGTTGGATGGGCAGAATTCTCTTCAGCAGAAGCTTCAAATGGAGGATAACTTCTTTGGACAGGGGACTGGAATGGGTGGCAATGTTTTTGAAGAGGTTGGCAACTTAATGCAGCAGCAGCAGTTCTATGGCCGCGAAGACATGATGCCGGTTGAACAGCAACTTGGGAACCAGCCTGCTGATATGGGCGCTGACATCAATTTCGGCTCTGGTTTCAACATGTCAACCATGGGCTACACTGATCCATTGCAGAAAGGGATGGGAGAGTTGGTGCAGAAGCCCGAGTATCCGAGCTGGTTTTTCTGA
>Egu_EIL6
ATGATGGCTGGGCTATTAATGGACAGCATGATCTTCTCTGGTAGCCAAAACAACTATGTGCCACTCATGCCCTGTGCTCCGGAGAAGAACCTCAGTTACGGCACCCTCCTTAATCAGCCTGTTGTTGGTGATGCCATTTTAGGCGAGGGAGATCTAGTGGATCCTCCCCCTGAAAACTTTGCTGAGGCTGGAGATGAAGAGAGTGATGATGATGTTGACATAGAAGAACTTGAGCGGCGTATGTGGAGGGACCGGATGCGGCTTAAACGTTTGAAAGAGCAGCAACAAAACAAGAACAAGGAGCAAGGGGGCGACTTGTCCAAGCAGCGGCAGTCCCAGGAGCAGGCACGACGCAAAAAGATGTCACGTGCCCAGGATGGGATCCTGAAGTACATGCTGAAAATGATGGAGGTCTGCAAGGCCCAAGGCTTTGTCTATGGGATCATTCCTGAGAAAGGCAAGCCTGTGAGCGGGGCATCGGACAACCTGAGGGGCTGGTGGAAGGAGAAAGTCCGGTTCGACCGGAATGGTCCTGCTGCTATTGCCAAATACCAGGCTGAAAATTCCATCCCTGGTGCTTGTAATGAATTGAACGCTGGGACTGCAAGCCCTCATTCATTGCAGGAGCTTCAGGATACAACACTGGGCTCTCTCCTATCGGCGCTCATGCAGCACTGTGATCCACCGCAGCGAAGGTTCCCCTTGGAGAAAGGAGTTGCACCACCATGGTGGCCTACTGGGAAAGAGGAGTGGTGGCCTGATTTGGGCATCCCCAAAGATCAAGGGCCGCCACCCTACAAGAAACCACATGATCTTAAGAAAGCATGGAAAGTTAGTGTTCTGACTGCTGTCATCAAGCACATGTCGCCCGACATTGAGAAGATACGCAGGCTGGTGAGGCAGTCTAAGTGCCTTCAAGACAAGATGACTGCGAAAGAGAGTGCAACATGGCTGGCTGTGGTTAAACAGGAGGAGGAGATGTACATGCAGCTCCACCCAGATGCTTGCCCTCACCCGTTCTCGGGAAGTGGTGTCACAGGGGCCATCTCCTTTAACAGCAGCTCCAGTGAATATGATGTTGAAGGTGTTGATGATGGCAAGAGCGAGGATGTTGCAAGCCAGAACATTGGTGTTGATGGGAATGCTTTCAACCTGATTGCTGCTGCAGGCAATGAGAAGTTTGTGGTTTCCGCTCCACTTAAGGAAGAGACTAACATGGAATTCATCCAGAAGAGGACTGTTGCAGAGCCTGAATTGATGCTTGACCAGCGTGTTTTTACCTGTGATAACATGCAGTGTGTACATAATGATGTCCGCTTTGGGTTCATGGACAGGAATTCGAGAAACGGTCACCAGTACCTCTGCAAAAATCAGAAGAGTCTTCCTCAGGGTATCTCAGCAACTGCATCTGGCCTGCGGATGAATGAGAACAAACCCCCAGTTTTCTCTATGCCCTTGAACACCCAGCCAAATCCAGCCGGTCTTGGATCGAGCGTCAATCCTATCAATATCTCTGATCTGGGTATTCCTACTGATGGGCAAAAATCGATCAGCGATCTAATGAACTTCTATGAGAACAACATCAATCCTAACAAGAACTTGAACCAGGAAGGCATGAGCCAGGGAGGTCCAAGCCTGGGCTGCATGACTGTATTGGATGGGCAGAATACTCTTCAGCAGAGGCTTCAAATAGAGGATAACTTCTTCGGGCAGGGGACTGGAATGGGTGGCAGTGCCTTTGAAGAGGCCAGCAACTTAATGCAGCAGCCACAGTTCTATGGCCGTGAAGACATGATGCCATTTGATCAGCAACTTGGGAACCAGCCTACTGATATGGGTGCTGACTTCAATTATGGGCCTGGTTTTAATATGCCTCCAATGGACTATACTGATGCAATGCAAAAAGGGATGGAAGAGTCACCGCAGAACTTTCCAAACTGGTTTTTCTGA
>Egu_EIL7
ATGTCAGGTAAACAAGCAATGGAAAGGCACACAATGCCCTCCACTTCTGCTGCTTCCTCTGATGCCCTACTTGAAGCTGGTGCGACCGATGACGAAATGGAGATGAAAATGCTGGAAGAGAGGATCCAAAGTGACAAAGCTTCATTGCAACTCTTGAAGGAGAAAATGAGGCACCAAGCAAATCCCCAAAAGCAATGCGAGTTGCAAGAACTAGCACGGAGGAGGAAGGCGAGGCGACTCCACAATAAGATTTCGAATTCCATGGCAAAACTTGTGCGGGAAGGCCTCGCTCAAGGCTACTGCTTTGGCATCGTAACAAACGATGGCAAGTCCATAGTTGCTTCCTCCGAAAACCTTCGAGAATGGTGGAAGGAGAAGGTGAAGTTCCTGGAGAATGCCCCTAGAGCAATCGAAAAGTTCGAGAAGAGGAGCCCAATCCTTCTATCAAGCAGCCACAATAACTCCGAGATTTCCGTCCCTGGTGCATTGAAGCAGCTAACAGATACCATACTGAGCGCAGCCATTTCGGCTCTCATGCGGCATTGCGACCCTCCACAGAGAAGATTCCCGATAGAGAAGGGTGTTGCACCACCATGGTGGCCCAGCATGACGGAAGAATGGTGGCCTACGCTGGGGTTCCCAGTGGATCAATCGCCTCCCCCTTATAAGAAGCCGCATGACTTGAAGAAGGGTTGCAAGATTAGCGTCCTCATGGCCATGATCATGCACTTATTTCCTGACACCCAGAGGATACGTGAGCTTGTGAGCCAATCAAAATCCCTTAAAGATCGGATGAGCCCGAAAGAAAGCAAGCTGTTCTCCTCTGTGCTTCGTCAGATAAGGAGACTTCACCAGCCTATGCAACAATCTTCGGCTATTCCTGACGAAGATGATGATGTTGGCTCCAATAGCAGAGCTGGCCAATATGATGTTGAAGTAGGTGATGATGGCTTTGATGATGACATGATGAGCTCCAGCGCGGTTGGTGGGAATATCTTCGATCTGAATAATTCTGGTGGCATGGAGGGCATCCCAGTTTCAGTTGCTTTGGAAAGCAACCAACGGATGGAGTTTGCTCAGCACAGTACTAGTCTGAATCATGATTGGAGAAATGCTCCACAAAATACTTGGCCAAGTTGTAATGTTGTGGCTCAGAATCCTCAAGTTACTGGCGTAGCTCAATATCCTCAGGTTATTGGGTTAGCTCATCAGAATCAAGTTACCGGCGCCGCTCAATATCCTCAGATCACTGGGTTAGCTCAGAACTCTCAAGTTACTGGGTTAAGTCCTCTTGGCTCAGATTTTGGTCCTGTTGACGTCTCTGGTCTTGGTAATCCAGGTGATGAGCAAAGGTTAATAGGTGGTATGATGAGATTTTCTAGTGATGATATTAATCAGGGCAGCAACTTGGTGGTTCAACAAGGTCCAGAAACTGTGAGCAATGACATGAATGTTCCTCAGCCAATATTTACAAGCAGTCCTGGTATTTACCAGCTGACAATTGCTGGAAATTCGTACTTGTTTCAGCAGATACCTAGTATGGATATAAGTCCTCTTCAACAACCAACTGGGATGCAGAGAAGCCACCTTGGACAAGGTGTTGGATCGAACCACCAGATGATTCAAGCTAACAATCTAAATCAGCCACAGGTGTACCCAAATGAAGATATATCTTTTGGACCTAGATTTGGGACACAGCCTAATTGTGCGAATCTTAACCTAGATCATGCTACCATTGCCGGCTCGTCCGCAGTGGAGGACGCCGGTGCTTTCTCTGGCCGAGTCGAGGAGAGGATGCCGATGCAAGACAGTTACTCCTGGACAACAAATTTTGGTTGTTAG
>Gbi_EIL1
ATGGACATAATCGAAGAAGCTTATGACAACCATGCAAAGACAGAGCTAGCATTGCAGTTATGTTGGGCAATTGGTGATCATAGAGGGCCTTTGTTCCAAAAGAAGGATTATACCCTCATTTATACCACTTGGGTTGGCAACCAAATTAATAAAGGAAAGGAGTTTGAAATGCAACCAAGTAGTGCAGGGGGTCAAACGGCAAGTACCAATAGTGAATATGATGTTGAGGGTTATGATGATTCTCCGGGTTCCCTTCATCCTGGAGAAGATGCCCAAGAAGGGGAGATAGACGTTGGCCCTACCATTGGAGGATCCTTGAGTTCAAGAGGAACACAAATTTGTTATGAAGGTGACGATTCAAATGAAAAATCTGCAGTGAATGGATCTCTAGTTGTTCAAGATGGAGAGTTGGCAGAAGCTATGAGGAAAAAGAGGTCTTCAAGAGACAATGATGGTGAAGGAATGGCTGAAGATGATGTTAGTGATGAGGAAATCGATGTGGATGAGTTAGAGAAACTTATGTGGAAGGATAGAATCTATTATAGGCGTATGAAAGAACAACAGAAGGCAAGGGAACAAAATAATGATAAACCCAAACACAAACAGTCACAAGAACAAGTTAGACGGAAGAACATGTCCACAACCCAAGATGGTATTTTGGAATACATGTTAAAGATAATGGAAGTTTGCAAAGCACAAGAGGTTAAGAGCAAAACACAAGAAATTTCATCAAGGAAAACAGTTGACAGAAATAAGTTGGACCAAGATACATGTGCAAACCCTAGGAGAAATCCACCTAGGAAGCGAGTAAATTTATTGAAGGAAGAGTTTGATTATAAAGGCCTTTTCCACAAGCTTGAAAATCAAGCGGATGTGCTTATTGCAGAGAATGAGCGACAGGATAAATTGTCCCTTTATGCTGAACAAGAGATGGAGAAGAAACTTAAAGAAACTCAATGGTCACTAATGGAAGCAAAGAAAGATGGATATTCACGTTGTGCCCTGGTCGCCACATGTTTGGATTTTGACTCACAGACGGAGGGACCACTTGGGCAATTGTTTGAGGAAGAAAAGAAGAAACCTTGTAGGGACCCGGGTTGGAGGCTACGAGGAGGGAGAATTGCTGAAGAAAAGACCATGGGTTGGAGACTTCCAGAATCAGATTGA
>Gbi_EIL2
ATGACGAGCCACAATGAGTATGCGGGTTATCCAGGGACTTTGGATATTCTTTCTCTACCCGGGGAAGCAATAGATTTAATGGGAGAGTATGATGAAAAGGTAATCTGTGGTGATGATCTGAGTGAAGACGACATTGATGTTGATGAGCTTGAGAAGCGAATGTGGAAGGATCGCATCAAGCACAGGCGCTTTAAGGAGAAGCAGAAGGGAAATGATGATAATGATATATTGAAGCAGACACAATCGCAAGAGCAGGCTCGGAGGAAGAAAATGTCAAGGGCACAGGATGGCATATTGAAGTACATGCTCAAAATGATGGAAGTTTGCAAAGCACAGGGATTTGTTTATGGGATCATTCCAGAAAAAGGGAAGCCTGTGAGTGGAGCCTCTGATAATCTCAGAGCTTGGTGGAAAGAAAAGGTCAGATTTGATAGGAATGGCCCTGCTGCTGTGGTCAAACACCAAGCAGATAATCCATCTCTGAGAAGGGAGGATGAGGATCAACCTCAGACTTCCACACCTCAAACTCTTCAGGAACTCCAGGATACTACTCTGGGTTCCCTCCTTTCTGCTCTGATGCAGCACTGTGATCCCCCTCAACGAAGATATCCCTTAGATAAGGGTGTTCCTCCTCCTTGGTGGCCAACCGGGAATGAAGATTGGTGGTTGCAGTTGGGTTTGCCCCAAGGTCAAGGTCCTCCCCCTTACAAAAAGCCTCATGATCTGAAAAAGGCCTGGAAGGTGGGAGTTCTCACTGCTGTCATAAACCATATGTCTCCTGATATTGCTAAAATACGCAAGCTTGTAAGACAGTCCAAGTGTTTGCAGGATAAGATGACAGCAAAGGAAAGTGCAACTTGGCTGTCAGTTGTTAATCAAGAAGAGGCATTTTACCGGCAGGAGAATCGTGATGTGTGCTTGCCTAGCAATGTTACATCTGTAATTGGAAATGCTGGAGATCAGATATTCAGCAGCAGCAGCAGCAGCAGTGAGTATGACGTCGAAGTATCTGAGGAAACACTTAATCCCGTGTCACAAAAAAGCAATGTACATGAACATGAGGCAGTGCACTTCAATCCCCTCAACATGGCTATCTCAAAGGAGAGTTTCTTGCATGTCCAAAACAATGATGGTGCAGATTTTATTAGAAAGAGGAAGTTACCGAGTGAATCCCCTTTAATGCAAGAGCAAATGATTTATACATGTCCATATGAGCAGTGCCCACATCATGTGCACCAAAATGGGTTTCTGGATCAAAGCTTAAGGAATGCCCATCAGACTGATTGTCCTTGCAGTGTAGATGTGCAAAGCCTGGCATTTCAGAGGTCAGACTTTCAAGAAACTAAATCTATCCATCAGACTGATTGTCCTTGCAGTTTAGATGTGCAAAGCCTGGCATTTCAGGGGTCAGACTTTCAAGAAACTAAATCTATATTCAATACGCCTATAGGACAATCTAACCAACTGCAAGTGCACAAGGAGGGTGCTTTTCAAATGAGAAAGGAAGGCCAAGTAGCATCCCAGGGGAATTCAAGTCTTATTACTCCAAGCACCACTAGTGTAACCATGTCAGCCAATACTCGGCAACAGCCTATCAGTGAACTGCTGAATCTGTATGATACGTATTTGCAACAAAATAAGTCATCCGCTCTCAGGATTCTTCCAACTATGGGCAATAACAATCAGATTGAGGTGAACGCGAGACTTGCCCCCCAGGGTAAGGAAGTTCAGAATATTACACCTGCGGATAATCTGTTTGGTAAGAGTGATTTGGCTGCCAACAATGATTACAAACCTAGTATAAATATGGAACAAGCAGTTAGAGGTTTAAGTGCTGATCCGAGCATGGTTTCTGTTCAACCTTTTGAGTTTAAGCTCCATGAAACCTTTGGAGATGTGGGGGTTGCATCTCCTCACAATATCTCCCTTGACTGTATGGGTTCATTTGGCAGAGGGTCATATAGCCTTCCTACATATGATGATTTGATTTGGTATTTTGGAGCATAA
>Gbi_EIL3
ATGGTAAGTCACGAAGAGATCGGGTACTCGGGGCATTTTGATTTTCTTCCTATCCCCGAAGCAGGAGGAGGGAGAGGAGATGCCATGGGCGAAAATGAGGTGGAGGTTATGCATGATGACTATCTTAGTGAAGATGAGATTGATGTCGATGAGCTTGAGAAACGGATGTGGAAGGATCGTCTCCGCCTCCGACGCATCAAAGAGCATCAGAAGGAAAACTATGATGGTGACAGTGTGAAGCAGAGGCAATCGCAAGAGCAGGCACGGAGGAAAAAAATGTCCAGAGCACAAGATGGTATATTGAAATACATGCTCAAGATGATGGAGGTTTGCAAGGCCCAGGGTTTTGTTTATGGGATCATTCCTGAGAAAGGGAAGCCTGTGAGTGGTGCCTCTGATAATCTCAGAGCTTGGTGGAAGGAGAGGGTTAGATTTGATAGAAATGGCCCAGCTGCTATTGCAAAATATCAAGTAGAGCACATGTCACCTGGAAAAAATGAGTGTAATGTATCTGTCGCTCCAATCCCACAAACTCTTCAGGAACTCCAGGATACTACTCTGGGTTCCCTACTATCTGCTTTGATGCAGCATTGTGATCCTCCTCAACGGAGATATCCATTGGAAAAGGGTGTTTCTCCGCCTTGGTGGCCGTCTGGGAATGAAGACTGGTGGCCACAGGTTGGTTTGCCCAAAGGACAAGGTTCTCCTCCATACAAAAAGCCCCATGATCTGAAAAAGGCCTGGAAGGTGGGGGTTCTTACTGCTGTTATCAAGCACATTTCTCCTGATATTGCAAAAATTCGCAAACTTGTAAGACAGTCTAAATGTTTGCAGGATAAGATGACAGCGAAGGAGAGTGCAACTTGGCTTTCAGTTGTCAGTCAAGAGGAGGTATTATCTCGGCAGCAAAACCCAAATTCATGCCATCTCACCAGTGGTACAATATGTGGAAATGCAGGAGCTTTAACAGCCAGCAACAGCAGTGAGTATGATGTAGAAGGTTTTGACGATGCCCCCTTTTCAGTGTCTCCAAATAATGATGGACAGGGAGATGAGTTGCAGGACTTTGATTTTTTCAATATGGCTAATTCAAAGGAGAGCCTTTGGTCCATCCAAAATGGAGACACTGCAGCTATTATCAGAAAGAGGAAGCTACCTGGAGAGTCTTTGATGCAAGATGAAAAGGTTTATACATGTCCTTATGAGCAGTGCCCATACCATGAGCGTGAAGATGGCTTTTTGAATCAGAACTTGAGGAATGCCCATCAGTCTAATTGTCCTTACAGAACGGATGTTCGAGGCATAGAATTTCAGAGACCAGAACCTCAAGCCAATAACTTCGTATTCTGTGCACCCATGGAGCAACCTAACCCACTCCAACTGCAAGAACAAGGTGTTTCGCAATCAAGAAATGAGGGGCAGCTAGCCTCCCAGGGTAACACAAATCTTCCTTCCTTGACCACCAGTGGTTTGACTATGCCAGCTAACAGTCCGCAGCCTATAAATGAGCTACTGGCGTTGTATGATAGTGCATTGCAACGAAGTACTGCGTCTACTAATTGGAGCCCCCAGTATATTGGCAATGACAATCAGGTTGCAACGAACACAGGACCTACCTTTCAGAGACGAGATTTTTTCAGGATTGCCCCAGAAGACATTTTTTTTTATCAGGGTGTTGTGGATGGCAACAATGATAGTGAATCCAGTATAAGTGTGCATCAATCTAGTACAAGTACACGACAAACGATGAAAGAAACTTTATCCAGCAATGAAAGCAAGGCATTTGATCAATCTTTTGAGCCTCAGTCCCAAGAAATCCTCAGAGACATTGGTTTTGGATCACCATACAACATTTCCTGTATGGAATCATTTGGCAGAGGATCAAAGAATCAAATCACACATGATGATCAAATCTGGTATTTTGGAGCATAA
>Gbi_EIL4
ATGGAAATGGAGCAGGCCATGGTTACTGATTATGGGGTTGGAGAGAATTCGGATTTGGAAGTTGGGGACCTTGCAGAAGAAATGGCCGAAGATGATGTGAGCGATGAAGAAATTGATTTCCATGAATTGGAGAAACGCATGTGGAAAGATCGGATTAAATACAGGCGAATGAAAGAGCAACAGAAAATCACAACTGACCGTAATGACAAACCGAAACCCAAACAATCAATGGAACAGGCTAGAAGGAAGAAGATGTCCAGGGCTCAAGACGGTATTCTTAAATATATGCTAAAGATGATGGAAGTTTGCAAAGCACAGGGGTTTGTATACGGTATAGTACCTGAGAAAGGGAAGCCTGTAAGTGGTGCTTCGGACAACATGAGAGCATGGTGGAAAGAAAAGGTGAAGTTTGATAGAAATGGTCCAGCAGCAATAGCAAAATACCAAGTAGAGAATCATTCACATGGAATGCAACAAAACAATTTGACAGTTACCCCACCTTCTCATTCACTTCAGGAACTTCAGGATACTACTTTGGGTTCTCTTCTGTCTTCTCTGATGCAACACTGTAACCCTCCTCAACGAAGGTTTCCTTTGGAGAAGGGAATTCCACCCCCTTGGTGGCCTTCCGGGGACGAGGATTGGTGGCCTCAATCAGGTTTGCAAAAGGGTCAAGGTCCTCCCCCTTACAAAAAACCCCATGATCTGAAAAAGGCTTGGAAAGTTGGGGTTCTTACTGCTGTGATTAAACACATCTCTCCCGATGTTGCAAAGATTAGGAAGCTTGTTAGACAGTCAAAATGCTTGCAGGATAAGATGACAGCCAAAGAGAGTGCAACTTGGTTGGGAGTTTTGAATCAAGAGGAGGCCCTTACAGGACAGTCAAATCAAGGCAATGTTGTATCCAACAGCTCTGGTTCTCACACAAGTGCAAATGGAGGAACATGTACAACTACGAGCAGTGCTAGTGAATATGATGTCGAAGTTTATGATGATTCCCCAAGTTCAGTCTCTCCTAAAGATGATGCCCAAAATGGGGAGGCAGAAGTTAGTCCTTGTGATTGCAGCCTGAATTCAAGTGGAGTGCAGGTGGCTTCTGAAAGAAACAGTTCAAATAAAAACACTTCAGATAATGTGGTCACAGTTGTCCGAGATGGAGATTCTGCAGAAGATTCTAGGAGAAAGAGGCTTCGCAGAAATAATTCAATCCCAGAACAGCTTGCATTTGTGTGCCCCTATCAAGGATGCCAGCATCAGGATTGGAGAAATGGGTTTCCCGATATCAATCAAAGAAATTTGCATGCGAGTAGCTGTCCTTACAATTACGAAGCACATAGAAGTTTCATGGGTGCAGATTCTGGGATGAATCAAGCAGTGTCCTACACCGGGCCTTTGGAGGATCCTAATAAATCACATGGTGGGGCAAAAGGCGTTTCCAATGCAAGTACAGAAGGAAATGAAGTCCAGCCCCGCTGTGGTTCTGGCTTTTCTTCTGTTCAAGTAGTTTCTGAACAGATGTACAGTGAAGGTCGGCCCCATGAATTTCTTACAAGTTTTCACAATACTGGTTTACAGTCTGAAGGTCAATTGATTTCAGGTAACTTCTGTGCGCAAGATGGAGATTGTCATACTAAACAACAGCTGCATCCTGGTACCTCTTGGAATCAAATTGGACAAGAAACAATAGAAATTCATGATGTTGCAAGTCCAGTGTTTCGACATTCCTTGATGGTGGACAGCAGTTCAAACGAACTCTCAGGAGATATACCTAATTATGGTTTCAATGACACTGGCAAACTTGCTGGGAACCACTTTGAGCCTCAGTCCGACAGCCTAGCAATGGATTATGGATTTAACAGTCCTTTTGATTTTAGACTTGATGGTCCTGGCTCAGTGGATGTAGATCTGGACTTTTCCTTTGACGAGGACTTTATTCACTCCACTTGTGGAAAGCTGGCTGACATTTCTGTTGCTGCTGAGTACAACATGACTCGGTGGGGATGA
>Gbi_EIL5
ATGGGGATTTATGATGAGATGGGGTATTCGGGGAATCTGGATTTTCTTCCTCTTCCACCTGAAGGAGATTCAATGTGTGAAAATGAGGGGGAGGTTATGCATGATGACGACCTTAGTGAGGATGAGATTGATGTGGATGAGCTTGAGAAGCGTATGTGGAAGGACCGGATCAGGCTAAGACGCATCAAGGAACAGCACAAGGTAAAAGATCATGTGGACACAGCAAAGCAGAGGCAGTCACAAGAGCAAGCCCGTAGAAAAAAGATGTCTAGGGCACAAGATGGCATATTGAAATACATGCTAAAAATGATGGAGGTTTGCAAGGCTCAAGGTTTTGTCTACGGAATCATTCCTGAAAAAGGGAAGCCTGTGAGTGGAGCCTCTGATAATCTTAGAGCATGGTGGAAGGAGAAGGTCAGATTTGACAGGAATGGCCCTGCTGCAATTGCCAAATATCAGGCAGAGCATGCGATACCTGGAGCAAATGAGGACAATGTAATTGTAGCTCCCACGCCTCACACTCTTCAGGAGCTTCAGGATACTACATTGGGTTCCCTTCTTTCTGCCCTTATGCAGCACTGTGATCCTCCTCAACGGAGATTTCCCTTAGAAAAAGGTATTTCACCTCCTTGGTGGCCAACTGGTAATGAAGATTGGTGGCCACAGGTGGGTTTGCCTAAAGGGCAAGGGCCTCCACCCTACAAGAAGCCTCATGATCTGAAAAAGGCCTGGAAGGTGGGTGTTCTCACTGCTGTTATCAAACACATGTCTCCTGATATTGCTAAAATTCGCAAACTTGTCAGACAGTCTAAGTGTTTGCAGGATAAGATGACAGCAAAAGAGAGTGCAACTTGGCTGTCAGTTGTTAATCAAGAGGAGGCATTGTCTCGCCAGCAGAATCCTAATGCCTGCCCACCCACCAACGTTGCAGTGAGTGCAAATGCTGGAGCTCTGACGTTCAGTAGCAGCAGTGAGTATGATGTCGAAGGTTTCGAGGATGACCCTAATTCTCTCTCTCCAAGTAATGATGTACAAGAATGCAAACCACATGACTTTGATCTCTTCAATGCAGGTATATCAAAGGAGAGGGTTTCATCATCTCTTCAGATTGGAGATAATTCAGATTTCATCCGAAAGAGGAAGTCACGTTGTGAATCTCCTGTGCAAGACCAAAAGGTTTATACATGCCCATATGAGCAGTGCCCATATCATGACCGGCAACTTGGATTTTTGGATCAGAATTCAAGAAATACTCATCAGTCTAATTGTCCTTGTAGAACAGATTTGCAAGGCATGGGATTTCAGAGACCAGAAACGCAAGAGAGCAACTCCATATTTTGTATGCCTATGGGGCAACCTAACCAACTACAAGTGCAAAGCAAGGGTGGCAGTTTTCCATCTGGGAAGGAAGGGCAGGCAGCATCCCACTCTAACACAAATCTTACTCCTCTGAGCACCACTGGGTTGGCTGTGCCAGCTAATAATAGTCAGCAGCCTATCAATGAACTGCTGGCTTTGTATGATAGTGGCTTGCATCAAAATAAGACATCAACACTAGGGAGCCTTCCCATTACGGAAGAGCACAATCAGCTGGAAGTGAACACAGGTGCTACTTTGCAGGGAAAGGAAATGTTGAGAATCGCGCCTGATGAGAGCTTTTTTGGTCAGGGTGTTGTGGTTGGCAACAATATAAATGAACCTGGTTTAAATATGCAGCTCCTATTGAGAGATGGTTTAACCCTTGATCAAAGCAAGATGTTTGATCAAGCTTTTATGCACCAGTCCCAGGAAATGAATGGAGACTTTAAATTTGGCTCCCCATACAATTTATCCATTGACTATACAGATTCATTTCCAAGAGGATCAGAGGCAGTATCCAAATATGATAATTTAATCTGGTATTTCGGAGCATAA
>Gma_EIL1
ATGATGATGTTTGAAGATATGGGGTTTTGTGGCGATTTGGATATGTTATGTGTTTCTCTTGGAGAGGGGGATATTGCTGTGAGACAAACTGAACCGGATCCTGTAGTTGAGGATGACTACAGTGATGAAGAAATTGATGTGGATGAACTTGAGAAGAGGATGTGGAGGGACAAAATGCGTCACAAGCGATTGAAAGAACAAACCAAGTCCAAGGAAGGGACTGATGCAACAAAGCAAAGGCAATCCCAAGAGCAGGCAAGGAGGAAAAAGATGTCAAGAGCTCAAGATGGAATACTGAAGTACATGCTGAAAATGATGGAGGTTTGCAAGGCACAAGGGTTTGTTTATGGGATAATTCCTGAGAAGGGGAAGCCAGTGACTGGAGCATCAGACAATCTTCGTGAATGGTGGAAGGACAAGGTCAGGTTCGATCGAAATGGTCCTGCTGCCATAGTGAAGTATCAAGCTGATAATGCAATCCCTGGAAAGAATGATGGATGCAATTCCATTGGTCCAACTCCACACACCTTGCAAGAGTTACAGGATACAACCTTGGGTTCTCTCTTGTCAGCACTTATGCAGCACTGTGATCCCCCTCAGAGGAGATTCCCATTAGAGAAGGGTGTTCCTCCACCATGGTGGCCAACTGGGAATGAAGAATGGTGGCCTCAAATTGGTCTACCTAAAGATCAAAGCCCTCCACCTTACAAGAAACCACATGACCTAAAGAAGGCATGGAAGGTTGGTGTTCTCACTGCGGTCATCAAGCATATGTCCCCTGATATTGCCAAAATTCGCAAGCTTGTGAGGCAGTCTAAGTGTCTTCAAGACAAAATGACTGCAAAGGAAAGTGCAACCTGGCTTGCCATCATCAACCAAGAGGAAGCCTTGGCTAGAGAGCTTTACCCTGACTATTGCCCTCCATTTTCCTCTGCTGGAGGTAATGGATCCTTGGTGATCAATGATTGCAGCGAGTATGATGTTGATGGGGCCGAAGAAGAGCTGAACTTTGATGTGGAGGACCGGAAGCCTGACCATCTTCTTCCATCAAACCTCGGGATGGAGAGAATGAGGGGAAGGATGCCAATTCAGCAACCTTCTCATCCAATGAAGGGAGATGTTGTCACAAACCTAGATTTCATCCGGAAGAGGAAGATTTCTAGTGACTTCAACATGATGATGGATCAGAAAATATACACATGTGAGCACCCCCAATGCCCTTATAGCGAAGTTCGCCTTGGTTTCCATGATAGGTCTGCTAGGGACAATCATCAATTGAATTGTGCATACAGAAACAGTTCTGCAGATTATGGTGGTGGTCCCAATTTCCATGCTACTGAGGATAAGCCAGTCATATTCCCCCAGTCCTTTGTTCAACCCAACACTACAACACAGTCTGCAAGTTTGGTTGCACCTTCATTTGATCTAACTGGTCTTGGAGTTCCGGAGGATGGACAGAAAATGATTAGTGACCTTATGACAATCTATGATACGAATGTTGTAGGAAACAAGAACTTAAGTTCCTCCAACTGTGTAGCTGTAGAAAATCATAACCTTTCTCAGGCCAGCTTACAACAACAAGAAAGTTATTTCCCTGGTCAAGGAATGGTGTTGGAAGGGAACTTCTTTGCACGAGAGGAAGGTCAATTTGACCGGTTCAAGGCCACCATGAACATGAACACTCATACCCCTTTTGATACCAACCATAGCAACAATAATAATATCCATTTGATGTTTAATTCCCCTTGTGATTTGTCATCCTTTGATTTCAAGGAGGATATACAAGGAGGAGTAGGAATGGATCCTCTTCACAAACAGCAAGAGGTTTCAATTTGGTACCAGTGA
>Gma_EIL10
ATGGTGGAGATTCACGAAGAAATCGACCCCTTTGATCAAGAAGAACATGAAGAGGAAGAAACCGACTATGATCAGCTAAAGAAGCGGATGCAGAAGGATCGGATCCTGCTGCAGCAGATGAAGGAGAAACGCCCCAAAGAAGAGGCAGGCCAACAAGAAAAACAAGAAGCATCTAGGCGGAAGAAGATGTCAAGAGCACAAGACTCTATCCTCAAGTACATGGTGAAGATTATGGAGGTTTGCAATGCTCAAGGTTTTGTGTATGGTATTGTCCCTGAGAAGGGAAAGCCAGTGACTGGTTCTTCTGACAGCTTGCGTGAGTGGTGGAAAGAAAAGGTCAAATTTGATCAAAATGCACCAGGCGCCATTGCGAAATACATGCCACTCCTTGAAACAGATGAGTTGGATCCAAGTTCCTACATACATCTCCTTAATGACTTGCAAGACACTACTCTGAGTTCACTACTTTCTGCTCTGATGCAACATTGCATACCTCCCCAAAGAAGATTCCCTCTTGAGAGAGGCTTGGCTCCACCTTGGTGGCCCAGAGGGGCAGAGAATTGGTGGGGTGAACAAGGCTTTCTGGCCCATGAACATGGCCCACCTCCTTATAAGAAGCCCCATGACCTCAAAAAGGCTTGGAAAGTGTCTCTCTTGGCTGCAATCATCAAACACATGTCTCCTAATTTGGACAAACTTAGAAGGTTGGTGACTCAGTCCAAGACTTTGCAAGATAAGATGACAGCCAGGGACACAGCAACTTGGTCCAAGGTCATGAACCAAGAAGAAACACTGCTGCAATTGGCCAATAAATGCCTCAGAATATCTCCATCATCAGAGGAAGATGAAAACGAGTGCGAAAGCTCCACTGCTAGTACTATCATCCATGAAGGTGGCAACATTATTGAGAAAAGGAAGAGTGACCTGTTTGACTTAGATGCTGTTGTTGATAAGCTATATGCTTGTCAATACTATCAGTGTCCACAAAGTTTAACGGGTATGGGATTTCTTAACAAAAACTCAAGGATGAACCATGAGTCCCTCTGTGCTTACCGCACTAATGAAAGCCAATCTGTTCTCCTTCAGGATTCTCAGTCCAATGACACACAAATTGCAAGTGTGGATGATTGGATGATGAACTTGGAGGCAGCAAGAGCTAACCAGAATGAGAATAACCACCCTGTTGGCCATCCGATTAACGATCAGTTTAGAGATATTGCAGGAAAGACATCAGAAGAAGATTATGGATGCTTATGGCCAAAGTCCCTTGAAGATCTTGATTTGCAAGCTGCACTGAATCAGATGGACATGGACTTGAATCCAAATCCAGAGCAAGATACACCACAGGGCCAAGAAGTAACCTCAATTTGGGACTTACCCTACAAATAA
>Gma_EIL11
ATGATTGAAGAAGAAGGAATGATTGAAGAAGAAGAAGATGAAGATGAAGAAGAAGAAGATGATGACGATGATGATAATGGACAAAAACAAGTGTTAACGATCGAGGAACTTGAAACGAGGATGTGGAGAGACCGGATGCTGCTGAGGAAACTTAAGGATGAGAGAAAGGAGAAAGAACAAGGGCAAACAGTGGAGATGATGAAGAAGAAGGCCTTGACTCGTGCACAAGACATTGTGCTGAAGAACATGCTCAAGATGATGGAGGTTTGTGATGTAAGGGGTTTTGTTTATGGCATAATTCCTGATAAGGGGAAGCCAGTGAGTGGTGCTTCTGATAACCTTCGTGGTTGGTGGAAGGAAAGGGTTAAGTTTGATCGTAATGGTCCTGCTGCAATGCTGAGGTATGATGAAGAAACTGGGTTTGACGACCTGCGTAATGAATTCAGTGGAGACCCATCATCAGCATACCGTTTGAGTGATCTCCCAGACACAACCCTAGGGTCACTCTTGTCATGTCTGATGCAGCACTGTGATCCCCCTCAGAGGAGGTACCCTCTAGACAAGAATGTTCCCCCACCCTGGTGGCCCACCGGGCTTGAGATCTGGTGGCCCGAGCTGGGCTTTGCTGTCGACCCAGGCCCACCTCCCTACAGGAAGCCCCATGACCTCAAGAAGGTATGGAAGCAGTGCGTGCTGACCGCAGTGATCAAGCACATCTCCCCTGACATCACCAAGATCAAAAACATGGTGCGGCTTTCGAGGACCCTTCAGGACAAGCTCACTGCCAAGGAGACTGCTATTTGGAGTGCTGTTGTGAAACGTGAAGAAACCCTTGCTAGAAGATTGCACCCTCATTTGTTCCCAGCCAAACCAATTATCAGAAGGCCTCATCATGCGATTCGTGGTTATGATATTGAAGGAAGTGGTGCTCGTGCTAGGAACTTTCTTGGGGGCCAAAGTAGTCATAACCCACCACCAACTTCCAATGTTGCTGCTCATAGTAATAATAGTATGCTTCTAGCAAGTGGAACTGCTAGAAGTTTTCTTGGTGGCCAAAGTAGTCATAATCCACAACCAACAAGCAATGTTGGTAATGGTGGTGCTAGAAATTTCTTTGGGGGGCAAAATTATCCACCACTTACTAGCAATGTTGATAGTGGTGATGGTAGAAGTTTTCTGGGAGGGCAAAATAATCCACCGCCAATAACTAGCAATGTGGCTAATGGTATTAACAATAATAATAGCATGGTTACAATGAACAATGGCATTGTTTTGCCACCAGATCATGGTGCTAATAAGAGAAAGGAAGTTCAAGGCATCACAATTCCTCATGATACCTATTCCTGCCATAGCTCTCAGTGCCCTTATCATGAAACCAGCTTTGGATTCAGTGACATGAATGTGAGGAACAATCATCAGCTGGCATGCATATACAATAATGGCAACAACAACAACAACAACATTGTGCAAGTGGTTGGTGGCGGTGGTGGAGGCTCAAGCTCTTCACAGCTTGGACCTGGAAACCCTAAAAACAATGTTAATGTGGCTCTTGGTCAATCTATGCACATTGCTGCACCAGTTGTGAATCAGACTCAGACTCAGAATCTTACTATTGGTCAACCTAGGCATAGTGCTGCACCAGCTGTGAATAATCAAAACCAGACTCTTAATGTGATCAGTGACAACAATAATTCTGGAGAAATAGGGTCAAATGGTTCGATGCACAACATGAATGTTGTTGTTCCTCTAGGAAACCAAAACCAGCAGCAGGTGCAAAATGTTCTTCAGCCTCAGGTGGTGGACAGCAACAATTTCTATGGTGGTGGAAGGGTTTCTTTGGACAAGAATAATAATAATCTCTTTGGCAACAACAGCATGAATATTAATAGTGTTCCTCCTCTTCTAGTATGCCAAAACATGCAGCAGGTGCAAAGTGTTCAGCCTCAGGTTATGGACAAGAATTTCTTTGTTGGTGGAAGGGTTTCTCTGGACAAGAATAATAATAATCTCTTTGACAACAACATGAACACTTTTCCCCTTCTAGGAAGCCAAAACATGCAGCAGGTGCAAAATGTTCATGAGCCTCAGGTTATGGACAAGAGTACTTTCTTTGGTGAAAGGGTTGGTGGTGGTTACAAGCTGAATAATGCTGATCAAGTGCATGGAGATTTTTCAACATCAACATCAATGGATCCTTCTTCCTATGATCAATGGGATGCAACTAATAATTCCCAATCTGATTTTATGGACTCTCCTTTGTTGGCAGCACCGAGCCAGGATTTCCTTTGGCTATACAATTAA
>Gma_EIL12
ATGGTGGAGATTCACGAAGAAATCAACCCCTTTGATCAAGAAGAAAATGAAGACATTGGAGAGGAAGAAATCGACTATGACCAGCTTAAGAAGCGGATGTGGAAGGATCGGATACTGCTGCAGAAGATGAAGGAGAAACGGCCCAAAGAAGAGCCAGTCCAAGAAGCAAAACAAGAAGCATCTAGGCGGAAGAAGATGTCAAGAGCGCAAGACTCGGTCCTCAAGTACATGATGAAGATTATGGAAGTTTGCAATGCTCAAGGTTTTGTGTATGGGATTGTCCCTGAGAAGGGAAAGCCAGTGACTGGTTCTTCTGACAGCTTGCGTGAGTGGTGGAAAGAAAAGGTAAAGTTTGATCAAAACGCACCAAGTTCCATTGCAGAATACTTGCCACTCCTTGAAACAGATGAGTTGGATCCAAGTTCCTACATACATCTCCTTAACGACTTGCAAGACACTACTTTGAGTTCACTACTTTCTGCTCTGATGCAACATTGCATACCTCCCCAAAGAAGATTCCCTCTTGAGAGAGGCTTGGCTCCACCTTGGTGGCCCACAGGGGCAGAGAATTGGTGGGGTGAACAAGGCCTTCTGGCCCATGAACATGGCCCACCTCCTTATAAGAAGCCCCATGACCTCAAAAAGGCTTGGAAAGTGTCTCTCTTGGCTGCAGTCATCAAACACATGTCTCCTGATTTGTATAAACTTAGAAGGTCGGTGACTCAGTCCAAGACTTTGCAAGATAAGATGACAACCAGGGACACGGCAACTTGGTCCAAGGTCATGAACCAGGAAGAAACTCTGCTGCAACTGGCCAACAAGTGCCTCAAAATATCTCCATCAGAGGAAGATGATAAAAATGAGTGTGAAAGCTCTACTAGTAGCAGTACTATCATCCATGAAGGGAGTCATTTAGGTGGCAGCATTGAGAAAAGGAAGAGTGATTTGGTGTTTGACTTAGATGCTGTTATTGATAAGCTATATGCTTGCCAATACTATCAGTGTCCACAAAGTGAAATGGGTATGGGATTTCTTGACAAAAACACAAGAATGAACCATGAGTCCCTCTGTGCTTACCGGACTAATGAAGGCCAACGCGTTCTCCTTCAGGATTCTCTATCCAATGACACACAAAATGAGAATAATAACCTTGTTGGCCATCTGATTAATGATGAGTTTAGAGACATTGCAGGAAAGACATCAGAAGAAGATTATGGAGGCTTATGGCCAAATTCCCTTGAAGATCTTGATTTGCAAGCTGCACTGAATCAGATGGACATGGACTTGAATCCAAATCCAGAGCAAGATACACCACATGGCCAAGACGTAACCTCAATTTGGGACTTAGCCTACAAATATTAA
>Gma_EIL2
ATGGCGGTGATCAACAAAGAAATAATCGATGAGCCCTACGAACAAGAGGAGTGCATCGACTACGAGCAGCTGAAGAAACGCATGTGGAAGGACCGTGTGCTTTTGCAGAAGCTGAAGGAGAAGCGCGAGAAGCAAGAACCCGACGTGGAAGCGAAACAAGAGGCGTCAAGGAGGAAGAAGATGTCACGCGCACAAGACTCGGTGCTCAAGTACATGGTGAAGATCATGGAGGACTGTAACGCGCAGGGCTTCGTGTACGGCATCATCCCTGAGAAAGGAAAACCAGTGTCCAGTTACTCCGACAGCCTCCGCGAGTGGTGGAAGGACCAAATCCGCTTTGACCAAAACGCCCCCGTGGCGATCTCAAAGTACCTCCCAGTCCTCGAAAACGACTTAGACATAAGTTCCTACATACACCTCCTCCAAGACTTGCAAGACTCCACATGCACTAGGCTCTCTTCTCTCTGCTCTCATGCGCGCATGCAACACTGTGCACCTCCACAGAGGAGGTTTCCTCTGGAGAGAGGGCTTTCCCCTCCTTGGTGGCCCAGTGGGGAGGAAGTTTGGTGGGGCCAACAGGGCCTTCTGGCCCAAGTACACGGCCCACCTCCTTACAGAAAGCCCCATGACTTGAAAAAGGCTTGGAAGGTTTCTGTCCTCGCTGCAGTCATCAAACACATATCTCCTGATTTTGATAAACTCAGAAGGTTGGTGACACAATCAAAGACCCTGCAAGATAAGATGACAGCCAAGGACAGTGCCACGTGGTCCAAAGTCATGATCCAAGAAGAGGCTTGGCTTGGACTAACCGACAAGTGCCTCAAAATATCTGCTTCAAACCAAGAAGAAGAAGATGATATTGCACAGGGTTTGAAGAGAAAGGGCGCGTTTGGTTTTGGTGATGCTGCATTGGACACGATGTATGCTTGTCAGAACGTGGAGTTTCCACAGAGTGAGGATGATTGGATGAACGTGGCTGTTCAGAATGATGTGAGCCTAGGTGAGGATGCGGGTGGGAGTGGAACATTGGAAGATGACCCTTGTTATTGGCTTAACAGCGTTGAAAATCTTGAGTTGCAAGCGGCGCTGGAGTTGTTGGTCAGAGATAACGTGGACTTTGCTCCAAATATTCCACAGGGACAAGAGGATGCAGCCTCGGCTTCGGACTTGGGAACCCATCCACCGCAACAAGGATAG
>Gma_EIL3
ATGGGCGAAATGGAAGAAATTGGAGCTGATGTCTGTTCGGATATAGAAGTTGATGATATTAGATGCCCCAATATAGCAGAGAAAGATGTCAGCGATGAAGAGATTGAAGCAGAAGAATTGGAGCGGCGAATGTGGAAGGATCGAATCAAACTCAAAAGGCTGAAGGAAAAACAGAAGCTAGAAGCGCAGCAAGCTGCAGAAAAGCAAAAGCCGAGGCAGTCCAGTGATCAAGCTCGTAGAAAGAAAATGTCTAGAGCACAAGATGGGATTCTTAAATATATGCTGAAGCTCATGGAAGTCTGCAAAGCTCGTGGATTTGTGTACGGTATCATTCCTGAGAAGGGAAAGCCAGTTAGTGGTTCCTCTGATAACATTAGAGCTTGGTGGAAGGAGAAAGTTAGGTTTGATAAGAATGGCCCTGCAGCCATAGCCAAGTATGAAGCGGACTGTCTTGCAATGAGTGAGGCCGATAACAGCCGAAATGGTAACTCGCAGAGCATTCTCCAAGATTTGCAAGATGCAACGCTTGGATCACTCTTATCTGCTTTGATGCAACATTGTGATCCTCCTCAGAGGAAGTATCCATTGGAAAAGGGTATACCCCCACCTTGGTGGCCAAATGGGAATGAAGATTGGTGGTCACAGTTGAATTTACCTCATGGTCAGAGTCCTCCTTATAAGAAGCCCCATGATTTGAAGAAGATGTGGAAAGTGGGAGTACTTACTGCTGTTATAAAGCACATGTCACCTAATATTGCAAAGATAAGGAAGCATGTCCGCCAGTCAAAATGCTTGCAAGACAAGATGACAGCAAAGGAAAGTGCAATTTGGTTGGGGGTATTAAGTCAAGAAGAAGCTCTCATTAGGCAGCCTAGTAGTGATAATGGTACATCTGGAATAACTGGAGTGCCACCTGGTGTTCCAGTTGAGAATAGGCAAGCTGCTACTAGTAGTGCTAGCAACTATGATGTTGACGGTACTGATGATGGCATTGGTTCTGTTTCTTCTAAAGAAAATAGGAGAAATCAGTTTATGGATACCGAACCGTCAGATAACTTGCGCAGGGTTAGGAAATCTGGCCAAGATACAGATCAAGCTAAGAAGCAACCCAGGCCCAAAAAACCCCGAAGGGCCAATGACAAACCACCAGCACAATCTGACAATGAAATTTCACTTGTTGAGCCAAGAAGCAATGGGCTCAATATGAACCCGACAGAAGCACAAATGGGTGGAGTCCAGATTCATGGAAATGAGCAGAGCAATGAGACAGATTCTGCTGCAAGGCCACTGGAAAGAGGACTTGAGGTGTCTGCACAACTACCAGCACCTGAGGTTGATCATTACTCTTATTTACATACAAACAACTTGATTTCCTCAGCAAGCATGTATATGAGTGGAAGGCCAATGCATTATCCTGAGTTGCAAAACCCTGACATGCATCATGAAACCACTTATAATCTTTATAATCCAGCAGCAGGATATGAGCCCGGTCAGGATGGGCAGCAGCTACATTCTGCAAACAATGAAGCAGTTAGGCCAGAGAATGTTGTAGTTTCTTTGCAAGGAGTACATATGAAAGGGGATGGAATTAATGGAGGAGACTTGCAATATTTTGGTAAAGATGCATTTCAAAATGACCTTGATAGACCTATGGATCACTCTTTCTTTGGATCACCCCTCAGTAGCATGTCATTAGATTTTGGAGGACTCGGCAGTCCATTCCATTTAGATGATTTCATGTGTGATGATGAAATGATACAATACTTTGGAGCATAA
>Gma_EIL4
ATGATGATGATGCTTGAAGATATGGGATTTTGTGGGGATTTGGATATGTTTTCTGCTCCCCTTGGAGAAGGGGATATTACCGCCCGGCAAACTGAGCCAGAGGTGATAGTTGAGGATGATTATAGTGATGAAGAAATCGATGTAGATGAGCTCGAGAGGAGGATGTGGAGGGACAAAATGCGTCTCAAGCGATTGAAGGAGCAAAGTAAACCTAAGGAAGGATTTGATGCAGTCAAGCAGAGGCAGTCCCAAGAACAGGCAAGAAGAAAAAAGATGTCAAGGGCTCAAGATGGAATCTTGAAGTACATGCTGAAGATGATGGAGGTTTGTAAGGCCCAAGGTTTTGTCTATGGGATAATTCCTGAGAAGGGAAAGCCTGTGACTGGGGCATCTGATAATCTTCGTGAATGGTGGAAGGATAAAGTTCGGTTTGATCGTAATGGCCCAGCTGCCATAGCCAAGTATCAAGCTGATAACGCTATTCCGGGGAAGAATGATGGATGCAATCCAATCGGTCCAACACCACACACTTTGCAAGAGCTGCAGGACACAACCTTGGGTTCTCTCTTGTCGGCACTCATGCAGCACTGTGATCCCCCTCAGAGGCGGTTTCCGTTGGAGAAGGGCGTTTGTCCACCATGGTGGCCTACTGGGAATGAAGAGTGGTGGCCCCAAATAGGTTTGCCGAAAGATCAAGGTCCTCCTCCTTACAAGAAACCTCATGACTTGAAGAAGGCATGGAAAGTGGGTGTTCTGACTGCAGTTATCAAGCACATGTCTCCTGATATCGCCAAAATTTGCAAGCTCGTGAGGCAGTCCAAATGCCTTCAAGATAAGATGACAGCCAAGGAAAGTGCAACCTGGCTTGCAATCATCAATCAAGAGGAGGACTTGGCACGCGAGCTTTACCCTGATTATTGCCCCTCATTAACTACTTCTGGAGGAAGTGGATCTATGGTCATCAATGATTGCAATGAATACGATGTTGAAGGGGGTGATGATGAGCCAAACTTTGATGTGGAAGACCGGAAACCTGAGAATCTTCATGCATCTAATCTTGGGATGGACAGAATGAGGGGAAGACTGCCAGTTCAGCAGCCTTCTTTCCCAATCAAGGGAGAGGTTGTTACAAATTTTGATTTCATTCGTAAGAGGAAGATCTCTGGTGACTTTAACATGATAATGGATCAGAAGATTTACACATGTGAACAACCTCAGTGCCCTTACAGTGAAACTCGCCATGGTTTTGCTGACAGAAATTCCAGGGACAATCATCAATTGAGTTGTCCTTATAGAGGTGCTGCTTCAGATTATGGGGCTTCAAATTTTCAGGTTAACGAGGTAAAGCCGGTCATATTCCCCCAGTCCTTTGTTCAGCCAAAACCTACTACTCAGTCTGTTAACTTGGTTCCATCTGTTATTGATCTAACCGGACTCGGAGTTCCAGAAGATGGCCAGAAAATGATCAGTGACCTTATGTCAATCTATGATACAAATTTTCAAAGCAACAAGAACCTAAGTTCCAGTAACCATGTAGCTGCAGAAAATCCCAGCCTTCCTCAGCCAGGCATTCGGCAGCAACAGGACAACTTCTTTCGCAGTCAAGGAATCACTATGGAAGGAAACTTCTATGAAGAAGCCAACATGCCCAACAATCATCACATGTTTGCAAGAGAGGAAAGTCAATTTGACCGGTTCAAAGCTTTGAATGCACCACCCTTTGAGAGCAATCACAACAATAACTTCCATTTGATGTTTGGGTCCCCTTGTGATTTGGCATCCTTTGATTTCAAGGAGGATATGCAAGGAGGAGGAGGGATGGATGCTCTTCAGAAACAGGCAGATATCTCTATTTGGTATCAGTGA
>Gma_EIL5
ATGATGATGATGTTTGATGAGATGGGGCTTTGTAATAATTTGGATATGATATCTGCTCCCCTTGGAGAGGAGGATATTACCACCCGGCAAACTGATCCTGAGGTAATTGTTGAGGATGATTTTACTGATGAAGAAATTGGGGTAGATGAACTCGAGCAGAGGATGTGGAAGGACAAAATGCGTCTCAAGCGACTGAAAGAACAAAGTAAATCTAAGGAAGGAATTGATGCAGTGAAGCAGAGGCAGTCCCAAGAACAGGCTAGGAGAAAAAAGATGTCGAGGGCTCAAGATGGAATCTTGAAGTACATGCTGAAGATGATGGAGGTTTGTAAGGCCCAAGGATTTGTCTATGGGATTATTCCTGAGAAGGGAAAACCGGTGACTGGGGCATCTGATAATCTTCGTGAATGGTGGAAGGATAAAGTCCGGTTTGATCGAAATGGTCCTGCTGCCATAGCCAAGTATCAAGCTGATAACACTATCCCAGGGAGGAATGATGGATGCAATTCCATTGGTCCAACTCCACACACCTTGCAAGAGCTGCAGGACACAACCTTGGGTTCTCTCTTGTCGGCACTCATGCAGCACTGTGATCCCCCTCAGAGGCGGTTTCCATTGGAGAAGGGTGTTCCTCCACCATGGTGGCCCACAGGGAATGAAGAGTGGTGGCCCCAAATCGGTTTATCAAAAGATCAAAATTCTCCTCCTTACAAGAAGCCTCATGACCTGAAGAAGGCGTGGAAAGTCGGTGTTCTGACTGCAGTTATTAAGCACATGTCTCCTGATATTGCAAAGATTCGCAAGCTTGTGAGGCAGTCCAAATGTCTTCAAGATAAGATGACAGCAAAGGAAAGTGCAACCTGGCTTGCAATCATCAATCAAGAGGAGGCCTTAGCAAGAGAGCTATACCCTGATTATATCCCCCCATTAGCCTCAGCTGGAGGTAGTGGATCTTTGGTGATCAATGATAGCAATGAGTATGATGTTGAAGGGGGTGAGGATGAGCCTAACTTTGACGTGGAAGACTGCAAACATGAGAATCTTCACACATCCAATCTTGGGATGGAAAGAGTGAGGGTAACTCTGCCAGTTCAACAGCCCTCTTTTTCAATAAAGGGAGAGACTGTTACAAATTTGGATTTCATTCGGAAGAGGAAGGTTTCTAATGACTTCAACATGATGGATCTGAAAATTTACACATGTGAACACCCTCAGTGCCCTTACAGTCAAGTTCGCCTTGGTTTCCCTGACCGAATTTCAAGGGACAACCATCAGTTGATTTGTGCTTATAGAGGTACTTCAGATTTTGGGGGTCCAAGTTTTCCTGTTAATGAGATAAAGCCAGTCGTACACCCCCCGTCCTTTGTTCAACCCAAATCTACTGCTCAGCCTGGTAGTATGGTTCCACCTGTTATTGATCTAACTGGACTTGAAGTTTCAGATAATGGCCAGAAAATGATTACTGACCTTATGACTAACTATGACACAAATGTTCGAGGCAACAAGAAGACAAGTTCCTGTAATCACTTAGCTGCAGAAAATTTCGACCTTCCTCAGCATGCCATGCAGCAGCAACAGGACAACTTCATTCGCGGTCAAGGAATCACTGCAGAAGGCAACATCTTTGATGAAGCTAACATGCCCAACAATCATCACATGTTTGCAAGAGAAGAAGGTCAATTTGACCGTTTCAAAGCTTTGAATGCTCCCTTTGAGACCAATCACAACAACAACAACTTCCACTCAATGTTTGGTTCCCTTTGTGATTTGGCATCATTTGATTTCAAGGAGGATATGCAAGGAGTAGGGATGGATACTCTTCAGAAACAGCCAGATATTTCAATATGGTACCAGTGA
>Gma_EIL6
ATGATGATGTTTGAAGATATGGGATTCTGTGGCGATTTGGATATGTTATGTGGTTCTCTTGGGGATGGGGATATTGCTGTGAGACAAACTGAACCGGATCCTGTAGTTGAGGATGACTACAGTGATGAAGAAATTGATGTGGATGAACTCGAGAAGAGGATGTGGAGGGACAAAATGCGTCTCAAGCGATTGAAAGAACAAACCAAGTCCAAGGAAGGGACTGATGCAGCAAAGCAAAGGCAATCCCAAGAGCAGGCAAGGAGGAAAAAGATGTCAAGAGCCCAAGATGGAATACTGAAGTACATGCTGAAGATGATGGAGGTTTGCAAGGCACAAGGGTTTGTTTATGGGATAATTCCTGAGAAGGGGAAGCCAGTGACCGGAGCATCAGATAATCTTCGCGAATGGTGGAAAGATAAGGTCAGGTTTGATCGAAATGGTCCTGCTGCCATAGCCAAGTATCAAGCCGATAATGCAATTCCTGGAAAGAATGATGGATGCAATTCCATTGGTCCTACACCACACACCTTGCAAGAGTTACAGGACACAACCTTGGGTTCTCTCTTGTCAGCACTTATGCAGCACTGTGATCCTCCTCAGAGGAGGTTCCCACTAGAGAAGGGTGTTCCTCCACCATGGTGGCCAACTGGGAATGAAGAATGGTGGCCTCAAATTGGTCTACCTAAAGATCAAGGCCCTCCACCTTACAAGAAACCACATGACTTAAAGAAGGCGTGGAAGGTTGGTGTTCTCACTGCAGTCATCAAGCATATGTCCCCTGATATCGCCAAAATTCGCAAGCTTGTGAGGCAGTCCAAATGCCTTCAAGACAAAATGACAGCAAAGGAAAGTGCAACCTGGCTTGCCATCATCAACCAAGAGGAAGCCTTGGCTAGAGAGCTTTACCCTGATTATTGCCCTCCGTTTTCCTCTGCTGTAGCTAATGGATCCATGGTGATCAACGATTGCAGTGAGTATGATGTTGATGGGGCTGAAGAAGAGCCGAACTTCGATGTTGAGGACCGGAAGCCCGACCATCTTCATCCATCAAACCTTGGGATGGAGAGAATGATGGGAAGGATGCCAATTCAGCAACCTTCTCATCCCATGAAGGGAGATGTTGTCACAAACCTAGATTTCATCCGGAAGAGGAAGATTTCTAGTGACTTCAACATGATGATGGATCAGAAAATCTACACATGCGAGCATCCCCAATGCCCTTACAGCGAAGTTCGCCTTGGTTTCCATGATAGGTCTGCTAGGGACAATCATCAATTGAATTGTGCATATAGAAACAGTTCTGCAGATTATGGTGGTGGTCCCAATTTCCATGCTACTGAGGTTAAGCCAGTCATATTCCCCCAGTCCTTTGTTCAACCCAACACTACAGCTCAGTCTGCAAGTTTGGTTGCACCTTCATTTGATCTAACTGGTCTTGGAGTTCCTGAGGATGGCCAGAAAATGATTAGTGACCTTATGACAATCTATGATACAAATGTTGTAGGAAACAAAAACCTAAGTTCCACCAACTGTGTAACTGCTGAAAATCATAACCTTTCTCAGGCCAGCTTACAACGACAGGACAGTTTTTTCCCTGGTCAAGGAATGGTGTTGGAAGGGAACTTGTTTGCACGAGAGGAAGGTCAATTTGACCGGTTCAAGGCCACCATGAACATGAACACTCCTTTTGATACCAACCACAACAACAATAATATCCATTTGATGTTTAATTCCCCTTGTGATTTGTCATCCTTTGATTTCAAGGAGGATATACAAGGAGTAGGAATGGATTCTCTTCAAAAACAGCAAGAGGTTTCAATTTGGTACCAGTGA
>Gma_EIL7
ATGGGCGAAATCGAAGAAATTGGAGCTGATGTCTGTTCGGATATAGAAGTTGATGATATTAGATGCCCCAATATAGCAGAGAAAGATGTCAGCGATGAAGAGATTGAAGCAGAAGAATTGGAGCGGCGGATGTGGAAGGATCGAATCAAACTCAAAAGGCTGAAGGAAAAACAGAAGCTAGAAGCGCAGCAAGCTGCAGAAAAGCAAAAGCCAAGGCAGTCCAGTGATCAAGCTCGTAGGAAGAAAATGTCTAGAGCACAAGATGGGATTCTTAAGTATATGCTGAAGCTCATGGAAGTCTGCAAAGCTCGTGGATTTGTGTATGGTATCATTCCTGAGAAGGGAAAGCCAGTTAGTGGTTCCTCTGATAACATTAGAGCATGGTGGAAGGAGAAAGTCAGGTTTGATAAGAATGGTCCTGCAGCCATAGCCAAGTATGAAGCTGACTGTCTTGCTATGAGTGAGGCCGATAACAGCCGAAACGGTAACTCGCAGAGCATCCTCCAAGACCTGCAAGATGCAACGCTTGGATCACTCTTATCTTCTTTGATGCAACATTGTGATCCTCCTCAGAGGAAGTATCCATTGGAAAAGGGTATACCCCCACCTTGGTGGCCAACTGGGAATGAAGATTGGTGGTCACAGTTGAATTTACCTCATGGTCAGAGCCCTCCTTATAAAAAGCCCCATGATTTGAAGAAGATGTGGAAAGTGGGAGTGCTTACTGCTGTTATAAAGCACATGTCACCTAATATTGCGAAGATAAGGAGGCATGTCCGCCAGTCAAAATGCTTGCAGGACAAGATGACAGCAAAGGAAAGTGCAATTTGGTTGGGGGTATTAAGTCGAGAAGAAGCTCTCATTAGGCAGCCTAGTAGTGATAATGGTACATCTGGAATAACTGGAGTGCCACCTGGTGTTCCTGTTGAGAATAAGCAAGCAGCTACTAGTAGTGCTAGCAACTATGATGTTGATGGTACTGATGATGGCATTGGTTCTGTTTCTTCCAAAGAAAATAGGAGAAATCATTTTATGGTTACGGAACCATCAGATAACTTGCGTAGGGGTAGGAAACCTGTCCAAGATACAGATCAATCTGAGAAGCAACCCAGGCCCAAAAAGCCACGAAGGGCCAATGACAAACCACCAGCACAAGCTGACAATGAAATTTTACATGTTGAGCCAAGAAGCAAAGGGATCAATATAAACCAGACAGAAGCACAAGTAGTTGGAGTCCAGATTCATGGAAATGAACAAAGTAATGAGACAGATTCTGCTGCAAGGCCACTGGAAAGAGGACTTGAGGTGCCTGCACAATTACCAGTACCTGAGGTTGATCAGTACTCTTATTTACATACAAACAACTTAGTTTCCTCAGAAAGCATGTATATGAGTGGAAAACCAATGCACTATCCTGAGTTGCAAAACCCTGACATGCATCATGAGACCACTTATAATCTTTATAATCCAGCAGCAGGATATGAGCCTGGTCAGGATGGGCAGCAGCTACATTCTGCAAACAATGAAGCAGTTAGGCTAGAGAATGATGCAGTTTCTTTACAAGGAGTACATATGAAAGGGGATGGAATTAATGGAGGAGACTTGCAATATTTTGGTAAAGATGCATTTCAAAATGAGCTTGATAGACCTATGGATCACTCCTTCTTTGGATCACCCCTTAGCATGTCATTAGATTTTGGAGCACTCGGCAGTCCGTTCCATTTAGATGATTTCGTGTGTGAGGATGAAATGATACAGTACTTTGGAGCATAA
>Gma_EIL8
ATGGTGTTGATCAGAGAAGAAGAGATAGTGGAGGAGATGAGTGAAGCGGAGTGCAATATCGACTACGAGAAGCTGAAGAAACGCATGTGGAAGGACCGAGTCCTTCTGCAGAAGCTGAAGGAGAAGCGGCAGAAACAGGAACCAGACGTGGAAGCGAAACAAGAGGCATCGAAGAGGAAGAAGATGTCACGAGCACAAGACTCGGTTCTCAAGTACATGGTGAAGATCATGGAGGTCTGCAACGCCCAAGGCTTCGTCTACGGCATCATCCCCGAGAAGGGAAAACCCATGTCCGGTTCCTCCGGTAGCCTCCGCAAGTGGTGGAAGGACCAAATCCGCTTTGACCAAAACGCCCCCGTCGCAGTCTCAAAGTACCTCCCACTCCTCTCAAAAGACATTGACCTTGACATTGCTTCCTACATACACCTCCTCCAAGACTTGCAAGACTCAACCCTAGGGTCTCTTCTTTCCGCTCTCATGCAACACTGTGCCCCTCCACAGAGAAGGTTCCCTTTGGAGGGAGGGCTTTCCCCTCCTTGGTGGCCCAACGGGGAGGAAATCTGGTGGGGCGAACAGGGCCTTCTGGCCCAAGAAAACGGCCCACCTCCTTACAGAAAGCCCCATGACTTGAAAAAGGCTTGGAAAGTTTCTGTCCTCGCCGCAGTTATCAAACACATATCTCCAGATTTTGATAAACTCAGAAGGCTGGTGACTCAGTCCAAGACCTTGCAAGATAAGATGACTGCCAGGGACAGTGCCACGTGGTCGAAAGTCATGAACCATGAAGAGGCTTTGCTAGATCTAACCGAGAAGTGCCTCAAAATATCTAATGATGATGACAACCTTGAAGAAGAAGAAGAAGAAGAAGAAGAAGAAGAAGAAGAAGGGTTTTCTGGTTCTCATGAACCTCAACTTTTGAAGAGGAAGGGCGCGTTTGGCTTTGGTAGTACTGATGCTTTAGTGGATAAGCTGTATGCTTGTCAAAACGCAGGGTGTCCACAGAGTGAGCCTTCTATGGAGTTTGCGGATAAGAACTTGAGGCTGGACCATGAGGCTCTGCGTGCTTTCCGAACAGTGGATAGCGATGTTCTTCCATTTCACCGTTATCTCTCCAATGATGCACCACCAATCACAAGTTTGGATGATTTGATGAACGTGGCTTTTCAGAATGATGTGAACCTTGGTGAGGCTGCTGGTGGGAGTGGCACATTGGAAGATGACCCTTGTTACTGGCTTAACGCCATTGAAAATCTTGAGTTGCAGGCTGCGTTAGAGTTGTTGGTGAGAGATAACATGGACTTTGCTCAAAATGTTCCGGTGCAGATTCCGCAGGGACAGGGACAAGAGGATGCAGCCTCAGTTTGGGGCTTGGGAACCCATCCAACGCAAGGATAG
>Gma_EIL9
ATGATGATGTTTGAAGATATGGGTTTTTGTGGGGATTTGGATATGTTTTCTGCTCCCCTTGGAGAAGGGGACATTACCACCCGGCAAACTGAGCCAGAGGTGATAGTTGAGGATGATTATAGTGATGAAGAAATTGATGTAGACGAGCTCGAGAGGAGGATGTGGAGGGACAAAATGCGTCTGAAGCGATTGAAGGAGCAAAGTAAACCTAAGGAAGGAATTGATGCTGTGAAGCAGAGGCAGTCCCAAGAACAAGCAAGGAGGAAAAAGATGTCAAGGGCTCAAGATGGAATCTTGAAGTACATGCTGAAGATGATGGAGGTTTGTAAGGCCCAAGGTTTTGTCTATGGCATTATTCCAGAGAAGGGAAAGCCAGTGACTGGAGCATCTGATAATCTTCGTGAATGGTGGAAGGACAAAGTCCGGTTTGATCGAAATGGTCCTGCTGCCATAACCAAGTATCAAGCTGATAACGCTATTCCGGGGAAGAATGATGGATGCAATCCGATCGGTCCAACACCACACACCTTGCAAGAGCTGCAAGACACAACCTTGGGTTCTCTCTTGTCAGCACTCATGCAGCACTGTGATCCTCCTCAGAGGCGTTATCCATTGGAGAAGGGCGTTCCTCCACCATGGTGGCCTAATGGTAATGAAGAGTGGTGGCCCCAAATAGGTTTGCCTAAAGATCAAGGTCCTCCACCTTACAAGAAACCTCATGACCTGAAGAAGGCATGGAAAGTTGGTGTTCTGACTGCAGTTATCAAGCACATGTCTCCTGATATCGCAAAAATTCGCAAGCTCGTGAGGCAATCCAAATGCCTTCAAGATAAGATGACAGCCAAGGAAAGTGCAACCTGGCTTGCAATAATCAATCAAGAGGAGGCCTTGGCGCGTGAGCTTTACCCGGATTATTGCCCTCCATTAGCAGCCTCTTCTGGAGGTAGTGGATCTATGGTAATCAATGATTGCAATGAGTATGATGTTGAAGGGGGTGACGATGAGCCAAACTTTGACGTCGAAGATCGCAAACCTGAGAATCTTCATGCACCGAATCTTGGGATGGACAGAATGATGGGAAGACTGCCTTCTTTCCCAATCAAGGGAGAGGCTGTTACAAATTTGGATTTCATTCGGAAGAGGAAGATCTCTGGTGACTTCAACATGATAATGGATCAGAAAATTTACACATGCGAACAACCTCAGTGCCCTTACAGTGAAATTCACCATGGTTTTGCTGACAGAAATTCTAGGGACAACCATCGATTGAGTTGTCCTTATAGAGGCAGTGCTTCAACAGATTATGGAGGTTCAAATTTTCATGTTAATGAGGCAAAGCCGGTCATATTCCCCCAACAGTCCTTTGTTCAACCAAAACCTACTACTACTCCGTCTGTTGTTAACTTGGTTCCATCTGTTATTGATCTAACCGGACTCGGAGTTCCAGAAGATGGCAAGAAAATGATCACTGACCTTATGTCAATCTATGATACAAATGTTCAAAGCAACAAAAATCTAAGTTCCAGTAACCATGTATCTGCAGAAAATCCAAACCTTCCTCAGCCAGGCATTCAGCAGCAACATGACAACTTCTTTCGCAGTCAAGGAATCAGTATGGAAGGAAACTTCTTTGAAGAAGCCAACATGTCCAACAACAATCATCACATGTTTGCAAGGGAGGAAGGTCAATTTGACCGGTTCAAAGCTTTGAATGCACCACCCTTTGAGACCAATCACAACAACAACAACTTCCATTTGATGTTTGGTTCCCCTTGTGATTTGGCATCCTTTGATTTCAAGGAGGATATGCAAGGAGGAGTAGTAGGGATGGATGCTCTTCAGAAACAGCCTGATATCTCTATTTGGTACCAGTGA
>Gmo_EIL1
ATGGGCATTTTTGAAGAAATTCCGTTTTCAGGAAGCATTGATCTGCTTCAAATCCACAACGGAGGTGGAGAAGTAGGATCCATGTGTGATAACGAGGCAGAAATGCTGCACGATGAGGAATTCAGCGAGGATGAAATAGATGTGGATGAGCTGGAAAAGAGAATGTGGAAGGACCGGATGCGGTTGAGGCGGATAAAGGAGCAGAACAAGGGCAAAGACCAAAACGACTCAGCCAAGCAGAGGCAATCGCAGGAGCAGGCCCGCAGGAAAAAGATGTCACGGGCCCAGGACGGGATACTCAAGTACATGCTCAAGATGAAGATGATGGAGGTGTGCAAGGCGCAGGGGTTTGTATACGGAATCATTCCTGAGAAGGGAAAGCCTGTGAGCGGAGCTTCTGACAATCTGAGAGCGTGGTGGAAGGAGGAAGTGAAGTTTGACAGGAATGGCCCTGCTGCAATAGCCAAGTATCAGGCCGAACATGCCACTCCTGGCTCTAATGAAGATAGCATGCCCGTGGCTCCTACGCCCCACACACTTCAGGAGCTTCGGAACACTACTTTGGGTTCTCTGCTTTCAGCATTTATAAAGCACTGTAATCCTCCCCAGCTCAGATACCCACTGGGAAAGGGAAGTCCTCCTTCATGGTGGCCTACTGGTAACGAGGATTGGTGGCCTCAGCTGGGCCTGCCTAAGGGCCAGGGTCCTCCACCCTACAAGAAGGTCCATGATCTGAAAAAGGCTGAGAAGGTGGTAGTTCTCACTGCTGTGATTAAGCATATGTCTCCCGACATTGCCCTCATCAGGAAATTGGTGAGGCAATCCGAATGCCGGCAGGACAAGATGATAGCCAAGGAGAGAGCAACATGCTTGGCTGTTGTCAACTAG
>Gmo_EIL2
ATGCACAATTCGAACGATATGACGATGGAGCTTGATGATCTGATAAGGGATACTGAAGGGGAAACCCTGGCGTTAGATGACCTAAGCGATGAAGATATGGACATTGAGGAGTTGGAGAAACGCATGTGGAGGGATAAGCTTAGACACAGAAGACTGAAAGAACTACAGAAGACGAAAGAACAGGATGGGGAAAAACCTAAGTATAAGCAGTCACAGGAGCAAGCAAGGAGGAAGAAAGCAGCCAGAGCCCTAGATGGGATTCTTAAGTACATGCTTAAAATGGTGGAAGTCTGCAAAGCACAAGCCTTTGTTTATGGTATTATTCCTGAGAAAGGAAAGCCTGTCAGTGGTGCTTCTGATAATATTAGGGCATGGTGGAAAGAAAAAGTGAAATTTGATAAGAATGGGCCTGCTGCCATTACCAAATATCAAGCTGAGCATGACAGAAAGTTGCGAGAAAAAGGATTAAAATCCAAGTCAATTCCGAGCACACTTCTGGAACTTCAGGATACCACATTGGGTTCGTTGCTCTCTGCACTGATGCAGCACTGTGATCCTCCCCAGAGAAAGTATCCTTTAGAGAAAGGGATTGCGCCACCATGGTGGCCTAGAGGAGATGAGGAGTGGTGGTCGGACTTAGGGCTTTCAAATGGGCATGGATCTCCTCCTTATAAGAAGCCCCATGATTTGAAGAAGGCTTATAAGGTTGCTGTTCTTACTTCTGTGATCAAGCACATGTCTCCTGATATAGCCAAGATTAGGAAGCTTGTTAGACAGTCAAAGGGTTTGCAGGATAAGATGACGGCGAAGGAGAGTGCAACATGGTTGCTTGTGTTGAATTATGAAGAGTCACTTTCACAGCAGCAGGATGCAAGAAATGAGGGTAGTCTTGTGGTTGATCTGAGTAATGGCTCTGGGCCAATGCAGAGTAGTGAGGATGAGTATGATGTTGATGTTTGTGAAGATTCTCCAGATACCTTGACAAATAAAAATGACAAGCAAGCAGATACAACGATCCCAAGAACAACCACTGCTCAAAATAAAAAAGAAAAGGAACCACACAAAAAGAATTCTAATGAGAAAGCTCCAGAAAAGTCTTCTAATATGGTCAGAGAGAAAAGCTTGTCTACAAACATTGCTACAAAGAGGCCTTCTGATGATCAGCACATGCCTTCTGAAGAACGTGTGTATATGTGTCCTTATGAAGGTTGCATACATTCGGATCAGAGGAATGGATTTGAAGACATAACTCAGAGAAACATGCATCAGAAAAATTGTCCATTCAGACATGATGCTCAAGGGAATTCAGTTGATCTTAATGGTATCATTTCGTATAATGCATCACAGTCTGGACCTTTGTGGCATCCTTCCCAGTCACAAGGCAATGGTAAAGGATTTTTTCAAGCTACTGTTGGTCATAATCCAAGGAACTCACAAGTTCCATTGGATATCCCTCCAGTTGCTGTTCTCCCTCCAATTTCTGTTTCCCCTCTGCAGGTGAATAACAGTGAGCATGCACAGTATGTGGCTCTTATGGGTGGAGATCCAAATGTTTCACAATTAGAGAATCAGTTTGTTTTCTCTGATATAGGCATGCCGGATGAACAATCAAGAGGTGGTCAACCTGATACTTGGGCCTACTCTAATCATATAGGTCAAGGTTCTGGTGATTTTCAACCTGAAAGAAATGCAGATCTTCCTCATTATTTCAATAGTGGTACAAATGATTTGAATGTAGAGGCTGAAAACTGGCCAAGAGATTTTGACAGTGACTATGATCCTCATTTTTCACCTTCAGGATTGGCATTTAATGACATTAGTGTCACTGATCCTATTATGGACTTGGATCTGGACAATGTGGACATTGACCACATGATCCAGTATTTTGGAGCCTAA
>Gmo_EIL3
ATGGAAAGGCAAGAAGAATTTGGGTTTTCTGGAGAGTTGGATATTGCAAGATTGCTTGCAGATGTGGCAGCAAGGGGGGTACCTGTACCTCCTGCCTTGTCCGGGGACGAAGCTGCTGTAGCTGCAATGAGGGAAGGAGGAGCACAAGGGGAAGAAGCAGGAGGAGGAGGAGGAGGAGGATACATGAGCGAAGATGACATGGACGTTGATGAGCTTGAGAGGCGTATGTGGAAGGACAAATTGCTGCTGAGGAGACTGAGGGAGCAGAAAAATCAGAGCCCTGATGTGGTTGGAGTTGGAGTTGGTGTGCAAGTGGTGGATGATGCAAAGCTGAGGCAGTCTCAGGAGCAGGCCAGAAGGAAGAAGATGTCAAGGGCCCAAGATGCGATTCTCAAGTACATGCTCAAGATGATGGAGGTTTGCAAGGCTCAGGGATTTGTGTATGGCATAATTCCGGAGAAGGGCAAGCCTGTGAGCGGTGCCTCTGATAATCTGAGAGCATGGTGGAAGGAGAAGGTGAGGTTTGACAGGAACGGACCTGCTGCCATTGCCAAGTATCAGGTGGAGCACCGTGTGCCAGGGAGCACTGAAGCCGATTTGAGCCCCAACCCCTCCTCTGAGGAAGCTCTGGCCAGGCTGCAGCACCCTGAGGCTTCTCTGCTCATGAACTTCCAAGCATGCGTTGGTGGTGGTGATGCTGGAACTGTAACATCCAGCAGCAGCGGTGAGTATGATGTTGAATGCCCTGATCCTGTTTCTGATTCCCTTTTTTCAAGTTGCAATGCGGAAAAGAATACTGCTGCTGCTCCTACCAAAGGGTTCTCTTTCTTTAACGTTATGAATGATGCAAAAGAAGGGTCCTGGGCTCTTGGCATGGGGGAGGATTTAAGGCAGAATAAGAAGAAAAAGCTCTGTGAAGAGGTTGTGGGTCAAGTGGAAAACATGTATGCTTGTTCCAATGCAAACTGCCCGTATAGTCAAGGTAAGGCCGGTTTCTTGGACCAGAATTTGAGGAATTCTCATCACTGCAGCTGTCCTTGCAATAATGGTAGGCAGGAAATAGAATTTCAGAAACTTGAATGTGAAAGTAATACTGTTTCCTCTGTCTATGGATCTTTTGGGCAAGCAAACCCACAAGGGAATTATGTTTCTCAATCACATGGAGGCCAACAACAACAGCAAACAAGCTCCCATGTGGTTCCAACTTTTGGTGACCTTGCTGTCAACGGTCTTACCACACCCGTGAAAACCCAACAGCAGATCAATGAGTTGTTAGCCATTTATGATGATCGCTTTCAGCAGAACAAGGGAACGCCATTAACCATGAAAGTAATGGAGCAGCCTCCTGCAAGTGCTTATAATCTTGAAGTCAGTAGAGTCTTGCCGCAAGGATACATTTTTAAAGCAAACCCCGAGGATGTTATGTACAGCAACGCCGGAGCTCAAGGCAACAGTGGCAGTGAGTCAAGTATCAGTGTGCAGCAGCAGCCAATTCGTAGCAATATGCAACAATCCACAAGAGAAACTGCTTATGGTTATGAGAGCAGGGCCATCGGTCAAAATTTTATACCTCAATCTCAAGAAACGATGAGAAATATTAGTTTTGGCTTGCCCAGGGATATTTCTCGAGGCTGTGTAGAATCGTTGCACAGAAGGCTGAATAATGAGCATAACCGTGGAAGACAAGATATGGTATTTTGGAGCATGAATATTGAAAAATAA
>Gmo_EIL4
ATGGGCATTTTTGAAGAAATTCCGTTTTCAGGAAGCATTGATCTGCTTCAAATCCACAACGGAGGTGGAGAAGTAGGATCCATGTGTGATAACGAGGCAGAAATGCTGCACGATGAGGAATTCAGCGAGGATGAAATAGATGTGGATGAGCTGGAAAAGAGGATGTGGAAGGACCGGATGCGGTTGAGGCGGATAAAGGAGCAGAACAAGGGCAAAGACCAAAACGACTCAGCCAAGCAGAGGCAATCGCAGGAGCAGGCCCGCAGGAAAAAGATGTCACGGGCCCAGGACGGGATACTCAAGTACATGCTCAAGATGATGGAGGTGTGCAAGGCGCAGGGGTTTGTATACGGAATCATTCCTGAGAAGGGAAAGCCTGTGAGCGGAGCTTCTGACAATCTGAGAGCGTGGTGGAAGGAGAAAGTGAAGTTTGACAGGAATGGCCCTGCTGCAATAGCCAAGTATCAGGCCGAACATGCCACTCCTGGCTCTAATGAAGATAGCATGCCCGTGGCTCCTACGCCCCACACACTTCAGGAGCTTCGGAACACTACTTTGGGTTCTCTGCTTTCAGCATTTATAAAGCACTGTAATCCTCCCCAGCTCAGATACCCACTGGGAAAGGGAAGTCCTCCTTCATGGTGGCCTACTGGTAACGAGGATTGGTGGCCTCAGCTGGGCCTGCCTAAGGGCCAGGGTCCTCCACCCTACAAGAAGCCCCATGATCTGAAGAAGGCTTGGAAGGTGGGAGTTCTCACTGCTGTGATTAAGCATATGTCTCCCGACATTGCCAAGATCAGGAAATTGGTGAGGCAATCCAAATCCCTGCAGGACAAGATGACAGCCAAGGAGAGCGCAACATGGTTGGCTGTTGTCAACCAGGAGGAGGCTCTCTGCCGCCAGCAGAATCCCAACGCATGTCTTCCAGCTGCTGGCTCGGCCAACAATGCTGTGGCCCTGACTTTCAGCAGCAGCAGCGAGTATGATGTGGAGGGTTTCGATGATGAACGCAATTCTATATCCCCAAATACTGATATGAAGGACTGCAAGTCGCATGATATGAAGCTTTTTGAGATGCAGGACTGCAAACCCCATGATTTTGAGCTTTATAATGTAGGAGGCATTGCAAATGATAGAGTTTCCTCTACCTTCCCAGTCGCCGTTGGAGATAACCTAGATCTTATAAGGAAGAGGAAGCTGCCCCAGCAACTGCCCTTGGAAGATCACAAAATCTATACCTGTCCCTACGAGAGATGCACCTATCATGACCGCCAGCATGGCTTCTATGATCAGAATCTGAGGAAGTCTCACCAGGCAAGCTGTCCTCATAGGCCAGAGCTGCAGACAATTGGGTTTCAGAGGCTTGAGCATTCTGAGACTAGTCCTGTGTTTTGCCTGGCCAATGGTCAATCCAATCAGCTTCATGGTCAAGCAAAACCTGGGATCTTTTCCTCTGCAAAGGATCCACAAATAGCGCCGACTGTGGGTACTGTTAATTTGAATTCCCTTGGTCCTGCATGTTTGCCGAATACAGCTACAAATCAACAGTCCATAAATGAGTTGCTAGCTTTATATGACGGAAGCCTACATCAGAACAAGCCTCCGGCAAGTATTGGTGGCCTGTCAGTGATGGATGGTCATGCTAATAATCACGGTGGGAATATCAATCCGAACATGAATCCTACATCACAAGGATCTGAGATTTTGAAGGTTACACCTGATGAGAATTTTCTGGGCCAGGCAACAGTTTCAGCAAGCAACAATTGTGCTGATTCTACTATAAACATGCAAATTTTGATGAGGGAAGGTCAAGGATTAAGCCTTGACCAAAGCAGGGTGTTTGAGCAAGCATTCATGCATCACTGCCAGGAAATGAATGGAGGAGATTTAAAATATGTTCCTCCTTACAACAATAATTTGCCCTTTGAATACGGAGAATCGTTTGCCAGAGTTACAGAGACGGTTGGGAGATTTGAAAATCCTATCTGGTATTTTTGA
>Gra_EIL1
ATGATGATGTTTGATGATATGGGAATTTGTGGGGATATGGATTTCTTCAGTGCTCCTTTTGGGGAAAAAGATGCGGCCACGGCAACGTTGGCGGCTTTGCGTACTGAACCAGAGGCCACAGTGGAAGATGATTATAGTGATGAAGAGATTGATGTGGATGAACTTGAGAGAAGGATGTGGAGGGACAAAATGCGTCTCAAACGACTTAAAGAACAGAACAAGAGCAAGGATGGGGTCGATATTGTGAAACAGAGACAGTCTCAAGAACAGGCGAGGAAAAAGAAGATGTCGAGGGCACAAGATGGGATATTGAAGTACATGTTGAAGATGATGGAAGTGTGCAAGGCTCAAGGTTTTGTTTACGGAATAATCCCGGAGAAAGGAAAGCCGGTAACTGGGGCATCTGATAATCTTCGGGAATGGTGGAAGGATAAAGTCAGGTTTGATCGTAATGGTCCTGCCGCTATTGCCAAGTACCAGGCTAATAATTCGATTCCCGGCAACAATGATGGGTGTAACCCGATTGGTCCAACACCACACACCTTGCAAGAACTTCAAGATACAACGCTCGGTTCCCTTTTGTCTGCACTGATGCAGCATTGTGATCCTCCTCAGAGGCGGTTTCCTTTAGAGAAAGGTGTTCACCCACCGTGGTGGCCTACTGGTAACGAGGAATGGTGGCCGCATCTCGGATTGCCTAAAGATCAAGGCCCTCCCCCTTATAAGAAACCTCATGACTTGAAAAAGGCTTGGAAAGTCGGGGTTCTCACAGCAGTAATCAAGCACATGTCTCCCGATATAGCCAAGATTCGCAAGCTTGTAAGGCAGTCTAAGTGCTTGCAGGACAAGATGACTGCAAAGGAAAGTGCAACATGGCTTGCTATCATCAACCAGGAGGAGACCTTGGCTCGAGAGCTTTACCCCGAGTCCTGCCCAGCTTTGTCCTCCGGGGGAGGAAGTGGATCTTTGGTTATAAATGACTGCAGTGAGTATGATGTTGAAGGGGCAGACAACGAGCCAAACTTCGATGTGCAAGAGCTCAAACCCGGGAATCTAAATTCATCTGATTTGAGTGTGGATCAAATGAGGGCCATCCAACAACTACCTTATTCTATTAAGGGAGAAGTTGTCAATAATTTGGACTTTATGCGAAAGAGGAAACCAAGCAATGATTCAAACATCATGGAACATAAGATCTACAAATGCGAGTTCTTCCAATGTCCCTATAGTGAACATCGCTTAGGTTTTCATGACAGGATTGCCAGGGACAATCATCAATTAACATGTCCGTATCGAAACTCCTCTGCACTGTTTAGTAGTTCAAGTTTTAATGTTAACGAGGTGAAACCTGTAATTTTGCCTCAAGCATTTGCGCAATCCAAGCCAACTGCACCAGCGGTTACTTCCGTCTCAACACCATTTGATCTTTCAGGACTTGGAGTTCCGGAAGATGGGCAGAAAATGATCAGCGAACTCATGTCGGTTTACGATAACAACATTCAAGGCAGCAAAAACATGAATCCCGGTAACAATCCAATCGCTGAAGGCCAAAATATTCTTCACCCGAAAATCCAACAGCCACAGGATGAATACTTTCGTGGTGAAGGAAACTTCTTCGAGGACTCCAGCATGCCCAATAACCATCAGATGTTTCCGCAAGGGGAAGGTCAATTTGACCGGTTCAAGGGCCTGAATTCTCTGTTTGAGACCGAACATAACAACAACAACAGCTTCCCGCTGATGTTCGGGTCTCCATTCGATTTGTCTACTTTCGATTACAAGGAAGATCTTCAAACGGTTGGGATGGACACCATCCCAAGGCAGGATGTTTCAATCTGGTTCCAGTAA
>Gra_EIL2
ATGGTTGAGATTCTTGGTGAGATTGAGCCTCCTAGCCCTGTTTATGAGGCGGAGCTACCGGAGGAGGATGAAGAACAAGAGGAGATCAGCTACGAAGAGCTGAAGAAGCGGATGTGGAAGGATCGGTTGCGGATGCAGAGGTTGAAGGAGACACGAGAGAGTTCAAGGTCCGATCATCAGTCGGGGGTGAGGCAAGAAGCGTCTCGCCGCAAGAAGATGTCTCGTGCTCAAGATTCCATCCTCAAGTACATGGTGAAAATCATGGAAGTCTGCAAAGCGCAAGGGTTCGTTTACGGGATAGTTCCGGAGAAAGGCAAGCCTGTTACCGGCTCATCAGATAGCTTACGCAAGTGGTGGAAGGAGAAGGTTCAGTTCGACAAGAGTGCTCCGCTTGCAGTCGATGAATTCTTGCCGATAATCGTGGAACAAGGCGAATTGGACCCTATTTCTTGTATGCATCTCCTTCATGACTTGCAGGATACTACTTTGGGATCACTTCTTTCTGCTTTGATGCAACACTGCGTTCCTCCTCAACGTAGGTTTCCGTTGGAAAGAGGTTTAGCCCCACCTTGGTGGCCAACCGGGAACGAGCTTTGGTGGGGCGAACAAGGGATGTCTCAAGAACAAGGCCCTCCTCCTTATAGGAAGCCTCATGATCTTAAAAAGGCTTGGAAAGTTAGTGTATTGGCTGCTGTGATCAAGCACATGTCCCCAAATTTAGATAGGATAAGAAGGCTGGTGACTCAATCTAAATGTTTGCAAGACAAGATGACAGCCAAAGACACAGTCACTTGGTCTAAAGTGGTTAACCAAGAAGAAGCTCTTTTAAAGCTTACTGAGAAATGTCTCAAAATCTCAACTACAAAAGATGATGAGGAAGAACAGGATTCTGAGTATAGCCTTGCAGCTGACGAAGGCAAGCATGGTGAGAAGATTGCCATATCTGGAGATAAAAGGAAGTATCTTTTCAAGCGACAGGTTACCCCGAATATGATGTATGCTTGCCAGAATACCATGTGCCCGCGTAGTGCACTCGAACTAGGTTTTATAGGCAAGAACACGAGGAGTGACCATGAATCCAGTTGTTCCTATCGGTCTAAAGAAAGCGATGTTAGCCAAGAAAGCAGTGAGGAATCGGAATTTTCCAATAGAAATCTTGTTCCATATGATCATCACTCTTTTGGTCCTCAGGCCAAATTGAACACAGATAGCTTGGGCGATGCCCAGAAAGTAATTGCTGTCACGGATTGGCTCGATATGGAGCTAGCAAAGGCTAATGAACAACAGAGAAATATGCAATCAGATGAAGTAGGGGATATATCTGGCACGGTTTCGCAAGATTATATAAACTATTTGGATGGTGCAATTGAAGATCTACCAGTGCCAGCAGAATTTCTACTTCAAGTAGGAGATATGGACTTAGACCCATCTCTTCCATTATTGCTAGAGAACATCCAAGATCAAGGATTAACTTCAATTTGGGATATGGGATTTGATGGAATATCGGAATCATAA
>Gra_EIL3
ATGATGATGTTTGACGAGATGGGAATTTGTGGGGATATGGATTTCTTCAGTGCTCCACTTGGGGAAAAAGATGTGGCAGCCTCACAAATTGAACCAGAGGCGACGGTGGAGGATGATTATAGTGATGAAGAAATTGATGTGGATGAACTTGAGAGGAGGATGTGGAGGGACAAAATGCGTCTCAAACGGATTAAAGAGCAGAATAAGTGCAAGGAGGGGATTGATATTGCTAAACAGCGCCTGTCACAAGAACAGGCGAGGAGAAAGAAGATGTCGAGGGCACAGGATGGGATTTTGAAGTACATGTTGAAGATGATGGAAGTTTGCAAAGCGCAGGGTTTTGTTTATGGGATTATTCCGGAAAAGGGAAAGCCAGTGACTGGGGCATCTGACAATCTTCGGGAATGGTGGAAGGACAAAGTCAGGTTTGATCGTAATGGTCCTGCTGCTATTGCAAAGTACCAGGCAGATAATTCGATTCCTGGCAAGAATGATGGCTGTAACTCGATTGGCCCAACTCCACACACCTTGCAAGAACTTCAAGATACAACTCTTGGTTCTCTTTTGTCTGCACTGATGCAACACTGTGATCCTCCTCAAAGGCGATTCCCTTTAGAGAAAGGCGTTCCCCCACCATGGTGGCCTACTGGAAATGAAGAATGGTGGCCACAACTAGGATTGCCCGAAGATCAAGGCCCTCCTCCCTATAAGAAACCTCATGACTTGAAGAAGGCTTGGAAAGTGGGGGTTCTCACAGCTGTGATCAAGCATATATCTCCTGATATTGCCAAGATTCGCAAGCTTGTAAGGCAGTCCAAGTGCTTACAGGACAAAATGACAGCAAAGGAGAGTTCAACTTGGCTTGCCATCATTAACCAGGAGGAAGCCTTGGCCCGAGAACTTTACCCTGATTCCTGCCCACCTTTGTCCTCAGGTGGTGGAAATGTATCTTTGGTTATAAATGACTGCAGTGAGTATGATGTTGAAGGTGTTGAGGATGAGCCGAACTTCGATGTGCAAGAGCGCAAACCCAGGACTATCAGTTCTAATTTGGTCATGGAGAGAATGAGGGCTATCCAACAACCACCTTATTCGACTAAGGGGGAAGTTGTCAGTAATTTGGATTTCACGCGAAAGAGGAAACCATCCAATGATTTAAACATGGTTGAACAAAAAATCTACACTTGTGAATTCCTCCAGTGCCCTTACAGTGAATTTCGTTTGGGTTTTCATGATAGGACTGCCAGGGACAATCATCAATTGACTTGTCCATATAGGAACTCCTCTGCACAGTTTGGTGGTTCGAATTTCAATGTTAATGAATTAAAACCAGTTATTTTTCCTCGGCAATTCGGACAATCCAAGCCGGCTGCACCGCAGGTTACATCTGTCTCAACACCCTTTGATCTATCTGGACTTGGAGTTCCAGAAGACGGGCAGAAAACGATCGGCGAACTCATGTCAGTATATGATAACAACATTCAAGGGAACAAGAACATGAATCCTAGTAACAATCTAGTTACCAAAGGTCAAAACGTTCTTCAGCCGAAAATCCAACATCAGCAAGATGAATTCTTCCGTGGTCAAGGAGTCATGATGGAAGGAAACTTCTTCGAGGACTCCAGCATGCTCCATAATCATCAGATGTTCTCACAAGGGGAAGCTCAGTTTGAGCGGTTTAAGGGCTTGAATTCTCCATTAGACAGCAACCACAATAACAACAACAGCTTCCAGTTGATGTTCGGGTCTTCATTCGATTTGGCTTCTTTCGATTACAAGGAAGATCTGCATGCAGTTGGGATGGATTCCATGCCAAAGCAGGATGTTTCAATCTGGTTCCAGTAA
>Gra_EIL4
ATGGTTAAATTTTTTGGTGAGAGTGATTCTCCTAGTCCTGGTGAGGAAATTAATGAAATGGAGGCGCTGGAGGATGAAGAAGAATACGAGGAGGAAATCAGCTATGAGGAGCTGAAAAAGCGGATGTGGAAGGATCGTATAAGGCTGCAAAAGATGCAGGAGAGGCGTATGAATGATGAGCCTGATAAATTGTCAGAGGCCAAGGAAGAAGCATCTCGGCGTAAGAAGATGTCTAGAGCACAAGATGCCATCCTCAAATACATGATGAAAATCATGGAAATTTGCAAGGGTAAAGGGTTCGTTTATGGGATAGTTACAGAGAAGGGTAAGCCAATTACTGGTTCATCTGACAGTCTACGCAAGTGGTGGAAAGAGAAGGTTCACTTTGACAAAGATGCTCCTCTGGCGATTGCTGAATTCCTTCCAGCAATTATTGAACAAAGTGAATTGGACCCTATTTCTTGTATGCATCTTCTTCACGAATTGCAGGATACTACTCTTGGATCACTTCTTTCTGCTCTTATGCAACATTGCGTGCCTCCACAAAGGAGATTTCCACTAGAGAGGGGTCAGGCCCCTCCTTGGTGGCCAACAGGGAACGAGCTTTGGTGGGGTGAACAAGGGGTATCCCAACAATATGGCCCTCCTCCATACAGAAAGCCCCATGACCTTAAGAAGGCTTGGAAAGTCAGCGTGTTGGCAGCAGTCATCAAGCACATGTCCCCAAATTTGGATAAGATAAGGAGGCTGGTGAGACAATCCAAATGTTTGCAACATAAGATGACAGCCCACGAGACTGCAACTTGGTCCAAAGTGGTCAACAATGAAGAGGCCCTTTCAAAACTCACTGACAAGTGTCTCAAAATCTCACCTTCCAAAGATGATAGAGAAGAAGACGATTCACAGCATAGTCCACCAGCTGATAACCGCAGGCATGGTAAGCGGATTGCCAGCTCTGGAGAAAAAAGGAAGTGTGCTAAAACTTTTGAGGGATATGGCAGTGAATTTAGATTAGGCTTCTTAAACAAGAGCTCGAGGACTGATCATGAATCTAGTACTTCCTACGATAGTAGTGAAGAAACCAATCCTGAATCTGATCTGTATGACAATAATCTCATTCCATATGGTCATTACTCATTTAGTCTTCAGACCATATCGCAGACAAATACCAAGGACGATGCTCAGAATCTACTTTTTGGGATTGATCGGCACAATATGGAACTCACAAAAGCTGGTGAGCAAATGAATGAAGTTGCGAATGCGGATATATCTAGCTTAACTTTGCAAGATTATTTAGACTATTTGAGTGGTACAATTGAGTATCTACAATTGCCTGAAGAACTTCAAATTCAAAGAGGAGACATGGACTTAAATACGTTCATAGTATTGCGAGAGAACATGGATGATGATCAAGGAGTAACATCAATTTGGGATATGGGATTTGAATGA
>Gra_EIL5
ATGGCCGAATTTGAAGAAATTGGAGCTGATATTAGTTCCGATCTTGAAGTTGATGACATAAGGTGTGAGAATATAGCAGAGAAAGATGTCAGTGACGAAGAGATTGAAGCAGACGAATTGGAGAGACGAATATGGAAAGATCGTATCAAGCTCAGAAGGATTAAAGAAAGAGAGAAGATTGCAGCCCTGCAGGCTGTGGAAAAGCAAAAATCCAAGCAGGCATCTGATCAGGCTCGGAGGAAGAAAATGTCACGAGCTCAAGATGGGATTCTGAAGTATATGTTGAAGCTAATGGAAGTCTGCAAAGCACGTGGATTTGTCTATGGCATCATTCCAGAGAAGGGAAAGCCTGTAAGTGGTGCATCAGATAATATAAGATCTTGGTGGAAAGAAAAGGTGAAATTTGATAAGAATGGGCCAGCAGCAATAGCCAAGTATGACGCAGAGTGTTTAGCTATCAGTGAGTCCGATAACATAAAAAATGGAAATTCACAGTGCAGTCTACAAGACCTGCAAGATGCTACTCTTGGATCCCTCTTGTCTTCTTTGATGCAGCATTGCAAACCCCCTCAGAGAAAGTATCCACTAGAAAAGGGAGTTCCTCCCCCATGGTGGCCCACTGGGAATGAAGAGTGGTGGGTAAAACTAGGGCTGCAACAGGGTCAAAGTCCTCCTTATAAAAAGCCACATGATCTTAAGAAGATGTGGAAAGTTGGAGTTCTAACAGCAGTGATAAAGCACATGTCACCTGATATTGCAAAGATTCGGAGGCATGTACATCAGTCAAAATGTTTACAAGATAAGATGACGGCAAAGGAGAGTGCAGTTTGGTTGGGGGTTTTGGGACGAGAGGAAGCTCTGATTCAGCAACCTAGCTGTGATAAAGGAATATCCAGCATAACTGAAAAGCCACAAGGTGGTCGTGATGGTAAGAAGCGACCTGCTGTCAGTATTGACAGTGATTATGATGTTGATGGTGTTGATGATGGACGAGGTTCAGTTTCTTCCAAAGAGGACAGGAGAGATCAACCGATAGATGTGGAACCCATAGCTTATATCAACAATGATGATTCCCATCCAGTCCAAGAGAATGAGCCTGTCGAAAAACAACCTAGGAGGAAGAGACCTCGTAAAAGAACAAACCATGGTGATCGACAAAATGTACCAAGCCATGTGGATAAGCAACTTGTTCCATCTCCTGATGAACATGTTAATGCCGAGTTAAGAAGCCCTGTGCCTGATATCAACCAAACTGATGCATCTTTTCCTGAATATAATATGCCTGCCACTCAGCAGGAAAATGATGCAAGCACAATGTTGATGCATGGAGAGAAACATTTAATTGTTCAGTCTGAACTACCTGCCATTCCTTGTGCTAATGAAATTTTCACCCAGAGCATGCATGTAGGTGGAAGGCCCATGCTCTATCCATCAGTGCAACAGACTGAGCTGCACCACCGTGCTGCATATGAATTTTATAATCCATCGGTTGAATTTAGGCATTGTCGTGATGGTCAGCAAATTCAGATGGGGATGAATGTACCGCAGATTGGGCCAGAAAATGGGATTGATGTATCGGTGCCTGCTGGAAATGATCATGTAATTACTGGGGGAGAATTGCACCATTACATGAAAGACCCATTTCATGATGAGCAAGATAGAGCTGTTCATAATCCCTTTGGTTCACCCACAAGTGATCCCTCATTTTATGGTGGCTTTAACAGCCCATTTGAACTTCCATTTGATGGTACAAGTTCACTAGAGGAACTGCTTGATGACGACTTAATACAGTACTTTGGAGCTTAG
>Gra_EIL6
ATGATGTTCGATGAGATGACTATGTGTGGGGATATGAATTTCTTCAGTGCTCCGCTGGGGGAAAAAGATGTTGCAGTCTCACAGAGTGAAGCAGAGGCCACTGTCGAGGATGATTATACTGATGAAGAGGTTGATGTTGATGAACTTGAGAGGAGGTTGTGGAGGTACAAAATGCGTCTCAAACGGCTTAAAGAGCAGCATAAGGGCAAGGAGGGGATTGATATCGCGAAGCAGCGCCAGTCCCAAGAGCAGGCGAGGAGAAAGAAGATGTCGAGGGCACAGGATGGAATATTGAAGTACATGTTGAAGATGATGGAAGTTTGCAAGGCTCAAGGTTTTGTTTACGGGATTATTCCGGAAAAGGGAAAGCCGGTAACTGGAGCATCTGACAATCTTCGAGAATGGTGGAAGGATAAAGTCCGGTTTGATCGTAATGGTCCTGCTGCTATTGCTAAGTACCAGGCTGATAATTTGATTCCTGGCAAGAATGATGGCTGTAACAACATCGGGCCAACGCCACACACCTTACAAGAACTCCAAGATACAACTCTTGGTTCTCTTTTGTCTGCACTGATGCAACATTGTGATCCCCCTCAGAGGCGGTTTCCTTTGGAGAAAGGTGTTCCCCCACCATGGTGGCCTACTGGCAACGAGGAATGGTGGCCACAACTGGGATTGCCCAAAGATCAAGGTCCTCCTCCTTATAAGAAACCTCATGACTTGAAGAAGGCATGGAAAGTGGGGGTTCTCACGGCAGTAATCAAGCATATGTCTCCTGATATTGCCAAGATTCGCAAGCTTGTAAGGCAGTCTAAGTGCTTGCAGGACAAGATGACAGCAAAGGAGAGTGCAACTTGGCTCGCTATCATTAACCAGGAGGAGGCCTTGGCACGAGAGCTTTACCCTGATTCCTGCCCACCTTTGTCCTCATGTGGAGGAAGTGGGTCTTTTGTTATAAATGACTGCAATGAGTATGATGTTGAAGGGGCTGAAGATGAGCCAAACTTTGATGTACAAGAGCTCAAACCCGGGCATCTCAATACATCTAATTTCAGCATGGATACAATGAGGGCTGTCCAACAACAATCGTATCCTATTAAGGGAGTTGTCAATAATTTGGATTTCATGCGAAAGAGGAAGCCATCCGATGATTTGAACATGATGGAACACAAGATCTACACTTGTGAGTTCCTCCAGTGCCCTTATAGTGAACTCCGCCTGGGTTTTCATGACAGGACTGCCAGGGACAATCATCAATTAACTTGTCCTTTCAGAAACTCTTCTGCGCAGTTTGGCGGTTCAAATTTTAACGTGAATGAAGTGAAACCAGTCATTTTCCCTCAACCTTTTGCACCATCCAAGCCAACTGCACCATCTATTACATCTGCTCCAACACCCTATGAACTATCAGGACTCGGAGTTCCAGAAGATGGGCAGAAAATGATCAGTGACCTCATGTCAATATATGATAACAACATTCAAGGCAACAAAAACATGAATCCCGGTAACAATCCAGGTACTGAAGGTCAAAACCTCCTCCAGTCGAAAAGCCAACCTCAACAAGATGAATTCTTCAACGGTCATCAAGGAGTCATGATGGAGGGGAATTTCTTCGAGGAGTCCAGCATGCCTCGTAATCATCAGATGTTTATGCAAGGGGAAGGTCAATTTGACCGTTTTAAGGGTTTGAATTCTCCGTTCGAGGCCAACCACAATAACAACAGCTTCCAGTTGATGTTTGGTTCTCCGTTCGATCTGGCTTCTTTTGATTACAAGGAAGATCTACAAGCTGTTGGGGTCGATACCATGCCAAAGCAGGATGTTTCAATCTGGTTTTGA
>Gra_EIL7
ATGGCTGAATTAGAAGATATTGGAGCTGATATTAGTTCCGACATTGAAGTGGATGATTTGAGATGTCAAAATATAGCCGAGAAAGATGTGAGTGAGGAAGAGATTGAAGCAGATGAATTGGAGAGACGAATGTGGAAAGATAGAATCAAACTCAAAAGGATTAGGGAAAGACAGAAGATTGCGGCCCAACAGGCTTTGGAAAAGCAAAAGTTGAAGAAGACCTCTGATCAGGCTCAGAGGAAGAAAATGTCCCGAGCTCAAGACGGGATTCTTAAGTATATGTTGAAACTAATGGAAGTTTGTAAAGCGCGGGGATTTGTCTATGGCATCATTCCGGAAAAGGGTAAGCCTGTAAGTGGTTCATCAGATAACATAAGAGCTTGGTGGCAAGAAAAGGTGAAATTTGATAAGAATGGGCCAGCTGCCATAGCTAAGTATCAGGCAGACTGTTTAGCTATGATTGAGGCGGATAACGGTAGAAATGGAAACCTGCAGAGCAGTCTCAAAGACCTGCAAGATGCTACTCTTGGTTCTCTCTTGTCTTCTTTGATGCAGCACTGTGATCCTCCTCAGAGGAAGTATCCTTTAGAAAAGAGAATTCCTCCACCTTGGTGGCCTACTGGTAACGAGGATTGGTGGGTAAAACTAGGGCTACAACAGGGTCAAAGTCCTCCTTATAAGAAGCCACATGATCTTAAAAAGATGTGGAAAGTTGGAGTATTAACATCTGTGATAAAGCACATGTCACCTGATACTGCAAAGATTCGGAGGCATGTACGCCAGTCGAAATGTTTACAGGATAAGATGACAGCAAAGGAGAGTGCAATTTGGTTGGGAGTGTTGGCCTGTGAGGAAGCTCTGATTCGGCAACCTAGCAGTGATAATGGAACATCTGGTGTAACTGAATTGCCTCGACTTGGATGTAGTGATAAGAAACAACCTGCTGTCAGTACTGACAGTGATTATGATGTCGACGGTGTTGATGATGGAGTTGTTTCAGTCTCTTCCAAAGATGAGAGGAGAAATCAACCTACAGATGCAGAGCCTGTGGCTTATATTACCAACTATGATTCCCATCCAGTACAAAGCAATGAGCGAGTGGCAAAACAACCTAGGAGGAAGAGACCTCATTTAAGATCAAGCCATGGTCATCAACAACCTTTGCAGATCCATGGTGATCAACAATCTGTACCAAGCCATGGTGATCAACAACCTACGTCAAACCATATTACCAACTATGATTCCCATCCAGTACAAATCAATGAGCGAGTGGCAAAACAACCTAGGAGGAAGAGACCTCGTTTAAGATCAAGCCATGGTCATCAACAACCTTTGCCGATCCATGGTGATCAACAATCTGTACTAAGCCATGGTGATCAACAACCAATGTCAAACCACAGTGATCAACAATCTGTACCAAGCTATGGTGATCAACAACCTGGACCACGGCATTATGAACATGTAAATGCCGAGTCAATAAGCACTTTGCCTGACATCAACCAAACTGATTTATCTTTTATGGAATATCATATGCCTGTCACTGAGCAGGAAAATGATGCAAGCAAAGAATTAAGACATGTGGAGGACGGTTTAGATGTTCAGCCACATCTACCTGCGGGTGAATACTGCCATTATCCTGCCACCCCTACTGCCACTGAAATTTCCACACATAGACCTATGCTCTATACATTAGAGCAACATGAGCTGCACCAAGGTGCTGCATATGAATTTTATAATCAATCAGCTGAATTAAGGCCTGGTCATGATAGTCAACAAACTCTGATGGACATGAATGTCCTGCATGTTAGGCCAGAAAATGGTGTTGATGCATCAGCACTGGGTGGAAATGGACATGAAATTGCTGGGGGAGAATTGCATCATTATGTGAAAGACCTATTGCATAATGAGCAAGATAGAGTTGTCCATAATTCGTTCAGTTCTCCAACAAGTGATCCATCATTCTTTGGTGGATTTCACAGCCCCTTTGAACTTCCATTTGATGGTACAACTTCACTAGATGAACTACTTGATGATGACTTGATACAGTACTTTGGTGCTTAG
>Gra_EIL8
ATGGCTAAACTTGATGATACTGGAGGTGATATTAGTTGGGACATTGAAGTTAGTGAGTTAAGGCGTGACGATATGGGTGAGGAAGATGTTAGCGATGAAGAGATCAGAGCGGATGAATTGGAGAGACGAATGTGGAAAGATTCTGTTAGACTCAGAAGGATTAAGGAGAGGGAAAGGGTTGCGGCTCAACAGGCTGCGGAACTGAATCAAACCTCAGAACTGGCTCGGAGGAAGAAGATTTCCCGAGCGCAAGATGGGATTCTTAAGAACATGTTGATGTTAATGGAAGTTTATAATGCGCGTGGATTTGTGTACGGTATTGTTCCTGAAAAAGGTAAGGCTGTGAGTGGTGCTTCAGATAATTTAAGAGCTTGGTGGAAAGAAAAGGTGAACTTCGACAAGAATGGACCGGCAGCTATAGTCAAGTATGAGGCGGAGTGTTTAGCTATGAGTGTGTCTGACAGGAATAGAAACGGAAACCCGTGTAGCAGTCTCCAAGACCTACAAGATGCTACTATCGGATCTCTTTTATCAACTTTGATGCAACATTGTGATCCGCCGCAGAGAAAGTATCCACTAGAAAAGAGAATCCCTCCGCCTTGGTGGCCTACCGGGAACGAAGATTGGTGGGTAAAACTAGGGCTACAACGGGGTGATAGTCCTCCGTATAAGAAGCCACATGATCTCAAGAAGATGTGGAAAGTCGGAGTGTTAACAGCCGTGATCAAGCACATGTCACCTGATATTGCAAAAATTCGGAGACATGTACTTCAGTCGAAATGTTTACAAGGTAAGCTGACAGCAAAGGAGAGTGCAATTTGGTTAGGGGTTTTGGGCCGTGAGGAAGCTCTAATTCGAACATCCAGCATGACCAAAATATCCCGAGGTGGTCATGCTGACAGCAATGATGTTGTCGGTGACCAAATAGGCTCGGTTTCTTCCAAAAATGGTGGGAGAAATCAACTAACAGATGCAGAGCCTGTGGCTTTAATCGGGAATGATGATGCCCCTCTGGTCCAAGAGGATGTTCCGGTGGAAAAACAATCTAGGAGGAAGAGACCCCGTTTAAGATCAAGCCGTGGCGGTCGATAA
>Gra_EIL9
ATGATGATGTTCGAGGAGATGGGGATTTGTGGGGATATGGATTTCTTCGGTGCTTTTGGGGAAAAGGATGTGACAGCTGCTTCACAGGTTGAAATGGATGCAGCGGTTGATGACGATTATAGTGATGAAGAGATTGATGTTGATGAACTTGAGAGGAGGGTGTGGAGGGACAAAATGCTATTGAAACGGCTTAAAGATCAGAGTAAGGGAAAGGACGGGGTTGATACAGCCAAACAACGCCAGTCGCAAGAACAAGCAAGGAGGAAGAAGATGTCGAGGGCGCAAGACGGGATATTGAAGTACATGTTGAAGATGATGGAAGTGTGTAAGGCTCAAGGTTTTGTTTATGGGATTATTCCGGAAAAGGGAAAGCCGGTAACTGGGGCATCAGACAATCTTCGAGAATGGTGGAAGGATAAAGTGAGGTTTGATCGTAATGGTCCTGCTGCTATCGCGAAGTACCAGGCGGATAATGCGATTCCCGGGAACAATGATGGGTGTAACTTGATCGGTCCTACACCGCACACTTTACAAGAACTTCAAGATACAACTCTTGGTTCTCTTTTATCTGCACTGATGCAACACTGCGATCCACCTCAGAGGCGGTTTCCCTTAGAGAAAGGTGTTCCTCCGCCGTGGTGGCCTACGGGAACCGAGGAATGGTGGCCGCAACTCGGGTTACCAAAAGATCAAGGCCCTCCTTCTTATAAGAAACCCCATGATTTGAAAAAGGCTTGGAAAGTCGGGGTTCTTACAGCCGTAATCAAGCATATCTCACCCGATATTGCCAAGATCCGTAAGCTTGTACGACAGTCTAAGTGCTTACAGGACAAGATGACTGCAAAAGAAAGCGCAACTTGGCTCGCTATCATTAACCAGGAGGAAGCATTGGCTCGAGAGCTTTATCCCGATTCTTGCCCACCTTTGTCCTCGAGTGGCGGAAGTGGATCGTTGGTTATAAATGACTGCAATGAGTATGATGTAGAAGGGGTCGTAGATGAGCCTAACTTTGATGTGCAAGAGTGCAAACCCGGGAATCTGAATAGGGTCATCCAGCAACCATCTTTTCCTGTTAATTTGGATTTCTTACGAAAGAGGAAACCGTCTGATGATATAAACGTCGAACACAGGATCTACACTTGTGAGTTCCTCCAATGTCCTTATAGTGAACTCCAATTGGGTTTTCTTGACCGGACTGCCAGGGACAATCATCAACTAACTTGTCCACATAGAAACTCGTCTGCAGAGTTCGGTGGTTCGAATTTTAACATAAATGATGTGAAACCGGTCATTTTCCCTCCACCATTTGCGCAACCGAAGCCGGCAGCACCGTCTATTACTTCTGTCTCGACACCATTCGATCTATCAGGGCTCGGAGTTCCAGAAGATGGACAGAAAATGATCAGTGACCTCATGTCGATATACGACAACAATGTTCAAGCCAACAAGAATGTGAGTCCCATTAAAAATCCAGTCACGGAAGGTCAAAATCTTCTTCAGCTGAAAACCCAACAGCAACAGGACGAGTTCTTCCGTGGTCAAGGCCTTTCCTTCTTCAATGAGTCCAACATACCGGCTAATAACCAGATTTTACCACAAGGGGAAGCTCAATTCGACCGGTTGAAGACCTCGAATTCTCCATTCGAGACCACCTACAACAACAACAACAGTTTCAAACTGATGTTCGGCTCTCCATTCGATTTGTCTTCATTTGATTACAATGATGATCTCCAAGCTGTTGGAGTGGACACCATGCCAAAACAAGATGTCTCAATCTGGTTCTAG
>Mac_EIL1
ATGCTGGAGTTGGTGGAAGAGGGCCTCGCTCAAGGCTTCATCTACGGCATTGTACCCTACAAAGGAAAGCCTGTCAGTGGAGTCTCTAATAACCTTCGTAAATGGTGGAAGGAAACCGTTCGATTCGATCGGAACGGCCCAGCTGCGATCAGCACGTATCAGAGAGACAGCTGCACCCACGTCATAAGCAAGGAGAACACCTCGGAGTTCTCCGTGCCCGATGCACTGCAGGAACTGCAGGACACCACGTTGGGTTCGCTTTTATCCGCCTTGATGCCATACTGTGACCCTCCTCAGCGGAGGTTCCCTCTGGAGAAGGGCATTCCACCACCGTGGTGGCCCAACATGTCGGAGGAGTGGTGGCGGGAGATGGGCGTGCCCAAGGATCCAAGTCCTCCACCCTACAAGAAGCCGCATGACCTGAAGAAAGCATGGAAAGTAAGCGTTTTGATCGCGGTCATCAAGCACTTGATGCCGGACATTGAGAAGATCCAACGGCTCATCGAGAAGTCCAAGGGCCTTCAGGATAAGATTACAGCGAGGGAAGTTGACATACTGAACGCCGTTCTTAGACATGAACTGAAGAAGTATTTCGGGCACCAACATAATTCTCCTCCGCCTCCTCCATCCATGGTGGGGCAAAGCTGCAGGGAGGCTGTGGGGGATGCCTCCACTTCCCGTATCGATGAGCAGCCTATCTCGGAGGCCATGCAGGAGGAATCCATGAATGTGACGCAATACTTAGCCATGGACGTGAACATGTTTACGAGACCGAACCTTCCAAGCTATGAACTTGGACCTCAAGATCAATCTCGAGGAAGTATTCACCAAGATAAATTCGGACACATTCATCATTGTGTAGCTTCAGCTTCTCATGGCAATCAGCCACTGGCAAATCCATATGGTCCCTGTGTGCCTGTGGCGGCTGATAGCCCTGTCCTTCCGAGTGGAGGTATTGAGATGAGACATCAAGGAACTTCCAGTTCTGACATGCATCTCTTTCAGACAAGACTAAATCAGGACCATGCTCCTCTCCCGGAAGTGATGAAGGTGGAAATAGATCCTCTTTTTTCAAGTTCAGTTCAAGAAGATGAAACGGGGACAAGCATCACCAGAGAACTTGCCAACTTAATGCAACCTCAGATCTTCCCCAGTGATGAGACAGCATCTTTTGAATCCATCTTTGGACATAATTTTGACATCGGTCCTGCTTCTTACTTCTCAACCACGGACCAATCTAGTCGAATACCATATTCATTTCATGAACTGGATGAATATGACTGGTCCAAAGATTTCGGCAACTGA
>Mac_EIL10
ATGACTCATCTAGCAGTAATAGATCAGGACTTAGGTGGTGATGCATCAGATTTTGAGGTGGATGGTGTCAAATGCGACAATCTCAATGAAAATGATGTCAGTGATGAAGAAATTGAATCAGAGGAGTTGACGAGAAGAATGTGGAAAGATAGAGTTAAACTTAAGCGAATCAAGGAACGTGAAAGGCTTGCCGCCCAGCAAGCAGCTTTGGAAACGTCTAAGCCAAAGCAACCATCTGAACAGGCTCTTAGAAAAAAGATGTCCAGAGCACAAGATGGGATTCTGAAGTACATGTTGAAGCTGATGGAGGTGTGTAATGTCCGTGGGTTTGTATATGGAATCATTCCTGAGAAGGGAAAGCCTGTAAGTGGTGCTTCAGACAATATAAGAGCTTGGTGGAAGGAGAAAGTGAAGTTTGATAAGAATGGGCCTTCTGCCATCGCTAAATATGAGGCAGAGAATTTTGCTGCCGATAAAGCACAGAACAGTGGAAGCAAAAATCAATGTAGCCTTGCGGATCTCCAAGATGCTACACTGGGATCTCTTCTGTCGTCATTGATGCAACACTGTGATCCCCCACAAAGAAAATTCCCACTGGAGAAGGGTGTTCCCCCGCCTTGGTGGCCTTCTGGAAAGGAAGACTGGTGGATAGGTTTGGGCTTACCCAAGGGTCAAGGCCCCCCATATAAGAAGCCACATGACCTGAAGAAGGTGTGGAAGGTTGGGGTACTAACAGGTGTGATAAAACACATGTCTCCCAATATTGGAAAGATCAAAACCCATGTACGAAAGTCGAAGTGCTTGCAGGATAAGATGAGTGCCAAAGAGAGTTCCATTTGGTTGGGAGTTTTGAATAGAGAAGAAATGATTGTCAATCAACTTAGCAGTGATAATGGGATGTCTGATGTAACTCAGGATAGTGGTCATAGGGAGCGTCGAGAGGACACAAACAGTTGTAGCGACGAATATGATGTTGATGGCCTTGAAGATGCTCGTGGATCGACTTCATGCAAAGATGATGCGAAAAATCTGCAGGTTGAGACGCTACCTTGTGCAGTGACTTCAAGGGAGGAAGGCCCAGCTGTAAATTCCAACCAACTTTGTCAAGGCAAGGAGCAAACAAGTGAACAGCCGAAGCAAAAAAGACCTCGTTTAAGTGTTGCATCTGCTGACAGGCAGACAGCTAAAACTCAGAATGAGCACATACCAAAGGAGACGAGAAACGCTATTCCAGATATGAACGACACAGACATGTCTTTGTTGGTTCATCACGCACCAAGTGTCAGCCATGAGACCCATATGAATCCGAATTCAAGGCACCAAGGAAGAGATCTCCAAAACCAAAACCTTGAACCACAATCTGCCATTAGCAACTTTGCAAGCATCCCTTCTATTAATGTTGCTGCAGGGAACATGTTTACTGATGACCAACCATTACAGTATCCAGAAGTTGGGAATAGTGAGTTGGAATTTGCTACCACAATTAACACAGGGTCCAACTATGGATTTTATAAGTCATCAGGGGGCTCTGGTATCTTGCAGGATAAGCAGCAATACCCTATGTTTGTTCCTGGTCATTCGGTAATGTCTGACGATAGCATAATTCCTGTGGGGAATAATTCTTATGACCATGTGACGACACCAAATGTGAATTCACATACAATCACTGGAGACATGCATCTATTCGTAGATGGATCATTTTACACTGAACCGGATAGGTTTGATGGCAGTTCCTTTGGATTGCCATTAGATTTAATTGGGATCAGCAGCCCAATACCTGATATTGGTGACATATTGCATGATGATGACATTATGGAGTATTTGGGAACATAA
>Mac_EIL11
ATGATGGGTGGGCTATTAATGGAAGGCATGGTTTATCCTGGAGAGCCTAATTATGTGCAAAACATCAGCTATGGATCCCTTCATCAGCCTTTGGTCGGTGAATGCAATGGACAAGGACATCTTATCGATCCACCACAGGATAACTTTGCTGAGGTTTGTGATGAAGAGAGCGATGACGAAGATGTTGACATCGAAGAGCTTGAACATCGTCTGTGGAGAGACAGGATGCGGCTGAAGCACTTGAAGGAACAGCAGCAGCAGCAGAGCAGGAGCAAGAGCAAGAACAAGGAGCAAGGTGACTCGGCAAAGCAGCGTCAGTGCCATGATCAAGCCCTCCGAAAGAAGATGTCTCGCGCGCAGGATGGAATCCTCAAGTACATGCTTAAAATGATGGAAGTATGCAATGCTCAGGGCTTCGTTTACGGTATAATTCCAGAAAAGGGCAAGCCTGTAAGTGGTGCCTCCGACAACCTCAGAGGGTGGTGGAAAGAAAAGGTCAGGTTTGATCGGAATGGACCTGTGGCTATCGCAAAGTATCAGGTTGACAATGCCATTGTTGGATCCAACAGTGAAATGAGCTCTGGAACTGCAAGCCTTCATTCGTTGCAGGAGCTTCAGGATACAACACTGGGTTCTCTCCTGTCAGCTCTGATGCAGCACTGTGACCCACCTCAGCGAAGGTTCCCTCTGGAAAAGGGAGTTGCACCCCCATGGTGGCCTACCGGGAAAGAGGAGTGGTGGCCGCAGCTGGGAATTCCGAACGACCAACGACCGCCACCCTACAAGAAGCCTCATGATCTGAAGAAGGCTTGGAAGGTTAGCGTCTTGACTTGTGTAATCAAGCATATGTCGCCTGACATCAACAAGATCCGTAGGCTCGTCCGGCAGTCCAAGTGCCTGCAAGACAAGATGACCGCCAAAGAGAGCGCGACATGGCTCGCTGTCATCAAACAGGAGGAGGACATGTACATGAAGCTGCACCCTGAAGCTTACTTTCCGCCATCCTCTGGTAGCTGCATTTCGGGATCCATCTCCTTCGTTAGCAGCTGCAGTGAGTACGACGCAGAAGGTGTTGATGAAGGCAAGTGTGAGGATGTAGTGAACCACAAGCTTCACGCTGAAGGGAATCCTTTCGATCTGAGTGGCACTGCAAGGAAAGAGAAGACCGTGAAGGAAGAGATGAACATGGAATTTACTCGGAAAAGAAATGTTGCTGAGCCAGAATCAGTGCTGAACCAATGCATCTATACCTGTGATAATGTGCAGTGCCCACATCATGATCCCCGGCATGGGTTTCTGGATAGGAATGCAAGAAACAGTCACCGATACGTTTGTAAGTATCAAGGAACAGGGGTGGCTTTCAACAGCTTCCCGGTGAAGGAGAACAAGCTTCTGAGTTTCTCTATGTCATACGATACCCAACCAAATCCGACATCCCTTGAATCAGGCCCCATCCCTGCTAACACATCTGATTTGGGTATTCCTTCCGATGGGCAGAGATCGATCGACGAGTTGATGAGTTTGTACGACAAGAATCTCAATGCTAACAAGAGCTTCAACTCGAGAGGCATAGGGATGTCGGAAGGCCGAACTCCTCTGCAACCTAGAACTCGAGTGGAGGACAACTTCTTTCCGCAAGGGACTAAAGCAATCGGTGGTATGCTTGAGGAAGTCAGCAACTTGGTGCAGCAACAGCAGCAATTCCCTGTTCGCGAGAACGTAATGCCATTTCAGCAGCAATTTGGTAACCCATCTGATGAAATGAGCGGTGACCTGTGCTATGGATCTGCTTTTAGTATGCCTTCCATGGACTACTCTGATGCCTTGCACAGATTGCAGAAGGCCGAAGCAGCCAACTGGTTTTACTGA
>Mac_EIL12
ATGGAGGTCACCGTGCGCTCTGGTGATACAACGCCAGCTCTGCCCTCCGAAGCTCGCAAGAACGTGGACTCGAACTCTGCCCTCCCGCCTGCTGACGAGGTCGGACCTTCCTCTAGGCCGGAAGACATGGCAGCGCAGTCGCCGGATGACGCTGAGAACGATGACGACCTGCAAGTGGAAGATATCGAGGCACAGATATGGCATCTGAAGGCACGGCTGAAACGCATCAGGGACGGGAAGCAGAGCAGGAAGCGGCAACACTCGACTGATCCCGCCACTCTGAGTGAGCTGGAGGAGCAGTCGCGGAAGAAGAAGATGTCGCGAGCCCAGGATGGGATTCTAAGGTACATGATCAAGCTCACGGAAGTCTGCAACGCCCAAGGCTTCGTCTACGGCATCATCCCCGAGAAGGGCAAGCCGGTGAGCGGCGCCTCCGACAGCCTGAGAGCCTGGTGGAAGGAGAAGGTGCGATTCGACCGGAACGGCCCGGCGGCGTTGCAGAGGTACCGGATGGAGCACCCGGTCCTTGTGCCCGACGCCGACTGCACTCCTCAGATCTCCATCTCCAAGATACTGCTCGAGCTGCAGGACACAACGCTGGGCTCCCTGCTGTCTGCTCTGATCCAGCACTGTGATCCTCCGCAGCGACGGTTCCCGCTCGAGCGGGGGGTTCCGCCGCCGTGGTGGCCGACCACAAAGGAGGACTGGTGGCCCGAGATGGGGTTCCCGGAGGACCAAGGTCCGCCGCCGTACCGGAAACCGCACGACCTCCGGAAAGCGTGGAAGACGAGCGTACTCATCGCTGTCATCAAGCACATGGCGCCCAACCTCGAGAAGATAAGGAGGCTCGTCCGGCATTCCAAGTGCCTCCAAGAGAAGATGACGGCAAAGGAAAGCATGCTCTGGAACTCGGTGCTCGATCAAGAGAGCCGGCTGCTGCATGGCCAATCGCTCCCCGACGCGACTGGGCATTCCCACTTCTACACTGCGTCCGTGAGCAGCAGCCCCAGCGACTACGACGTGAAAGAAGTCGAGAACGTCCCAAATGCCGGTCTCCTGGACCAGATCGCGGCGCAGTCGGGCACTGGGAAGGAGGAGGCCGGAGCTCGACTTTCTCCATATCACGATCAGATGATGGCGGATTACTCTCAAAAGAGGGTGGCAGCCGATGAGCCCGACCAAAGGATCTATACATGCGATCACCCTCGATGCCCGCACCACGATTACACCCACGGCTTCCTCGACCCGGGCTCGAGAGCTCTTCACCAGATCCACTGTGCGTATCGCAACGCCATGAGTCAGCCACAGTCTCAGTTTCTGGGGTTCCAAGTGAATGATAACAGAAGAAGCGCCGTTCTCTCTGCGCCCCGTCTCGACAAGCCAATCATGAATGGTGGCGGACCTGCTCTTGTTTCACCTGACGTTGCTGGAATCGGAGTCGCAGCTGGTGGTCACAAGTCCATAGGTGAACTCTGCAACTTCTACGACGCCAATCTCCCGATGCATGCAGCAGCAGCAGCTCAGGCTGATATGAACCGGCTGCAGCTTCAGATCCAGATGCAAGCCAATGCTCTGCAGCCAGCTTCCGCTCCAAACCGGATTCAGCAGTCTCCTCTGCATCCTGCTCATCAGAGAAGCGGTTCGATGGCTCCTCAAGCTGCCGCGTCCATGGATCAGAATGCTCTGCACCCGACGATGTTCATGGAGGGAAACTACGTCGCACAGAGTACTCCAAGATTTGTCGGCGATTGCTTCGGAGACGTCAGCAACAGCATGCACCAGAGCCAAGATTTACAGGCACAAAGCTTTCCTTTCGATCCAACTTCGGGGAACCAAAACGCTGATGTGCACACCAGATTCACATTCACTTCTCTTCTCAACAGTTCGAGCGGGGAAGTCAACGACGCAATGGGTGGACGGCTGGGCGACTCGCTGCCGAAGAAAGAGGACTACGGCTGGAGATTCTAA
>Mac_EIL13
ATGGATCATATGACAATGATAGCTCAGGACTTAGGTGGTGATGCTTTAGATTTTGAGGTGGATGGTGCTAAGTATGATAATCTTAACGAAAATGATGTCTCCGATGAAGAAATTGAACCCGATGAGTTGGCGAGAAGAATGTGGAAAGATAGAGTTAAACTCAAGAGACTTAAGGAAAGGGAAAAGCTTGCTGCTCAACAGGCAGCTTCTGAAATATCTAAGCCAAGGCAAATATCTGATCAGGCTCTTAGAAAAAAGATGTCCAGGGCACAAGATGGGATTCTCAAGTACATGCTGAAGTTGATGGAGGTGTGTAATGTCCGTGGGTTTGTTTATGGAATTATTCCAGAGAAGGGAAAGCCTGTGAGTGGTGCTTCAGATAACATTAGAGCTTGGTGGAAGGAGAAAGTGAAGTTTGATAAGAATGGGCCTGCTGCCATTGCTAAATATGAGGCAGGGAACTTTGCGGCCCAGAATGCACAGAACGGTGGTAGCAAAAGTCATCATAGTCTTATGGATCTCCAGGATGCTACACTAGGATCTCTTTTATCATCATTGATGCAACACTGTAACCCACCACAACGTAAATACCCATTGGAGAAGGGTGTTCCCCCGCCTTGGTGGCCATCTGGAAATGAGAACTGGTGGATAGGTTTGGACTTACCAAAGGGTCATGCCCCGCCATATAAGAAGCCACATGATCTCAAGAAGGTGTGGAAAGTTGGGGTACTAACAGGTGTGATTAAACACATGTCTCCCAATATTGGAAAGATCAAAACCCATGTACGGAAGTCAAAATGTTTGCAAGATAAGATGAGTGCCAAAGAGAGCTCCATTTGGTTGGGAATTCTGAATAAAGAAGAAATGATTATCAACCAGCTAAGTAGTGATAATGGGATGTCTGATGTAACTCAGCATGGTGGTCATGGGGAGCATAGGGAGGAGGCAAACAGCAGTAGTGATGAATATGATGTTGATGGCCGTGCAGATGCTCTTGGATCAACTTCATGCAGAGATGGTGAGAGAAATCTGCAGGTCCAGAAACAAGATTGTGCAGAGAACATAGCATCTACTTCAAAGGAGGATAGCCCAACTGAAATTATCAACCAACTTGGTCAAATCAAGGAGCAAACAAGTGAACGTCCAAAGAGAAAAAGACCTCGAGTAAGTTCTGTATCTTCTGACAAACGGGCAGCTCCAACTCAGAATGAGCACATACCAGGGGAAATGACAAATGCTAGACCAGATATGAATGGAACAAACATCTCGAGGTTGATCCGTCATACACCAAGTGTTCATAACAAGGCCTATTTGAATCCAAATCCGAAGCATCAAGAGAGAGATCTTCGAAGCAAATGCCTTGCACTGCGATCTGGGATCAGCAACCTTGAAAGCTTGCATTCTGTCAATGTTGCTACAGAAAACATGGGTGTTGGTTACCAACCATTAGTGTTCCCAGACGTTGGGAATAATGAGTTGCAGTATGCTACCACAATTGATAATGGGGCCAACTGTGAATTTTATAACTCATCAGGGGGCTTCAGTATCCTGCAAGATAAGCAACAGCACCCTATCTCTGTTACTAGTCATGGAATAAGGTCTGACAATAGCGGTAATCCTGTCGAGAATAATTCTTATGACTATTTGACGACACCAAATGTGAATTCGCATACAGGTTTTGGAGACATGCATTTATTCATAGACGAACCATTCTGCACTGAACAAGATAAGTTAGTCGGCAATTCGTTCGGACTGCCATTAGATTTTATTGGGATCAGCAGCCCAACCTCAATTCCTGATCTTGGTGACATACTGCATGATGATGACCTAATGGAGTATTTGGGAACATGA
>Mac_EIL14
ATGGGTGGGCTACTAATGGAAGGCACGGTTAATTCTGGATGTCCTAATTACAAGCAAATTTTCTCCTCGGACGAGAAAAGTTTCTGCTGTGGATCCACCCATCCGCCTTCGATGGGTGAACGAACGGGAGAGAAATATCTTAGCGAACCACCACAGGAGAACTTCTCTGATGCTGCTGATGAAGAGAGTGATGAAGATGTTGACATAGAAGAGCTCGAACGTCGTATGTGGAGAGATAGGATGCGGCTGAAGCGCTTAAAGGAACAACAGCAGAACAAAAACAAAGAGCAAGTTGACTCTGCAAAGCAGCGTCAGTCCCAGGAACAAGCCCGCCGAAAGACAATGTCTCGTGCCCAAGATGGGATCCTTAAGTACATGCTAAAGATGATGGAAGTGTGCAATGCCCAGGGCTTTGTTTATGGTATAATTCCAGAGAAAGGAAAGCCTGTAAGTGGTGCCTCTGATAATTTCAGGGGTTGGTGGAAAGAAAAGGTTAGGTTTGACCGGAATGGACCTGCAGCTATCGCCAAGTATCAGGCTGATACTGCCATCCTGGGGTCCAGCAGCGAAACGAACTCTGCGACTGCAGGCCTTCATTCGTTGCAGGAGCTTCAGGACACAACACTGGGTTCTCTCTTGTCAGCTCTTATGCAGCACTGCAACCCGCCTCAGCGAAGGTTTCCCCTAGAGAAGGGAGTTGCACCACCATGGTGGCCAACTGGGAGAGAGGAGTGGTGGCTTCAGCTGGAAATACCCAAAGACCAAGGTCCACCACCCTACAAGAAGCCCCATGATCTGAAAAAGGCATGGAAGGTTAGTGTCTTGACTGCCGTAATCAAACATATGTCACCTGACATCGAAAAGATACGTAAGCTTGTTAGGCAGTCGAAGGGCCTCCAAGACAAGATGACTGCGAAAGAGAGCACGACATGGCTTGCTGTTATCAAGCAGGAGGAGGACTTCTACATGAAGATGCACCCTGATGCATGCTTTCCACCATCGTCTGGTAGTGGCAACACTGGAGCCACCTCCCTTGGTAGCAGCTGCATTGAATATGATGTTGAAGGTGTTGATGATGGTGAGAGCATGGATACGGTAAATCACAAGTCTCATGCTGAAGTGAATGCTTTTGATCTGGGCAGCACCGCAAAGAACGAGAAGACTGTTATAACTGCTTCTGTGAAGGAAGAGACTAAGATGGAATTTATTCAGAAAAGAGGTGCTGCTGAGCCAGAATCAATGCAAAACCAACGAATCTATACCTGTGGTAATGTGCAATGTCCACATAGTGATTTCCGGCATGGCTTTCTGGATAGGAATGCCAGAAACAGTCACCAATACCTCTGTAAGTATCAAAACACTATTCCTCAAGGCATCGGATCAGCAATTAGTGGACCCAAGATGAAAGGGAACAAGCCACCGATTTTCTCTTTGCCATTTAACACCCAACTCGATCCAACTTCACTCGGATCAGGGCTCAATTCCGTTGACATATCTGATGTTGGTGTTCCCTACGATGGTCAGAAATCAATCAATGAGCTGATGAGTTTCTATGACAACAATGTCAATGCTAACAAGAACTTGAATATGGGCGGCATAGGTATGTCGAAAATGATGAATTCTGTTCAACCTAGAATTCAGATGGAAGACAACTTTCCCCAAGGGACTAGATTGGGTGGCAATGTGTTTGAAGAAGTTGACAACTTGGTGCAGCAGCAGCAGCAGTTCTTATTCCATGAGGACATAATGCCATTTGAGCAGCAATTCGGTGACCAACCCAATGGATTGAGTGGTGATTTCAGCTTTTGTCCTTTCAATATGCATTCCATGAACTATTCTGATACTTTGCAAAGAGAGATGGGGGATCCATTGCAGAAGTCTGAATCATTGAACTGGTTCTACTGA
>Mac_EIL15
ATGCAGGACACGAAAGCTAAACAAAATGTTGGTTTTTCTGAAAGAACCGACGGTTGTTCTTCTGTCATTCCGGAGTCTATCTTGGATCCTTCTACCGAGTTAGAAGATTTATTGGGTCTGCCACCTGACAACATGTTTGACACCCCCTTGCCAGATGTGATAGAGGCCGATGAGTTTGAAGCTGAGAGGCTTAGGATTCACATATGGAATAACATCAACAGAATGAAGCATTTGAAGGAGCATCACAAGTGTAAGATTATCCAGCAAAGCAGTGCATCCTTGCTGGATTACTCGCAAGAACAGTCACGGAGGAAGAAGCTGGCGCGGAGCCAGGAGAAGATACTGAATGAAATGCTGGAGTTGATCGAAGAGGGCCTCGCTCAAGGCTTCGTCTACGGGATTGTACCCTACAAAGGAAAGCCAGTCATTGGAGCTTCTAATAACCTACGTAAATGGTGGAAGGAAACCGTTCGCTTCGATCGGAACGGCCCAGCTGCGATCAGCACGTATCAGAGGGATAGCTGCACGAACGTCATAGGCAAGGAGAACACCTCGGAGTCCTCCGTACCTGAGGCATTGCAGGAACTGCAGGACACCACCTTGGGTTCGCTTTTATCCGCCTTGATGCCATACTGTGACCCTCCTCAGCGGAGGTTCCCTCTGGAGAAGGGCATTCCGCCACCGTGGTGGCCCAACATGTCGGAGGAGTGGTGGCGGGAGATGAGCCTGCCCAAGGATCCAAGTCCTCCACCCTACAAGAAGCCGCATGACCTGAAGAAAGCATGGAAAGTAAGCGTCTTGATCGCGGTCATCAAGCACTTATTGCCGGACGTAGAGAAAATCCAACGGCTCATAGAGAAGTCGAAGGGCCTCCAAGATAAGATTACAGCGAAGGAAGTCGACATACTGAACGCTGTTATTAGACGTGAACTGAAGAAATATTTCGGGCTCCAACATAATGCTCCTCCACCTCCTCCATCCATGGAGGGGAAAAGCTGCAGGGAGGCAGTGGGGGATGCATTCACTTCCAATATCGTTGGGCAGCCTATCTCGGAGGCCATGCAGGAGGAATCCATGAACGTGACGCAGTACTTGGCCATGGATGTGAACATGTTTACTAGACAGAATGAACTTGGACCTCAAGATCAACCTCGCGGAAGCATTCACCAAGATAACTTCGCACATATTCATCATTGTGTAGCTTCAGTTTCTCATGGCAATCAGCCACTGTCAAATCCATATGGTTCCTGTTTGCCTGTGGTGGATGATAATCCTGTCCTTCCGAGAGGAGTGATCGAGATGAGACATCAAGGAACTTCCAGTTCTGACATGAATCTCTTCGAGACAAGACTAAACGAAGACCAAGCTCCTCTCCCGGAAGCGATGAAGATAGAAATAGATCCTGTTTTTACAAGTTCAGTTCAAGAAGATATGATGGGGACAAGCGTCACCGAAGAACTTGCCAACTCAGTGCAACCTCAGATCTTCCCTAGTAATGAAACAGTATCTTTTGAACCTATCTTTGGGCAAGATTTTGACATTGGTTCCGCTTCTTACTTCTCAACCATGGACCAACCTAGTCGACTACCAGATTCATTTCATGAACTGGATGAATATGACTGGTCCAAAGATTTCGGCAACTGA
>Mac_EIL16
ATGGGGATGCTACTAGTTCAAGACATGATGTATCCTGGTGGCCCAAACTATGGTCAAATTTTCCCCTACAATGATGAGAGGAATGTCAGTTATGGTGGCTTCCATCAGCTTTCCACGGGTGAATGCATACTGGGAGAGGGAGATCTGGTTGATCCGCCACCGGATAGATTTGCTGAGGCTGCTGATGAAGACAGTGACGAGGACGTTGACATAGAGGAACTCGAACGACGCATGTGGAGAGACCGGATGCGGCATAAACGCTTGAAGGAGCAGCAACAGAGCAAAAACAAGGAGCAGGGTGATGCAGAAAAGCAATGTCAGTCACAAGAACAGGCTCGTCGGAAGAAGATGTCTCGGGCACAGGATGGAATTCTCAAGTACATGCTGAAAATGATGGAGGTCTGCAAGGCTCAGGGGTTTGTCTATGGCATAATTCCGGAGAAGGGCAAGCCCGTCAGTGGTGCTTCTGATAATCTCAGAGGTTGGTGGAAAGAGAAGGTTAGATTTGATCGGAATGGCCCTGCTGCTGTAGCCAAGTACCAGGCTGATAATGCCATCCCTGGATTTGACAGTGATTTTAACTCTGGATCTGTAAGTCCTCATTCGCTGCAGGAGCTTCAGGACACAACATTGGGTTCTCTCCTGTCAGCTCTTATGCAGCACTGTGATCCACCTCAGCGACGGTTTCCACTTGAGAAAGGAATCCCTCCACCATGGTGGCCTACTGGTAGAGAGGGATGGTGGCCTCAATTGGGCATCCCAAAAGAACAAGGTCCACCTCCATACAAGAAGCCACATGATCTGAAGAAGGCATGGAAGGTTGGCGTCTTGACGGCTGTAATCAAGCATATCTCTCCTGATATTGAGAAAATCCGTCGGCTTGTTAGGCAATCCAAATGCCTCCAAGACAAGATGACTTCCAAGGAGAGCGCGACATGGCTTGCTGTCATCAAGCAGGAGGAGGACATGTACATGAAGATGCACCCTTGTGCCCTCGCACCCCCATCTGCTGGGAGTGGTGTCACTGGAGCAATCTCCTTCAACAGCAGTGAGTATGACGTTGAAGGCATTGATGAAGCCAAGAATGAGGATGTGACAATCTATAATCTGGTTGCTGATGGTAATACTTTGAACTTAGGAGCTAGTTCAGGGAATCGGATGTTTGGATCAGCTCTGATGAAGGAAGAGAATGATGTCGAATTCATTCAGAAAAGAGCTTCATCCGAGTGTGAATTGATGATGAACCAGCGGACCTATACCTGTGATAATGTGCTATGTCCACACAATGATTTCCATAGTGGATTTCTTGATAGGAATGCCAGAAACAGTCACCAGTACATCTGCAAGTATCAGAACACTCTTCCTCCAGGTTCTGGGATGACGAGTAGCAGTTTCCAGGTGCCTGAGAACAAGCCTTTAGCTTTTCCTCTGCAATTGAATACTGAGTCAAATCATCCTTCAATTGGATCAAGGCTTAATCCAGTGGATATTTCTGAATTGGGTATTCCTTCTGATGGGCAAAAATCAATCGATGAGTTAATGAACTTCTATGATAACAGTATCAGTGGTAGCAAGAACATGAACTTGGAAGGTGTGACCATGTTGGAAGGATCGAATTCTCATCAGCCTAGAATACAAATGGAAAACAACTTCTTGGGGCAGGGGTCAGGAATTGCTTGCAATCTATTTGAAGAAGTTGGTAGCTTGATGGAGCAATCACGCTACGTGCAGGAAAACACGGTACCATTTGAACAAGAACTTGCTAGTGGGGGCTTCATGACGGGGTCTGGCTTCAACATATCTGAAATGAACTACTCTGATACCTTGCATAGGGGTATCGGAGATTCCTCACAAAAGCAAGATGGATTCAACTGGTTCTGCTAA
>Mac_EIL17
ATGGGGAGTCTATTGGTTGAAGACATGATGTATCCTGGTGACCCTAATTACATGCAAATTTTCCCCTCCGGTGATGAGAAGAATATCAATTATTGTGGCTTCTATCAGCCTTCGATGGGTGAATGCATGATGGGAGAGGGAGATCTGGTTGATCTTCCGCCAGAAAAATTTGCTGAGGCTGGTGATGAAGACAGTGATGATGATATTGACATAGAAGAACTCGAGCAACGAATGGGGAGTCTATTGGTTGAAGACATGATGTATCCTGGTGACCCTAATTACATGCAAATTTTCCCCTCCGGTGATGAGAAGAATATCAATTATTGTGGCTTCTATCAGCCTTCGATGGGTGAATGCATGATGGGAGAGGGAGATCTGGTTGATCTTCCGCCAGAAAAATTTGCTGAGGCTGGTGATGAAGACAGTGATGATGATATTGACATAGAAGAACTCGAGCAACGAATGTGGAGGGACCGGATGCGACTGAAGCGCTTAAAGGAGCATCAACAGAGCAAAAGCAGGGAGCAGGGCGATGCGTTTAAGCAATGTCAATCCCTAGAACAGGCCCGTCGGAAGAAGATGTCTCGGGCACAGGATGGAATTCTCAAGTACATGTTGAAAATGATGGAGGTCTGCAATGCTCAAGGCTTTGTTTATGGTATTATTCCAGAGAAGGGCAAGCCCGTCAGTGGTGCTTCCGATAATCTCCGGGGTTGGTGGAAAGAAAAGGTCAGGTTTGATAGGAATGGACCTGCTGCTATAGCCAAGTACCAGGCCGATAACGCCGTCCCTGGTTCTGGCAGTGAGATTAACTCTGGAACTGCAAGTCCTCATTCATTGCAGGAGCTTCAGGACACGACATTGGGTTCCCTCCTGTCTGCTCTTATGCAGCACTGTGATCCACCACAGCGGCGATTTCCCCTAGAGAAAGGAATCCCACCGCCTTGGTGGCCTACCGGGAGCGAGGAGTGGTGGCCTCAATTGGGCATTCCAAATGATCAAGGTCAGCCTCCGTACAAGAAGCCGCACGATCTAAAGAAGGCTTGGAAGGTCAGTGTCTTAACAGCTGTGATCAAGCATATGTCTCCTGACATCGAGAAGATCCGCAGACTTGTTAGGCAGTCCAAATGCCTCCAAGATAAGATGACTGCCAAGGAGAGCGCAACGTGGCTTGCTGTTGTTAAGCAGGAAGAGGACATGTATACGAAGCTGCATCCAGATGCATGCCCACCCCCGTCCTCTGGGAGTGGTGTCACTGGAACCTTCTCCTTCAACAGCAACAGCAGTGAGTATGACGTTGAAGGTGTTGGTGTCGACGAAGGCAAAAGTGAGGATGTGGATTATAAGCTGGCCGCGGACAGTGATGCTTTCAAGTTAGTTGCTAGTGCAGGGAATGGCAAGTTAGTTAGATCTTTTCCAATGAAGGAAGAGATAGATGTGGAGTTCGTTCAAAAGAGAACTGCTGCGGAGGCTGAACTGGTGATGAACCAGCGGGTCTATACCTGTGATAATGTGGTGTGCCCACACAACAATGTCCGCCATGGATTTCTGGATAGGAATGCCAGGAACAGTCACCAATACTTCTGTAAGTATCAGACTACTCATCCTCCAGGTATTGGGATGACCAACAACAGCTTCCAGGTGACTGAGAACAAGCCTTTGGTTTTCCCTTTGCCATTGAATTGCCAGCCAAATCCTTCTTCAATTGGGTCAAGTCTTAATCCAGTTAATATATCCGACTTGGATATTCCATCTGATGGTCAAAAATCAATCGATGAGTTAATGAACTTCTATGACAACAACATTGATGGTAGCAAGAACATGAACTTGGGAGGTGCGACCATGTTGGAAGAAGTTGGTGACCTCTTTGAAGAAGTTGGCAGCTTAGTCGAGCAATCACAGTACGGGCAGGAAAGCATGGTGCCATTTGAGCAAGAGCTTACCGACCAGCCTATTGAAGTGAGTGGGGACTTCAGGATAGGGTCTGGCTTTGACATGCCTGGAATGGATTACACCGATGCTATGCATGAGAGGATAGAGGATTCACAGAAGCAAGACAGGTTCAATTGGTTCTACTGA
>Mac_EIL2
ATGCAGGACAAGAAATCTAAACAAAATGTTGGTTGTTCTGAAAGAACCGACAATTGTTCTCCTTCCGTTCTGGAGTCTATCGTGGATCCTTCCAGCGAGTTGGAAGGTCTATTGGGTCCGCCACCTGACAACATGTTCGATACCCGGTTGTCAGATGGGGTAGAGACGGATGCGCATGAAGTTGAGAGGCTCAGGATTCGGATATGGCTCGATATCATCCGACTGAAGCACTTGAACGAGCATCACAAGTGTAAGATAATCCAGCAAAGCAGTGCATCCTTGCTAGATTACTCGCAAGAACAGTCACGGAGGAAGAAGCTGGCCCAGAACCAGGAGAAGATAATGAATGAGATGCGGGAGTTGGCGGAAGAGGGCCTCGCTCAAGGATTCGTCTACGGGATTGTACCCTACAAAGGAAAGCCCGTCAGTGGAGCCTCTAATAACCTTCTTAAATGGTGGAAGGAAATCGTTCGCTTCCGTCAGAACGGTCCCGCTGCAATCAGAGAGTATCAGACGGACAGTTCGACCCACTTCGTTGGCAAGGAGAACCCCTCGGAGTTCTCCGTGCCTGGTTCACTGCAGGAACTGCAGGACACCACCTTGGGTTCGCTTTTATCCGCCTTGATGCCATACTGTGACCCTCCTCAGCGGAGGTTCCCTCTGGAGAAGGGCATTCCACCACCGTGGTGGCCCAACATGTCGGAGGAGTGGTGGCGGGAGATGGGCATGCCCAAGGATCCAAGTCCTCCACCCTACAAGAAGCCGCATGACCTAAAGAAGGCATGGAAAGTAAGCGTCTTGATCGCGATCATCAAGCACTTGATGCCGGATATAGAGAAGATCCAACGGCTCATCGAGAAGTCGAAGGGCCTCCAAGACAAGATTACGGCGAAAGAAGTCGACATAATGAACGCTATTCTTAAGCATGAACTGAACAAGTACTTCGGGCTCCAACATAATGCTCCGCCTCCTCCATCGATGGAGAGGAAAAGCTACGGCGAGACTATGGGGGATGCATCCAGTATTTCCGGTATCGTTGAGCAGCCTATCTCGGAGGCCATGCAAGAGGAATCCATGAACGTGACGCAGTACTTAGCCATGGATGTGAACATGTTTACGAGACGGAACCTTCCAAACTATGAACTTGGACCTCAAGATCAACCTCGAGGAAGTATTCACCAAGATAACTTGGGACATATTCGTCATTCTGTAGCTTCAGCTTCTCATGGCAATCAGCCATTGGCAAATCCGTATGGTTCCTATTTGCCTATGGTGGCCGATAACCCTGACCTTCCGAGTGGAGGAATTGAGATGAGCCGTCAAGGAACTTCCAGTTCTGGCATGAATCTCTTTCAGACAAGACTAAATCAGGACCAAACTCTTATCCCGGAAGCGATGGAGGTGGAAATAGATCCTCTATTTCCAAGTTCAGCTCAAGAAGATGCGATGGGGACAAGCATCACTAGAGAACTTGCCAACTTAGTGCAATCTCAAATCTTCCCTAGTGATGAGACAGTATTATTTGAATCTATCTTCGAAAATGATCTTGACATCGGTTCCGCTTCTTGCTTCTCAATAATGGACCGATCTAGTCGACTACCAGATTCATTTCATGAACTGGATGAATATGACTGGTCCAAAGATTTCGGGAACTGA
>Mac_EIL3
ATGATGGGGGGGCTATTAATGGAGGGCATGGTGTATCCTGGAGGTCCTAATTACGCGCAACTTTTCGCCTCGAATGATGAGAAGAATCTTAGTTATGGTAGCCTCCTCCATCAGCCTTCATTGGGTGAATGCATAGTGGGAGAGGGAGACCTGGTAGATCCTCCTCCCGAAAACTTTGCTGAGGCTGGTGATGAAGAAAGTGATGAAGATATCGACGTAGAAGAGCTCGAACGACGCATGTGGAGGGATCGGATGCGTTTGAAGCGTTTGAGGGAACAACAACAGAACAAAAACAAGGAGCAAGGGGACACGGCAAAGCAGCATCAGTCGCAGGAGCAAGCCCGTCGAAAGAAGATGTCTCGTGCACAGGACGGGATCCTTAAGTACATGCTGAAAATGATGGAGGTATGCCAAGCTCAGGGATTCGTTTATGGTATTATTCCAGAGAAGGGCAAACCGGTTAGCGGCGCCTCTGACAACCTTAGAGGTTGGTGGAAGGAGAAGGTCAGGTTTGACAGGAACGGACCTGCGGCTATAGCCAAGTACCAGGCCGATAATGCCATCCCTGGATCCAGTAGTGAGACGATCCCTGGGACTGTGAGCCCTCATTCTTTGCAGGAGCTTCAGGACACCACGTTGGGCTCTCTCCTGTCAGCTCTTATGCAGCACTGCGACCCACCACAGCGGAGGTTCCCCCTGGAGAAGGGAGTTGCACCGCCGTGGTGGCCTACTGGAAGGGAGGAGTGGTGGCCTGAATTGGGTTTTCCGAAAGATCAGGGCCCGCCACCCTACAAGAAACCACATGATCTGAAGAAGGCTTGGAAAGTTAGCGTCTTGACTGCGGTGATCAAGCATATGTCTCCTGATATCGAAAAGATTCGTCGGCTAGTCAGGCAGTCTAAGTGTCTTCAAGACAAGATGACTGCTAAGGAGATCGCAACATGGCTTGCTGTTGTGAAGCAGGAAGAGGATGTGTATTTGAAGCTGCACCCGAATACTTGCCCTCCCCCATCCTCCGGGAGTGCCATCTCCTTCAACAGCAGCTGCAGCGATTATGATATAGAAGAGATCAACTGTGATTTCATCCAAAAGAGAACTGCTGCTGAGCCACAACTGATGCTGAACCAGCGCGTTTACACCTGCGATAATGCAAAGTGCCCACACCATGATTTTCGCCAAGGATTTACAGACAGGAATGCTCGAAACAGACACCAGTACCTCTGCAACCTCAATCCTGTACATGTCTCTGATTTGGGAATTCCTTCTGATGGACAAAAGTCGATCAATGAGTTGATGGGTTTCTATGACAACAATGTTAATGGTAACAAGAGCTTGACTTTGGGAAGCGTTTCTGTCTTGGTTCAGCAACCTCAGTTCTTCCTCCGTGAGGACATGATGCCATTCGGGCAACAATTCAGCAACCAACCCAATGAATTAAGTGGTGGCTTCAGATTCAGATCTGGCTTAAACATACCTGCAATGGATTATTCTGATGTATCGCAGAGAGGAATGGGGGGTTCGCTGCAGAAGCATGATGGATCCAGCTGGTTCTACTGA
>Mac_EIL4
ATGTGGAAAGATAGAATTAAGCTTAAAAGAATCAAGGAACGGGAAAAGTTTGCCGCCGAAAGTGCAGCTTCGGAGAGGTCTAAGCCAAAGCATACATCTGACCAAGCTCGTAGGAAAAAGATGTCCAGAGCACAAGATGGGATCCTTAAGTATATGTTGAAGCTAATGGAGGTGTGTAATGTTCGTGGGTTTGTTTATGGAATCATTCCTGAAAAGGGAAAGCCAGTAAGTGGTGCTTCAGACAATATAAGAGCCTGGTGGAAGGAGAAAGTGAGGTTTGACAAGAATGGACCTGCTGCCATAGCCAAATACGAGGTAGAGAATTTTGCTGCCCAGAATGCACAGAACAGCAGGAGCAAACATCATCATAGTCTTATGGATCTCCAAGATGCTACGCTGGGATCTCTTCTATCATCATTGATGCAACACTGTGATCCACCACAGCGTAAATACCCATTGGAGAAGGGCATCTCACCACCTTGGTGGCCCTCTGGTAATGAAGAATGGTGGATATCTTTGGGCTTGCCAAAGGGTCAAGGACCCCCATATAAGAAGCCGCATGATCTAAAGAAGGTGTGGAAGGTTGGGGTACTAACAGCTGTAATCAAGCATATGTCTCCTGATATTGAAAAGATCAAAACCCATGTACGGAAGTCAAAATGCTTGCAGGATAAGATGAGCGCCAAAGAGAGCTCCATCTGGTTGGGAGTTCTGTCTAGAGAAGAAATGACTGTCAATCAACTCTGCTGTGATAATGGGATGTCTCATGTAATTGAGAATAGTGGTCACAGGCGGGATAGGGAGGAGCCAAACAGCAGTAGCAATGAATATGATGTTGATGTCCTTGAAGATGTTTCGGGATCTATTTCATCCAAAGATGATGGGATAAATCTGCAGGTTGAAACACAAGCTTGTGCAGGGAATATAACACCTACTTCGAGGGAAGATCGCTTAGCTGAAAATTCCAATCAACTTGGTTTAAGCAAGGATAAAACGAGCCAACAGCCAAAGAGAAAAAGACCTCGTGGAAGTGCTGTATCTGTTGACAAGCAAATGGTTGCCACTCAGAGTGAGCGCATGCCAGAGGAAACAAGAAATGCTACTACAGATATGAATGGTGCCGCTCTGACAACATTGGCTCATCATAGGCCAAGTGTCAACCGCGAGCCTTGTATGAACCCCAACTCAACACATCAAGAGAGAGATTCTGGAAGCCAATATCTGGTACCACAACCTGGGATTAGCAACTTGGCAAGCTTCCCTTGTGTTAATGTTGCTTCAGAAAACATATATATCGGTGGCCAACCATTACCATATCCAGGACTTGGGAATAGTGAACCGCAGAATGCTACCACATATGATACGGGAGCCAACGATGGATTATATAGCTCATCAGGAGGCTTTGGCATCTTGCAAGATAAGCAGCAGCGCCCCATGTCGATTACTAATCATGGAATAAGGTCTGACAGAAGCATTATTTCCGTAGAGAACAATCTTTATGAAAATGTGATGGCACCTAATGCAAGTTCGCATACAGTCACCGGCGAGATGCATCTATTCCTAGATGAACCATTCTACGGTGAACCAGATAAGCTAGTTGACAATTCCTTTGGTGCACTGCCACTAGATTTTATCAGGATCGGCAGCACAGATCTGATCCCTGACCTTGGTGACATATTGCAAGATGATGACCTGATGGAGTATTTGGGGACATAA
>Mac_EIL5
ATGATGGGTGGACTGTCGATGGAAGACATTGTTTGCCGTACAAGGCCTAATCAAGTGCAAAATCTCCCCTCCATGGATGAGAAAAACTTCATTTATGGATCCCTCCATCAGCCTGAACGCAATGGACAGGGAGATCCCACTGAACCACCACAGGAGAAGCTTGCTGAGGCCAACGACGAAGAGAACGATGAAGATATTGACATAGAAGAGCTTGAACACCGGGTGTGGAAGGACAGGATGCGGCTGAAGCGCTTGAAGGAACAGCAGCAGCACAAGCACAAGGAGCTGCAAGGTGAAGCATCGAAGCAGCGGCAGTCCCAAGAGCAAGCCCGCCGGAAGAAGATGTGTCGCGCCCAGGACGGCATCCTCAAGAACATGCTGAAGTTGATGGAGGTGTGCAACGCTCAGGGCTTCGTCTATGGCATACTTCTGGAGAATGGCAAGCCTGTGAGTGGTGCATCTGATAACCTCAGAGCTTGGTGGAAAGAGAAGGTCAGGTTCGATTGGAATGGTCCTGCGGCCATTGCCAAGTATCAGGCCGACACTGCCATCTCTAGATCTAGCAGTGAACTCTACTCCGAGACTGCAAGCCTTCGTTCATTGCAGGAGCTTCAGGATACAACACTGGGTTCTCTTCTGTCGGCTCTGATGCAGCATTGTAACCCACCTCAGCGAAGGTTTCCTCTGGAGAAGGGCATCGCACCGCCATGGTGGCCTACTGGCAACGAGGAGTGGTGGCAGCAACCGGGAATCCCCAATGATCAAGGCCCTCCTCCCTACAAGAAGCCCCATGATCTGAAGAAAGCTTGGAAGGTCTGCGTCTTGACGTCTGTAATCAAGCACATTTCGCCTAACATGGACAAGATTCACCGGCTTGTCAGGCAGTCCAAGTGCCTCCAAGACAAGATGACCGCGAAAGAGAGCGCGACATGGCTTGCTGTCATCAAGCAAGAGGAGGACATGTACAGGAAGCTGCACCCCGATGCATGCATTCCGCCATCTTCCTGTAGTGGCATTACTGGAAACAACATGGAAATCATTCGGAAAAGAAGTGTTGCTGAGGCAGAGCCAGTGCTGAACCAATGCATCTATACCTGTGCTAATGTGCAATGCCCACACAACGATCTCCGGCATGGATTTCTTGACAGGAATGCCAGAAACAGTCACCAATACCATTGCCAGTATCAGAACACTCTTCCTCAAGGTATTGGAGCGGCCTTCAACACCCAGCCAAATCTGACCTCCCTTATATCAGGCCTCGATCCTATTGACATATCTGATTTGGGTATTCCTCCTGATGCCCAAAAATCGATCAATGACTTGATGAGTTACTATGATCACAATCTCAATGACACCAAAAGCTTCAGCTCGGGAGGCATACCTCCTCTTCAACAACAGCAGCAACAATTCTCTCTGCATGAGGATGCGATGCCATTTGAGCAGCAACTCGGCAACCAGTCCAATGGAATGGGTGGTGAGTTCGGCTTCGCGTCTGCTTTCATTGCACCCACCATGGACCATGCTGGTGCTTTGCACGGGAAGATGGAAGATCCATTGCACAAGGCTGAAGCATCTCACTGGTTTTACTGA
>Mac_EIL6
ATGGGGGGTCTATTAATGGAAGGCATGGTGTACCCTGGAGGTCCAAATTATGTGCAACTTTTCCCCTCAAATGATGAAAAAAATCTTTGTTATGGTAGCCTCCATCAGCCTTCAATGGGTGAATGCATAATGGGAGAGGGAGATCTGGTAGATCCTCCTCCCGAAAAATTTGCGGAGGTTGGTGATGAAGAGAGTGACGAAGATATTGACATAGAAGAACTCGAACGACGTATGTGGAGGGACCGGGTGCGCTTGAAGCGTTTAAAGGAGCAACAACAGAACAAAAACAAGGAGCAAGGTGATGCAGCAAAGCAGTGGCAGTCACAAGAGCAAGCCCGCCGAAAGAAGATGTCTCGTGCACAGGATGGCATCCTTAAATACATGCTGAAAATGATGGAGGTGTGCAAGGCTCAGGGATTCGTTTATGGTATTATTCCAGAGAAGGGCAAGCCGGTTAGTGGTGCCTCTGATAACCTTAGAGGTTGGTGGAAAGAAAAGGTCAGGTTTGACAGGAACGGGCCTGCTGCTATCGCCAAGTACCAGGCCGATAACACCATCCCTGGATCTAACAATGAAGTGGTCTCTAGTACTGTGAGTCCTCATTCCTTGCAGGAGCTTCAGGACACCACATTGGGATCTCTTCTGTCGGCTCTTATGCAGCACTGTGACCCACCGCAGCGGAGGTTCCCCCTGGAGAAGGGAGTTGCACCACCATGGTGGCCTACCGGGAGGGAGGAGTGGTGGCCTCAATCGGGCATTCCAAACGAACAAGGTCCGCCACCTTACAAGAAACCCCATGATCTGAAAAAGGCTTGGAAAGTTAGTGTCTTGACTGCAGTCATCAAGCATATCTCTCCTGATATTGAAAAGATTCGTCGGCTGGTTAGGCAGTCCAAATGCCTTCAAGACAAGATGACTGCCAAGGAGATTGCAACGTGGCTTGCTGTTGTAAAGCAGGAAGAGGACATGTATATGAAGCTGCACCCTGATACCTGCCTTCCCCCATCCTCTGGGAGTGGCCTCACAGGAGCCATCTCCTTCAACACCAGCTGTGGTGATTATGATGTAGAAGGTAGAACTGCTGCTGAGCCAGAACTGTTGTTGAACCAGCGCATTTACACCTGCGATAATGCAAAGTGTCCACATCATGATTTTTGCCATGGATTTACAGACAGGAATGCCAGAAACAGTCACCAGTACCTCTGCAAGTATCAGAATACATTTCCTCAATCTATTGGTGCGCTCCTCAATCCTATTAGTGTCTCTGATTTGGGTATTCCTTCTGATGGGCAAAAGTCAATCAATGAGTTGATGGGTTTCTACGACAACAACATTAGTGGTGACAAGAGCTTGACTCTAGGAATGGGCAGCTTGGTTCAGCAACCACAGTTCTTCGTCCGTGAGGACATGATGCCATTTGGGCAACAATTCAGCAATCAACCCAATGAATCAAGTGGTGGCTTCAGGTTCACGTCTGGCTTAAACATACCTGCTGTGGATTACTCTAATGCTGCATCACAGAGGGGCATGCTGCAGAAGAAGCACGATGGATCCAACTGGTTCTACTGA
>Mac_EIL7
ATGTGGAAGGACAAGCTGCTGCTGACGAAGCTGAAGCAGCGGAGGGGGCAGCAGCAAGGCGGCTTCTCCGGTGCTCTGGTGGAGCCCCTGGCTAAGGAGCGGTCGCGGCGGCGGGCGATGGCCCGAGCCCAGGACGGGGTCCTGCGGTGCATGCTCAAGATGATGCAACACTGCAGCGCCCGTGGGTTCGTGTACGGTATCGTGCCGGAGCGGGGGGACCCGGTGACAGGGTCGTCGGAGAACCTCAAGTCCTGGTGGAAAGACTCCGTCGCGTTCGACCGCAATGCCCCGGCGGCCATCGCCCAGTCCACGCTCGCCCAACCGAACGAACTGGTTCTGACCTCTTACATCGATCGCCTGCGTATGTTACAGGACAGCACGCTCGGCTCGCTCCTCTCCGCGCTCATCCAGCACTGCGAACCGCCGCAGCGGAGGTTCCCCTTGGAGAGGGGGCTGCCGCCTCCCTGGTGGCCGACCGGGGAGGAGCCATGGTGGGGGGTGCAAGGCGAGGCCCACGCTCAGGGGCCTCCGCCCTACAGGAAGCCGCATGACCTCAAGAAAGCTTGGAAGCTGAGCCTACTGACCGCCGTCATCAAGCACATGAGTCCAAACCTGGGCCACATGAGGAATCTGGTCTGGCAGTCGAAGAGGTTGCAGAACAAGATGACCGCCAAGGAGAGCGAGGTGTGGTCGAAGATGGTGAACCAGGAAGAAGCTCTCCTGCAGCTTGCCAACCGCTCCCTCAGGATCTCCCCCATTCCCGAAGATGAAGCGGCCGGCAATTCTGCGGCCGAGAAGGGCCCGGACGGCCGCAGGAACGACGACAAGAGGAAGTGCGAGTTCGGCGACAACTCGAGGGAGAAATGCTCGAGAGCCGAGTTGCAGAACGTGGATGGTAGTGGGGAGTTTGAACTCGATTTATCGGGGAATTGTGTGCTCGAAGATGATCGGAGAGCGATCGACGAGCTCATGATGCTCTACTACAGCGCTCGAGACTTCACTCGGCTAGTGTGA
>Mac_EIL8
ATGATGGGGGTGCTATTAGTTGAAGACATGGTGTATCCTGGTGGCTCAAATTATGTGCAGGGTGAGAGGAATGTTGGTTATGGTGGCTTCCATCAGGTTTCAGCGGGCGAACACATAACGGGAGAGGGAGATCCGGTTGACCTGCCACCAGAACAATTTGCCGAGGCTGGTGATGAAGATACTAATGATGATATTGATATAGAAGAACTTGAATTGCGCATGTGGAGAGACCAGCTGCGGCTGAAACGCTTGAAGGAGAAGCAACAGAGCAAGAACAAGGTGCAGACTGATGCAGCAAGACAGCAGTCACAGAAACAGGCCTGCCGGAAGAAGATGTCTCGGGCACAGGATGGGATTCTCAAGTACATGCTGAAGATGATGGAGGTGTGCAAGGCTCAGGGCTTCGTCTATGGTATAATTCCGGAGAAGGGCAAGCCCGTCAGTGGTGCTTCCGATAACCTCAGAGGTTGGTGGAAAGACAAGGTCAGGTTTGATCAGAATGGGCCTGCTGCTATAGCCAAGTACCAGGTTGATAATGCCATACCTGGATCTAACAGTGATGTCAACGCGGAGACTCTGGGTCCTCATTCATTGATGGAGCTTCAGGACACAACGTTGGGTTCTCTCTTGTCTGCTCTTATGCAGCACTGTGATCCACCACAGCGGCGGTTTCCCCTTGAGAAAGGAATCCCGCCCCCATGGTGGCCTACTGGGAGAGAGGAGTGGTGGCGCAAACTGGACATCCCTAAGGAACATGGCCTACCGCCGTACAAGAAGCCACATGATCTGAAGAAGTCTTGGAAGGTTGCGGTCTTGATGGTGGTAATCAAGCACATGTCTTCTGACATTGAGAGGATCCGTAGGCTTGTTCGGCAGTCCAGGTGCCTCCAAGACAAGATGACTGCCAAGGAGAGCACAACATGGCTTGCTGTCATCAAGCAGGAGGAGGTCATGTACATGAAGCTGCACACAGATGCATGCGCACCCCAATCCGCTGGCCGTGGTGTCTCAGGAGCCATCTCCTTCGACAACAACAGCAGCGAGTATGATCACACAGGCATTTACAAAGTTAAAGGTGAGGGTGTGGCAAACTACAAGCTGGCTCTTGCTGCTAATGCCTTCAATTTAAGAGCTTGTACAGGGGATGTGATGCCTATTAGATCTGCTCCGATGAAGGGAGAGAAAGATGTAGGGTTCATTCAGAAAAGAACTTCCAGGGAGTCTGAACTGATGATGAACCAGCGGATCTATACCTGCGATAATGCGCTATGCCCACACAACAATTTCCGCAATGGATTTCTTGACAGGAATGCCAGGAACAGTCACCGTTATGTCTGTAAGTATCAGAACACTCTTCTTCCTACAGGTATTGGGATGATGAGCAATGGCTTGCAAGTGCCTGGCAACAAGCCTTCAGTTAATCCAGTCAATATATCTGAACTCGGTATTCCTTCTGATGGGCAAAAATTGATCAACGAGTTAACGAACTTCTATGATATCAGTATCAATGCTAGTAAGAACTCCAGCTCAGGAGATGTGACCATGTTGGAAGGATCAAAGTCTCTTCAGATGGAAGACAGCTTCTTTGATCGCAGTCTATTCGAAGAGGTCAGTGGTGTGGTAGAGCGATCGCTGCCAATCGAACAAGAACCAAGTGGCCAGCCCATTGAAGCTAGTGGGGGTATCAGGATTAGGTCTGGCTTCAACATGCTTGGAATGGATTACTCTGATGCCTTGCATGGGGGAACAAAGCAAGATGGATTTAGCTGGTTCTGCTGA
>Mac_EIL9
ATGGGGGGGCTATTAGTTGAAGACATGGTGTATCCTGGTGGCCCAAATTACGTGCAAAATTTCACCTCCAGTGATGACAGGAAAGACCATTATGGTGGCTTCTATCAGCATCAGATGGGTGAATGCATGATGGGAGTGGGAGATCTGGTTGACCTGCCACCAGAAAAAATTGCTGAGGCTGCTGATGAAGAGAGCGATGAGGATATTGACATAGAAGAACTTGAACGACGTATGTGGAGGGACCGGATGCGACTGAAGCGCTTAAAGGAACAGCATCAGAACAAAAACAAGGAGCAGGGTGATGCGTCTAAGCAATATCAATCCCTCGAACAGGCCCGCCGGAAGAAGATGTCTCGGGCACAGGACGGAATTCTCAAGTACATGCTGAAAATGATGGAGGTCTGCAATGCTCAGGGCTTTGTCTATGGTATAATTCCAGAGAAAGGCAAACCTGTCAGTGGTGCTTCTGATAATCTCAGGGGTTGGTGGAAAGAAAAGGTCAGGTTTGATCGTAATGGACCTGTTGCTATAGCCAAGTACCAGGCTGATAATGTGATCCCTGGTTGTAGCAGTGATTTCAGCTCTGGAACTGCAAGTCCTCATTCATTGCACGAACTTCAGGACACAACATTGGGTTCCCTCTTGTCAGCTCTTATGCAGCACTGTGATCCACCACAGCGGCGGTTTCCCCTTGAGAAAGGAATCCCACCACCATGGTGGCCTACTGGGAGAGAGGAGTGGTGGCCTCAGCTAGCCATTCCAAGCGAACAAGGTCTGCCTCCATACAAGAAGCCACACGATCTGAAGAAGGCTTGGAAGGTCAGCGTCTTGACAGCTGTAATCAAGCATATGTCTCCTGACATTGAGAAGATCCGCAGGCTTGTTAGGCAGTCCAAATGCCTTCAAGACAAGATGACTGCCAAGGAGAGCGCAACTTGGCTTGCTGTTGTTAAGCAGGAAGAGGACATGTTCATGAAGCTGCATCCAGATGCATGCCTACCCCCATCCTCCGGGGGTGGTGTCATGGGAGACTTCTCCTTCAACAGCAACAGCAGCGAGTACAATGTTGAAGGTGTTGATGAAAGCAAAAGTGAGGATGTGGATTATAAGCTGGATGCTGACAGCAATGCTTTTAACTTTGGAGCTTGTTATGGGAATGGGAAATTCATTAGATCTCCAATGAAGGAAGAGACTGACATGGAAATCATTCAGAAGAGAACTGCTGCGGAGTCTGAACTGGTGATAAACCAGCGGGTCTATACCTGTGATAATGTGGTATGCCCACACAATGATATCCGTCAAGGATTTCCTGATAGGAATGCGAGAAACAGTCACCAATACTTCTGTAAGTATCAGAAAACTCATCCTTCAGGTATTGGGATGACGAACAACAGCTTCCACGTGACCAAGAACAAGCCTTCAATTATGCCTTTGCCATTGAATAGTCAGCCAAATCCAGTTAATATCTCTGACTTGGGTATTCCTTCTGATGGGCAAAAATCAATTGATGTGCTAATGAACTTCTATGATAACAATATAAATGGTGGCAAGAACATGGACTTGGGAGGTGTGACCATGTTGGAAGAAGTTGGTGATCTCTTTGAAGAAGTTACCAGCTTCGTGGAGCAAGCACAGTACAGGCAGGAGAGCATAGTGCCATTTGAGCAAGAATTTAATAACCAGCCTCTCGAGGTGAGTGGGGACTTCAGTATAGGGTCTGGCTTTAGCATGCCTGTAATGAATTCCTCAGATTCTATGCATGGGAGGATTGAGCATTCTTTGCAGAACCAAGATGGATTCAATTGGTTCTACTGA
>Mdo_EIL1
ATGGAGATCTTTGAGGAATTGGGGTTAAGTGGTGATCTTGACTTTCTTTCGGCTCCCCTCGAGGAAGATGAGGCAGCCCCAGAGCATGACCCAGAGGCAACAGTGGAGGAGGATAGCAGCGATGAAGAATTGGGGGTTGATGAGCTTGAGAAGAGGGTGTGGAAATATAGAATGCGACTGAAGTGGCTTAAGGAACAAGATAAAGGAACAGAAGGAGCTGACAATGCAAGGCAGTGCCAACCAAAGGAACAATCTCAGAGGAAGAAGATGTCACGGGCACAAGATGCAATCCTGAAATATATGTTAAGAATGATGGAAGTTTGCAAAGCCGAGGGTTTTGTTTATGGGATTGTCCCCAAAAAAGGTAAACCAGTGACTGGTGCTTCTGACAATCTTCGTGAATGGTGGAAGGGAAAAGTAAGATTTGGTCGTAATGGCCCTGCTGCAATTTCTAAGTATCTGGCTGAACATTCAATCCCTGGGAAGAATGAAGACTCCAATGCAGTGGCATCAACTCATCACACCTTACAGGAGCTCCAAGATGGCACTCTTGGTTCACTTTTGTCGGCTTTGCTGCAGCACTGCAATCCACCCCAAAGACGTTTCCCCTTGGACAAGGGTGTTGCCCCACCTTGGTGGCCCACTGGCAATGAGGAATGGTGGACTCAATTGAATCTGCCCAAGGATCAGGGTCCTCCACCATACAAGAAGCCTCATGATCTGAAGAAGGCTTGGAAGGTGAGTGTTCTCACAGCTGTGATAAAGCACATGTCGCCCGATATTGCCAAGATCCAGAAGCTTGTTCATCAGTCTAGATGTTTGCAGGACAAAATGACTGCTAAGGAGAGCACTACTTGGCTCGCCATCATTAACCAGGAGGAAAATTTGGCCCAGATGTTATATCCTGATAGATTTCCACCTCCATTGCCTCTTTGGAGTGAGTCTTTCGCAATCAGTTGTACCAGTGATTATGATGTTGAAGTGGTTGATGACGAACAGAATAATGAAGTAGAGGATTGCCAACCTCTTTTTAATCACTTCAATACTGAAACCGCTGGACAAAGAGATGTACCGATGCATCATATTAAGGGAGAGCTGGTTGAGACCAATTCGAACTTTGGTCAAAAGAGGAAGCAGCTGCCTGAAGAGCCACACATGATTCTAAATCATCAGATTTACACCTGCGAATATCTGCATTGCCCATATCATGATTATCGCCTAGGCTTTCTCGACATAACTGCAAGAAATAATCACCAGTTGACTTGTTCACACAGGAATAATTCTTCACAAGTGTTTGGAATGTCAAACTTTAATTGTAACAGTGAAAAACTTGGGGGCTCTCTACCCGCTTCCCAACCTATTCCAGCTATTCAACAACCAGTGAACCAGACAAGTTGTTTGAATGCTTCGGGACATGGAGTTGCTGGGGATGGGCAGAAAATGATATCTGAGCATGTGTCATTCTATGATAGTAATATTCAGCAGAGCAAGAACTCAGATCCTGGAAGTCTCAATGGTATAGAAGACAACAACCAGCATCAGGTGAATTATCAATTTCCGATGAATGATAACTTCTTTGATCAGGGGGTGGTTATGGGACCCAACATGTCTGAACCGTCACCTATACCTATGCTTCCTCCAGCTCCTCCAGCTCCTCCAGCTCTCTTCTTTGATCAAGGGGTGGATATGGGACCCAATCTCTTCTTTGATCAAGGGGTGGATATGGGATCCAACATGTCTGAAGCGTCGCCTATGCCTATGTTTCCTCCAGCTACTCCAGCTACTCCAGCTCCTCCAGCGCCTCCAGCTCTCTTCTTTGATCAAGGGGAGGTTATGGGACCCAACACATCTGAAGCGTCATCTATGCCTATGCTTCCTCCAGCTACTCGAGCTACTCCAGCTCCTCCAGCTCTCTTCTTTGATCAAGGGGTGCTTATGGGACCCAACTTGCCTGAAGCATCGCCTATACCTATGCTTCCTCCAGCTACTCTAGCTCCTCCAGCTCTCTTCTTTGATCAAGGGGGGGTTATGGGACCCAACATATCTGAAGCGTTGCCTATGCCTATGCTTTGTCCAGCTCCTCCAGCTCTCTTCTTTGATCAAGGGGTGGTTATGAGACCCAACATGTCTGAAGCATCGCCTATACCTATGCTTCCTCCAGCTACTCCAGCTCCTCCAGCTCTCTTCCTTGATCAAGGGGTGGTTATGGGACCCAACATGTCTGGAGCGTTGCCTATGCCTATGCTGCATCCAGCTACTCCAGCTCCTCCAGCTCTCTTCTTTGATCAAGGGGTTGTTATGGGACCCAACATGTCTGAAGCGTCGCCTATGCCGATGCTTCCTCCAGCTACTCCAGCTCCTCCAGCCCAATTCACAAAAACTCAGTTTGATCCGTGCAACTTATTTGATTATCCATTTGGTAACCATCCCTATAATGCTGACAACTTAGGATTTGGCACCAACTTGCCGCAAGGTGACTATAATGTTGACTCGCTGCTGGAGCAAGGTCCATTTTGGATGTGTTGA
>Mdo_EIL10
ATGGTAAAGTTCCATGGACAAGTTGATCCTCTAAGCCTTGGAGTAGTTGCAGAAGATGAAAAAGCAGCTGAAGATCACATCAGCTACGACGAGCTCAAGAAGCGAACGTGGAAGGATAGTATTCGCTTACAAAAGCTCAACGAGAATCGTAAAATCATTGAGGCAGAAGAAGACGAAGAAGAAGAACTTGCAGAGTCGTCGGCAAACCAAGAAGGGTCTCATCGAAAGAAAATGGCAAGAGCCCAGGATTCGATACTTAAATACATGGTGAAAATCATGGAGGTATGCAAAGCAAAGGGCTTTGTGTATGGGATTGTGCCTGAGAAGGGAAAGCCAGTGACGGGCTCCTCTGATAGCTTAAGAGAGTGGTGGAAAGACAAAGCGAGATTTGACCACAACGCCCCCATTGCAATCGCCAAGTACCTGCCAGCTCTGATATTTGAAGGTGAGTCGGATCATGGCTCTTATGCTCATTTGCTTCATGAACTGCAAGACACTACTTTAGGGTCTCTTCTTTCTGCTCTGATTCAGCACTGCGTGCCGCCGCAGCGGAGGTTCCCTCTGGAGAAGGGTTTAGCTCCTCCGTGGTGGCCCACAGGGAAGGAGATGTGGTGGGGGGACCAAGGGCTCTCTGTAGAGCACGGCGCTCCTCCTTATCGGAAGCCCCACGATCTTAAAAAGGCATGGAAAGTGAGTGCCTTGGCTGCTGTGGTCAAACACATGGCTCCTAATTCGGATAGAGTGAGAAGACTTGTGACGCAAAGCAAGTGTTTGCAAGATAAGATGACTGCTAAGGAGACTGCTATTTGGTCCAAAGTGGTTAACCAAGAAGAATCTCTCATACAGCTTACAGAGAAATGCCTCAAAATCTCAGATCACTCAAACAAAAAGGGTAAGAATTTGATGTGGCCTGCTACTACTAGCAATGAAAAGAGGAAGATGATAAGTATTGATTTGGGATTAGGGTTTGTGGAAAAGAAATCAAGGGCAGACTATGATCAAGGTCAAGATCAAGATCGAACACTTTGTGCTTCTGATCAAAATAGTGGTGCTGTTAGTGTGGTGGATTGGATTAATATGGAGATAGAAAAGGCCAATCGGATTGATGACAACAGTGGTAGTAAAGTGGCAGACGGCTATGGATCAGCAAGCTATTGGGGAGGTGGTATTGATGATGATGATCTAGCTATGGATGGAGCACTGGAGATCCAAAGGGGAAACATGGATTTAAATCGTTCTTCCGAAGATATGTCACATAATTATGACCAAGACTCAACTTCTATTTGGGATTTGGGATATGATTAA
>Mdo_EIL11
ATGGGTTTCTGTGGTAATCTTGACTTTCTTTCGGCTCCATCTGGGGAAGGCGAAGCAGCTCCAGAGCATGAACCTGAGGCAACTGTGGAGGAGGATTATAGTGATGAAGAAATGGATGTTGATGAGCTGGAGAGGAGGATGTGGAGATACCGAATGCTATTGAAGAGGCTGAAGGAACAAACTAAGGGAAAGGAAAGAGTTGACAATGCGAGACAGCGTCAATCACAGGAACAAGCTCGGAGGAAGAAGATGTCACGGGCACAAGATGGGATCCTGAAATATATGCTGAAAATGATGGAAGTTTGCAAAGCTCAGGGTTTTGTTTATGGAATTATCCCAGAAAAAGGAAAACCAGTGAGTGGCGCCTCAGACAATCTGCGAGCATGGTGGAAGGAAAAAGTAAGATTTGATCGTAATGGCCCGGCTGCAATTTCCAAGTATCAGGCAGATCATTCAATCCCTGGGAAGAATGAAGACTGCAGTGTAGTGGCATCCACTCCTCACACTTTACAGGAGCTGCAAGACACCACTCTTGGTTCACTTTTGTCGGCTTTGATGCAGCACTGTGATCCACCCCAAAGACGTTTCCCATTGGAGAAAGGTGTTGCCCCACCTTGGTGGCCTACTGGTAATGAGGATTGGTGGCCTCAATTAAATCTGCCCAAGGATCAGGGTCCTCCCCCATACAAGAAGCCTCATGATCTGAAGAAGGCTTGGAAGGTTGGCGTCCTCACAGCTGTGATAAAGCACATGTCACCAGATATTGCCAAGATCCGCAAGCTAGTTCGTCAGTCCAAGTGTTTGCAAGACAAAATGACTGCTAAGGAGAGCGCCACTTGGCTAGCTATTATAAACCAGGAGGAAGCTTTGGCCCGAAGGTTATATCCTGATAGATGTCCACCTCCACTGGCTGCTGGTGGTGGGTCTCTCACCATCAGTGGTACCAGTGATTATGATGTCGAAGGTGTTGATGATGACGAAAATGTTGAAACAGAGGATTGCAAACCTCTTGTAAATCACTTCAACATTGGAACCACTGGTCAAAGAGAGATGCTGGTACCTCAGATTAAGGGAGAGCTGATTGAGATCAACTCAGATTTTGGTCAAAAGAGGAAGCAGCTGTCTGAAGAGCCACAAATGATGTTAAATCAGAAAATTTACACCTGTGAATATCCACAGTGCCCGTATCATGATTATCGCCTAGGCTTTCTCAACATAACTGCAAGAAACAATCACCAGATGAACTGTCAATACCGCAGTAATTCTTCTCAAGTGTTTGGAATGTCAAGCTTTCAGCTTCACAATGAGAAATCTGTGGGCTACTCTCTACCCATTGCTCAACCACCTGCACCCACAATTCAACAATCAGTGAACCAGGCCAGTAGGTTTAATGCTTCGGGAGTTGATGATGGGCAGAAAATGATATCTGAGCTTATGTCATTCTATGATAGTAATGTTCAGCAGAACAAGAACTGCAATCCTGGAAACCTCCATATCGTAGATAACCGCAACCAGCAGCAGTCGAAATATCAATTGCCAATGAATGATAACTTTTTTGGTCAAGGGGTGGATACAGGATGCAACATCAACATGTCTGAACCGGCCCCCATGCCTATGCTTCATCCAGGTTTCGCATCCCAGGAAGTTCAGTTTGATCAGTGCATCGCATTTGATTCTCCATTTGGAAACAATCCCATTGAAAACGTCGACATGAGATTCGACTCCCCCTTGCACTTGGCACCAGCTGATTATAATGTTATGGACGCTCCGCTGAAGCAAGATGCACCCCCTTGGTTCCAATGA
>Mdo_EIL2
ATGGCGATCATTGAGGAGTTGGAGTTCAGTGACGACCTTGACTTTCTTTTGGCTTTCCCTGAGGAAGGTGAGGCAGCCCCAGAGAATGACCCAGAGGCAACAGTGGAGGAGGATGATAGTGACGACGAATTGGATGTTAATGAGCTTGAGAGGAGGGTGTGGAAATATAGAATGCGACTGAAGCGGCTTAAAGAGCAAAATGAGGGAACAGAAGCAGCTGACAATGCTAGGCAGTGTCAGCCACAGGAACAAGCTCGGAGGAAGAGGATGTCACGGGCACAAGATGGAATCCTGAAATATATGTTAAAAATGATGGAAGTTTGTAAAGCCAAGGGTTTTGTTTATGGGATTATCCCCGAAAATGGTAAACCAGTGACTGGTGCGTCTGACAGTCTTCGCGAATGGTGGAAGGAAAAAGTAAGATTTGACCATAATGGCCCTGCTGCAATTTCTAAGTATCTGGCTGAACATCCAATCCCTGGGAAGAATGAAGACTCCAATGCAGTACCATCCACTCCTCATAACTTACAGGAGCTCCATGATGCCACTCTTGGTTCACTTTTGTCGGCTTTGATGCAGCACTGCCATCCACCCCAAAGACGTTTCCCGTTGGAGAAGGGTGTTGCCCCACCTTGGTGGCCCACTGGCAATGAAGAATGGTGGACTCAATTGAATCTGCGCAAGGATCAGGGTCCTCCCCCATACAGGAAGCCTCATGATCTGAAGAAGGCTTGGAAGGTGAGTGTTCTCGCGGCTGTGATAAAGCACATGTCACCCGATATTGCCAGGATCCGGAAGCTTGTTCATCGGTCTAAATATTTGCAGGACAAAATGTCTGCTAAGGAGACCACCATTTGGCTAGCCATCCTTAACCAGGAGGAAAATTTGGCCCAGAGGTTATATCCTGATGGATGTACACCTCCATCATCTTCTGGGAGTGGGTCTAATTTTGCAATCAGCGGTACCAGTGATTATGATGTTGAAGTGGTTGATGATGAAGATAATTATGAAGAAGAGGACTGCCAACCTCTTTTTAATCACTTAAATATTGGAACATCTGGACACAGAGATGGACTGATGCATCATTTTATGGCAGAGCTGACTGAGACCGATTCAGACTCTGGTCAAAAGAGGAAGCAGCTGCCTGAAGAGCCACAAATGATGCTAAATCATCAGGGTTACACCTGCGAATATCTGGATTGCCCGTATCATGATTACCACCTAGGCTTTCGCAACATAACTGCAAGGAATAATCACCAGTTGACGTGTTCTTACAGGAATAATTCTTCACAAGTTGGAATGTCAAGCGTTCATCCTAACAGTGACAAACTTGTGGGGTCCTTATCCAGTCCTCAACCTAATCCAGCTATTCAACAACCAGTGAACCAGACAAGTAGTTTTAATGCTTCCGGACTTGAACTTGCTGGGGATGAGCAGAATATGATATCTGAGTTTATGTCATTCTGTGATGGTAATATTCAGCAGAACAAGAACTCGGATCCTGGAAGCCTCGATGTTGTAGAAAACCACAACCAGCATCAGGTGAATTATCAATTTCCCATGGGTGATAACTTCTTTGATGAAAGGTTGGTTATAGGATCCAACATGTCTCAAGCATCGCCTATGCCTATGCCTATGCTTCCTCCAGCTACTCCAGCTCCTCCATCTCTCCCATCCACAGAATTTCAGTTTGATCCGTGCACCTTGTTTGATTCTCCATTTGGTAATCATCCCAATAATACTGACAACTTAGGATTTGGCACCAACTTGCCGCGAGATGACTATAGTCTTGACTCGATGCTGGAGCAAGATCCATTCTGGATGTGTCGTTGA
>Mdo_EIL3
ATGGGTGACGTCGGAGAGATTGGACCTGATATCAGTTCGGATATAGAAGAAGACTTGAGGTGCAATAATATTGCGGAGAAAGATGTCAGTGATGAAGAGATTGAATCGGAAGATTTGGAGATGCGGATGTGGAAGGATCGAATCAAACTCAAAAGGCTTAGAGAAAGACAGAAACTTGAAGCTCAACAAGCTGCTGAAAAACAGAAGCCCAAGCAGACCTCTGATCAGGCTCGTAGGAAGAAAATGTCAAGAGCACAAGATGGGATTCTTAAGTATATGCTGAAGCTGATGGAAGTGTGCAAAGCTCGTGGTTTTGTGTATGGTATCATTCCTGAGAAGGGCAAGCCAGTGAGCGGTGCTTCAGATAACGTCAGGGCTTGGTGGAAAGAAAAGGTGAAGTTCGATAAGAATGGGCCTGCAGCCATAGCCAAGTATGAAGCGGAGTGTCTTGCCATGAGTGATGCAGATAATAATCGAAATGGGAATTCTCAGAGTATCCTCCAAGATCTACAAGATGCAACTCTTGGTTCTCTGTTGTCTTCTTTGATGCAACACTGTGACCCCCCTCAAAGGAAGTATCCGTTAGAAAAGGGAGTTCCACCACCTTGGTGGCCGACAGGAAATGAAGATTGGTGGGTCAAATTAGGGCTAGCCCATGGTCAGAGTCCTCCTTATAAGAAGCCGCACGACCTAAAGAAGATGTGGAAAGTTGGAGTGCTAACTGCTGTGATAAAGCATATGTCACCTGATATTGCAAAGATAAGGAAGCACGTCCGCCAGTCAAAATGCTTACAGGATAAGATGACAGCAAAGGAGAGTGCAATTTGGTTAGGGGTTTTAAGCCGAGAAGAATCTCTCATTAGGCAGCCTAGTAGTGATAATGGGACATCTGGCATTATTGAGATGCCACAAAGCGGCCGTGGTGAAAAGCAAGCTGCTGCTAGCAGTAACAGTGACTATGATGTTGATGGTACTGATGATGGGTTAGGGTCGGTTTCTTCATCCAAAGATGATATGAGGAATCAGGTGACGGATGTAGAGCCATTGAGCAAACTACGCAATAATTCTCGTAATAATGTCCAAGATAAAGAGCAAGGTGAAAAGAAACCAAGGACAAAAAGGGCACGTGTCAGAGCAAGCCCTGTTGAACAACTTCCTGCACCATCTCCCAATGAGCATCTACATGTTCGAGGTGCATTGCCTGATATAAACCACACTGATGTACAGATGATTGGATTTCAGGTCCATGAGAATCAACAGGAAAATGGTGGCATTACAACTTTACGGCCGCTGGAGAACGATCTTGATGTCCAAGCACAAATACCTGCGCCTGAGTTTAACTACTACCCTGGTGTACCTTCTGAGAATGTAATTATGACACAGGGCATGCATGTTGGTGGAACACCCTTGCTTTATCATGGGGTGCAAGATGCTGACATGCATCATGGAGATACATTTAACCAGCATCATGGAGATACATTTAACCTCTATAATCCTTTGGCACAATATCCCCCAAGTCAGGACCAGCAGCTGCCTCAGATTGTAATGAATAAACCGCAGGTTATACCAACGAATGGAATCCATGTACCAGTACATAGAAATGGAAGTGAGATTGCTGGAGGAGATCCAAATTTTGTTCAAGACACATTTCAGAGTGAGCAAGACAGAACTGCCAATGCTAACTTTGGGTCTCCAATTGATAGCCTGTCGTTAGATTATGGATTATTCAACAGCCCATTCAACTTTGGAATTGATAGCACCGGTTCATTAGATGATCTTGAACTCGAAGAAATGATGGAGTACTTTGCGGCATAG
>Mdo_EIL4
ATGGAGATCTTTGAGGAATTGGGGTTAAGTGGTGATCTTGACTTTCTTTCGGCTCCCCTCGAGGAAGATGAGGCAGCCCCAGAGCATGACCCAGAGGCAACAGTGGAGGAGGATAGCAGCGATGAAGAATTGGGGGTTGATGAGCTTGAGAAGAGGGTGTGGAAATATAGAATGCGACTGAAGTGGCTTAAGGAACAAGATAAAGGAACAGAAGGAGCTGACAATGCAAGGCAGTGCCAACCAAAGGAACAATCTCAGAGGAAGAAGATGTCACGGGCACAAGATGCAATCCTGAAATATATGTTAAGAATGATGGAAGTTTGCAAAGCCGAGGGTTTTGTTTATGGGATTGTCCCCAAAAAAGGTAAACCAGTGACTGGTGCTTCTGACAATCTTCGTGAATGGTGGAAGGGAAAAGTAAGATTTGGTCGTAATGGCCCTGCTGCAATTTCTAAGTATCTGGCTGAACATTCAATCCCTGGGAAGAATGAAGACTCCAATGCAGTGGCATCAACTCATCACACCTTACAGGAGCTCCAAGATGGCACTCTTGGTTCACTTTTGTCGGCTTTGCTGCAGCACTGCAATCCACCCCAAAGACGTTTCCCCTTGGACAAGGGTGTTGCCCCACCTTGGTGGCCCACTGGCAATGAGGAATGGTGGACTCAATTGAATCTGCCCAAGGATCAGGGTCCTCCACCATACAAGAAGCCTCATGATCTGAAGAAGGCTTGGAAGGTGAGTGTTCTCACAGCTGTGATAAAGCACATGTCGCCCGATATTGCCAAGATCCAGAAGCTTGTTCATCAGTCTAGATGTTTGCAGGACAAAATGACTGCTAAGGAGAGCACTACTTGGCTCGCCATCATTAACCAGGAGGAAAATTTGGCCCAGATGTTATATCCTGATAGATTTCCACCTCCATTGCCTCTTTGGAGTGAGTCTTTCGCAATCAGTTGTACCAGTGATTATGATGTTGAAGTGGTTGATGACGAACAGAATAATGAAGTAGAGGATTGCCAACCTCTTTTTAATCACTTCAATACTGAAACCGCTGGACAAAGAGATGTACCGATGCATCATATTAAGGGAGAGCTGGTTGAGACCAATTCGAACTTTGGTCAAAAGAGGAAGCAGCTGCCTGAAGAGCCACACATGATTCTAAATCATCAGATTTACACCTGCGAATATCTGCATTGCCCATATCATGATTATCGCCTAGGCTTTCTCGACATAACTGCAAGAAATAATCACCAGTTGACTTGTTCACACAGGAATAATTCTTCACAAGTGTTTGGAATGTCAAACTTTAATTGTAACAGTGAAAAACTTGGGGGCTCTCTACCCGCTTCCCAACCTATTCCAGCTATTCAACAACCAGTGAACCAGACAAGTTGTTTGAATGCTTCGGGACATGGAGTTGCTGGGGATGGGCAGAAAATGATATCTGAGCATGTGTCATTCTATGATAGTAATATTCAGCAGAGCAAGAACTCAGATCCTGGAAGTCTCAATGGTATAGAAGACAACAACCAGCATCAGGTGAATTATCAATTTCCGATGAATGATAACTTCTTTGATCAGGGGGTGGTTATGGGACCCAACATGTCTGAACCGTCACCTATACCTATGCTTCCTCCAGCTCCTCCAGCTCCTCCAGCTCTCTTCTTTGATCAAGGGGTGGATATGGGACCCAATCTCTTCTTTGATCAAGGGGTGGATATGGGATCCAACATGTCTGAAGCGTCGCCTATGCCTATGTTTCCTCCAGCTACTCCAGCTACTCCAGCTCCTCCAGCGCCTCCAGCTCTCTTCTTTGATCAAGGGGAGGTTATGGGACCCAACACATCTGAAGCGTCATCTATGCCTATGCTTCCTCCAGCTACTCGAGCTACTCCAGCTCCTCCAGCTCTCTTCTTTGATCAAGGGGTGCTTATGGGACCCAACTTGCCTGAAGCATCGCCTATACCTATGCTTCCTCCAGCTACTCTAGCTCCTCCAGCTCTCTTCTTTGATCAAGGGGGGTTATGGGACCCAACATATCTGAAGCGTTGCCTATGCCTATGCTTTGTCCAGCTCCTCCAGCTCTCTTCTTTGATCAAGGGGTGGTTATGA
>Mdo_EIL5
ATGGGTTTCTGTGGTAATCTTGACTTTCTTACGGCGCCATCTGGGGAAGGTGATGCAGCTCCAGAGCATGAACCAGAGGCAGCAGTGGAGGAGGATTATAGTGATGAAGAAATGGATGTTGATGAGCTTGAGAGGAGGATGTGGAGAGATCGAATGCTATTGAAGAGGTTGAGAGAACAAACTAAGGGAAAGGAAAGGGTTGACAATGCAAGACAGCGTCAGTCACAGGAACAAGCTCGAAGGAAGAAGATGTCACGGGCACAAGATGGAATCCTGAAATATATGCTGAAAATGATGGAAGTTTGCAAAGCTCAGGGTTTTGTTTATGGAATTATCCCTGAAAAGGGAAAACCAGTGAGTGGCGCCTCTGACAATCTGCGAGCATGGTGGAAGGAAAAAGTAAGATTTGATCGTAATGGTCCGGCTGCAATTTCTAAGTATCAGGCAGATCATTCAATCCCTGGGAAGAATGAAGACTGCAGTGCAGTGGTATCTACTCCTCACACTCTACAGGAGTTGCAAGACACCACTCTTGGTTCACTTTTGTCGGCTTTGATGCAGCACTGCGATCCACCCCAAAGACGTTTCCCCTTGGAGAAAGGTGTTGCCCCACCTTGGTGGCCTACTGGTAATGAGGAATGGTGGCCTCAATTAAATGTTCCCAAGGATCAGGGTCCTCCCCCATACAAGAAGCCTCATGATCTGAAGAAGGCTTGGAAGGTGAGTGTTCTTACGGCTGTGATAAAGCACATGTCACCCGATATCGCCAAGATCCGCAAGCTTGTTCGTCAGTCCAAGTGTTTGCAAGACAAAATGACTGCTAAGGAGAGCGCCACTTGGCTAGCCATTATACACCAGGAGGAAGCTTTGGCGCGAAGGTTATATCCTGATAGATGTCCACCTCCACCGGCTGGTGGTGGCGGGTCTCTTGCAATCAGTGGTACCAGTGATTATGACGTTGAGGGTGTTGATGATGACGAAAATGTTGAAATAGAGGATTGCAAACCTCTTCTTAATCACTTCAACATTGGAACTGCTGGTCAAAGAGAGAGGCTGGTGCCTCAGATTAAGGGAGAGCTGATTGAGATCAACTCGGATTTTGGTCAAAAGAGGAAGCAGCTGTCTGAAGAACCACAAATGATGTTAAATCAGAAGATTTTCACCTGCGAATATATGCAGTGCCCGTATCATGATTATCGCCTAGGCTTTCTCGATATAACTGCAAGAAACAATCACCAGTTGAATTGTTCATTCGGGAGTAATTCTACACAAGTGTTTGGAATGTCAAGCGGAATGTCAAGCTTTCAGCTTCACAATGAGAAACCTGTGGGATTCTCTATACCCATTGCTCAACCACCTGCACCAGCAAGTCAACCACCAGTGAACCAGGCAAGTAGGTTTAATGCTTCGGGACTTGGACTTGTCGATAATGGTCAGAAATCTGAGCTTATGTCATTTTATGATAGTAATATTCAGCAGAATAAGAACTGCAATCCTGCAAACCTCCATATCGTAGATAACCGCAACCAGCAGCAGTCAAAATATCAGTTTCCAATGAATGATAACTTTTTTGGTCAAGGGATGGATGTAGGACGCAACATCAACATGTCTGAACTGGCCCCTATGCCTATGCTTCATCCAGGTTTCGCATCCCCGGAAGTTCAGTTTGATCAGTGCCTGGCATTTGATTCTCCATTTGGTAACAATACCAATGAAAATGTTGACATAAGATTTGAGTCCCCCTTGCACTTGGCACCGGCTGATTATAATGTTATGGACCAGCCGCCGAAGCAAGATGCATCCCTTTGGTTCCAATGA
>Mdo_EIL6
ATGGAGATCTTTGAGGAATTGGGGTTAAGTGGTGATCTTGACTTTCTTTCGGCTCCCCTCGAGGAAGATGAGGCAGCCCCAGAGCATGACCCAGAGGCAACAGTGGAGGAGGATAGCAGCGATGAAGAATTGGGGGTTGATGAGCTTGAGAAGAGGGTGTGGAAATATAGAATGCGACTGAAGTGGCTTAAGGAACAAGATAAAGGAACAGAAGGAGCTGACAATGCAAGGCAGTGCCAACCAAAGGAACAATCTCAGAGGAAGAAGATGTCACGGGCACAAGATGCAATCCTGAAATATATGTTAAGAATGATGGAAGTTTGCAAAGCCGAGGGTTTTGTTTATGGGATTGTCCCCAAAAAAGGTAAACCAGTGACTGGTGCTTCTGACAATCTTCGTGAATGGTGGAAGGGAAAAGTAAGATTTGGTCGTAATGGCCCTGCTGCAATTTCTAAGTATCTGGCTGAACATTCAATCCCTGGGAAGAATGAAGACTCCAATGCAGTGGCATCAACTCATCACACCTTACAGGAGCTCCAAGATGGCACTCTTGGTTCACTTTTGTCGGCTTTGCTGCAGCACTGCAATCCACCCCAAAGACGTTTCCCCTTGGACAAGGGTGTTGCCCCACCTTGGTGGCCCACTGGCAATGAGGAATGGTGGACTCAATTGAATCTGCCCAAGGATCAGGGTCCTCCACCATACAAGAAGCCTCATGATCTGAAGAAGGCTTGGAAGGTGAGTGTTCTCACAGCTGTGATAAAGCACATGTCGCCCGATATTGCCAAGATCCAGAAGCTTGTTCATCAGTCTAGATGTTTGCAGGACAAAATGACTGCTAAGGAGAGCACTACTTGGCTCGCCATCATTAACCAGGAGGAAAATTTGGCCCAGATGTTATATCCTGATAGATTTCCACCTCCATTGCCTCTTTGGAGTGAGTCTTTCGCAATCAGTTGTACCAGTGATTATGATGTTGAAGTGGTTGATGACGAACAGAATAATGAAGTAGAGGATTGCCAACCTCTTTTTAATCACTTCAATACTGAAACCGCTGGACAAAGAGATGTACCGATGCATCATATTAAGGGAGAGCTGGTTGAGACCAATTCGAACTTTGGTCAAAAGAGGAAGCAGCTGCCTGAAGAGCCACACATGATTCTAAATCATCAGATTTACACCTGCGAATATCTGCATTGCCCATATCATGATTATCGCCTAGGCTTTCTCGACATAACTGCAAGAAATAATCACCAGTTGACTTGTTCACACAGGAATAATTCTTCACAAGTGTTTGGAATGTCAAACTTTAATTGTAACAGTGAAAAACTTGGGGGCTCTCTACCCGCTTCCCAACCTATTCCAGCTATTCAACAACCAGTGAACCAGACAAGTTGTTTGAATGCTTCGGGACATGGAGTTGCTGGGGATGGGCAGAAAATGATATCTGAGCATGTGTCATTCTATGATAGTAATATTCAGCAGAGCAAGAACTCAGATCCTGGAAGTCTCAATGGTATAGAAGACAACAACCAGCATCAGGTGAATTATCAATTTCCGATGAATGATAACTTCTTTGATCAGGGGGTGGTTATGGGACCCAACATGTCTGAACCGTCACCTATACCTATGCTTCCTCCAGCTCCTCCAGCTCCTCCAGCTCTCTTCTTTGATCAAGGGGTGGATATGGGACCCAATCTCTTCTTTGATCAAGGGGTGGATATGGGATCCAACATGTCTGAAGCGTCGCCTATGCCTATGTTTCCTCCAGCTACTCCAGCTACTCCAGCTCCTCCAGCGCCTCCAGCTCTCTTCTTTGATCAAGGGGAGGTTATGGGACCCAACACATCTGAAGCGTCATCTATGCCTATGCTTCCTCCAGCTACTCGAGCTACTCCAGCTCCTCCAGCTCTCTTCTTTGATCAAGGGGTGCTTATGGGACCCAACTTGCCTGAAGCATCGCCTATACCTATGCTTCCTCCAGCTACTCTAGCTCCTCCAGCTCTCTTCTTTGATCAAGGGGGGGTTATGGGACCCAACATATCTGAAGCGTTGCCTATGCCTATGCTTTGTCCAGCTCCTCCAGCTCTCTTCTTTGATCAAGGGGTGGTTATGAGACCCAACATGTCTGAAGCATCGCCTATACCTATGCTTCCTCCAGCTACTCCAGCTCCTCCAGCTCTCTTCCTTGATCAAGGGGTGGTTATGGGACCCAACATGTCTGGAGCGTTGCCTATGCCTATGCTGCATCCAGCTACTCCAGCTCCTCCAGCTCTCTTCTTTGATCAAGGGGTTGTTATGGGACCCAACATGTCTGAAGCGTCGCCTATGCCGATGCTTCCTCCAGCTACTCCAGCTCCTCCAGCCCAATTCACAAAAACTCAGTTTGATCCGTGCAACTTATTTGATTATCCATTTGGTAACCATCCCTATAATGCTGACAACTTAGGATTTGGCACCAACTTGCCGCAAGGTGACTATAATGTTGACTCGCTGCTGGAGCAAGGTCCATTTTGGATGTGTTGA
>Mdo_EIL7
ATGGGGATCTTTGAGGAGTTGGGCTTCTGTGATAATCTTGACTTTCTTTCTGCTCCATCTGAGGAAGGGGATGCAGCTCCAGAGCATGAACCAGAGGCGACAGCAGAGGAGGATTATAGTGATGAAGAAATGGATGTTGATGAGCTCGAGAAGAGGATGTGGAGAGATAGAATGCTATTGAAGAGGCTGAAAGAACAAACTAAGGGAAAGGAAGGAGTTGACAATGCAAGACAGCGTCAATCACAGGAACAAGCTCGGAGGAAGAAGATGTCACGGGCACAAGATGGAATCCTGAAATATATGCTGAAAATGATGGAAGTTTGCAAAGCTCAAGGTTTTGTTTATGGAATTATCCCTGAAAAAGGAAAACCAGTGAGTGGCGCTTCTGACAATCTGAGAGCATGGTGGAAGGAAAAAGTAAGATTTGATCGTAATGGCCCAGCTGCCATTTCTAAGTATCAGGCGGATCATTCAATCCCTGGGAAGAATGAACACTTCAGTGCGGTGGCCTCCACTCCTCACACCTTGCAGGAGCTCCAAGACACCACTCTTGGTTCACTTTTGTCAGCTTTGATGCAGCACTGCAATCCACCCCAAAGACGTTTCCCGTTGGAGAAGGGTGTTGCCCCACCTTGGTGGCCTACTGGTAATGAGGAATGGTGGCCTCAACTAAATCTGCCCAAGGATCAGGGTCCTCCCCCATACAAGAAGCCTCATGATCTGAAGAAGGCTTGGAAGGTTGGTGTTCTCACGGCTGTGATAAAGCACATGTCCCCAGATATTGCCAAGATCCGCAAGCTTGTTTGTCAGTCTAAATGTTTGCAGGACAAAATGACTGCCAAGGAGAGTGCCACTTGGCTAGCCATTTTAAACCAGGAGGAAGCTTTGGCCCGGAGGCTATATCCTGATAGATGTCCACCTCCATTTGCTGGTGGGAATGACTCTCTAGCAATCAGTGGAACTAGTGATTATGATGTCGAAGGGGTTGATGATGACGAAAATGTTGAAATAGAGGATTGCAAACCTCTTGTTAATCACTTCAACATTGGAGCCACTGGACAAAGAGAGAGGCTGGGACCTCAGATTAAGAGAGAGCTTATTGAGATCAACTCCGATTTTGGTCAAAAGAGGAAGCAGCTGGCTGAAGAGCCACAAATGATGTTAAATCAGAAGGTTTACACCTGCGAATATCTGCAGTGCCCGTATCATGATTATCGCCTAGGCTTTCTTGACATAACTGCAAGAAACAATCATCAGTTGAATTGTCCACACCGGAGTAATTCTTCACAAGTGCTTGGAATGTCAAGCTTTCAGCTTCACAATGAGACACCTGTAAGCTTCTCTCTACCCATTGCTCAACAACCTACACCAGCAAATCAACCAGTGAACCAGTCAAGTATGTTTGATGATTCGGGACTTGGAATTCAACAACCAGTGAACCAGTCACGTAGGTTTGATGCTTCAGGACTTGGAGTTGCTGAGGATGGGCAGAAAATGATATCGGATCTTATGTCATTCTATGATAGTAATATTCAGCAGAACAAGAACTGCAATCCTGGAAACCTCAATGTTATAGATGATCGCAATCAGCAGCAGGCGAACTATCAATTTCCAATGAATGATAACTTGTTTGGTCACGGCGTGGACATAGGACGCAACATGAACATGTCGGAACCATCCCCCATGCTTATGCTTCATCCAGGCTTTTCATCCCCGGAAGTTCAGTTTGATCAGTTGATGGCATTTGAGTCTCCATTTGGAAACAATTCCAGCGAAGATGTCGACATAAGATTTGACTCCCCCTTTCACTTGGCGCACGTTGGTTATAATGCTATGGACCCGCCAGTGAACCAAGATGCATCCCCCTGGTTCCCATGA
>Mdo_EIL8
ATGGGTGACGTTGGAGAGATTGGACCTGATATTAGTTCGGATATAGAAGAAGACTTGAGGTGCGATAATATTGCGGAGAAAGATGTCAGTGACGAAGAGATTGAAGCGGAAGATTTGGAGAGGCGAATGTGGAAGGATCGAATTAAACTCAAAAGGCTTAAAGAAAGACAGAAACTTGAAGCTCAACAAGCTGCTGAAAAGCAGAAGCCCAAGCAGACCACTGATCAGGCTAGGAGAAAGAAAATGTCAAGAGCACAAGATGGGATTCTTAAGTATATGTTGAAGCTGATGGAAGTGTGCAAAGCTCGTGGTTTTGTGTATGGTATCATTCCTGAGAAGGGCAAGCCAGTGAGCGGTGCTTCAGATAACATCAGGGCTTGGTGGAAAGAAAAGGTGAAGTTCGATAAGAATGGTCCTGCAGCCATAGCCAAGCATGAAGCGGAGTGTCTTGCCATGAGTGATGCAGATAATAATCGAAATGGGAATTCTCAAAGCATCCTCCAAGATCTACAAGATGCAACTCTTGGTTCTCTATTGTCTTCTTTGATGCAACACTGTGACCCCCCTCAAAGGAAGTATCCATTAGAAAAGGGAGTTCCACCACCTTGGTGGCCAACAGGAAATGAAGATTGGTGGGTGAAACTAGGGTTAGCCCATGGTCAGATTCCTCCTTATAAGAAGCCACACGACCTAAAGAAGATGTGGAAAGTTGGAGTGTTAACGGCTGTGATAAAGCATATGTCACCTGATATTGCAAAGATAAGGAGGCATGTCCGCCAGTCAAAATGCTTACAGGATAAGATGACAGCAAAGGAAAGTGCAATTTGGTTAGGGGTTTTAAGCCGAGAAGAATCCCTCATTCGGCAGCCTAGTAGTGATAATGGGACATCTGGCATTACTGAGATGCCACAAAGTGGCCATGGCGAAAAGCAAGGTGCTGCTAGCAGTAATAGTGACTATGATGTTGATGGTACTGATGATGGGGTAGGCTCTGTTTCTTCATCCAAAGGTGATAGGAGGAATCAGGTGATGGATGTGGATCCATCAAGCAATCTACATAATAATGCTCGTAATAATGTCCAAGATAAAGAGCAAGGTGAAAAGAAACCCAGGAGAAAAAGGGCACGTGTCAGAGCAAGCCCTGTCAAACAACGTCCTGCACCATCTCACAATGAGCATCTTCATGTTCCAACAAGAGGTGCATTGCCTGATATAAACCACACTGATGTACAGATGATTGGACTTCAGGTTCATGAAAATCAACAGGAAAATGGTGCCATTACAACTTTGCGGCCGCTGGAGAATGATCTTGATGTCCAAGCACAAAGACCAGCGCCAGAGTTTAACTACCCTGGTGTACCTTCTGGCAATGTAATTACGACACAGGGCATGCATGTTGGTGGAACACCGTTGCTTTATCATGGGGTGCGAGATGCTGACATGCATCATGGAGATACATTTAACCAGCATCATGGAGATACATTTAACCTCTATAACCCATCAACACAATATCCCCCAAGTCATGACCGGCAGCCGCCTCAGATTGTAATGAATGAACCGCAGATTATACCAGCAGATGGAGTCCATGTACCAGTACATAGAAATGGAAGTGAAATTGCTGGAGGAGATTTGCCAAATTTTGTTCAGGACACATTTCAGAGTGAGCAAGACAGAACTATCAATGCTAACTTTGGGTCTCCAATTGATAGCCTGTCGTTAGATTATGGATTATTCAACAGCCCATTCAACTTTGGAATTGACGGCACCGGTTCATTAGATGACCTTGAACTCGATGAAATGATGGAGTACTTTGCAGCATAG
>Mdo_EIL9
ATGGTGATCTTTGAGGAGTTAGGTTTCTCTGGTAATCTTGACTATCTTTTGGCTCCATCTGGGGAAGGGGATGCAGCTCCAGAACATGAACAAGAGGCAACTGTGGAGGAGGATTATAGTGATGAAGAAATGGATGTTGATGAGCTCGAGAAGAGGATGTGGAGAGATCGAATGCTACTGAAGGGGCTGAAAGAACAAACTAAGGGAAAGGAAGCAGTTGACAATGCAAGACAGCGTCAATCACAGGAACAAGCGCGGAGGAAGAAGATGTCACGGGCACAAGATGGAATCCTGAAATATATGCTGAAAATGATGGAAGTTTGCAAAGCTCAGGGTTTTGTTTATGGAATTATCCCTGAAAAAGGAAAACCAGTGAGTGGCGCCTCTGACAATCTGAAGAGGCTGAAAGAACAAATGAAGGGAAAGGAAGGAGTTGACAATGCAAGACAGCGTCAATCACAGGAACAAGCGCGGAGGAACAATCGCAGGAACAAACTAAGGGAGGGAAGAAGTTTCTCTGGTAATCTTGACTATCTTTTGGCTCCATCTGGGGAAGGGGATGCAGCTCCAGAACATGAACAAGAGGCAACTGTGGAGGAGGATTATAGTGATGAAGAAATGGATGTTGATGAGCTTGAGAAGAGGATGTGGAGAGATCGAATGCTACTGAAGAGGCTGAAAGAACAAACTAAGGGAAAGGAAGGAGTTGACAATGCAAGACAGCGTCAATCACAGGAACAAGCGCGGAGGAAGAAGATGTCACGGGCACAAGATGGAATCCTGAAATATATGCTGAAAATGATGGAAGTTTGCAAAGCTCAGGGTTTTGTTTATGGAATTATCCCTGAAAAAGGAAAACCAGTGAGTGGCGCCTCTGACAATCTGCGAGCATGGTGGAAGGAAAAAGTAAGATTTGATCGTAATGGCCCGGCTGCGATTTCTAAGTATCAGGCAGATCATTCAATCCCTGGGAAGAATGAAGACTTCAGTGCAGTGGCATCCACTCCTCACACCTTACAGGAGCTCCAAGACACCACTCTTGGTTCACTTTTGTCAGCTTTGATGCAGCACTGCAATCCACCCCAAAGACGTTTCCCGTTGGAGAAGGGTGTTGCTCCTCCTTGGTGGCCTACTGGTAACGAGGAATGGTGGCCGCAACTAAATCTCCCCCAGGATCAGTGTCCTCCCCCATACAAGAAGCCTCATGATCTGAAGAAGGCTTGGAAGGTTGGTGTTCTCACGGCTGTGATTAAGCACATGTCGCCAGATATTGCAAAGATCCGCAAGCTTGTTCGTCAGTCCAAATGTTTGCAGGACAAAATGACTGCTAAGGAGAGCGCCACTTGGCTAGCCATTATAAACCAGGAGGAAGCTCTGGCCCGGAGGCTATATCCTGATAGATGTCCACCTCCATTTGCTGGTGGGAGTGAGTCTCTCGCAATCAGTGGTACTAGTGATTATGATGTTGAAGGGGTTGATGATGACGAAAATGTTGAAATAGAGGATTGCAAACCTCTTGTTAATCACTTCATCATTGGAGCGACTGGACAAAGAGAGAGGCAGGTGGTACCTCAGGTTAAGGGAGAGCACATCGAGATCAACTCGGATTTTGGTCCGAAGAGGAAGCAGCTGGCTGAAGAGCCACAAATGATGTTAGATCAGAAGTATTACGCCTGCGAATATCTGCAGTGCCCGTATCATGATTATCGCCTAGGCTTTCTCGACATAACTGCAAGAAACAATCATCAGTTGAATTGTCCATACCGGAATAATTCTTCACAAGTTCTGGGAATGTCAAGCTTTCAGCTTCACAATGAGAAACCTGTGGACTTCTCTCTACCCATTGCTCAACCACCAACACCAGCAATTCAACGACCAGTGAACCAGTCAAGTGGGTTTGATGCTTTGGGACTTGGAAATCAACAGCAGGTGAACCAATCAAGTAGGTTCGATGCTTCGGGACTTGGAAATCAACAGCAGGTGAACCAGTCAAATAGGTTCGATGCTTCGAGAATTGGAATTCAACAACCAGTGAACCAGTCAGGTAGGTTTGATTCTTCGGGGCTTGGAATTGCTGAGGATGGGCAGAAAATGATATCCGAGCTTATGTCATTCTATGATAGTAATATACAGCAAAACAAGAACTGCAATCCTGGAAACCTAAATGATGTAGATGATTGCAATCAGCAGCAGGCTAACTTTCAATTTCCAATGAATGATAACTTATATGGTCAAGGGCTGGACATAGGACGCAACATGAACATGTCGGAACAGTCCCCAATGCCTATGCTTCATCCAGATTTTTCATCCCCGGAAGTTCAGTTTGATCAGTTGATGGCATTTGATTCTCCATTTGGTAACAATTCCAACGAAGATGTCGACATAAGATTTGGCTCCCCCTTGCACTTGTCACCTGTTGGTTATAATGTTATGGACCCGCCTCTGAACCAAGACCCCTGGTTCCCATGA
>Men_EIL1
ATGGATCACAATGATGATTTCGGCATTGAGCACGGGCAGTTGGATCTGGACTTCATGGGAGATGCTGACATTCATGATGACGATCTCAGTGATGAAGACATCGATGTTGACGAGCTTGAACGGAGGATGTGGCGAGATAGGCTTAAGCTGAGACGTGTGAAGGAGAGACAAAGGGCTAAAGAAAGCTCAGTGGATAAGCCCAAGCAGCAGAAGCAGTCTTTGGACCAAGCACGGCGAAAGAAGATGTCCAGGGCGCATGACGGGATTCTTAAGTACATGCTGAAAATGATGGAGGTCTGTAAAGCACAGGGGTTTGTGTACGGTATAATCCCTGAGAAGGGCAAGCCCGTGGGGGGGAGCTCAGACAACCTCAGGGCATGGTGGAAAGATAAGGTGCGCTTTGACCGCAATGGCCCTGCTGCCATTGCCAAGTACCAATCGGAACACAATTTGAGTGGGAAACCTGACGTCCCGGAAAACAAGGGGCCCACACCACACACGCTGCAGGAGCTTCAGGACACCACCCTAGGCTCCCTTCTGTCAGCCCTCATGCAGCATTGCGACCCTCCCCAGAGGCGTTTCCCTCTGGAGAAGGGGGTGCCACCGCCATGGTGGCCTAGCAGCGAGGAAGACTGGTGGTCCCACATCGGGCTCCCCAAAGGCCAGGGCCCGCCCCCCTACAAGAAGCCGCACGACCTCAAGAAGGCCTGGAAGGTCGGCGTGCTGACAGCTGTCATCAAGCACATGTCTCCTGACATTGGGAAGATCAGGAAGCTAGTACGCCAGAGCAAGTGCCTCCAGGTATTGCTTGCCCGCCTCTCCTGTCCTGTCCTTGCCGTGCAGCATGACTCCCAGGCCGTGCTGTGGCTTGTGCTGCTCGCGCTTCTTTGGCAGGTCTGGGCTGGCAGTCATGCACTCAGTATTCTGTCTTCTCCGGCGGACAAGATGACAGCTCGCCGACTTACAGGTTTTTCGTCTCTCCTGCAGGACAAGATGACAGCTCGCGAGAGTGCCACATGGCTTGCTGTGCTATCACAAGAGGAGACGTTGATCAGAAAAGATATGCCGTCTCAGGAGGATACTGCGGATGGGGATTTGAGCGGCCAGGGCCTCCCCCAGCAGCCCAACAACGGATCCGACGACATGGACACCTCCAGCGGTGGCAAGGGTCATACTGGCGATGCGGCAGCAGCTGCGGCTGCTGCTGCTGGCGACGACGATGATGCAGAAGAGGACGAGTACGACCCGTACGGCGGCATGAAGCCCCCCCAGTCCCACGGCCTTTTGGAGAGCAAGAAGTCGAACCTGACGGAGGAGCGGGGCATGAGCATGGGCAGGGATGCAGAGCAGCAGCAGCAGCAGCAGCAGCAGGGAGCCAGGGGGATGGAGGACAGGCTGGAGGAGGGGCTGCAGGCCAAGCTGGTCAACGGGGATGCCGCGGAGACCTACCAGTCGTGGGCGGGCATGGGCATGGGCATGGGGGCCGCACCCAGCACGCCCAGCACCATGGTGACGGCGGAGAAGGTCCCGGAGCACCGCATCTACATGTGCCCATATGAGCGCTGCCCGCGCCACGAGTGGCGCAACGCCTTTGCGGAGCGCAACCTGCGCAACTTGCACCAGGCCAACTGCCTGTATAAGCCGGACCAGCAGCAGCTGCAGCAGCAGCAGCAACAGCAACAGCAGCACGCCGCCAGCAGCATGTACGGCATGGGTGCTATGGCCATCCCTCATGCGCATGCCCATGCGCATGGGCACCAGCACCAGCACCAGCACCAGCATGCGCATGCATACTCCAGCAGCATGCCCTCCTCCCTGCCAGGCATGCGCGGCAACATGCAGGAGGCGATGCGCGAGGCCATTCAGCAGCAGCAGCAGCAGCAAGGCAAGATCATGGCGCCCTACTCTCACATGGGAGGCGGGTCCATGATGCTGAGTCACAGTGGGGTTGGGGTGGGCCCCCCCATGGTGCGCTCCAACACGCTGCCTAGCGATGGCGACGCGTACACGTCCGTGGCGCCCGCCATTGGCATCCCCGCGCAGAACCAGAACTTGCTCCACTCGAGCATGCACGAGCTGTTCGCAGGCCTGTACAATGCCGGTGGTCAGGCGGTGCAACCAGAGGCCAGCGTGCCGGCTACCAACAACACCATGACCATGCTGTCGCCCATGTCCGAGATGCTCCACTCGGAGGCACACTCGCAGCGCAAGACCGCCAGCAGCCACCTGGAAGGCCGTGCTGCGCAGTCAGAAGGGGGCCACTTGCCAACAGACAACAGCGCCCTCAGGGGGGCGCGCCAGACTGGGCCTGATGGGGACTTCGGCGCGGACCTTCTTTTCCCGCCAGAATCGGTGGTCGGGGATCTGCCTCTGATGGCCACACGGCCGGCTGCGGAAGGGATAGGGGGGGCAGTGGGAGGGGATATGGCATGGAACGGGGGCTACCAGGCGCAGAGCACTTCGGAGGAGGCGAACTCGGAGGAGTTTTCCAGCTACATGGTTCCCTTTGAGGTGGCGCCCATGGCCAGCGAGCAGTCCCTTGGCAACACGAGCTTAGACACGTTCATGGACGAAGACCTCATCTGGTACTTTGGTGCTTAA
>Mgu_EIL1
ATGATGATGTTTGATGACATGGCGTTTTGTGGCGATTTCGATTTCTTCTCCTCTGTTCCAATCAAGGAAACAGCAGATCTCTCAGCTCCTCCTCCGCAGTCGAACAACGAGCCCGATCCGACGGAGGAGGACGATTACACAGACGACGAGATCGACGTCTACGAACTCGAGAGGCGGGTGTGGAGGGACAAGATGAGGCTCAAGAGACTCAAAGAACTGAACAAGGGCAAAGAAGTAAATAACAGCAACGCCAACACCGACGACTCTACAAAGCAGAGGCAGTCGCAAGAGCAGGCTAGGCGTAAGAAGATGTCGCGTGCGCAAGACGGGATCTTGAAGTACATGCTGAAAATGATGGAAGTGTGCAAAGCACAAGGCTTCGTGTACGGCATCATACCGGAGAAGGGCAAGCCTGTCGGCGGAGCGTCGGACAACCTCCGCGAGTGGTGGAAGGATAAAGTCCGCTTTGACCGAAACGGGCCCGCCGCCATTGCTAAATACCAGACCGAAAACTGCCCTCCTGGAAAATTTGAGGGGGGTTCCGCCCCCATCGGCCCCATCCCCCACACTCTGCAGGAGCTCCAAGACACTACGCTCGGATCTCTTTTGTCGGCTTTGATGCAGCATTGTGACCCACCTCAGCGGAGGTTCCCTTTGGAGAAGGGGGTTTCGCCGCCCTGGTGGCCGAACGGTACGGAGGAGTGGTGGGGCCAGCTAGGGTTGCAGAAAGATCAAGCGGGCCCGCCTCCTTACAAGAAGCCGCACGATCTTAAAAAGGCTTGGAAAGTTGGGGTTTTGACGGCTGTGATTAAGCATATCTCGCCGGATATAGCTAAGATTAGGAAGCTTGTGCGGCAGTCGAAGTGCTTGCAGGATAAGATGACTGCTAAGGAGAGCGCCACCTGGCTGGCGATTATCAACCAGGAGGAGATTGTGGCTCGTGAGCTTTACCCCGATCGGTGCCCACCGCCTTTGACTTTGTCCGGTGGGGGTTTTGGCACCCACGATTTCGGAGAGTACGATGTCGATGGGGTTGATGAGGGGTCGAGTGATAATAACAATAGTTTCGAAGTGCAGGAGCAGAAGCCCAATAGGCTCGATTTGTTGAATATAGTTCAACAACAACAAATGCAGCAACAAACTCATGAAATCAAGAATGAAGCTTTGATGATCGATAATAACAACACCTTCGATTTCTCGAGGAAAAGAAAATCCGGAAACGAATTGGGTGTGATTATGGACCATCAGATATACACGTGCGAGTTTCTCCACTGCCCGCATAGTGAACTCCGCCATGGCTTTCGTGACAGAATCTCGAGGGACAACCATCAGCTCTCTTGCCCCTTCAGCAAGCAACTATCTCCAAATTTCAGGGTTTCGAATTTCGCCGTCAATGAAGCGAAACCTGTCGTTTTCACTCAGCCAGCTGTCAGTCCAGCTCAGAATTCGTTCGACCTGACGGGGCTCGGCGTTCCGGAAGATGGGCAAAGGATGATTAACGACCTTATGTCCTTCTACGACAGTAACGTACAAGGAATCGTATTCGAAGAGAACAATAACAATAATAATAGTAACATGCACAATAGTGGTTCGATTTTTGGTGGACCATTTGACCACCGTAAGGCTGCTGCGGACGCACCATTCAATGCGGGCCCCGCCGAGAATTTCCCGTTGATGTTTAGCTCGCCGTTCGATATGCCGTCCATGGACAATCTGCCGAAGCAAGATGTTTCGATTTGGTTCTAA
>Mgu_EIL2
ATGGCTATGCTGGAGGATATAGGAATTGATATCAGTTCGGATATCGAAGTTGACGAAATAAGAGGTGATGACAACATAGAGGATAAAGATGTAAGCGACGAGGAGATCGATGCGGAAGAATTGGAGAAGCGAATGTGGAAAGATCGCGTAAAGCTCAAGAGAATCAAAGAAAGGCAAAAGCTCGCTATACAGCAAGCTGCAGAGAAGCAAAAGGCCAAGTCCACAACCGACCAAGCCCGCCGCAAGAAAATGGCACGAGCCCAAGATGGTATCTTGAAGTACATGTTGAAGCTCATGGAAGTTTGCAAGGCCCGTGGATTTGTGTACGGCATTATCCCCGAGAAGGGTAAGCCCGTTAGCGGTGCATCGGATAATATAAGAGCTTGGTGGAAAGAGAAAGTGAAGTTTGACAAAAATGGCCCTGCGGCTATTGCAAAATACGAGGCCGAATGCATTTCTTTAGCAGAGGGAGATGGCAATCACAATGGCAATTCACAGAATGTTCTTCAAGACTTACAAGATGCTACATTAGGGTCCCTTTTATCTTCTTTGATGCAACACTGTGATCCGCCTCAGCGGAAGTTTCCACTGGATAAGGGGGTCCCGCCACCTTGGTGGCCAACTGGAAACGAAGACTGGTGGTTGAGGCTAGGGTTGCCACAGGGTATGATTCCTCCGTATAAGAAGCCTCATGATTTGAAGAAGATGTGGAAAGTTGGGGTTTTATCTGCTGTTATAAAGCATATGTCGCCCGATATTGCAAAGATCAGAAAACTAATCAGGCAATCTAAGTGCTTACAGGATAAGATGACTGCTAAAGAAAGTTTAATATGGTTGGGTGTTTTGAGCAGGGAGGAAGCCCTAATTCGTCAACCGAGCAGCGACAATGGTTCATCCGGCGTTAGTGAGGCACCGTCAAAGGGTCGTGGAAATAGTAAGAAGAGACCTTCTGTTGAGAGCGATAGTGATTATGATGTAGATGGGGTTAATAATGGGCTGGGTTCTGTTTCGTCGAAAGATGATCGGAGAAATCAATCTGCAGATGTTGTTGTTGTACCTTTGGAGCCTCAGGATCGTGTTGCACCAAAAGGGGTCAAAGAGAAAAAAAAAGCAGGTGACCGGCCGAGGAAAAGAAGACATCAGAAATCGAGCACGCAAGTTCCATCTCTCAACAAAGATCCACTTGATGAAACTGAAGACATGGTGGTAATGGATGTAAATCATGACAGTATACAGTTTGCTGAGTTCTTGATTAATGAGAGCATACCGGAGATGGAAGCAGTAACAGCTATGAGACCTCACGAGAGTAATGCTCAGTTACAACCCGGCTTGGTGGAACCTAATCCGAACATTTTCTGCTCGATTCCTTCAGATGCTGTCCCCATTGGGAATATTCCCCTGGATAACGAGCGCTTGCCTTCCGCTGTGGCTCAAAGCGCCGACCTATTGACCTTTGGTTCCCATGTGATTCACGCGCCGCAAGATTCTGCATTGCATCTTGGACCCCAAAATACCGTATGGCAACCTGGAATTCAAGATTCAACTCTTCCACACGGATCTCAGAATCCCGGGTATAATCATGGATTGGCTTATCCATATTATAATCCAACAACAACAGCTGTTGTTGTTGGTTCGAGTCATCAAGGACAGCAATCCGAGGCGGGATTAAATGAGATGCGGTATAGACAAGAGGAATCGGGATTCCATTTGCCGGTGTTGCCTGCAGCAGAAACCAATATCCCGCAAGGAGGTTTCCCACAGTTTGTGAAAGAGTTTCCATCTCCTCTAAATAGTTTGTCGCCTGATTTACCAGGATACAGTCCGTTTAATCTTCAGTTCGATGGCACGAGTGCGTTGGATACTGATGACTTTGACTTTGATGACAATGCGGTTGATGAAGCTAACTTTGATGAACTGATGAAGTACTTCGCCTCATAA
>Mgu_EIL3
ATGATGATGTTTGATGACTTGGGGTTTTGTGGCGATTTCGATTTCTTCTCGTCTGCGCCGATCGTCAAAGAGCCGGCCGACACGTGTCCTCTCCAATCTTCGGAGCCGCCAGGTCAGCAGCATGACCTCGCCGGCGACGAAGACTACACCGACGATGACATCGACATGGACGAGCTCGAGAGAAGAATGTGGCGGGACAAGATGCGGCTCAAAAGGCTCAAGGAGTCGAACAGGGGCAAAGACGGCGGCGGCGGCGGCGGTGGCGGCTCGGCCCTGGATTTAGCAAAACAGAGGCAGTCACAAGAGCAGGCCCGCCGGAAAAAAATGTCCCGGGCACAAGACGGGATCCTGAAGTACATGCTTAAAATGATGGAAGTGTGCAAGGCGCAAGGGTTCGTCTACGGCATCATACCGGAGAAGGGCAAGCCGGTCAGCGGCTCCTCCGACAACCTCCGCGAGTGGTGGAAGGAGAAGGTCCGCTTCGACCGGAACGGCCCCGCCGCCATTTCGAAGTACCAGTCGGAGAACTCCGTCGCCGGCAGAAACGAGGCGCCGAACTCCGCGGGGCCCACCCCGCACACGCTGCAGGAGCTCCAGGACACGACCCTCGGGTCGCTGTTGTCTGCGTTGATGCAGCACTGCGACCCGCCCCAGCGGAGGTTCCCGCTGGAGAAGGGGGTGCCGCCCCCGTGGTGGCCCACGGGGAAGGAGGAGTGGTGGCACCAATTGGGGTTGCAGAAGGATGGGGGCGGTGGCCCCCCGCCTTACAAGAAGCCGCACGATCTGAAGAAGGCGTGGAAGGTTGGAGTTTTAACGGCTGTGATCAAGCACATGTTTCCGGATATTGCCAAGATACGGAAGCTCGTGAGGCAGTCGAAGTGTTTACAGGACAAAATGACGGCTAAGGAGAGCGCCACGTGGCTAGCTATTATTAATCAGGAGGAGGCGTTGGCTCGTGAGCTTTACCCCGACCGTTGCCCCCCGTTATCCTCCGCTTCGGGGGGCAGTGGAGCTTTCGGAATGAATGATAGTAGCGAGTACGATGTGGATGTCGGAGGAGAAAACGAGTCGGATTTTGACGTGCACGAGCAAAAACCGACTATCGGTTTGTTGAATATGGGAATGGATAGATTTCAAGAACAACAACAACAACAACAACATCAATCTCGTGTTGTGATTATCAAGGACGAATACGTCAATAATTTGGACTTTTCGAGGAAGAGAAAAAACCCGGTGAACGAGCTCAGTTCGATGATGGACCACAAGATATACACTTGCGAGTCCCTCCAATGCCCGCACAACGAAATCCGACACGGTTTTCACGACAGAATCTCGAGGGACAACCACCGAATTTCATGCCCTTACAACAAGCCGCCACCCGTCTTTTCTCAATCTTTCGTCCAAACAAAGAATCCCGCCCCACCACCACCGCCATTCGATCTGACGGGGCTTGGAGTTCCGGAAGACGGTCAAAGAATGATCAACGACCTTATGTTGTGCTATGACGATAACGCCCTCACGAACAAGGGCTCGATTGCCCCATCAAAAGAGGGGTACATTCGGAATCAAGGAATGGTGTTGGAGAATAATATATTCGAAGACATCAATCGGTTCGATCAATGCAACAACAGGGTTGTCATGAATTCGACCCTCAACCCTAATCATCCTACGGAGAATTTCCAGCTCATGTTCAATTCGCCGTTCAATATATCGAACGTCGATTATACGGAGAGTTACGCCGGCGTTTCGAGGGATAACAACATGCAAAAGCAGGATCTTGGGATATGGTACTGA
>Mgu_EIL4
ATGGGCATTTTCGAGGAAATGGGCTTTTCCGATAATCTCGATTTTCTCTCTCCTCGAGAAGTCGAAATTACCCCGGAGGTCGATCCAGTGGATGAAGACTACAGCGATGAAGAATTAGATGTGGACGAACTGGAGAGACGTATGTGGAAAGACCGAATGCTCTTGAAACGCCTCAAGGAGCAGCAGCAGAACAAAACCAACGGTGGTGGCGTTGCGAGGCCGCACCGTAACTCCCAGGAGCAAGCGCGCAGGAAGAAAATGTCCCGCGCCCAAGACGGGATCTTGAAGTACATGCTGAAAATGATGGAAGTGTGCAAAGCACAGGGCTTCGTGTACGGTATAATCCCTGAAAACGGGAAGCCCGTCACTGGAGCTTCGGACAATCTCCGCGCTTGGTGGAAAGAGAGGGTTCGGTTCGACCGGAACGGGCCCGCCGCAATTGCTAAATACAGCGCCGAGAATTCTATTCCCGGGACAGTCAATGAGGGGTCGTTAAGTGCGGTGGTTTCGACCCCCCGCACGCTCCAGGAGCTTCAGGACACTACATTGGGTTCGTTGCTGTCGGCATTGATGCAGCACTGCAATCCGCCGCAGCGGCGGTTCCCACTAGAGAAGGGTGTGCCGCCGCCGTGGTGGCCGACCGGGGAGGAGGAGTGGTGGGCCCAGCTGGGGTTGCCGGAAGGGGAATCTCCTCCACCACCGTATAAGAAGCCGCACGATCTGAAGAAGGTGTGGAAGGTTAGTGTTTTAACGGCTGTGATCAAACACATCTCCCCCGATATTTCAAAAATACGCAAGCTCGTCCGCCAGTCCAAGTGCTTGCAGGATAAGATGACTGCAAAAGAGAGTGCCACCTGGCTCTCGATTGTTAACCACGAAGAGGGTTTGTCGAGGAAGCTGTACCCCGACAGCTGTCAGCCGTTGATTGGTGGTGGGGCCGGATCGTATTTGGTTAGTGATAATAGCAGTGACTATGATGTGGAAGATGATGAAGTGGAATGCAAGAAAACCCTTGATAGGAATCTTTTCGGTTTTGGTGTTTCTGTGGCTAAAGACGAGCCTACTTTTGTCGTGCCACCGTTCAATCCGGTTAAAGGAGAGATTTTTGACGTTGATTCGGATTTTTTCCCGAAAAGGAAACAAGTTTCTTCTGCGGAGGAGGAGAATAATCAAAACGGGGGGAACGTGTATACGTGCGAGTTTGTGCCGTGCCCACACAGTGATTTTCGAATGGGGTTTAGTGACAGAACGTGGAGAAACAATCATCAAAATAATTGCCAATTCCGCTTTAATTCTGCTCCGACGAATAGTAATCTGCCAGCTCGTGTAGATGTTTCTGAACTTGGGCTTCCGGAAGATGGCGAAAGAATGATTAACGAGCTCATGTCTTTCTATGATAACAATAACAATAATAATAATAATACCAATACCAGTAGGTTCGATTCCGGGAATTTCAATGCTCTTGTAGATCAGAATCGTCCACCTCAGCAGATTGGGCACGACGGTAATTTCGGCGAACAGGGAGGTTTGTTTGGTGGGCGGGGCCCGTTTCAAGAATCCGCTTTCCCGTCAACGGAAATTGGTGGATTCGGTTTTGACTCGCCGTTCAATTTCACGCAGGCCGACTATTCGTCGTCGTCCATGGATCCTTCGTCGAGGCAGGAAGTATCTTTGTGGTACCTTTAA
>Mgu_EIL5
ATGGTGGAGATAGACGGCGAAATTGATCCCCGGAGCCCGAGCGAGGCGAGCGAGGACGAAGCTCTAGGCTACGACGATCTCCAGCGGCGCATGTGGAAAGACCGCCTCCGCATGAAGAAGCTCAAGGCGGCGCGTGAGATGGAGGAGCCCGAATCGCAGTCGAAGCTCGAGCAATCCCGCCGGAAAAAAATCTGCCGCTCGCAAGACACGATCTTGAAATACATGGTGAAGATCATGGAGGTCTGCAACGCGCAGGGATTCGTCTACGGGATCGTGCCGGAGAAGGGAAAGCCGGTGACGGGCTCCTCCGACAGCCTCCGCAAGTGGTGGAAGGAGAAGGCGGCGTTCGACAAGAACGCCCCCGCCGCCATCGCCGAGTTTCTCCCCAAAATCGTCGAGCAGACCGCCGCCGGAAACCTAGACCCCATATCATGCATGTATCTACTGCAGGAACTCCCGGACACCACCCTGGGCTCCATCCTCTCCGCCCTGCTGCAGCACTGCCTGCCGCCGCAGCGGCGGTTCCCGCTGGAGAGGGGGCTTGCGCCGCCGTGGTGGCCGAGGGGCGACGAGATGTGGTGGGGCCTACAAGGGGCGGCGCGGGAGCACGGCCCGCCGCCGTACCGGAAGCCGCACGACCTCAAGAAGGCATGGAAAGTCAGCCTCCTGGCGGCGATCATACAACACATGTCGCCGGATTTAGACAGGATGCGGAGGGTTGTCAAGAAGTCGAAGATTCTGCAGCATAAGATGAGTGCTAAAGATTCCGCCACGTGGTCGAAAGTCGTTAACCACGAAGAAGCGCTTTCGAAATTGACGAAAAAATCCCTCAAAATCTCGGACGACGAAGAAGAAGAAGAAGAAGAAGAAGATCGTATAGAGTCCGATTTGTATACGAGCAACGACAAGAGGAAGTGCGGTTTCGATTCTACGTGCGCTTCTTCGAAATCGTTAAAATGCATCGAAGAATTAGGGTTTTCGGACAAGGATTCGAGTGACAAAATGGAATTAAGTGGATGGATACAATTAGCGCTCGAAAAGACCAATCATGTTTCGTATGGAGATTATGGTAATTATTGGGGTGGTGATCAAAATCTGATTGATCAGTTACATTTGGATACGGGTTACGGTGGCGGCGGCGGCGGCAGTGGTGGTGATATGGCGGAGTTGCTCTTGCCGGAGGAAATTTCGACTTCTGTTTGGGATTTGGCTTATGAGGATAATGAAGAGTAA
>Mgu_EIL6
ATGGTGCAGATAGACGTTGAAATCGGGCAAACAATAATCCGAGCGGCGGAGTTGAACGAGGAAGAAGAAATCAGCTACGACGATCTGGAGCGGCGGATGTGGAATGACCGGGCTCTGATGAAGAAGTTCAAAGCCCGGCCCGGTTCACAGCCCCGGGTCGAGCAATCTCGCCAGAAGAAAATATCCCGAGCCCAAGATTCGATTCTCAGATACATGGTCAAAATCATGGATGTCTGCAAGGGCCAGGGCTTCGTCTACGGCATCCTGCCGGGGGAAGGCACCCCGTTGACCGGTTCGTCGGAGAGCCTCCGCACCTGGTGGAAGGATACGGTTGTTTTCGACAAGAACGCTCCCGCCGCCATCGCCGAGTTACTTCTTCCCGAGATCGCCGCAGCCGGAGTTTTGGACCCGGTGTCCTGTATGCATCTGCTGCAGGAACTGCAGGACACCACCCTGGGATCGATCCTCTCCGCCTTGCTTCCGCACTGTCTGCCACCGCAGCGGACTTTTCCGTTGGATAGAGGGCTGGCGCCGCCGTGGTGGCCGACGGGCGACGAGCTGTGGTGGGGCATACAGGGGGTGGCTGGGGAGCAGGGCCCGCCGCCGTACAGGAAGCCGCACGATCTGAAGAAGGCTTGGAAGGTGAGTGTATTGGCGGCGATAGTACAACACATGTCGCCGGATTTGGATCGGATGAGGGGTTTCGTGACCAAGTCGAAGATTCTGCAGCATAACATGACGGCGAAAGATACCGCCACCTGGTCGAAAGTTGTTAATCAAGAAGAAGCACTTTCTACTATGATGAAGAAATCGCTCAAAATATCCGAAGACGAAGACGAAGAGGAACAAAACACGGAAGAACAAGAAAGGTTATTAGTCGATAACGCGAACGACCGGTTTGAAATCGAGTCGGATTTCTACAATAACAACGACAAGAGAAAATGCGTGTTCGATACGGCTCCGTACGCGAGCGATGAAAATACAAAATGTCGAAAAAGTGGTGGAAATTATAACAACTATGAGGATGAAGAAATGGATTTAGGGGAATGGGTAAAAATGGCATTTGAAAGAAGTAATAGCATGTCAATTAGGTCTGGGAATTATTGGGGAGAAAATCTGATTGAGGAATTGCAGTTTGATAACCCTAATATTCCTCCTCCTGCTGATGTGGACATGTTCTTACCTGATCAAGAAACTTGTTCAAGTACTTCTGTTTGGGATTTACCATATGATCACCACAACCAATTACTGTGA
>Mgu_EIL7
ATGGTGCAGATACACGATGAAGTACTCGAGCAACAAACACCGCCTCCGCCGCCGCCGGCGGCGGCGGCGGGGGACGAAGCCATCAGCTACGGCGATCTGGAGCGGCGGATGTGGAAGGACCGTGCGCTGATGAAGAAGCTGAAGGCGGACCCCACCTCACAATCAAAGCTGGAGAAATCCCGCCTGAAGAAAATATCCCGAGCACAAGCCGCCATTCTCAAATACATGGTGAAAGTAATGGAGGTCTGCAAAGCACAGGGCTTCGTCTACGGCATCGTGCCGGAGAAGGGCACGGGCACCCCTCTCTCCGGCTCGTCGGAGAGCCTCCGCAAGTGGTGGAAGGAGACGGTGGAGTTCGACAAGAACGCCCCCGCCGCCATCGCCCAGATCGTCGTCGAAGAAACCGCCGCCGGAAAGATGGACCCCATCTCCTGTATGTACCTCCTCCAGGAGCTGCCGGACGCCACTCTAGGATCCATCCTCTCCGCCCTTCTCCAGCACTGCCTGCCGCCGCAGCGGAAGTTTCCGTTGGAGAGAGGGCAGCCGCCGCCGTGGTGGCCGAAGGGGGACGAGCTGTGGTGGGGGGACCAGGGAGTGGCGCAGGAGCAGGGGCCGCCGCCGTACCGGAAGCCGCACGATCTGAAGAAGGCTTGGAAGGTGAGTGTATTGGCGGCGATAATACAACACATGTCGCCGGATTTGGATAGGATGAGGGGTTTCGTGACGGAGTCGAAGATTCTTCAGAATAACATGACGGCGAAAGATACCGCCACCTGGTCGAAAGTTGTTAATCAAGAAGAAGCACTTTCCACACTGACGAAGAAATCGCTCAAAATATCCGACGACGAAAACACGGAAGAGCAAGAAGGGTTATTAGTCGACACCGCGAACGACCGGTTCGATGCCGAGTCCGATTTCTACAATAACAACGATAAGAGAAAATGCGCGTTCGACCCTACTCCGTGTGCAAACGACGAAAACACGAAATGCCGAAAAAGTGATGGAAATCATAACAATGAGGATGATGAAATGGATTTAGGGGAATGGGTAAAAATGGCATTTGAAAGAAGTAATAGCATGTCAATTAGGTCTGGGAATTATTGGGGAGAAAATCTGATTGAGGAATTGCAGTTTGATAACCCTAATATTCCTCCTCCTGCTGACGTGGACATGTTCTTACCTGATCAAGAAACTTGTTCAAGTACTTCTGTTTGGGATTTGCCGTATGAGGATAATTACAGTCAATTATAA
>Mgu_EIL8
ATGGTGCAGTTGGACGGTGAATTTGAGCAACCAATAATCCGAGCTGCGGAGTTGAACGAGGAAGAAGAAATCAGCTACGACGATCTGGAGCGGCGGATGTGGAATGACCGGGCCCTGATGAAGAAGTTCAAAGCCCGGCCCGGTTCACAGCCCCGTGTCGAGCAATCTCGCCGGAAGAAAATAACCCGAGCCCAAGATTCGATTCTCAGATACATGGTCAAAATCATGGATGTCTGCAAGGGCCAGGGCTTCGTCTACGGCATCCTGCCGGAGAATGGCACCCCGTTGACCGGCTCGTCGGAGAGCCTCCGCACCTGGTGGAAGGATACTGTTGTTTTCGACAAGAATGCTCCCGCCGCCATCGCCGAGTTACTGCCGGAGATCGCCGCCGCCGGAGTTTTGGACCCGGTGTCCTGTATGCATCTGCTGCAGGAACTGCAGGACACAACTCTGGGATCGATACTCTCCGCCTTGCTTCCGCACTGTCTGCCGCCGCAGCGGACTTTTCCGTTGGATCGAGGGCAGGCGCCGCCGTGGTGGCCGACGGGCGACGAGCTGTGGTGGGGCCAACAGGGGGTGGCGGCGCGGGAGCAAGGGCCGCCGCCGTACCGGAAGCCACACGATCTGAAGAAGGCGTGGAAGGTGAGTGTATTGGCGGCGATAATACAACACATGTCGCCGGATTTGGATCGGATGAGGGGTTTCGTGACCAAGTCGAAGATTCTGCAGCATAACATGACGACGAAAGATACCGCCACCTGGTCGAAAGTTGTTAATCAAGAAGAAGCACTTTCTATTGTGTCGAAACGATCACTCAAAATCCCCGAAGAAATCCCCGAAGAAGAAGAAGAAGAAAGATTACTTGTTGCGAATCATGAAAAGCCCGATTTGTATTCTTCGAGTAACGATAAGAGGAAATGCGCGTTCGATACTTCTACGTATGATAGTGACGAGAGCACGAAATGTCAAAAAAGTGTCGATTACGATTCGATATGGAGTGGAAATTACAACAACGACGAAGAAGTAATTGAGGAGGAAACGGAATTGAGCCAATGGGTAAAAATGGCAATTGAAAAGAGTAATAGTATGACAAATAATGTATGTGGGAATTATTGGGGAGAAGATCTTATTGAGGAGTTACAATTTGACTATCTTGGTTATGGTGGTGACGACGACATTGATCGGATGTTTTTACCCGACGAAACTTCGACTACTTCTGCTTCCGCGTTCCCTTTCAATCAACATGCGTAA
>Mpo_EIL1
ATGGACCACAATGACGATCTGGAATACGGAAACCACCTGGACATGGTGGATTTCATGAACGACGGAGAAGGAGACGGGATGCATGACTATGAACTGTCCGATGAGGACATCGACGAGCTCGAGAAGAGGATGTGGAGGGATCGGTTAAAACTCAAGCGGATGAAGGAGAACCAGAAAGCCAAGGATCTCCGAGAGCGACCGAGACACAAACAGTCTCAAGAGCAGGCTCGTCGGAAGAAGATGTCCCGCGCTCAGGATGGCATTCTCAAGTACATGTTGAAAATGATGGAAGTGTGCAAGGCACAGGGTTTTGTCTACGGAATCATACCGGAGAAAGGGAAGCCAGTGAGCGGTGCTTCGGACAACATCCGAGCATGGTGGAAGGAGAAGGTGAGATTTGACAGGAATGGTCCTCTGGCAATTGCGAAGTATCAGGCAGAGCACGGGCTTCCTCCAAAGCCCGAGGGTAATATCACTCCAGCTCCTACACCACATACTTTGCAGGAGCTTCAGGACACGACTCTCGGGTCTTTACTCTCTGCACTTATGCAGCACTGTGACCCCCCTCAGCGGCGTTATCCGCTTGAAAAAGGAATACCACCGCCATGGTGGCCATCCGGTGATGAGGAATGGTGGCCTCAAGTTGGCTTGCCCAAGGGACAGGGGGCTCCTCCTTATAAGAAACCTCACGATCTGAAGAAGGCCTGGAAGGTGGGTGTACTCACTGCCGTAATCAAGCACATGTCTCCCGACATCGGCAAAATCAGGAAGCTGGTAAGGCAGTCCAAATGTCTTCAGGACAAAATGACCGCCAAAGAAAGCGCAACCTGGTTGTCCGTCTTGAACCAAGAGGAGACTCTCGCTCGGCAACAGAAGGGAGTGGTGAGCAGCACCAATACTCCTGGAAGTGCTGGCCTGGCGATGAGTAGTGCAAGTGAGTATGATGTCGAAGGGTTCGGTGATTCTCTTTCACCCAGCGACGACCAGGATGAGCACTCTGAAGATTACGACCCTTTTTGCGGTAATAAGCCGTCCAACTATCCCAACTCCAGTGCCCGGGACAAGGAGATTTCTGATGTAGGTCTTGAAAAATCTTCTGGACGTGGACTGGATGGAGACATGGGTGATGACTGGCGCAAGAAGAGGACCTTCAGGGAGGTCATAGTACCTGAGCATGTGGGTTACACTTGTGCTTACGAGAGGTGCCACCACCACGAATGGCGAGGCGCCTTCACAACCAAGGAGACCCGAAACATGCACCAGATGAGCTGCCCGTTTCGGCCTGAAAATTCCGGATTTTTTACACATCCTGGAGTTGGGCACTTTCCGCAGGTTGTCGGAGGGACGGGTCTTGAGCTTGTCGCTGTTGCCCAGGGTCCTTCAGCGTTTGTGGCTGTGGGAGGGCTTGGAACTCAAAACATATCTGGGGGGCAGGTTATGAATCCGGGACAGCCTCTGCAGGACTTATTTGCCGGTTTGAATGGATTTGAGATGTCACAGGACAATCATATGGACATCAGTAACATGGGAGTTTTGGATGAAGGTGGAAATGGTACCGTTGGAATACACATTGTGGAGAGTGGGAAAGAGAGAGTTGGACTTGGGCCAGAGGAAAATCTTGTTTTCGGTCAGAACTTTGACACCGGAAACGAGGTGGCTCACAACTACCAGGTGGGTGAAGAGAACAACAAGACCTTGGAGCATAACTTTGGACAGCAGGCAGACTTTCCCAACGATTTTGGGTTGGGACCGTCTCTTGCGGACATTGGGCTTGACAGTACTGGCATACTGACAGATGGATTAGAGATAGCGAACGAAGTACCGGATTTCTGGTACTTCGGAGCTTAG
>Nco_EIL1
ATGTTGAAAAAGGCACGCAAGCGCGTCTTCCTTCCTTCTCCTCATCTTGTCACTCCGCGAGCAATTGGGCACGAAGAACAGGTGCTGCAGGATGACGACGAGAGTGAGGAGGAGATTGATGTCGATGAGCTTGAGCGGAGGTTGTGGAGGGACCGAATCCGGTTGAGGCGGCTGAAGGAGCAGAATAAGGCCAAGGAGAACAGAGACATCGCCAAGCAGAGGCAGTCGCAGGAGCAAGCACGGCGGAAGAAGATGTCCAGGGCGCAGAAGTATCAGGCGGAGAACGCTATTCCCGAAAGCCCGGCCATGGTCTCTACACCTCAGACTCTTCAGGAGCTACAGGACACCACGCTGGGGTCTCTGTTGTCTGCCCTTATGCAGCAGTTGCAAACCGCCTCAGAGGCAGTTCCCACTGGAGAAAGGGTTAGCTCCACCGTGGTGGCCGACCGGCAAGGAGGATTGGTGGCCTCAGTTGGGGCTGCGGAAGGACCAGGGTCCTCCCCCTTACAAGAAGCCTCACAACCTCAAGAAGGCATGGAAGGTTGGTGTGCTCACTGCTGTGATAAAGCACATCTCTCCGGACATGGACAAGATCCGGAGGCTTGTTCGGCAGTCAAAATGCCTGCAGGACAAGATGACAGCAAAGGAAAGTTCGACGTGGTCGGCTATGAAAGAAACCCCTCTTTTGAGAGCTATGCTTCTGAGAACAGGACCCTGTTCTTGGGAAAAAACAGTGTAGCAGAATACTACTTTAGGCACATGGATGGTTGCACCGTTAGTTCGGAAGCAGAGCGGCAACGGCTTATCTGGTGCTTAGAGGCATTCGGATTAGAAGGCAGCAAGGCTACCGAATTGGGGACCTTAAGAGCAGCAATGGGGTGTAGAATTGGAGCCAAACTATCTACGGATATGAAGCAGTTTGATACTCAGGTAGCCGTTGGTTGGGAGCTCAATGACAGGAAGGAGGCTTCTGTTCCGAAGCTATGA
>Nco_EIL2
ATGATGATAGAAAGCCAGAGGAAATCGATGGAGCAGCTTGCTTTAGTTGCCACGGGATTAGGAGAAAACTATGATATTGATATTGAGGACATGAGGAATAACTTACCGGAGAATGAGGTGAGTGACGAGGAAATTGAGCCAGATGAATTGGAGAGGCGGATGTGGAAGGACAGGATCAAGCTTAAGAGGATCAAAGATAGGCAGAAAAGTAGTGCAGTCACTCAGGCTGAAAAGTCCAAGTACAAACAAACCTCTGATCAGGCAACACGGAAAAAGATGTCCCGAGCCCAAGATGGTATACTCAAGTATATGTTGAAGCTAATGGAAGTGTGCAAAGTTAGAGGCTTTGTGTATGGAATCATTCCAGACAAGGGGAAGCCTGTCAGCGGTGCTTCTGATAACATAAGAGCATGGTGGAAAGAGAAGGTAAGGGAAAGACAAGAAGGTTCCATGTGTAGCAACAGTGATTATGATGTGGACGTCTGTGAAGATGGACCATGTTCTGCATCTTCCAAGGATGATGGAAGAAACTCTCGAGCAGATGATGATACTTGTGTCCAAAATGGAAACTCGAATGATAAACAAAGCTCCAGGCAGGAAATGGCAAATGAAAAATCGCATGACAAGAGTTCCTCTGATGGACCAAGAAGAAAGAGGGCACGCAAGGCTTCTCAACCAGCTGAGCAATTAGCGATAGTTGTTTGGAGTGGTGATGTCCAAGAGGAACCAGAAAACCCCATTCCTGACATGAACCGTGCAAGTCTTGAGAATGAAGAGTTTCATGTACCCGTCCCTGAGCATGATGTTAGCTCTAACTTAGCACCAAGGTCCCAGGAAGGAGGAGATCCTCATCTGTCCACAGAACCAAGGATGCAGAATGGTTCTGGGTATTCTGAAAATGCAGTTGCTCACAGCATGTTTGTTGATGGCCATCCCTTGCTATATGCTGGAGCCAAGGACAGGTCCGTGCAATCTAAACGTTCATTTGATCCATATAGTTCCTCCAGGAGGTATGAGTACCCTCATGGTTGTGAACATCCTGATATTGTTGGAATCAATGGTGAGGTCAGGCAGGATGTTATGGAAATGCACGATGAGAGTCCAGTTTTTGCTAATGTTTTGACACTAGATGGAAGTCAAAATGAGGCTTCTACGGATGTGCATCATTTAGTTAAGGATTCTCATGTCCTCCACAATGTACCTGATAAACTTGCTGAAAGTCGATTTGGTTCTCCCCTTGGTGGCTTGTCGCTGGATTATGGTTTCAGTAGCCCATTCGACTTTGGGGCTGAAGGATCTGGTTCACTTGATGCAGCTGATCTTGATTTTTCACTCGATGATGACTTCATTCAGAATGAGTTCCAGGTGATTAGAGTAACATCAAATGGAAAGCATGAGAACAAATGA
>Nco_EIL4
ATGCTTCTTTGTCCAGGTGAAAACTCCACGGGTATGTACGAAGATATAGGTTTTGGAGGGAGCTTCGATCTCCTTCCTCTGCCACTCCAGCCTTCGGAGTGCGACCAAGCAATTGGGCACGAAGAACAGGTGCTGCAGGATGACGACGAGAGTGAGGAGGAGATTGATGTCGATGAGCTTGAGCGGAGGATGTGGAGGGACCGAATCCGGTTGAGGCGGCTGAAGGAGCAGAATAAGGCCAAGGAGAACGGAGACATCGCCAAGCAGAGGCAGTCGCAGGAGCAGGCACGGCGGAAGAAGATGTCCAGGGCGCAGGACGGGATCCTCAAGTACATGCTTAAGATGATGGAGGTCTGCAAGGCACAGGGATTCGTCTACGGAATCATCCCCGAGAAGGGAAAACCCGTCAGCGGCGCCTCTGATAATCTGCGCGCCTGGTGGAAGGAGAAGGTCCGGTTCGACCGGAATGGCCCTGCTGCGATTGCCAAGTATCAGGCGGAGAACGCTATTCCCGGAACCGACGAGGAAAGCCCGGCCATGGTCTCTACACCTCAGACTCTTCAGGAGCTACAGGACACCACGCTGGGGTCTCTGTTGTCTGCCCTTATGCAGCACTGCGAACCGCCTCAGAGGCGGTTCCCGCTGGAGAAAGGTTTAGCTCCACCGTGGTGGCCGACCGGCAAGGAGGATTGGTGGCCTCAGTTGGGGCTGCGGAAGGACCAGGGTCCTCCCCCTTACAAGAAGCCTCACGACCTCAAGAAGGCATGGAAGGTTGGTGTGCTCACTGCTGTGATAAAGCACATCTCTCCGGATATGGACAAGATCCGGAGGCTTGTTCGGCAGTCGAAATGCCTGCAGGACAAGATGACAGCAAAGGAAAGTTCGACGTGGTCGGCTGTGGTAAACCAGGAGGAGATTATCGCCCGCCAGATGAACCCGGACGCCAGCCTTCCCATGGCGTCCCTGAGCGGAAGCGGGATGCTTGCTTTCAGTGGATTAAGCAACGAGTATGATGTTGATGGCTATGAGGACGACGGTGACATGCAGATCCAGGAGCGTAAGCCTGATGTCTTCAGCCTGGGGTCGATCGCAGGAGAGAGGTTCCAGCTTCAATCGATCAAGGCAGAAACTCCTCCCGACTGCACGCGGAAGAGGAAGCTTCCAGTCGAGCATCTGATGCTGGACCAGAAGGTCTTCACCTGTGACAGCATCGAGCGCCTCCAACGCGATCATGGGATCGGCTTCCTGCACAAAAGCGCGAGGAACAACCAGGTATCTAACTGCCTTTACTCGGGGAGTTTCCCTCAGGGGGTCACTCTGCATGGGATGCAGCAGCCGAACCCGCCGGCTGTTACTGTAAGCAGAACTGCTTATGTGCCGAGCAAGGATGCCAATTTGCTAGCTCCTCCTCCTCCTCCTATGCTGCAACGAACTCCCCAGAATATGGTTGTTAATTCCAATCCCGTGCCTCTCTCCGGCCTGGGAATTCCGGTGGACGGACAGAAATCGATCAACCATCTCTTCGCTATGTATGAGCAGCAGAGCAAGAACCAAATAAGCCTGGCTCCTGCCGATGATAAGAACCTTCTTGACCTTCCACAGACTAGTAATACTCAGACTGGAGGACATGAAAGCAACAGTACCTTTGAAGGAAGTGACTTTGGCGCCCATAACTCTGGCATGAATCTCCTCCTCCGAGATGATCTCCAATTAGATCAGTGCAAGATGTTGGACCAGGCCTTTGACGAATTTCCCCATGACATGAGCTCTGGTTTCAAGTTTGGAGCATCCTTTATACCCATGGACTATTCCGACTCCTTTCCACGGGGGCCGGAGATGCAAAAGCTGGAGTCGTCTCTCTGGTTTGCTTGA
>Nco_EIL3
ATGGATATATACGAAGAAATCGGATTCGCAGGGAGCTTCGGCTTCCCGCCTGTCCCCCTCCCGCAACCGGCGTGCGATCAAACGATTGCGAATGAAGGGGAGGTCCTCCCGGACGATGATGACAGCGAGGAGGAGATTGATGTCGATGAGCTCGAGCGCAGGATGTGGAGGGATCGCATCAGGTTGAGACGGCTCAAGGAGCAAAATAAAGCCAAAGATAGCGGCGACATCGCCAAACAGAGGCAATCGCAGGAACAAGCTAGGCGGAAGAAGATGTCCAGGGCGCAGGATGGAATTCTCAAGTACATGCTTAAGATGATGGAGGTGTGCAAAGCCCAGGGATTCGTCTACGGAATCATCCCTGAGAAGGGCAAGCCCGTCAGCGGCGCCTCCGATAACCTTCGTGCCTGGTGGAAGGAGAAGGTGAGGTTCGATCGCAACGGCCCCGCTGCAATCGCCAAGTATCAGGCGGAAAACGCCATTCCAGGTTGCATGGAGGAGAATTCAGGCATGATTTCGACGCCGCAGACGCTTCAAGAACTTCAAGACACAACCTTGGGGTCTCTGTTATCGGCCCTTATGCAGCACTGCGAGCCTCCGCAGAGGCGTTTCCCTCTCGAGAAAGGTGTGGCTCCCCCTTGGTGGCCAACGGGCATGGAGGATTGGTGGCCTCAATTGGGGCTCCCAAAGGACCAGGGGCCCCCTCCATACAAGAAGCCTCACGATCTGAAGAAGGCATGGAAGGTGAGCGTGCTCACCGCCGTGATCAAACACATCTCCCCTGACATCGACAAGATACGGAGGCTGGTGCGGCAGTCCAAGTGCCTTCAGGACAAGATGACGGCCAAGGAGAGTTCGACGTGGTCGGCAGTCGTCAACCATGAGGAACTGCTCGCTCGCCAGATGAACCCAGATGCGTGCCTTCCCCTATCATCCTTGAGCGGGAATGGGACTATCGCATGCAACGGAAGCAGTGAGTATGATGTTGATGGCTATGATGATGATGATGCTAACATGGAATTTCTGGATCGTAAACCGGAGCTCTTCCACCCGGGCGTCGCGGGAGAGCGGATTATTCCATCAATGAACGCGGAAACCGCTTCCGACTGTGTCCGCAAGAGGAAGTTCCCAGCCGAGCAGCTGATGATGGAAAGCAAGGCGTACATTCGGGACAATATCGAGTCCCCCTGTCATGATTGCCAGATGGGGTTCGCGAGCAAGAGCACGAGAAACAACCATGGGTCCAACTGCTTTTATTCCTCAAATTTTCCTCAGGGAATCACTCTGCCTGCTGTGGTGGCTAATGATGAAAAGCCTATTTTCTGCTTGCCGGTTGCGGAAGGGAAGCAGCCGCAGGAGCCAAACCTGTCTGTTGCTGTGAGTGCGAACCGGACGGCCGGTTATGCGTCCAGAAAGCAGGCAAATATGCAGGTCGGAGCGGCTTCGTCCCCAATTCCTCCGAACCCCCCTTCTCAGAGTCTGGTGGATCACAACCCAGGCCCTTTAACAGGGTTGGGCATACCGGTCGATGGGCACAAATCGATCAACGATCTCTTTGCATTATATGAGCAGCAGAGAAAGGTCATCAGTCGTCCAAGTGTTCATGAAGGGCGAAATGAAGGCCCCAGTCCCCTTCTTGCAAACGTTTTCGATGAGCAGAGTTGTGGGATGAGTATGGCGTTGGAGCAATGTAAGATGTTTGCCCATGGCTTTGACGACAACCAACAGGATGTGAATCCCGGTTACAAGTTTGGGTCGGCGTTCTTCCCCATGGAGTTCGATTCGTTCTCCCGGGGACCAGTGCTGCATAAGCTGGGCACAACACATTGGTTTGCCTGA
>Nco_EIL5
ATGGCCTTGTGCTGGGAAGGGGATTGCAAGGACGTGCGGCTTAGTACTGCTGCTCATGGTGGATCCACTGGGCACAAGACTGTTCATGAGCTTCTGAGTGGATCTTCAAATTTTGGACGCTCGCTTCGTTGTTACATTGCAACAAAGCAAATAGTGTCGGCTTTAATGAGGGGGAAAAGAAAGAGACGGAAATTTTTTTTCGGAAAAAAATTTTTGCCCGTCAGGGCACGCAAGCGCGTCTTCCTTCCTTCTCCTCGTCTTGTCACTCCGCGAGCAATTGGGCACGAAGAACAGGTGCTGCAGGATGACGACGAGAGTGAGGAGGAGATTGATGTCGATGAGCTTGAGCGGAGGATGTGGAGGGACCGAATCCGGTTGAGGCGGCTGAAGGAGCAGAATAAGGCCAAGGAGAACGGAGACATCGCCAAGCAGAGGCAGCCGCCGGAGAAGGCACGGCGGAAGAAGATGTCCAGGGCGCAGAAGTATCAGGCGGAGAACGCTATTCCCGAAAGCCCGGCCATGGTCTCTACACCTCAGACTCTTCAGGAGCTACAGGACACCACGCTGGGTTGCAAACCGCCTCAGAGGCGGTTCCCGCTGGAGAAAGGGTTAGCTCCACCGTGGTGGCCGACCGGCAAGGAGGATTGGTGGCCTCAGTTGGGGCTGCGGAAGGACCAGGGTCCTCCCCCTTACAAGAAGCCTCACAACCTCAAGAAGGCATGGAAGGTTGGTGTGCTCACTGCTGTGATAAAGCACATCTCTCCGGACATGGACAAGATCCGGAGGCTTGTTCGGCAGTCAAAATGCCTGCAGGACAAGATGACAGCAAAGGAAACATCTTTGTTCGAGTTCACAAACATAACCTACTTCCTAATTCCTGAAATTTTTAAGAATACTACTTTAGGCAGATGGATGGTTGCACGGTTAGTTCGGAAGCGGCAACGGCTTATCTGGTGCTTAAAGGCGAAATATATTTCCAGGCCATCAAAGGCCCTCAATGAAGAGAGAAAAAAGAATCCTCTATATTAA
>Osa_EIL1
ATGGGAGGTGGTCTGGTGATGGACCAGGGCATGATGTTCCCCGGCGTGCACAACTTCGTGGATCTCCTGCAGCAGAACGGCGGCGACAAGAACCTCGGCTTCGGCGCGCTCGTGCCGCAGACGTCGTCGGGGGAGCAGTGCGTGATGGGGGAGGGCGACCTCGTGGACCCGCCGCCGGAGAGCTTCCCGGACGCCGGTGAGGACGACAGCGACGACGACGTGGAGGACATCGAGGAGCTGGAGCGCCGCATGTGGCGCGACCGCATGAAGCTGAAGCGGCTCAAGGAGCTGCAGCTGAGCCGGGGCAAGGACCCCGCGGGCGGCGTCGTGGGCGACCCGTCCAAGCCGCGGCAGTCGCAGGAGCAGGCGCGGCGGAAGAAGATGTCGCGCGCGCAGGACGGCATCCTCAAGTACATGCTCAAGATGATGGAGGTGTGCCGCGCGCAGGGGTTCGTGTACGGGATCATCCCGGAGAAGGGCAAGCCGGTGAGCGGCGCCTCCGACAACCTCCGCGGCTGGTGGAAGGAGAAGGTCCGCTTCGACCGCAACGGCCCCGCCGCCATCGCCAAGTACCAGGCCGACAACGCCGTCCCGGGCTTCGAGAGCGAGCTCGCCTCCGGCACCGGGAGCCCGCACTCGCTGCAGGAGCTGCAGGACACCACCCTCGGGTCGCTGCTCTCGGCGCTCATGCAGCACTGCGACCCTCCGCAGCGGCGGTACCCGCTCGAGAAGGGCGTCCCTCCGCCGTGGTGGCCCACCGGCGACGAGGAGTGGTGGCCGGAGCTCGGCATCCCCAAGGACCAGGGCCCGCCTCCGTACAAGAAGCCCCATGACCTCAAGAAGGCCTGGAAGGTCAGCGTGCTCACCGCTGTCATCAAGCACATGTCGCCGGACATCGAGAAGATCCGCCGGCTGGTCCGGCAGTCCAAGTGCCTCCAGGACAAGATGACCGCCAAGGAGATCTCCACCTGGCTGGCCGTCGTCAAGCAGGAAGAGGAGCTGTACCTGAAGCTGAACCCCGGTGCCCGCCCTCCGGCACCTACCGGCGGCATCACCAGCGCCATATCGTTCAACGCCAGCTCAAGTGAGTACGACGTCGACGTCGTCGACGACTGCAAGGGCGACGAGGCCGGCAACCAGAAGGCTGTTGTTGTCGCCGACCCGACCGCGTTCAACCTCGGCGCGGCTATGCTGAACGACAAGTTCCTCATGCCGGCGTCCATGAAGGAGGAGGCCACCGATGTCGAGTTCATCCAGAAGAGGAGCGCGTCTGGCGCGGAGCCTGAGCTGATGCTGAACAACCGTGTCTACACCTGCCACAATGTCCAGTGCCCGCATAGCGACTATGGATACGGGTTCCTTGACCGGAACGCGCGCAACAGCCACCAATACACTTGCAAGTACAATGATCCACTCCAGCAGAGCACGGAGAACAAGCCATCGCCACCGGCCATCTTCCCGGCAACCTACAACACGCCGAACCAGGCTCTGAACAATCTGGATTTCGGCCTGCCCATGGATGGCCAGAGGTCAATTACAGAGCTGATGAACATGTACGACAACAACTTCGTGGCCAACAAGAACCTTAGCAACGACAATGCCACGATCATGGAGAGGCCTAATGCAGTCAACCCAAGGATACAGATTGAAGAAGGCTTTTTTGGACAGGGAAGTGGCATCGGCGGCAGCAACGGAGGTGTGTTCGAAGATGTCAATGGCATGATGCAGCAACCGCAGCAGACCACCCCGGCACAGCAGCAGTTCTTCATCCGCGACGATACTCCATTCGGTAACCAGATGGGCGACATCAATGGCGCATCGGAGTTCAGGTTCGGCTCTGGTTTCAACATGTCAGGTGCCGTCGAATACCCCGGCGCAATGCAGGGCCAGCAGAAGAATGACGGCGCATCGGAGTTTGAGGAATTGGAATGA
>Osa_EIL2
ATGGGAGGTGGTCTGGTGATGGACCAGGGCATGATGTTCCCCGGCGTGCACAACTTCGTGGATCTCCTGCAGCAGAACGGCGGCGACAAGAACCTCGGCTTCGGCGCGCTCGTGCCGCAGACGTCGTCGGGGGAGCAGTGCGTGATGGGGGAGGGCGACCTCGTGGACCCGCCGCCGGAGAGCTTCCCGGACGCCGGTGAGGACGACAGCGACGACGACGTGGAGGACATCGAGGAGCTGGAGCGCCGCATGTGGCGCGACCGCATGAAGCTGAAGCGGCTCAAGGAGCTGCAGCTGAGCCGGGGCAAGGACCCCGCGGGCGGCGTCGTGGGCGACCCGTCCAAGCCGCGGCAGTCGCAGGAGCAGGCGCGGCGGAAGAAGATGTCGCGCGCGCAGGACGGCATCCTCAAGTACATGCTCAAGATGATGGAGGTGTGCCGCGCGCAGGGGTTCGTGTACGGGATCATCCCGGAGAAGGGCAAGCCGGTGAGCGGCGCCTCCGACAACCTCCGCGGCTGGTGGAAGGAGAAGGTCCGCTTCGACCGCAACGGCCCCGCCGCCATCGCCAAGTACCAGGCCGACAACGCCGTCCCGGGCTTCGAGAGCGAGCTCGCCTCCGGCACCGGGAGCCCGCACTCGCTGCAGGAGCTGCAGGACACCACCCTCGGGTCGCTGCTCTCGGCGCTCATGCAGCACTGCGACCCTCCGCAGCGGCGGTACCCGCTCGAGAAGGGCGTCCCTCCGCCGTGGTGGCCCACCGGCGACGAGGAGTGGTGGCCGGAGCTCGGCATCCCCAAGGACCAGGGCCCGCCTCCGTACAAGAAGCCCCATGACCTCAAGAAGGCCTGGAAGGTCAGCGTGCTCACCGCTGTCATCAAGCACATGTCGCCGGACATCGAGAAGATCCGCCGGCTGGTCCGGCAGTCCAAGTGCCTCCAGGACAAGATGACCGCCAAGGAGATCTCCACCTGGCTGGCCGTCGTCAAGCAGGAAGAGGAGCTGTACCTGAAGCTGAACCCCGGTGCCCGCCCTCCGGCACCTACCGGCGGCATCACCAGCGCCATATCGTTCAACGCCAGCTCAAGTGAGTACGACGTCGACGTCGTCGACGACTGCAAGGGCGACGAGGCCGGCAACCAGAAGGCTGTTGTTGTCGCCGACCCGACCGCGTTCAACCTCGGCGCGGCTATGCTGAACGACAAGTTCCTCATGCCGGCGTCCATGAAGGAGGAGGCCACCGATGTCGAGTTCATCCAGAAGAGGAGCGCGTCTGGCGCGGAGCCTGAGCTGATGCTGAACAACCGTGTCTACACCTGCCACAATGTCCAGTGCCCGCATAGCGACTATGGATACGGGTTCCTTGACCGGAACGCGCGCAACAGCCACCAATACACTTGCAAGTACAATGATCCACTCCAGCAGAGCACGGAGAACAAGCCATCGCCACCGGCCATCTTCCCGGCAACCTACAACACGCCGAACCAGGCTCTGAACAATCTGGATTTCGGCCTGCCCATGGATGGCCAGAGGTCAATTACAGAGCTGATGAACATGTACGACAACAACTTCGTGGCCAACAAGAACCTTAGCAACGACAATGCCACGATCATGGAGAGGCCTAATGCAGTCAACCCAAGGATACAGATTGAAGAAGGCTTTTTTGGACAGGGAAGTGGCATCGGCGGCAGCAACGGAGGTGTGTTCGAAGATGTCAATGGCATGATGCAGCAACCGCAGCAGACCACCCCGGCACAGCAGCAGTTCTTCATCCGCGACGATACTCCATTCGGTAACCAGATGGGCGACATCAATGGCGCATCGGAGTTCAGGTTCGGCTCTGGTTTCAACATGTCAGGTGCCGTCGAATACCCCGGCGCAATGCAGGGCCAGCAGAAGAATGACGGCTCGAATTGGTACTACTGA
>Osa_EIL3
ATGGACGACAAAGGCAAAGCCAAGGCTGCTGACGCCGCTGCTGCTGCCGAGGCGGCGCCGGAGCAGGAGGAGTTCTTTAGTGACTCCGAGTCCGGGTCCGAGTCCATCGAGATCGCCGACCTGAAGAAGCGGATGTGGAAGGACCAGATGCTGCTCATGAAGCTCGAGGGCCGGTCGGGCCACGAAGGCGCCCTGGCGGCGCAGGACCACCGGGTCGTCAGGCGGGAGGAGGAGGCGGCGGAGGAGGAGCCGCCCGAGGCGCGGTACCGGCGGAAGGCGATGCTCCGGGCGCAGGACGGCGTGCTCCGCCACATGCTCAAGATGATGGAGGCCTGCAACGCGCGCGGGTTCGTGTACGGCATCGTGGACGAGTCCGGCGTGCCGGTGTCCGGCTCCTCCGACAGCCTCCGCGGGTGGTGGAAGGACGACGTCGCATTCGACCGGGCGGGGCCGACGGCGCTGTCGGGCCGAGGCGGCCGGGGGAGCCCGCGGAGCCCCGCGGCGGCGGCGTCGTTCCTGCACGGGCTCCTCGACATCCAGGACAGCACGCTGGGGTCGCTGCTGTCGGCGCTGATCCAGCACTGCGAGCCACCGCAGCGGAGCTTCCCGCTCGACCGCGGCCTGCCGCCGCCGTGGTGGCCGACCGGCGGCGAGGCGTGGTGGGGCCTGCAGGGCGAGGCGCAGGCCAGCCAGGGCCCGCCGCCGTACCGGAAGCCGCACGACCTCAAGAAGGCGTGGAAGATCTCCCTGCTCAGAGCTAGCGCCGTCATCAAGCACCTGAGCCCGCGGTTCGACCAGATTCGCAAGCTCGTGTGGCAGTCCAAGCGGCTTCAGCACAAGATGAGCGCCAGGGACGCCGATACCTGGTCCCGCGTCATCACCCAGGAGGAGGCGCTCAGCCGCCACGCGCTGCGCTCCCTCCACATCACGCCGCTCGACGACGACGACGACGAACCCAACGAGGGGCCGACGCCGCGCGAGTCGCACGCCGACAAGCGCAAGCGCGAGGTCGGCGGCGGCGGCGGCGGCGGCGGCGAGGAGATGCAGCTCTCTCTGCCGGCGGACATCGACGTCGTCCCGGAGGCGGACCGCAGCTCCATCGACGAGCTGATGAAGCTCTACTACAGCTGCCTGCAGGGGACCGACACCGACGGCGGCGGCGGCGAGCAGGGGAAGGACGTGGCGGCCGGAGCCGGCGGGGATGGGAGCGTCGCTCCGGAGACCGTGCATGTCGACGACGACGACATGCTGGAGGGTCTCCTCGGTGTCGCGCAAGTGGTGGACATGAGCGACTTCCCGGACAGTCCCATCTGTCACTGGGGGTCGAGCTCGGATTAG
>Osa_EIL4
ATGATGGGAGCAGCGGTGACCATGGTGGATCGGCGCATGGCGTTCGCGGCGGAGGCCGACGTTGATAGCAAGGCCGCCTTTGGATTCTTCGGAGGCGAGTGCTTCGTCGGCGAGGGCGACCTGGTCAACCCGGCGCCGCCGCCGCCGCAGCAGCAGCAGGTGCACGAGGGCGGATTCGCCGCCGAGGACGAGAGCGACGGCGACGACGACGACGACGACGACGACGACGTGGACGACATCGAGGAGCTGGAGCGCCGCATGTGGCGCGACCGCGTCCGGCACAAGCGGCTCAAGGAGCTTCAGCAGAGCCGCGCCGGGAGGGAGAGCCGGGCGGGCGACGCCGGCGGCGGAGGCAGGCAGCAGCGGCAGTCGCAGGAGCAGGCGCGGCGGAAGAAGATGTCGCGGGCGCAGGACGGGATCCTCAAGTACATGCTCAAGATGATGGAGGTGTGCAACGCGCAGGGGTTCGTGTACGGCATCATCCCGGAGAAGGGGAAGCCGGTGAGCGGCGCCTCCGACAACCTCCGCTCATGGTGGAAGGAGAAGGTCCGCTTCGACCGCAATGGCCCGGCCGCCATCGCCAAGTACCAGGCCGACAACGCCGTGCCGGGGTGCGACGGCGACGCCGGCGGCGCCGCGCCGGCGGGGCCGCACTCCCTGCACGAGCTGCAGGACACCACGCTGGGATCGCTGCTCTCGGCGCTCATGCAGCACTGCGACCCGCCGCAGCGCCGCTTCCCGCTGGAGAAGGGCGTGCCGCCGCCGTGGTGGCCGGAGGGGAGCGAGGCGTGGTGGCCCGAGGCCGGCGTGCCCAAGGAGCTCGGCCCGCCGCCGTACAAGAAGCCGCACGACCTCAAGAAGGCGTGGAAGGTCGCCGTGCTCACCGCCGTCATCAAGCACATGTCCCCCGACGTCGACAAGGTCCGCCGCCTCGTGCGTCAGTCCAAGTGCCTCCAGGACAAGATGACCGCCAAGGAGATCGTCACCTGGCTCGCCGTCCTCAAGCAGGAGGAGGACCTCTATCTCAAGCTCCATCCCGGCGCCCTCCCCCCGCCGCTCTCCGCCGCGTCCTTCAACGCCAGCGTCTCCGGCGAGTACGACGTCGAAGGAGTCGACGGCGACGAGGCCGGGAACAACAACCTGCAGAAGGCGCAGAACGACGCGACCGCGTTCATGGACCTCACCACCACCATGGATGCTGCTCTGAGCAACAACAAGTTCCTGATCATGCCGCTGATGAAGGAAGAGGCCATCGACGTCGACTTCATCCAGAAGAGGAGCGAGCCGGAGCTGATGCTGAGCAGCGACAGCCATGCCCGCGTCTACACCTGCGGCAACGTGCAGTGCCCGCACAGCAACTACGCGCTCGGCTTCCTCGACCGCAACGAACGCAACGCCCATCAGTACGCCTGCAAGCACAACGCCGCCGCCGCCGCCGCCGAGAGCAAGCCGCCGCCGCCGCACATCTTCGAGCCACTCGGCAGCTTCGACTTCGACCTCCCCGTCGACGGCCAGAGATGCCTCGCCGGGCTGATGACCATGTACGACAACGACGTCGCCGCCGCCACGCAGATGCACCACCACCACCATCAGCAGCAGCAGGCTAATTTCTTCATCCGCGACGACGCGCCGTTCGGAGGCGACGTCGCCGCCACGGCGGCGGCGGCGCCGGAGTTCAGGTTCAGTTCAAATTTCAACGTGACAGGAGGGGGCGCCGTGGACTACGGCGGCGCCATGCAGCAACCGCCGGCGAAGTACGCCGGATCCAACTGGTTCTACTGA
>Osa_EIL5
ATGGGCAATCCTTCTATTCTCACGGAGGATTTAGGCGATACGTCTGACTTTGAGGTTGATGGCGTCGAGAACCTCACGGAGAATGATGTCAGTGATGAGGAGATTGATGCCGAGGAGCTGGCCCGACGGATGTGGAAAGACAAGATCAAGCTGAAGAGGATCAAGGAGAGGCAGCAGAAGCTTGCTCTGCAGCAGGCAGCACTAGAGGAGTCCAAAACAAAGAAGATGTCTGAGCAGGCTCTCCGCAAGAAGACGGCGAGAGTCCAGGATGGGATCTTGAGGTACATGCTCAAGCTGATGGAGGTGTGCAATGCTCGTGGGTTTGTTTATGGGATCATTCCTCATAAAGGGAAGCCTGTCAGTGGTGCATCGGATAACATTAGAGCTTGGTGGAAGGAGAAGGTTCGGTTCGATGTGAATGGGCCGGTTGCCATTGCAAAGTATGAGGTTAAGAACTCAATGCTGGTTGATGCTAAGCGCAGAGGGGTCTTGAACCAGCATAGCTTGATGGATCTCCAGGATGCTACCCTGGGATCATTGCTCTCATCGTTGATGCAGCATTGCAGCCCGCAGCAGCGCAAGTACCCACTGGATAAGGGTGTCCCTCCCCCATGGTGGCCATCAGGAAATGAGGATTGGTGGATTTCTTTAGGCCTTCCAATGGGAATATCACCACCATACAGAAAACCGCATGATCTTAAGAAGGTTTGGAAGGTTGGCGTGCTGACGGGTGTGATCAAACACATGGCCCCAAACTTTGATAAGATCAGGAATTGTGTAAGGAAATCGAAGTGCTTGCAAGACAAAATGACTGCTAAAGAGAGCTTGATTTGGCTGGGAGTTCTTCGAAGAGAGGAAATATATTTTCGCAGTTCTGACAATGTTGGATCACAGATTACACACCGTAGTTCTCGTGAGGGAAAAAGTGATGATATATATAGCAGCAGTGATGAGTATGATGTCGACCATTTGGAGGAACCTCCTCGCTCTTCATCATCCAAAGATAATGTGGGGCGTCGTCAGCCAACTGCGCAGATCAGAGAGGAGCATACCTCTAGTCGACACAACAGAGGACGCCATGATCAGCAACCCAATCAAGTACTTCCTAGCAATGAAGGGACCAATGAATCAAGGAAGAGAAAGAGACCTAGTGGTCATTTACTTACTGCTGAATCTGAGGTTGAGGTAACACAAAAAGATGACAATCAACTAGCCATTGTGAGCAATGCATTGCCCAATATGAGCAGAATAAACCAAACGGAGATGATGGGCATGGCTAACCAGATGACAAGCCTCAGCCATGTCAATACAACTGAAACTCTACAGCATCAATATGTTCAAGGGAACTTCGTATCTTCTCCTGCTGCTGTGGTTAATAACTATAACAGCAACCAGATTACAAATGTTAATCCTTCAAGGATTTATATGGGATATCAGCCTTTAGCATGCCAAAATAATGGTCACACAAATCCATGGTCTGAAGACACTTTTCAGGTTGATGTTGGTCCACCACCTATTGGTTTTACTACTAATTCTTCGTCAGGTGGTAATCATTCTTTTCCCATGAAACAATCACTACCAAAATCTATAGATGATCATGTGCCTATTACGGAGACAGGGGTGTTGGCTGATAGCAGTTCATATGGTTATCATATCACAGCCACAGGTAGTAGGAATTCAACCTCTGTTGCTGGCCATGGAAATCAGCTCATGGGAGATCCTTTCGACAGTGGTACTGCTGATAAGTTCAATGGGAATTCGTTTGATGGATTGCCTTTTGACTTCATTGGTAGTAGTCCAATCCCTGACATCGGTGTATTGCTAGATGATGATGATATAATGCCATATCTGGGAACATAA
>Osa_EIL6
ATGGATCATCTGGCTATCATTGCGACGGAGTTGGGGGATTCGTCGGACTTCGAGGTGGAGGGCATCCAGAATCTGACGGAGAATGATGTCAGCGACGAGGAGATTGAGGCCGAGGATCTGGCCCGGCGGATGTGGAAAGACAGGATCAAGCTGAGGAGGATCAAGGAGAGGCAGGACAGGCTCGCCCTTGCGCTGCAGCAGGCTGAGCTGGACAAGTCCAAGGGGAAGCCGATATCCGATCAGGCCATGCGCAAGAAGATGTCGAGGGCGCAGGACGGGATCCTCAAGTACATGCTCAAGCTGATGGAGGTGTGCAACGCGCGCGGGTTCGTTTACGGGATCATCCCTGATAAAGGGAAGCCCGTGAGCGGCGCTTCCGACAATATTAGAGCTTGGTGGAAGGAGAAGGTGAAGTTTGATAAGAACGGGCCGGCGGCAATCGCAAAGTATGAGTCGGAGAACTTGGCGTCGGCTGATGCTCCGAGCAGCGGGATCAAGAGCCAGCACAGCTTGATGGATCTCCAAGACGCCACTCTCGGTTCACTGCTTTCGTCATTGATGCAGCACTGTGATCCACCGCAGCGCAAGTACCCATTGGAGAGGGGCACTCCACCCCCGTGGTGGCCTTCAGGGAACGAGGATTGGTGGATTGCGTTGGGCCTTCCGAGGGGGCAAATTCCTCCGTATAAAAAGCCACATGATCTTAAGAAGGTCTGGAAGGTTGGGGTGCTTACAGGTGTGATCAAGCACATGTCCCCAAACTTCGATAAGATCAGAAACCATGTTAGGAAATCAAAATGCTTGCAGGATAAGATGACTGCAAAAGAGAGCCTGATTTGGTTGGGTGTTCTACAGAGAGAGGAAAGGCTTGTTCTCAGCATTGACAATGGCATGTCAGAGGTTACTCACCACGGTGCTCTGGAGTACAGAAATGGGGACACACACAGCAGCAGTAATGAGTATGATGTTGATGGTTTTGAGGAGGCTCCCCTTTCAACATCATCTGGAGATGATGAACAAGATCTTTCTCCGGCTGCACAGTTGAGCGAGGAGCATGCCCCAACAAGGAGAGAAAGAGCTAAAGTCAAACGCCCTAATCAGGTTGTTCCTAAGAAGGCAGGAACAAAAGAACCACCAAAGAGAAAAAGACCACGCCACAGTGTCACCGTAATTGAGCAGGAGGTACAAAGAGCTGATGACGCATCAGAACATTCAAGGAATATGATTCCAGATATGAACCGACTGGACCAGGTAGAAATCCAAGGCATGGCTAACCAGATTACAAGCTTCAATGAGGAAGCTAATACGAGTGAAGCTTTGCAACACAGAGGAAATACTCAAGAACTGGCCCATCTTCCTGCCGATTTTAATCACTATGGCAATGCGCAGGCAACAATTGCTACTCCTGTAAGCATATGCATGAGAGGCCAGGCTGTACCTTATGAAAGCAGTGACAATTCCAGGCCAAAAACTGGAAATATCTTCCCACAGGATTCTGATTCAGGCTTTAACAATATGCCTAGTAGTTACCAGACCATACCTCCTAAGCAACCACTTCCACTATCTATCATGGAGCATCATGTGGTTCCCTTGGGTATCAGAACACCAGCTGACAACAGTCCTTATAGTGATCAAATAATTGGTAGTGGGAATTCTACTTCTGTTCCTGGAGATATGCAGCTCATTGATTACCCTTTCTATGGCGAACAAGATAAGTTTGCTGGCAGTTCCTTTGCGGGATTACCTTTAGACTATATCAGTATCAGTAGCCCAATCCCAGATATTGATGATTTGCTGCTGCATGATGATGATCTAATGGAATACTTGGGAACATAA
>Osa_EIL7
ATGGCCTCGCGGTCGCCGACCAACAAACAGATCAGCTCGGAAGATCGCGTACGTGGTGCTCGCGGCAAGAGGCACCATCATTCCTCCGACGAGTGGAGCATGGAGCACGCGGAGGAGCACGAGCATGGCCGTGGCGGCGGCGAGCGCGACGACGCGGCGGAGCCCGAGGCGGAGCAGCCGGAGCTGGAGCAGGAGGAGCTGAGCGACTCCGAGTCGGGCGCCGAGTCGATCGAGATCTCCGACCTCAAGAAGCGGATGTGGAAGGACCAGATGCTGCTGATGAAGCTCGAGGGTGGTCGCCCCGGCGGCGGCGGCGGCAGGGGCGGCGGAGGGTTGGCGGCGGCGGGGGCCGGGACGTCGTCGGAGGGCCAGCTGGAGGAGGAGACGCCGGAGGCGCGGTGCCGGCGGAAGGCGATGCTCCGGGCGCAGGACGGCGTCCTCCGGCACATGCTCAAGATGATGGAGGCCTGCAACGCGCGCGGGTTCGTGTACGGCGTGATCGACGAGGCCGGCCAGCCCATGTCCGGCTCCTCCGACAGCCTCCGCGGGTGGTGGAAGGACAACGTCAGCTTCGACCGCGCGGGCCCCATGGCGCTCATCGGCCCCGCCGCCGCCGGCGACAGCCCCCAGGCGGGCGGCGGCGGCCTCCACCGGCTGCAGGACATCCAGGACAGCACGCTGGGGTCCGTGCTCTCGGCGCTGATCCAGCACTGCGAGCCGCCGCAGCGCAGCTTCCCGCTGGAGCGCGGGCTGGCGCCGCCGTGGTGGCCGACCGGGGAGGAGCCGTGGTGGGGCACCCAGGGCGAGACGCAGGCGCACCAGGGCGCGCCGCCGTACCGGAAGCCGCACGACCTCAAGAAGGCGTGGAAGGTCTCCCTCCTCAGCGCCGTCATCAAGCACATGAGCCCCCGCTTCGACCAGATGCGCAAGCTCGTGTGGCAGTCCAAGCGGCTGCAGCAGAAGATGAGCGCCAAGGAGTCCGACACGTGGTCCAAGGTCATCCGCCAGGAGGAGGCCCTCGACCGCCGCCTCAAGACCTCGCTGCACATCACCCTGCTCGACGCCGACGGCGGCGAGGAGGACGACAGCGACGGCCTGGAGGACGTGGTGCGCGGCGCCGCGGCGCAGGACAAGCGCAAGCGCGAGTACACCAGAAGCGGTAGCGGGAGCAGCAGCGGCAACTCCGGCGGCGGGAAGTTCCCCCGTGGGGGGAGCGGCGGCGCCGATCATCATCAGCTGGCCGTCATGCTACCGGAGCTCGCGGCGGCGGCGGATCAGGAAGGGCGGAGCCCGATCAACGAGCTGATGAAGCTGTACTACAGCTGCCTGCAGCAGGAGGAGGGGGCGGCCGACGGCGGCGAGGCGGGCGGCGAGGGGTGCGACGTGGCGGCGGCGGCGCTGGCCGTTCCGCCGGAGGTGCTGGCCGGCGTGGATGAGGTGGCGCAGGACGTCCTGTTCGACCTCATCGGGAGCTATCCGGAAGTGGACGACGTGTTGCACTTCATGGACGAGTGA
>Peq_EIL1
ATGATCGAAGGCGATTTGGTCGACCCCCTTCCTGACAACTTCCCCGAGGTCATCCCCGACGACGAAGACAGCGATGAAGACATTGAAGTCGAAGAGCTTGAGCGCCGTATATGGAGATACCGGCTTCTTGTCAAGCAACGGAAGGAGCAGCAGAACACCAAGAACAGAGATTTCAGTGATTCAGTGAAGCATCGCCAGTCGCAAGAACAAGCGAGGAGAAAGAAGATGTCGCGCGCACAGGACGGAATTCTCAAATACATGTTAAAAATGATGGAGGTCTGCAAGGCTCAAGGTTTCGTTTATGGAATCATTCCTGAGAAAGGGAAGCCTGTGAGCGGCGCTTCTGATAATCTTCGAGGCTGGTGGAAGGAGAAGGTCCGATTCGATCGAAATGGACCTGCTGCAATCGCCAAATACCAGGCTGATAATGGAATTCAGAGCCCCAACAGTGAGCTCAACTCCAGGTTCATCAGTCCTCACTCATTGCAGGAGCTTCAAGACACGACCTTGGGATCTCTTTTATCTGCGCTGATGCAGCACTGTGATCCTCCGCAGAGAAGGTTCCCTCTTGAAAAAGGCATTCCTCCTCCATGGTGGCCGACGGGAAAGGAGGATTGGTGGCCTCAGGTCGGCTTCTCAAACGACCAGCCTCCGCCTCCTTATAAGAAGCCTCATGATTTGAAAAAGGCTTGGAAGGTCGGCGTTCTCACCTCTGTCATCAAACATCTCTCCCCTGATATCGACAAGATCCGCCGGCTTGTGCGGCAGTCCAAGTGCCTTCAGGACAAGATGACTGCAAAGGAGAGCGCAACTTGGCTCGCTGTTGTTAAGCAAGAGGAGGACATGTTCAGAGACCTTCATCCCGATGCTTGTCCTCCACCATCCTCCGCGAGCAATGGAACGATTTCATTTAGCAGCAGCTGTAATGAGTATGATGTTGAAGGCGTAGATGACGATGATGATGACAAATGCGGCGAGGTGATGAAGAATCAAGACCCGATAGACATGAATAATGTGTTCAGCATGAATAATGAGGAGTTTATCAGAAAGCGAGCCGCGAATTGCGAGCCGGAGATGATACTGAATCAAGGAAGTGTGTTCAATGGAGAGACTACTAAATTTCGGCGAAATGATTACCAATCTATGAAGAGCAATCAGCTGTATCAAAACAGTTGTTATTCCACCAATCCGCCGCCTTTTATCACTTCTTCAGCATTTCAACCGAATGAGAACAAACCACAAATATTTTCAATGTCTCCGATGGTGGTCCAACAGCCAAAGATGGCTTCTGTTAACTTGCAGCCTGCTGCCGCCATTGCCACCACTCCTTTTAGTATCTCCGGCCTCGGTCTTCCAGATGATGGGCAGAAACTCATTGCTGAGCTGCTGAATCAGTATGACAGTAACATGAATCATGGTAAAGTTTCCGGCGAGGTTCGAGCGGGCAATGAGGTGCAGAAAACTGATACTTTTCGACTGCCGAATGAGGCTATGAGCAGCTTCTTCGGTTCCAAGAATGGCGGCGGCGGCAGTGGGATCTTCGAAGAAGCTAATTGTTCTCAATTATGTTCTATTCATGAGGAATTGGAACAAATGGATCAAGTTTATCAGAACCAAGCGACTGATATGAGTAATGATTTCAGATTTGGATCTTCTTTTAGCTCACCAGCCATGGATTTTGCTGATTCGATGTCTCGAGGGGTTGGGAGCTGGTTCTTCTGA
>Peq_EIL2
ATGACCTTCTCTGGCGGCATAGATTTTAGCCAATTCATTTCTACTGGCCATGACAAAAGTAGTGGTTACCACTCAATACTGCAACAACCTCCTCCTGATTTCGGTCATCTGCAGCACACTGCATGTGGTGATTCATCTGTAATTGATGGCGATCTGGTGGAGCCGCCACCTGAAAACTTTCCTGAACCCATACCAGATGATTATGAGAGTGATGAAGATCTTGATGTGGAAGAGCTAGAGCGCCGTATGTGGAGGGACAGGCTGAGGCTTAAACGACTAAAAGAGCGGCAGCAGAACAAGAACAAGGAGCTCGGGGATTCCACCAAGCAACGCCAGTCTCAGGAACAAGCCAGGAGGAAAAAGATGTCCAGAGCACAGGATGGAATACTCAAATACATGCTGAAGATGATGGAAGTTTGTAAAGCTCAGGGATTTGTATATGGAATCATACCAGAGAAGGGAAAGCCTGTGAGCGGTGCTTCAGATAATCTCCGTGGGTGGTGGAAGGAGAAGGTAAGATTTGATCGTAATGGACCTGCTGCCATTGCTAAGTACCAGGCTGACAATGGGTTAAGGGGCCTTAACAATGAGCAAAACTCCAGGCCTGTGAGCCCCTACTCCTTGCAAGAGCTTCAGGACACCACATTGGGATCACTCTTATCTGCTCTTATGCAGCATTGTGATCCTCCACAACGTCGGTTTCCATTGGAGAAGGGCATCTCACCACCATGGTGGCCTACAGGAAATGAGGATTGGTGGCCTCAATTGGGTTTCACCAATGATCAGCCACCGCCTCCATATAAGAAACCTCATGATCTCAAGAAGGCTTGGAAGGTTGGAGTTCTCACTGCTGTTATTAAACACATGTCTCCTGATATTGAGAAGATTCGTAGGCTGGTGAGGCAGTCGAAGTGTCTTCAGGACAAAATGACTGCCAAGGAGAGTGCAACCTGGCTAGCTGTTGTTATGCAGGAGGAGATCTTGTTCAGGGAGCTCCATCCCGATGCTTCTCTCCCCCCATCTTCAGTTAGCAACCGCAATGGAACCATCTCATTCAGCAGCAGCTGCAGTGAATATGATGTTGAAGGGGTTGATGATGGAAAAAGTGAGGATGCAGGGAACACAAATCTAGTGGATGTCAGCAATGTTTTCAACACTGGCACGTCCTCAGGAAATGATCTTTATGTGGTGCCACACAATGCTGTTAAGGAGGAAGGCTACAGGGAGTTCATCCGAAAGCGGTCTGCGAAATCCGATCCAGAAATTATGTCGAATCAAGGCATAATTATCAATAACGAAAAGTCTAAATTTGCACGGAGTGATTATCAACTTGGGTTCATGGATAGAAGCGTGAGATCTAACAATCACCAATTTCTATCTGGTTATCAGACAAGTCTGCCTAGTTTCTGCACGGCTGGTTTCAAAGCGAATGAGAACAAGCCCCAGATCATGTGTGCTTCTTCTCTTGCACAGTCCAAGTTGAATCCAACTGGCTTGCAGCCTGCAGTTATCAACACCTCCAGTCCTTTTGATATATCTGGCATAGGCATTCCAGATGACGGGCAGAAGTCAATCATTGAGCTGATGAATCAGTACGAAGGCAACATAAACAGCGAGGTACCCTTGGCCAATGAGCATAACACTGGTTCTATTCAGCCGACAGCACAAGCTGGAAACAACTTCTATGGCTCCATGAATGGAGTTGGTGGTGATCTCTTTGAAGGACCAAACAATTCACAGTTCTATCCTTTCCAGGAGGATCTGGTGCAGATGAACCATTCTTATCAGCAGGCTTCGTCGAATGACATCAGTAATGAGTTGAAATTTGAATCACCTTACACCATGCAATCAATGGACTTTGCAGATTCATTACCTAGAGGAATGGTGCAGTCTCTGCAAAGTCAAAATGGATCAGGATGGTTTTTCTGA
>Peq_EIL3
ATGGAAGGAACCGGATCTTCTCAATTCCTGGACAGCGAAATCCTTCCGCTCAACACAATAAACAGCAATGCCCAAACTCATCCTGCAAACCTCCCCATCCCTTGCCCAACCCTCAAAATCAAAGCCGACAGCGAAGAATACGACGACGGCATGACCATCGAAGACCTCCAGCGCCGAATTTGGTTCGACCAACTCCGCATCGAACGCATGAGAGAACAAGAGCAACAACAACAACTCCACGTCGAAGAAAGCGCCAACAACTGCATCGACCCAACAGACAACAAACTCAATTCAAAAATGCAACAAACGCGCCGCAAAAAATTATCCCGAGTACGAGACTCCCTCATCAAATACATGCTTCAACTTACCGACGAATGCAAAGCCCAAGGCTACGTCTACGGCATTATCTCCGAAGCCGGCAAGACCATCACCGGCTCCTCGGATAACCTTCGCGCTTGGTGGAAAGATCAGGTCCGGTTCAGCCACTCCGCCCCCAAAGCTCTCGAGGACTTCGCACGTGAGCGCTGCACGCCTGGCGGCCGCAGTGCTGCTCCTCCCGGCTCGCTCAAGGACCTCTCCGATACCATGCTCGGCTCCCTTTTGTCGGCCATGATGCCGCACTGCAACCCCCCGCAGCGGAGGTTTCCATTAGAGAAAGGGGTGGCCCCGCCGTGGTGGCCCACCGGCTACGAAACCTGGTGGGCTCTAAACGATATGACGAAGAATGTACCTCCGCCGCCTTATAGAAAGCCACATGATCTAAAAAAGGCTTGGAAGGTCGGCGTGTTGCTGTCGATTATAAAGCATATGGCGCCGGATTTGGACATGGTTCGGCGGCTTGTGAGGAAGTCTAAGTGTCTTCAGGAGAAGATGTCGGCGAGGGATCTGAAGATATGGATGGCGGCTGTGAAAGATGAGGAGGAGGCTTACCGGAGAGGGAACCCGGGAGTCGGTGGCGTCGAATTGCAGGCTCAGGAATTAGGAAATAATAACAATTTTGATGAGAAGGCGGAAGAGATCATGATACGGAATGTGGAGAGTCCCGAGAGCACGGAGGCCGATTTCCATTCCACCAAATCTGCGGCGAACGTGTTAGAGCAAACGATACTTCCGGAAATAGAGGATAACGGCCATGCTTGGACTGATGTGGTGTTCAATAATTTCCACCCTGTTGCTGTACCTGTGGAGGGCAACGGGTTTCTGCAACAGAATCAGTGCCATCGTTCGTTTCCATTGCAAATGCAGGGGAATGATTCGAGCTTTGATGGGATGAACAAGAGGAGAGTCGATCAAGTGGATTTAAGCTTCGGTAATCTGAGTTTCGAGACAGTGATTGGCGGAGCACCAAGCGAACTTGGATTTCTCTTTGGGATGGAGAATTGGCAGGTGAATCAGGGCAATGGTGGTTTTCTGAATTACTGA
>Peq_EIL4
ATGAACAATTTTGTGGTGGTTGATGGTTTAGAGTTTGAGGGGGATGATGTTCGTTGTGAAAATCTAACGGAAAATGATGTTAGCGACGAAGAAATTGATGAGGAAGCCTTGTCGAGAAGAATGTGGAAGGACAGAATTAAGCTTAAAAGGATCAGAGAGAACCTGAGGCTTGCTGAACTACAAGCTTCTCAGAAACCGAAAGCGAAGCAGCCGTCAGACCAGGCACTTAGAAAAAAGATGTCGCGAGCCCAAGATGGCATTCTCAAGTACATGCTGAAGTTAGTGGAAGTATGCAATGCTAGGGGCTTCGTTTATGGGATAGTTCCGGACAAGGGAAAGCCGGTAAGTGGCGCCTCGGATAATTTAAGAGCATGGTGGAAGGAAAAGGTAAAGTTTGATAAGAATGGACCTTCAGCTATAACAGTTTATGAAGAGGAGATTTCTGCTACTGGGAATAAAGACAATTCTAGCAAGAACTGTCATAGCCTTATGGATCTTCAAGATGCTACCTTGGGATCTCTCTTATCTTCATTGATGCAACACTGCGATCCGCCACAACGGAAGTATCCACTGGAAAAGGGTCATCCACCCCCTTGGTGGCCTTCTGGGAATGAAGATTGGTGGATGAATTTGGGATTACCAAAGGGCCAGGTCTCTCCTTATAAGAAGCCTCATGATCTGAAAAAGATTTGGAAAGTTGGAGTGCTCACTGGTGTCATCAAGCACATGTCTCCAAATATTGACAAGGTCAGAACCCATATCAGGAAATCAAAGTGTTTGCAGGATAAGATGAGTGCCAAGGAGAGCGCGATATGGTTAGGGGTGTTGAGTAGGGAGGAAATGATCGCGCAGCAACTCAGCGGCGATAACGTAACGTCTGAAGTAACGGAAAATCAGCAGAGCCTTCAAGAAGAAAGGCAGGATGATACTAACAGTAGCAGTGAATATGACGTTAATGATTTTGCTGGTGCTCCTGGTTCTGCATCTTCAATGGGTGCTGGAAAAACTCAGCATATGGAGAATCAACCTTCCCTGGAAATCATTGCTTCAACAGCAAAGGAGCAGGAAAATTCGAGTCATGTTGTTCGGAAGAAAGATCAAGTTAATGAACGACAGAGGCATAAAAGGCCTCGCCTTGATTCAAATCCCTCGCATCAGTCCACTGGTGAACACCAGAATAGAGATGTTGCTTTAAAACCAGAAAATGGTTTTAGTTCAATGAATTTGATGGACCTTCCATTAGCAAAAGATCAGGCTAATGGTCTCATGCAGGCTAATGGTCTCATGCAGGCTAATGGTCTCATCTCATGGAAGTGTACAGTACAGATGGATTGTTTGCAACTCAAACAAATCATGTTGGAAATCAACTCCTGTTCTCTCAACCCATCGAACAGAATGTTTCATCCCTCTCCTATAAATGTTGGCGTGCAAAACATGATTGTTGCCGGACAGCCGCTACTTTATACAGGAAGACAATATGAAGAATTCACTGCGCCTTTAGTAGATCATCCTGTCAATCCCATGAATGTTTCATTTCCTGCCATCAATCCTGTTAACAGGGATTCATTGCCACTGAATGGAGGTTCAAACTCAGCTCCCAGGGACATGCAACCATTCATAGAGCAGACATATCCTATTGATTCAGATAAATTCATTGGTCAATTTGATAGTTCCGTCGAATTGGCCATGGATCCCTTTGCTCTCAGTAGTCCGCTTATTGACATCGATAACTTCCAGATAGATGATGAAGCCTTAATGGAATACTTGGGAGCATAA
>Ppa_EIL1
ATGGAGCGGGGTGAGGAGGTGGAATACGGAGGCACGATGGAGATGGGGGATTTCTTGTCGGAGAACGACGACGGGGAGGGTCTCATGATGCAAGACGGAGAAGAGATGAGCGACGAGGAGATGGACGTGGATGAGTTGGAGAAGCGGATGTGGCGCGACAAGATGCGTTTGAAGCGGATTAAGGAGCTGCAGAAGGATAGGGAGATGCGGAGCGGGACGGGGGTTGATGGGAAGAGTGGAGGCGGTGGTGTCGGCGAGAGAGGGGTGGCGTCGGCGAAACAGCATAAGCAGAGCCAGGAGCAAGCGCGGCGGAAGAAAATGAGTCGCGCGCAGGATGGAATTCTCAAGTATATGTTGAAGATGATGGAGGTTTGTCAGGCGCAGGGATTTGTGTATGGTATTATCCCGGAGAAGGGGAAGCCTGTGAGTGGGGCATCGGATAATATTCGTGCTTGGTGGAAGGAGAAAGTGAGGTTTGATCGGAACGGGCCCGCGGCAATCGTCAAGTACCAGGCGGATCATGCTCTGCCGGGCAAGCCTAAAGGTAACGTCAGCACGGGTCCTACTCCTCACACTTTGCAAGAACTTCAGGACACCACTCTAGGCTCGTTGCTGAGCGCCCTGATGCAACATTGTGACCCTCCCCAGCGGAGGTACCCGTTGGAAAAAGGAGTGCCACCTCCGTGGTGGCCATCCGGGGACGAGGAATGGTGGCCTCAGCTAGGATTGCCGAAGGGGCAAGGAGCGCCACCATACAAGAAGCCTCATGATCTGAAGAAGGCATGGAAGGTGGGCGTTCTTACCGCTGTCATCAAACACATGTCGCCGGATATTGCGAAGATTCGCAAGCTTGTGAGGCAGTCTAAGTGTTTACAGGATAAGATGACAGCAAAGGAAAGTGCCACATGGCTCTCAGTGTTAAATCAGGAGGAAGGGCTCGCCCGGCAGCAGAGCGGTGCTGGAGGCAGCGCGGGCACTCCAGGCGGGCAAAATGGTTCTGGTCTTGCTGGGAACAGCTCGAATGAGTTCGACGTTGATGGAGTCGATGACTCTCCCCCTGGACCTTCTGGCAGTGATGAAGGTCAGGATGTGGACACTGATGATTACGAACCCTGTGCAGGCAGCCGACCTGCCCACTCTGCGGCTAAAGGTGGCGCAGACAGGGATACCGATTCTTTGGACTCAACGTTCGATAAGTCTTCTCTTAGACCGCAAGATGGAGACCTGGTGGATGGTTCGAGAAAGAAAAGGTCGTCTGGGGAAGTGCAGAGTATGGAGCAACGGGTTTACATGTGCCCCTATCCGAATTGCAAGCGTAATGAATGGCGCAGTGCATTTGTGGATCGGGAACTACGGAACATGCACCAGGCTTCGTGCGTATTTAGACCAGTGGCCTCGGTCTCTGTAAACAATATCATGTACTCCGGGAACACGCAGCCACAGGGTCTGAGCGGAAAAGGCCTTTTTCAAATTGGAGGGATGGTTGGTAATCCTGGCGGCGTGATTCAAGGGGCAGCAGGCTACGCACCTCTCCCACTTCCTGTTCCAATTCAAAACATGTCATCGGTGCCGAATATGCAAGGTGGTAATGGTGATCAGCAACCGCTTCATGACTTGCTTGCGGGACTCTACGGGGCTAACGGAATGCATCCAGTAGAGGGTTCCATGGGAGTAGCGCGATCCAGTGGTCTCGACGGATCAGAGCTCTGCAATGGCCTTCTAGCAATTGATAACGGAATGGCAAATCAATCGCAGCGACAGATGGACTCATCAGATCTCGTGGCGGACGAGACCATGTTTGGGCAGGGTTTCGGCGAGGGCTCAAATGTAACGGACGTTAGTATGGAAAACCATGGCAGTTTACCCAAGGATGGTAAGGTTTTTGAGCACTCGTTCGACCCTCATTCAGGCGTCGAGCCGCCGTTGGACTACAACTTTAGCTCCACTTTTGATATAGGAATTGAGTCCCATGTGCCATTGGGGCCTTCCGCAATAGATCATTTACTTGGTGAGGACCCCATATGGTACTTCGGTGCATAG
>Ppa_EIL2
ATGGAGCGGGGAGGGGAGGTAGAATACGGGGGGATGATGGAGATGGGGGATTTCATGTCGGAGAACGACGACGGGGAGGGGCTGATGATGCAGGACGGTGAGGAGACGAGCGACGAGGAGATGGACGTTGATGAGTTGGAGAAGAGGATGTGGCGCGACAAGATACGGTTGAAGAGGATCAAAGAGCTTCGAAAGGATAGGGAGATGCGGGGCGGGGTAGGTGGCGATGGGAGGCACGGAAGTGTTGGAGATGGCGAGAGAGGGGGAGTGATGACGAAGCAGCACAAGCAGAGCCAGGAGCAGGCTAGGCGGAAGAAGATGAGTCGGGCGCAAGACGGAATTCTCAAGTATATGTTAAAGATGATGGAGGTTTGTCAGGCGCAGGGATTCGTTTACGGGATTATCCCGGAAAAGGGAAAGCCTGTGAGTGGAGCGTCGGACAACATTCGTGCATGGTGGAAAGAGAAGGTGAGATTTGATCGGAATGGGCCTGCTGCGATCGCCAAGTACCAGGCAGATCATGCTCTGCCGGGTAAGCCTAAAGGTAACGTCAGTACAGCTCCTACTCCTCACACTTTGCAGGAGCTTCAGGATACGACGCTAGGTTCGTTGCTGAGTGCACTGATGCAACATTGTGATCCTCCTCAACGGAGGTATCCCTTGGAAAAGGGGGTGCCACCGCCGTGGTGGCCATCCGGAGAGGAGGAATGGTGGCCTCAGCTAGGATTGCCTAAGGGGCAAGGAGCGCCACCATATAAAAAGCCCCATGACCTGAAGAAGGCCTGGAAAGTTGGTGTTCTTACTGCCGTCATCAAGCACATGTCTCCGGACATTGCAAAGATTCGCAAGCTTGTTCGACAGTCGAAGTGTTTACAGGATAAGATGACCGCCAAGGAAAGTGCCACATGGCTGTCGGTGTTGAACCAGGAGGAAGGGCTTGCTCGGCAGCAGAGCGGGGCAGGAGGTAGCGTAGGCACTCCTGGGTACCAGAATGGTGGTGGTGTTGCCGGGAACAGTTCAAATGAGTTTGACGTGGATGGAGTAAATGATTCTCCTGCAGGTCTCTCGGGGAGTGACGAAGGTCAGCATGTGGAAACGGATGATTACGAGCCCTTTGCGGGCAGCCGACCTGCCTTTTCTGCGGCCAAGGGTGGCGCGGACAGGGATTCTGATTCCTTGGACTCGGTATATGATAAGTCATCGATTAAATTGCAAGATGGGGATGTGGTGGATGATGGGAGGAAGAAAAGGTCATCTGGCGAAGCTCAAAGTATGGAGCAGCGGGTTTATATGTGCCCCCATACTAATTGCAAGCACAGCGAATGGCGGAATGCATTTGTGGATCGAGAGCTTCGCAACATGCACCAATCGTCGTGCATGTTTAGGCCTGTTGCCCCTGCTTCCGGAAATAATAGCATGTACTCTGGGAATTCGCAGGCTCAGGGGCTGAGTGGTGATGGACTTTACCAATTCGGAGGAATGGCTGGTAGTCACGTGGGAGTGGCGCATGCGGGGGCAAGCTACGCTCCTATCACACTTCCTGTACCCGTTCAAAATATGTCTTCAATGCCAAATTTGCAAAACATGCAAGGTGGTAATGGCGATCGCCAACCAATCCATGATTTGTTTGCTACTTTGTACGGGGCTGATGGAATGCATCCTGGAGACGGGCGACACAGTGGTATTGACGGGTCTGAGATCAATAACGGCCTTCTAGCAATTGAAAACTGTATGGTGAATCATCAGCAGCGACAGATGGAGACCACAGACTTTGTGGCCGATGATAACATGTTTGGGCAGAGTTTCGGTGAGGGTCCAAATGTAGCGGATGTTAGTTTGGAGAATCAGGGCTGTTTGCCGAAGGATGGTAAGGTTTTTGAGCACACGTTCGATCATCATCAAGGTGTCGAGCTACCATCAGAGTACAACTTTAGCACTCCATTTGATATAGGAATTGAGCCCTCTGTGCCAATGGGGCCTGCCTCCATAGATCATTTACTTGAGGAGGACTTCATATGGTATTTCGGTGCATAG
>Sly_EIL1
ATGGCTGTGATGGATGAGATTGGAATTGATGTCAGCTCGGACATTGAAATTGATGACATAAAGTGTGATATAGCCGAAAAGGATGTCAGCGATGAAGAAATTGAGCCAAAAGAATTGGAGAGACGGATGTGGAAGGACCGTGTCAAGCTCAAGCGGCTCAAGGAAAAACAGAAGCTTGCAGCCCGGCTAGCTGCAGAGAAGCAGGACAATAAACAAGTTACTGATCAGGCTACGCGGAAAAAGATGTCAAGAGCTCAAGATGGGATTTTGAAGTACATGTTGAAGCTCATGGAGGTCTGCAATGCTCGAGGATTTGTTTATGGAATCATTCCTGATAAGGGTAAGCCTGTGAGCGGTTCGTCAGATAACATAAGAGCTTGGTGGAAGGAGAAGGTGAAGTTTGATAAGAATGGTCTTGCTGCAATAGCCAAGTACGAAGCGGAATGTCTAGCAAGAGGAGACGGTGTAGGCAGCCAAAATGGGAACCCGCAAAGTGTCTTGGAAGACTTGCAAGATGCTACCTTGGGGTCCCTTTTGTCTTCTTTAATGCAACACTGTGATCCGCCTCAACGGAAATACCCGCTGGAGAAAGGTATCTCGCCACCATGGTGGCCAACTGGGGATGAGGGATGGTGGGCTAAAATGGGACTACCTAAGGGTCAGAAACCGCCATACAGAAAGCCTCATGATTTGAAGAAGATGTGGAAAGTTGGTGTTCTAACTGCTGTCATAAAGCACATGTCACCTGATATTGCAAAGATCAGGAGATTAATCCGCAAATCGAAGAGTCTGCAGGACAAGATGACTGCTAAGGAGAGCTCAATTTGGCTGGCTGTTTTAAGCAGAGAGGAAGCAACCCTCCAACAAGCAGGCAGTGAGAATGGATCATCTAGCGTAGAGGAACCAGTTAGAAACCGTGGTGAAAAGAAGAAACCTTTAGTTAGCAGTGACAGCGACTATGATGTTGATATCACTGATGATGGTATTGGCTCTGTATCGTATAGGGACGAGAGGAGGAATCATGTTCATCCTCTAAAGGCCATTCCTCAATCTCACCAAAGTACGGAGAAAGGAGATGGACATCATCGAAGGAGAAAACGAGCTAGGTCAAACCCTACTGAGAAACAGATTCAACCATCTCAGCTACATGGTGACGAGCATAGTAACACATTACCTGATATAAACAGTTCAAAAATGCTATTGGCTGGACGTATAACGAGTAACAGCCTACAGGGAAATGACAAGAGTGAAACAACAAATTCTGTAGAGAACGACTTAGAGATTCAATCAGAGTTACCATTACAAGACTCAAACCTATCATTGGTTCCATCAGCTCATGTAGTCCGTAAAGAGGATACATATATAGGTGCTGGGCCATCATTTTATCCGATGTCTCAAAATTCTGCTGTTGTCCCTTATGAATCAGAGATGCATCTTGAAAATCAACGCTCTATAGTTCAGCATCAATTTCAAGACACTCAGTTCCATGGTCTCCAGAAGATTTCTGGTATAAATGATGGACCACAAATTTCCTTATCGCATTATGGACCTCCAAACAACGGGTTGCAATATGGACCTCCCAGTTCCATCGCACACACTGAACTGCAAGTTTCTGAATTTGCTCAAGGGTCTCAATTTTCTAACTTCAGTCAACCACCTGTGTATCACTCTTATTCATCACCTGAATTTGGGGCGACACATGCTGAACCACAGTCCCACTTGGCTCACAATGAACTTCATGTTACGCCAAGGCATTCTGGTGTTGGTCCATCGCTTCACGGAAGTGGAAATGATATCTCTAAAGTCAATCATCATGATGGAAAAGACATGTTTCAGAATAATCACGACAGACATATTGATATGCCTTTTGCATCTCCACTCGGCAGTCCATTTGACTTGGGGCTTGATACTGAAAGTCATTTTGATAATTCGGATTATGATTTAGATTTTGACAAAGAACTAATGTCATTCTTCGCCTCATAG
>Sly_EIL2
ATGATGATGTTTGAAGACATTGGGTTTTGTGCTGATCTTGATTTCTTCCCTGCTCCGCTGAAGGAGGCGGAAACAGTAGCTGCTGTTCCACCAATTGTGCCGGAGCCGATGATGGATGATGATGATAGTGATGAGGAGATCGATGTGGATGAGCTGGAGAAGAGGATGTGGAGGGATAAGATGAAGCTGAAAAGGCTGAAAGAAATGAGCAAGGGCAAGGAAGGTGTTGATGCTGTCAAACAACGCCAGTCTCAGGAGCAAGCTAGGAGGAAGAAGATGTCCAGGGCTCAAGATGGGATCTTGAAGTACATGTTGAAGATGATGGAAGTCTGTAAGGCTCAGGGTTTTGTTTATGGAATTATCCCGGAGAAAGGCAAACCGGTGACTGGGGCATCGGATAATCTCAGGGAGTGGTGGAAGGATAAAGTGAGGTTTGATCGCAATGGACCTGCTGCGATAGCAAAGTACCAAGCTGACAATGCCATCCCTGGCAAGAACGAGGGTGCTAATCCGATTGGTCCAACCCCTCATACCTTGCAGGAGCTTCAAGATACCACCCTTGGTTCTCTACTGTCAGCTTTAATGCAACATTGTGATCCTCCTCAGAGGCGATTTCCATTGGAAAAAGGTGTATCACCTCCATGGTGGCCAAATGGACAGGAGGATTGGTGGCCTCAGTTGGGACTGCCAAATGATCAAGGTCCTCCACCTTACAAGAAGCCTCATGATCTGAAGAAGGCTTGGAAGGTTGGTGTCCTCACAGCGGTGATCAAGCACATCTCCCCTGATATTGCTAAGATACGCAAGCTGGTAAGGCAATCGAAGTGCTTGCAGGATAAGATGACAGCAAAGGAAAGTGCAACTTGGCTTGCCATCATCAATCAGGAGGAAGTTTTGGCTCGCGAACTTTATCCTGATCGCTGTCCACCTTTGTCCTCAGGTGGTAGTAGTGGAACCTTCACTATGAACGACAGCAGTGAGTATGATGTTGAAGGTGCTATTGATGACCCTATCTTTGATGTTCAAGAGCAAAAACCAAACCATCTCAGTTTGCTGAATGTCAATGTTGAGATGTTCAAGGAGAAGCTGCCTCTGCTACAGCAGTCTCAGCCAATGAAGGGTGACATTTTTGCCAACTTAGATTTCACTCGCAAGAGGAAGCCGGCTGATGACTTGACTTTCCTGATGGATCCGAAGACATATACTTGCGAGTGTCTTCATTGCCCTCATAGTGAGCTTCGCAATGGTTTTCCAGACAGATCCAGCAGAGACAATCATCAGCTAACTTGCCTCTTCAGGAATACTTCTCAATTTGTAGTTCCAAACTTTCACATGGAGGAGGTCAAGCCAGTTGTCTTCCCTCAACAGTATGCTGAGCCAAAGCGGGCTTCGCTTCCGGTCAACCCAGCTCCACCCTCCTTTGATACATCTGGACTTGGGGTTCCTGCAGATGGGCAGAGGGTGATCAATGAGCTTATGTCATTCTATGAAAGTAATGTGCAAGGAAACAAAAGTTCAATGGCGGGGAACTCTGTGATGTCCAAAGAGCAGCCTCTTCAACAACCTAGCATTCAACAGAACAATTACCTTCAAAGCCAAGGGAATGTGTTGGAGGGAAGCATCTTTGGGGACACCAACATTTCTGCTAACAACTCCATGTTTGTGCAGGGTGATCGGTTTGATCAGAGCAAGGTTTTAACTTCACCATTCAATGCAAGCTCTACTGATGATTTCAATTTCATGTTTGGATCTCCATTCAACATGCAATCCACTGATCTCTCTGAATGTCTTTCTGGGATTTCACATGATGACGTGACGAAGCAAGATGCCTCGGTTTGGTACTAG
>Sly_EIL3
ATGGCTGTGATGGATGAGATTGGAATTGATATCAGCTCGGACATTGAAGTCGATGACATAAGGTGCGACAATATAGCAGAAAAAGATGTTAGTGATGAAGAGATTGATCCTGAGGAATTGGAGAGGCGTATGTGGAAGGATCGTGTCAAGCTCAAGAGGCTTAAGGAAAGGCAGAAAATTGCTGCACAACAAGCTGCAGAGAAGCAGAAAAACAAGCAAACCACTGATCAAGCTCGGCGAAAAAAGATGTCAAGAGCTCAAGATGGGATTTTGAAGTACATGTTGAAACTCATGGAGGTCTGTAAGGCTCGAGGATTTGTTTATGGCATTATACCTGAGAAGGGTAAACCAGTCAGTGGTTCATCTGATAACATAAGAGCTTGGTGGAAGGAGAAAGTGAAATTTGATAAGAATGGTCCTGCTGCAATAGCCAAGTATGAAGCAGAATGTCACTCAAAAGGAGAGGGTATCAGCAATCAAAATGGGAACCCACAAAGTGTTCTGCAGGACTTGCAAGATGCAACCTTGGGGTCCCTTTTGTCTTCTTTAATGCAACATTGCGATCCACCTCAGCGGAAGTACCCATTGGAGAAAGGTGTCTCACCACCGTGGTGGCCATCAGGGAATGACGAATGGTGGGTGAAAATGGGTCTGCCTAAGGGTCAGAAACCACCGTATAAGAAGCCACATGATTTAAAGAAAATGTTTAAAGTTGGTGTTCTAACTGCTGTTATAAAGCATATGTCACCTGATATTGCAAAGATCAGGAGACTAGTGCGGCAGTCAAAGTGTTTACAGGATAAGATGACGGCAAAGGAGAGCTCAATATGGTTAGCTGTTTTAAGCAGAGAGGAATCCACTATCCGGCTACAAACCAATGACAATGGGTCATCTAGCATAAGTGAGGCACCTATTAGAGGTCATGGTGACAAAAAGAAATCTTCTGTTGATAGTGACAGTGATTATGATGTTGATGATGTTAATGTCTCTGTTTCATCTAGAGATGAGAGGAGAAATGAACCATTGGATGCTCGTCCTCTAACTGATGTTCCTCAATCTCACCAAAGTAAGGAGCAGGGAGATGGACAACGTCGAAGAAGAAAACGTGCTAGGTCAAACTTTCAACAGACTCAACTGTCTCCCAGTGAGCAGCAACCTTATGACGTGGCTAGAAACTCCTTACCTGATATGAACAATGCCAATGCGCAGTTTTCTGGGTACATTGCAAATGAAAGCCAACCAGAGAACAATATGATGGTACCGAGGAAGTCTGTGGAGAGAAACTCTGAGGGTCAATCTGACTTACCATTGGAAGAGTCCAACCTTCCTATGGTTCCATCAGCTAATGCAGTCTCTACAGAGGAAACATTCGTTGGCAATGGGCCATCTATTTATCCTATGTTGGAAAATTCTGAGGTTGTCCCATATGAATCAAGGTTTCATCTTGGAACTCAAGATTCCGTTGTGCAGCGCCAGCTTCATGATACCCAATTGCAGAGCAGACCTCAGTTTTCTGGGATGAATAATGAACCTCCAAATTCCATATTTCATTATGGACCTCCAAACAATGGGTTGCATAATGGATCTCAAAGTTCTGTCCTACATCATGAACTACAGTATTCGGGTTTCACTCATGGATCTCAATATTCAAACTTGCATAAACCCACCGTATATCAATATTTTACACCATCAGCTGAATTTGGATCAGCTCATGAAGAGCAGCAGTCTCACTTGGCATTCGGTCAGCCTCAGATTAAGCCACAGGATTCTGGAGTTAGATCAGCAGTGCTTCATGGAGATAGAAATGGTATGTCCAGAGAGGACCACCATTATGGGAAAGATGCATTTCAGAATGATCATGACAGACCAGCTGAGATGCATTTTGCATCTCCGATCACTAGTGGCTCTCCAGATTATGCTAGACTCAGCAGTCCGTTTAACTTTGAGCTTGATGTCCCAAGTCCATTAGATACTGGTGATTTGGAACTATTCCTTGATGAAGATGTGATGACATTCTTTGCCTCCTAG
>Sly_EIL4
ATGGGGATATTTGAAGATATGGGGTTCTCTGGAAATTTTGAGTTTCTATCTGATTCTATGGGATGTGGAGCTCAAGAAGTTGAGCATAAGCCGGTTGGGTTGGAGGAGGATGATTATAGTGATGAGGAGATGGATGTGGAAGAGCTAGAGAGGAGGATGTGGAGGGATCGAATGCTTTTGAGGCGTCTCAAAGAGAAAAACAAGAATAAAGTGGTGGGGGATGGTGCGAAGCAGCGTCAGTCGCAGGAGCAGGCTCGTAGAAAGAAGATGTCGCGTGCACAAGATGGTATACTGAAGTACATGCTGAAAATGATGGAGGTTTGTAATGCTCAGGGTTTTGTTTATGGAATTATCCCTGAGAAAGGGAAGCCTGTGACTGGTGCTTCGGACAATCTTCGTGCTTGGTGGAAGGAAAAGGTCAGATTTGATCGAAATGGCCCTGCTGCTATTGCTAAGTATCAGGCTGATAATCAGATTCCTGGGAGAGTTGAGGAATCGAGTGTGATAGTTTCCACTCCCCACACTTTACAGGAGCTGCAGGATACAACTCTAGGATCCCTTTTGTCTGCTTTGATGCAGCACTGTGATCCTCCACAGAGGCGGTTTCCGTTGGAGAAGGGGGTATCTCCACCCTGGTGGCCCTCTGGTAAAGAGGAATGGTGGGGTCAGTTGGGTCTGCCAAATGATCAAGTTCAACCTCCATACAAGAAGCCTCATGATCTGAAGAAGGCCTGGAAGGTTGGTGTTCTGACGGCGGTAATCAAACACATCTCTCCCGACATTGCTAAGATTCGCAAGCTTGTTCGACAGTCAAAGTGCTTGCAGGATAAGATGACAGCTAAGGAGAGTGCTACTTGGCTTGCTATTATCAATCAAGAAGAGGCTTTGGCTCGTAAGCTGTATCCTGACAGCTATCCACAGGGATCTCTAGCTGTTGGTAATGGTTCCTTTTTCATCAGCGATGCTAGCGATTACGATGTGGAAGGAGTGGATAACGAGAGAAACAATGAAGTGGAATGTAAACCCCATGACATCAATCTCCAAACTGGAATTATGTTACCTAAAGATAGGGTTTTGATGCCAGGTTTAGCTCCAGTGAAAGGAGAAATTATTGATTTAACTTCCGATTTTATCCAGAAGAGGAAGGAACCATGTTTTGAGGAGTCTGTTGATCAAAAGATATATACTTGTGAGTACCTTCACTGCCCATACAGCAATTATCAAGCTGGATTCCTTGACAGGACTTCAAGAAACAACCACCAAATGAGTTGTCCATTCCGGTTCAATTCTGCTCAAACACTTACTACACCTAAGTATCAGATCAACTATGAGCACAACACAGTTTTTCCTGCACAAACTGCAACTTCTAAGCCAGCGGTCTCGTCAGTCACTGCTTCCTCTTCGATGAGTGCCTCGGGGCTTGGACTCCCTGAAGATGATCAGAGGATCATTTCTGACCTCATAACATCATACGACAACAACTTTCAGCAAAATGGTAGCATCTGTTCCGGAATTTCTGAGATTCTAGTAAACCAAAGCCTGCCTCAGCAACAAACAGTTGAACTTCCCATGGATGGCAACATCAACCTAGGACATATGGAGACCTCAGCTCAAGAAACCAGCATGCCTGTTTATCGTTCAACAGAGTTTCAATATGATCAATGCAAAATGTCCTTTGACGCCCCCTTCGGTGGAAACATAAATGATATAACTGATTACAGATTCGGTTCCCCGTTCAACTTGGGAGGAAGCGACTACGCCGTGGAACAGCTGACAAAGCAGGATATATCTACATGGTACCTCTGA
>Sly_EIL5
ATGGTGAAAGTTGATGAAATTGTTGAGCCTTGGGGTGATCCTATGAGAGAGTTGTTAGAAGTTGAAGAAAATATCAGCTACAATGATCTGAAGAAACGGATGTGGAAGGACCGGATGAAGTTAGAGAAGCTCAAAGCAAAGCGAGACATGAGCTCGTCTAAGGATGATAGTGATGAAACAGAAGCTAAGCAAGAAGAACAATCTCGTCGCAAAAAGATGTCAAGAGCTCAAGATTCAATTCTCAAGTACATGGTTAAGATCATGGAGGTTTGCCAAGGTCAAGGTTTTGTATATGGAATAGTGGGGGAAAAGGGGAAACCGGTTTGCGGATCATCGGATAGTTTAAGAGAATGGTGGAAGGAGAAGGTGAGATTTGAGCAGAGTGCCCCTGCTGCCATTGCTGATTTCTTGCCCAAATTAGTAGAGGACAACATTATATTGGATACTTCCTCACATATTCATCACTTGGAAGATTTGAGAGATGGTACTTTAAGCACACTCCTTTCTACCCTCATGCAACATTGCCACCCTCCACAAAGGATTTTCCCTTTAGAAAGAGGATTAGCCCCACCTTGGTGGCCTACAGGGAAGGAGCTCTGGTGGGGTGATCAGGGATTATCTCAAGAACAAGGTCCACCACCTTATAGGAAGCCTCATGATCTCAAGAAGGCATGGAAGATAACTGTTTTGGCTGCAATCATCAAGAATATGACTCCCAATTTAGATAGAATGAGAAGGTTTGTGACACAGTCCAGGAGCTTACAAAATAAGATGACAGCCAAAGAAACAGCCACTTGGTCTAAATTGGTTAACCAAGAAGAAGCTCTTGTCAATTTAACCGACAAGTCTCTCAAGATCTCATCATCTCATAAGGAAGAAGATCTTTCTTTGGTTCACAAGAATGTATTTATCGATAAGTCTGCTCGGAGGAGAAAATACAAGAGGAAGTGCAACTTTGAGCATGACACAAGGTGTCCGTATCGCGAAAATGGTGGTTTGAATGACCAAGAAAGTATCAATTGTGAGGACCAACTTGAAGCACAAACGCTGCCACGTGAAGAATGGATAGCTAAAGAAGAAGAGATTTCTCCACATGATTGGATGAACATGGAGATCCAGAAGAGCTTCAACAATTATGATGCACAATTTACTGCTTGTGGTGGTATTCAGAAGAATTTCGAAAGCTATTCAGGAGAAAATCATGTCCTTGAACAGCTTCTCTCTGATCCAGAGACTTGTGGAAGCATAAACATAGATGGAACTCAATCAGAAGCTGAGATTGCTACTTCTATATGGGAATTTTAG
>Sly_EIL6
ATGGTGGGATTTGAAGAGATTATCGAGCCTTTCAGCCCGATAAACAGCGAATTAGTCGAAGAAAATAAAGAGATTGACGATGAAGAAATCAACTACGATGATCTCAAACGTCGTATGTGGAAGGATCGCAAGCGAATGCAAATATTCAAGGCTAACAAGAGGGACATGATGATCAACACTAGTGCTACTTGTAGCGAGGAATTATCACTTGATCAGGACGAGGACGAGGAAGAGGAGGAGGACGAGGAGTCACAGGCTAAGAAAGAACAATCTCGTCGTAAGAAGATGTCTAGAGCTCAAGACTCTGTCCTTAAGTACATGGTCAAAATCATGGAGATATGTAAAGGTCAAGGATTCGTGTATGGCATAGTACCCGAAAAAGGGAAGCCCGTGACAGGGTCATCGGATAGTTTAAGAGAGTGGTGGAAGGACAAAGTGAGGTTTGAGAAGAATGCCCCAAATGCTATTGCTGCATTTTTGCCTAAACTAGTTGAAGAAAATGTGTTGGTTCCTAATTCATGCATGGATCTTCTAAATGACTTGCAAGATACTACTTTGGGTTCACTACTTTCATCTCTTATGCGACATTGTATTCCTCCACAAAGGAGGTTCCCTTTGGATAAAGGCTTAGCTCCACCATGGTGGCCTACAGGGACGGAACTATGGTGGGGTGATCAAGGGTTTTCACAAGAAGAAGGACCACCACCATATAAGAAGCCTCGTGACTTGAAAAAAGCATGGAAGGTTAGTGTTTTGGCTGGAATTATCAAACATATGTCCGTTAATTTCGACAAAATGAGGAGATTGGTGAAGCAATCAAAGAGCTTGCAAAACAAGATGACAGCTAAAGAAACAGCTACTTGGTCTAGAGTGGTTAATCAAGAAGAAGTCCTTATCAAGATGACCGAAAAAGCTCTCAAGATTTCGACATCAAAAGAGGAGGATCAAGAAAATGTTGAGGGGATAAAAGAAGATCTTGCTTTGAGGAGAAACGAGAAAAGGAAGGGTGTGTTTGAGAGCGACATAGACACTGAGGATATGTTATATCAAAACTTAAATTGCGCCCAAAGTGAGTTAGGAGTTGGATTTCCCTACAAGAATTCAAGAATGGACAATGAGACAACTTGTTCTCATCACGGAAAGCAAACAATGAATGAACAACAAAGTGTCAATGACGAGTCACTTAATATGTTCATGAACAATTTTACTAGCTTGATTGGAACACAACCTATACTACACAAAGAAATAATGGTTGGTGATGATCATCACAGCGAACATGATGGGATGAACATGGACATAAAAAGGAGCGTGGACAACTACCATATTGCACAATATGCTAATAGAGGATCAATTGAGGAGAATTTTGAAGTATTTTGGGGAGACAATAATGTCCTTGAACAACATCATTATGACAGCATCATGAACTTGAATGATACACCAAAAGAAAATGAACACTATCAATCTCCCCTTTCTGTCTGGGATTTGGCATATGAGGATCCATCGGAGCTATAG
>Sly_EIL7
ATGGAGGAAGAAGAATTAAGCTATGATGAACTCAAGAAGAGAATGTGGAAGGACAGGATGCGTTTGCATAGGTTCAAGAAGAAGGGAGAAAACAAATTATTATTTGAAGAAGAAGAGATTGATGAGTCTAAAGCTCAAGAGCAATATTTATGTAGAAGGAAAAAGATGTCTAAAGCTCAAGATTCTATTCTCAAGTACATGGTAAAAATCATGGAGGTTTGCAAGGGTCAAGGCTTTGTGTATGGGATTGTATCAGAGAAGGGGAAGTTGGTGAGTGGCTGTTCAGATAGTTTACAACAATGGTGGATGGAGAAAGTAAGATTTGACCAAAATGCTCCTATTGCCATTGCTAAATCCTTGCCCAAATTAGTAGAGGAGGAGAACATGTTGGATCCTAATGCCTCATTTATGTGTCTTCTTGAAGAATTGCAAGACACTACTTTAAGCTCAATACTTTCAGCTCTAATGCAACATTGTATCCCTCCACAAAGGAGGTTCCCTTTGGATAGAGGTTTAGCCCCACCTTGGTGGCCAACAGGGAATGAACTTTGGTGTGGTGATCAAGGGTTGTCCCAAGAACAAGGTCCACCACCTTATAGGAAGCCCCATGGTTTGAAGAAGGCATGGAAAGTAAGTGTTTTAGCTGCAATTATCAAACACATGTGTCCTGATTTAGGGAGGATGAGGAGATTGGTGAATCAATCCAAGAACTTACAAAACAAGATGACAGCCAAAGAAACATCAACTTGGTCTAAAGTTGTTAACCAAGAAGAAGCCCTTCTCAAGTTGACTAGGTCTCTCAAGATTTCAACATCCAAAGGAGAAGTAAATAAGGATAATGAAGATCAATTAGATTTTACTTTTGTCCCCAAAATGTTGACAAAAGATGACAAGAGGAAGTCCATTATCTTTGATCATGATCTTAATATGGAGGATGTAGTGTATGCATCCCAAAACATGAACTGTCCACAAAGTGAATTAGGCTTGGGATTTGTGGACAAGAATTTAAGAATTGAACATGAGTCAAGTTGCTCTTATGGTAAAGTTAAAAGTGATAACAAAATAACCAAGAAAGTGCCTATGACAACATCTCTAGCTTGA
>Sly_EIL8
ATGATGATGTTTGAGGAAATGGGGTTCTGTGGGGATCTTGATTTCTTCCCTGCTCCGCTGAAGGAAGTGGAAGTGTCTGCTCCGCAGAGTCAGACTGAGCCGGATTCTGTGGTGGATGATGATTATAGTGATGAGGAGGAGATTGAAGTGGATGAGCTGGAGAGGAGGATGTGGAGGGACAAGATGAAGTTGAAAAGGCTGAAAGAAATGAGTAAAAGTAAGGAAGGTGTTGATCCTGCAAAACAACGTCAGTCGCAGGAGCAGGCGAGGAGGAAGAAGATGTCAAGGGCACAGGATGGGATCTTGAAGTACATGCTGAAAATGATGGAAGTATGTAAAGCTCAGGGGTTTGTTTATGGGATCATTCCGGAAAAAGGCAAGCCAGTTAGTGGGGCATCTGATAATCTTAGGGAGTGGTGGAAGGATAAGGTGAGGTTCGATCGAAATGGTCCTGCAGCAATAGCCAAATACCAAGCTGATCATGCCATCCCTGGCATGAACGAGGGGTCTAATCCAGTTGGTCCTACCCCTCACACCTTGCAGGAGCTGCAAGATACCACCCTTGGTTCGTTATTATCAGCTTTGATGCAGCACTGTGATCCTCCTCAGAGAAGATTTCCATTGGAGAAAGGTGTTCCACCACCATGGTGGCCCACAGGAAAGGAGGATTGGTGGCCTCAATTGGGTTTGCAGAAGGACCAAGGTTCTCTACCTTACAAGAAGCCTCATGATCTGAAGAAGGCGTGGAAGGTTGGTGTCCTAACAGCGGTGATCAAGCACATGTTCCCTGATATTGCTAAAATCCGCAAGCTGGTAAGGCAGTCAAAGTGCTTACAGGACAAGATGACAGCCAAGGAAAGTGCAACTTGGCTTGCCATCATCAGTCAGGAGGAAGCTTTGGCTCGAGAACTCTATCCCGATCGCTGTCCACCTTTGTCCTCAGCTGGTGTTAGTGGAAATTTCATGTTGAACGACAGCAGTGAGTATGATGTTGAAGGTGCTCAAGATGAGCCTAACTTTGATGTTCATGAGCAAAAACCAAACCATCTCAATCTGTTGAACATCAGTGCTGAGAGATTCAAGGAGACGATGCCTCTTCAGCAACAATCTCATCCAAACAAGGATGAACTGGTCACAAACTTAGACTTCAGTCTGAAGAGGAAGCAAGCTAATGAACCTACTGTGATGATGGATCAAAAGATATACACATGCGAGTTTCTTCAATGCCCTCACAATGAACTTCGCCATGGTTTTCAGGACAGATCTTCCAGAGACAATCATCAATTTGCTTGCCTTTACCGAAGTTCTACCTGTTTTGGAGTTTCAAACTTTCAGATTAATGAAGTCAAGCCAGTTGTGTTCCCTCAACAATATGTCCAGCCAAAGTCATCTGCTCTGCCTGTTAATCAAGGTCCACCTTCCTTTGATCTATCTGGTATAGGAGTTCCTGAAGATGGGCAAAGGATGATTAATGAGCTTATGTCAATCTATGATAGTGATGTACAAGGAAGCAAAAGGCAAAATAGGGGGAACATTGCATTGACCAAAGAGCAGCCTCATCAACAACCTCGTGTCCACCAGGACAACTACCTGCTCAGCCAAGGGATAATGGACGGAAATATCTTCAAAAACACTAATATTTCCACAACTCAGTCTATGCTCCCACAAGTCGATCCATTTGATCAATCCAAGGCTTTCAATGCAGGCTCCAACGACAACTTCCATTTCATGTTTGGGTCTCCATTCAACATACAATCTACCAATTATAACGGAAATCTACCTAGCATTGGATACGATACCACACCAAAACAAGATGCTCCTATTTGGTACTAG
>Sly_EIL9
ATGATGATGTTTGAGGAAATGGGGTTCTGTGGGGATCTTGATTTCTTTCCTGCTCCGCTTAAGGAAGTGGAGGTGGCTGCTCCACAGACTGAGGCAGAGCAGGTGGTGGATGATGATTATAGTGATGAGGATATTGATGTGGATGAGCTAGAGAAGAGAGTGTGGAGGGACAAGATGAAGCTGAAAAGGCTGAAAGAAATGAATCAGGGGATGGAAGATGTTGATTCTGTCAAACGACGCCAGTCACAGGAGCAGGCAAGGAGGAAGAAGATGTCGAGGGCACAGGATGGGATCTTGAAGTACATGTTGAAAATGATGGAAGTATGTAAAGCTCAGGGTTTTGTTTATGGGATCATTCCGGAGAAAGGCAAGCCGGTTGGTGGGGCATCTGATAATCTTAGGGAGTGGTGGAAGGATAAAGTGAGATTTGATCGCAATGGCCCTGCCGCTATAGCCAAATACCAGGCTGAGCATGCTATCCCAGGCAAGAATGACGTATCAAATCCAGTTGGTCCTACCCCTCACACCTTGCAGGAGCTGCAAGATACCACCCTTGGTTCGTTATTATCAGCTTTGATGCAGCACTGTGATCCTCCTCAGAGAAGATTTCCATTGGAGAAAGGTGTTTCACCCCCATGGTGGCCTACAGGACAGGAGGACTGGTGGCCACAATTGGGTTTGCAGAAGGATCAAGGTCCTCCACCTTACAAAAAGCCTCATGATCTGAAGAAGGCGTGGAAGGTTGGTGTCCTAACAGCGGTGATCAAGCACATTTCCCCTGATATTGCTAAAATCCGGAAGCTTGTGAGGCAGTCAAAGTGCTTGCAGGATAAGATGACAGCAAAAGAAAGTGCGACTTGGCTTGCTATCATCAATCAGGAGGAAGCTTTGGCTCGAGAACTATACCCTGATCGTTGTCCACCTTTATCGTCAGCTGGTGGTAGTGGAACTTTCACTGTGAATGACAGCAGTGAGTATGATGTTGATGGTGCTCAAGATGAGTGTAACTTTGATGTTCAAGAGCAAAAACCACACCATCTCAACTTGTTGAATGTCACTGTTGAGAGATTCAACGAGAGGCAGCCTCTGCAACAACAGTCTCATCCTATCAAGGATGAAATAATCACCAGCTTAGATTTCACCCGCAAGAGGAAGCAATCCAATGAACAGACTGTTACCATGGCTCAGATTTATACATGTGAGATTCTTCAATGTCCTTACAGTGAACTTCGCCACGGTTTTCAGGACAGATCTGCGAGAGACAATCATCAACTGGTCTGCCCTTATAGAAACACTTCTCAATTTGGAGTTTCAAAGTTTCCCATGAACGAAGTCAAGCCAGTTGTCCTCCCTCAACAATATATCCCGTCAACTTCAGTTGCTCTGCCTGTTAATCCAAGTCCACCTCCTTTTGATCTATTTGGAGTAGGAGTTCCTGAAGATGGGCAAAGGATGATTGATGACCTTATGTCATTCTATGATTGTAATATACAAGGAAACAAAAGCCAAAATACGGGAAATGTTGCAGTGACCAAAGAGCAGCAGCCTCATCAACAACCTCGTGTTGACCAGGTCAATTACCTACACAGTCGAGGGATGATGGAGGGGAATATCTTCAAAGACATTAATGTTTCCGCAAGTCAGTCTATGCAGCCACAAGGCAATCTTGTTGATCAATGCAAGATCCTAAATTCAAGTGACAATTTGCAATTCATGTTTGGGCCTCCATTCAACTTACAGTCCACCAATTACCCTGGAAGTCTGCCTGGCATTGGATGTGACACCACACCGAAGCAAGATATTCCAATTTGGTACTAG
>Smo_EIL1
ATGGCCAAGTACGAGGGCATCTGCTCCAGATCCGGCGGCGGCGCTGGCCAGCTCTCCGCCGCCGCCCCGACGCCACACACTCTCCAGGAGCTCCAGGACACCACCCTCGGATCGCTTCTCTCGGCGCTAATGCAGCACTGCGATCCACCCCAGCGGAGGTACCCGCTGGAGAAAGGGGTGGCGCCGCCGTGGTGGCCGAGCGGCGACGAGGAGTGGTGGCCCGAGCTTGGGCTTCCAAATGGGCAGGGGCCGCCGCCGTATAAGAAGCCCCATGATCTCAAGAAGGTGTGGAAGGTTGGAGTTGTCACTGCGGTGATCCGACACATGTCCCCGGATATCGGGAAGATCAGGAAGCTCGTGAGGCAGTCCAAGTGCTTGCAAGACAAGATGACTGCCAAGGAGAGCGCGACGTGGATCTCGGTGCTCAACCAGGAGGAGGCGCTGGCGAGGCAGTGCTCGGGGAATTTGATCGGGCAGCAGCAGCAGCAGAAGCTCGTGAGGCAGTCCAAGATGGCATACCTTATGCGAGTGTATTACGAAATCCACGAAACGTGGCTTGATGGTTATGTGGGAAGACCTTTGGTCCTTGTCATCGTCCAGAACAAGGTGACATCAGGATCAAAAGCGAGAATCAGGCACACTCAGGTTGGAACGACAGGGATCAAACTCATCAGTAGCAACGGAGAGCAAATGGAAGGAGAAAAAACCCGGCGGTCCTTGACAAGCTCGCGAGACTTGAAGCCGACCACAACGCCGAAGAGGAGGCTACCAAACCTTCCAAAGAGCGCAGCAAGAAGAAACGATAAGGTCCGTGAAAGTTCTAGCTGA
>Smo_EIL2
ATGGACGTGGACGAGCTGGAGAAGAGGATTTGGAACGATCGGCTGCGGCTCAAGCGGATCAAGGACAAGCAAAAGGCCAGGGTCAACAACGCATTCTCCTCGAATCACTCGAATCACAGCCATGGGCAGCAGCAGCAGCAGCAGCATCACGGCGGCCCAGCAGCGCAGCACCAGAATCTGGGCAATCTCCAGGAGCAAGCCCGGCGGAAGATGTTGCGAGCCCAGGACGGGATCCTCAAGTACACGCTCAAGATGATGGAGGTCTGCAAAGCCCAAGGATTCGTCTATGGCATCATCCCCGAGAAGGGCAAGCCAGTGAGCGGCGCCAGCAACAACAACCGCGTGATGGAAGGAGAAGGTCCGCTTCGATCGGAACGGCCCCGCCGCCATGGCCAAGTACGAGGGCATCTGCTCCAGATCCGGCGGCGGCGCTGGCCAGCTCTCCGCCGCCGCCCCGACGCCACACACTTTCCAGGAGCTCCAGGACACCACGCAATGCAGCACTGCGATCCACCCCAGCGGAGGTACCCGCTGGAGAAAGGGGTGGCGCCGCCGTGGTGGCCGAGCGGCGACGAGGAGTGGTGGCCCGAGCTTGGGCTTCCAAAGGGGCAGGGGCCGCCGCCGTATAAGAAGCCCCATGATCTCAAGAAGGTGTGGAAGGTTGGAGTTGTCACTGCGGTGATCCGACACATGTCCCCGGATATCGGGAAGATCAGGAAGCTCGTGAGGCAGTCCAAGTGCTTGCAAGACAAGATGACTGCCAAGGAGAGCGGGACGTGGATCTCGGAAGAGGTCGGAGAGCAAGCACAGCGACCTCACAAAGTCAGCTTCAAGCTGAAGAAGGCGGAGGCTGTTGAAGAGATTGATCGAGTCGGGAATGCGTTTGAAGATCTTACGCAGTGGTACCTTGATAATGCCAAAGACAATCCCAAGATCTTTCGTGGCACTGAAAGATGCGCTTCGGGAATCTCACAAGCTATCCGAGAGTTCAAGTTTGATCCTTGTGTTTCGCCCAGGGATGCCGACTTACTGAGCCAGCTCACTGCTGGGGACACCGAAGGGTTGATCGGACGTGGAGTGGTGCTACTGTGTGAGATGGCCCCTGACTCAACGCTGGGACTAGAAGACGATCTTCGTAGAAGCGTTGAGATTCTACGTCCCCTCCACGGTATTTACAGGGGAAAGAACTTCTGTATGTGGGTTGATCGAATTCGTGCGACGAAGGTTGGGGACGTTACTTGGGTTGTCAAGTTTGATAAGTGGCAGCGAACGGACGAAGAGCTGAATTATCGCTTGACAACCGCCGTGTGTTTCAATATGAGGATGGCATGCCTTATGCGAGTGCATTACGAATCCACGAAACGTGGCTTGATGGAGGCACAGCCAACGATAGGCGAAAAAATAAGCAGGGACGAGTCATCGTCCAGTGGCATACAAATTCCAGGTTTACTGAGATTGATATATGGTGAAGGAAAACGAGGGGTGACATCAGGATCAAAAGCGAGAATCAAGCACACTCAGGTCGGAACGACAGGGATCAAACTCATCAGTAGCAACGGAGAGCAAATGGAAGGAGAAAAAACCCGGCGGGTTGGGGTCCACGTCGTCAATAAAACGATGCGGATCAATGTTAAAAACCCACAGACTGAATCTGGCAAGGAAAAGGAAAAGTATAATCGGGCCACTAAGAAGGTGGAGCATTGCGAATGGAAGATAAGCTAA
>Smo_EIL3
ATGGACGTGGACGAGCTGGAGAAGAGGATTTGGAACGATCGGCTGCGGCTCAAGCGGATCAAGGACAAGCAAAAGGCCAGGAATCTGGGCAATCTCCCCAAGCACAAGCAATCCCAGGAGCAAGCCCGGCGGAAGAAGATGTCGCGAGCCCAGGACGGGATCCTCAAGTACATGCTCAAGATGATGGAGGTCTGCAAAGCCCAAGGATTCGTCTATGGCATCATCCCCGAGAAGGGCAAGCCAGTGAGCGGCGCCAGCGACAACATCCGCGCGTGGTGGAAGGAGAAGGTCCGCTTCGATCGGAACGGCCCCGCCGCCATCGCCAAGTACGAGGCGGAGCACGGCATCTGCTCCAGATCCGGCGGAGGCGCTGGCCAGCTCTCCGCCGCCGCCCCGACGCCACACACTCTCCAGGAGCTCCAGGACACCACCCTCGGATCGCTTCTCTCGGCGCTAATGCAGCACTGCGATCCACCCCAGCGGAGGTACCCGCTGGAGAAAGGGGTGGCGCCGCCGTGGTGGCCGAGCGGCGACGAGGAGTGGTGGCCCGAGCTTGGGCTTCCAAAGGGGCAGGGGCCGCCGCCGTATAAGAAGCCCCATGATCTCAAGAAGGTGTGGAAGGTTGGAGTTCTCACTGCGGTGATCCGACACATGTCCCCAGATATCGGGAAGATCAGGAAGCTCGTGAGGCAGTCCAAGTGCTTGCAAGACAAGATGACTGCCAAGGAGAGCGCGACGTGGATCTCGGTG
>Smo_EIL4
ATGGACGTGGACGAGCTGGAGAAGAGGATTTGGAACGATCGGCTGCGGCTCAAGCGGATCAAGGACAAGCAAAAGGCCAGGGTCAACAACGCATTCTCCTCGAATCACTCGAATCACAGCCATGGGCAGCAGCAGCAGCAGCATCACGGCGGCCCAGCAGCGCAGCACCAGAATCTGGGCAATCTCCCCAAGCACAAGCAATCCCAGGAGCAATCCCGGCGGAAGATGTCGCGAGCCCAGGTCGGGATCCTCAAGTACACGCTCAAGATGATGGAGGTCTGCAAAGCCCAAGGATTCGTCTATGGCATCATCCCCGAGAAGGGCAAGCCAGTGAGCGGCGCCAGCAACAACATCCGCGCGTGGTGGAAGGAGAAGGTCCGCTTCGATCGGAACGGCCCCGCCGCCATGGCCAAGTACGAGGCGGAGCACGGCATCTGCTCCAGATCCGGCGGAGGCGCTGGCCAGCTCTCCGCCGCCGCCCCGACGCCACACACTCTCCAGGAGCTCCAGGGCACCACGCAATGCAGCACTGCGATCCAGCGGAGGTACCCGCTGGAGAAAGGGGTGGCGCCGCCGTGGTGGCCGAGCGGCGACGAGGAGTGGTGGCCCGAGCTTGGGCTTCCAAAGGGGCAGGGGCCGCCGCCGTATAAGAAGCCCCATGATCTCAAGAAGGTGTGGAAGGTTGGAGTTCTCACTGCGGATTGTGATGAAGATAACCCTTGGGACATTGGATTGCCTTGGATTGAAGTGCTTGCAAGACAAGATGACTGCCAAGGAGAGCGCGACGTGGATCTCGGTACCCCTCCACGGTTGGGGACGTTACTTGGGTTGTCAAGTTTGATAAGTGGCAGCGAACGGCCAGAAGTTTTGGCTTTCTTAGCGAAGAATCGTGCAGAATCTGGCAAGGAAAAGGAAAAAAGGAGAGAAGGCTCCAAGTTTTTGAGTGAGCAAAGGGCTCTCACCTCGAGAACTCGACAAGCTCCCTCGATTCCAAGCTTGGCTCCTCCTTCGTCCCCTTCTTCTCCTCTTCGTCCCCTTTCAACGTTTGGTCGCGCCTCCGACGAAACAAAACGCTCCATAAGCGTGATTTCCAGAAAGAAGCACAGGCGCCAGAAAAGTTTGAAGAAGCATTCACACCATTTCCTCCAGCTTTCAGACATGGTGAAGTTCCAGAAGCAGCTGGAGGGCCAGCTCGTCCCAGAGTGGCGGGTGAAGTACTGCGACTACAAGCAGCTCAAGAAAGTTGTCAAGAGAATCAAAAACCAGATCCTACATACCAAGAACCAGCAGCACAAGGTGTTCGATCCAAATGTCTTCTCGGTTGACAAGAGCAAGCTTCAAAACTTGCTGCAAAATCCCAGCGCCATCCTGAGCAGCTGCTGCGAACAATCCATATCCTCGGAAACGTCCATGGATGTTGTGCACAAGACGAGAATTGCAGATGGCGAGGATTTTTACGAGACGGAGCTGTTTGGAACTCGATCGGATCACGAAAAGAGCTTCTTTTTCGGCCTTGACGATCAGCACAACAAAGTGGACAAGTTTTTTAGATGCAAGGAAGACGAGTACGATGCTCAAGCACAGCAACTTCACATCCAAATGCAAGAGCTCATCGCTATGCAAGAGCTTGAAGGGGAGCCCGGCAACAAAGGAAAGGTTCAGCGAGCAGCCAAGATGCTCCAGACGGCCTTTGTCGAATTTTATCGTGGGCTTCGACTCCTAAGAAACTTCAGCTCCTTGAACGTGATGGCATTCGTCAAGATCCGCAAGAAATATGACAAGATGGTCGAAAGCTCTCACTTTGCAACGTCGGACAAGGTGTGA
>Smo_EIL5
ATGGATCCGTATAAGAAGCCCCATGATCTCAAGAAGGTGTGGAAGGTTGGAGTTCTCACTGCGGTGATCCGACACATGTCCCCGGATATCGGGAAGATCAGGAAGCTCGTGAGGCAGTCCAAGTGCTTGCAAGACAAGATAACTGCCAAGGAGAGCGCGACGTGGATCTCGGTGCTCAATCAGGAGGAGGCGCTGGACGTCAAAGACGTTTCAGTTCTTGAAGGATGCCGACTTACTGAGCCAGCTCACTGCTGGGGACACCGAAGGGTTGATCGGACGTGGAGTGTGAGATGGTTACGAGGCGAGGTTGAAAGCTCCCACGAGGTGTTTGAACACTTGAAAAGGCCAATGGCCCCTGACTCAACGCTGGTCACTCCGTGGAAACTAGAAGACGATCTTCGTAGAAGCGTTGAGATTCTACGTCCCCTCCACGACGAAGAGCTGAATTATCGCTTGACAACCGCCGATGGCATGCCTTATGCGAGTGCATTACGAATCCACGAAACGTGGCTTGATGGTTATGCGGGAAGACCTTTGGTCCTAATGTATTTCATCTCTTGCTTGATCGTTTTCTTGACGATGTTCGCCTCAGAGTGGCGGGTGAAGTACTGCGACTACAAGCAGCTCAAGAAAGTTGTCAAGAGAATCAAAACCCAGATCCTACATACCAAGAACCAGCAGCACAAGGTGTTCGATCCAAATGTCTTCTCCGTTGACAAGAGCAAGCTTGAAAACTTGCTGCAAAATCCCAGCGCCATTCTAAGCAGCTGCTGCGAACAATCCATATCCTCGGAAACGTCCATGGTTGTGCACAAGACGAGAATTGGAGATGGCGAGGATTTTTACGAGACGGAGCTGTTTGGAACTCGATCGGATCACGAAAAGAGCTTCTTTTTCGGCCTTGACGATCAGCTCAACAAAGTGGACAACTTTTTTAGATGCAAGGAAGACGAGTACGATGCTCAAGCACGGCAACTTCACATCCAAATGGAAGAGCTCATCGCTATGCAAGATGACGAATCTCAGAGCTTGAAGGGGAGCCCCGGCAACAAAGGAAAGGTTCAGCGAGCAGCCAAGATGCTCCAGACGGCCTTTGTCGAATTTTATCGTGGGCTTCGACTCCTAAGAAACTTCAGCTCCTTGAACATGATGGCATTCGTCAAGATCCGCAAGAAATATGAAAAGGTGACTGGAGTCTGGCAGTTACCACTTTGCAACGTCGGAAGGTGTGAAGAAATTTTCCTTTGA
>Smo_EIL6
ATGGAGGAGGACGTGGCGGATTACGAGGTGGAGCTGAGCGATGGCGACGACGTGGACGACGATGGCGGCGAGACGGACATTGACGAGCTGGAGAAGCGGATATGGATGGACAAGCTCCGCCTCAAGCGCGCCAAGGAGCAGCTCAAGGCCAGGGGCGCCGGCGGCGGCAAGGATCGGGCCAAGCAGAAGCAATCGCCCGAGCAAGCGCGGCGCAAGAAGATGGCTCGAGCACAGGATGGGATCCTCAAGTACATGCTCAAGATGGTGGAGGTTTGCCACGCGCAGGGATTCGTCTATGGGATCGTCCCCGAGAAGGGCAAACCCGTGAGTGGCTCCTCGGATAATCTCCGGGCGTGGTGGAAGGACAAGGTGAGATTCGACAAGAACGCGCCAGTGGCGATTGGGAAGTTCCAGGCTGAGAACTCCGGCGAAGACAGCGGCAGGGATTCTTCCAGGAGGAAGAACTGGAGCACGGCTAGGGCATTGCAGGAGCTCCAGGACACGACGCTGGGATCGCTCCTCTCGGCTCTAATGCAGCACTGCGATCCTCCGCAAAGGAAATACCCGCTGGAGAAGCTGGTTCCTCCGCCGTGGTGGCCGACTGGGAACGAGGAGTGGTGGTCAGAGATTGGGTCGCAGGTGAGAGGAGCCAAGGACGTGCCGCCGCCGTATAAGAAGCCTCACGATCTCAAGAAGGCCTGGAAGGTTGGAGTGCTGCTGGCGGTGATCAAGCACTTGTCGCCGGACATCGCCAAGATCAGGACGCTGGTGAGGAGCTCCAAGTGCCTCCAGGACAAGATGACTGCCAAGGAGAGCGCGACTTGGATCGCGGTGCTAGCTCACGAGGAGTCGCTGGTGGTGTCCTCGTCAACTTCCAACGCCGCCACCACCACCACCACCACCAAGGTCAGCAACGTTTGCAACTCAGGCAGCAGCTCTAGCAATGACAGAGCTCGATCACAGCCTGCGGGGACTACTTCCAGCGATGACGATCCAGCTCCTCCACCGAGTTCTAAGCAGCCCAAGAACAAGAACAAGTCTAAGCAAGCGAAGAAGGTCGCTAGTGCTAGTGTGACGCCACCGCCGCCACCGCCGCCACCGCCGCCACCGCCGCCACCAGTTCGTCCCGGAAGCTCGGAAGTTAGTGCCATGGACGAGGAGGAAGAGGATCCACCACAGCAACGAGTGGAAACCGGACGAAGATCTCGGGAGAAGAGACCGATCGCCGAGCCGCGTATAGAGCCGGAGGAGAGAAGCTTTCGGTGCCGCTACGAGCAGTGCTTCCACCACGATCTGGGGAACGCATTCAAGGACTACAACTCGAGGAACAACCACGAAGGAAGCTGCAGCTACAGGCCAGTGGCGGAGGCTGGAAATGGTTTGATCCAATCGGGAGTGGCTCCTTACAACCAGGTGGCGATGGTGGCGGCGGTAGCGGCGGCTCCTCCAGGCGGTGGTGGCAAGGGACTATTCCAGCCGACGCCGCCTCTCGTGGTGGAAGCTTGGGGCTATCCAGCTGCTGCGATGGGATCGAACTTTAGCGTGTTCCAGCAGCAGGGCCGCAGCCTGGATCTAAACGAGCAAGAACAGCGACAAGATCGTCACCACCACCACCTAGAACAGCCGCAGGAGCAACTAGATCGTCCTGGAGAGCAGGGAGATCAAGGCTCAAGGCCCGAAGAAGAGCGCGATCGCCATCGTCACGATCACCACCATGAGCGGCAGCAAAGTGGAGGATTGGCGGACCCCTTCTATCTCAACGAGCTCGCGATGGAGGAGGAGAGAAACGATGGGCAGCACCATGAATTTGGAGCTCCCGGAGAGGAGGAAGTCCACTCCGACTATGGATTCCCAGCTGGAGAATACGATCTCGCGCTGGGCAGCCCCGAGCCCATCATGGGAGGCTTCGAGTTCCTCGATTCCAACGATATCTGGTACTTTGGAGCTTAG
>Smu_EIL1
ATGGCGGCCAGCACTGGGCTGGCCGCTCTCGTGGAGGACGACGAGGACGACGGCGTGGGAGGCCCCGCTGCGCTGAACGGTGCTGGCGACGGCGACGGCGACATGGACGAGGACGTAGGCCACGAGGAGGACGACGGCATGGACGCCGACGGCCTGGAGCGCCGCATGTCGCGCGACAGCGCCAAGCTCCGGCGCCTCCGGGAGCTGCAGCGCCTGCGCGGCCCGCTGGCGGCGCAGCTGGAGCAGCCCCGGCATAAGCAATCCCAGGAGCAGGCCCGCAGGTGCCGCCGTCGTCGCCGCCGCCGCAGCAGCCGGCTGCTTGTGTCGGTGCTGCCCTGTCATGCGATTGATGACCGTTCGTCTGCGGGGGTCAGCTTAGCGCCAATGATGCTGCCATTGTGCAGGAAGAAGATGTCGCGGGCGCACGACGGCATCCTCAAGTACATGCTCAAGATGATGGAGGTGTGCAAGGCGCAGGGCTTCGTGTACGGCATCATCCCTGAGAAGGGCAAGCCCGTCGGCGGCTCCTCCGAGAACCTCCGCGCCTGGTGGAAGGACAAGGTGCGCTTTGACCGCAATGGGCCAGCGGCGATGGCACAGTACCAGGCCGAGCGTGCACCGGGTGGCGTGAAGCGCGAGAGCGTCGAGGTGGACACTCACACGGCGGGCTCGCTGACCGATCTACAGCTCGGACTTGCGCCCGGTGAAGAGGCGCCGCCATATCGCAAACCGCACGACCTGAAGAAGGCGTGGAAGGTCTGCGTCCTCACCGCAGTCATCAAGCACATGTCGCCTGACATAGCCAACATCCGGCGCCTTGTCCGCCAGTCGAAGTGCCTCCAGGACAAGATGACAGCACGCGAGAGCGCTACGTGGCTGGCCGTGCTGCAGCAGGAAGAGGCGAGCGCGGCACGGCGCCGCCCGCAGCCCTCGGCGTCGACAGTCATCTTAGCACCCAAGGGCGAGAGCAGCACGGCTGACAACAGTCCCAATGAGTATGACGTTGGCGGAGCGGCAGCCCTTGGCAGTGGCAGTGCGGACCTTGCCGCCAGCAGCAGCGACTCCAGCAGCGGCGCAGCGGAGCAGGTGGGCGGCTGGGGAACATCTCCAATGTCTGCCGCACGCGAGGTCGGAGAGGCACAGAGGGCAGGGAAGCGGCGCCGAGAGGTCCTGCTGGGGAGGGCCATGCAGGTCGGCGAGCAGCGGCGGCAACAAACAGCCCACGAAGATGGCAGCGCCACTGTGCAAGCACAGGCGCAGGGGGTCCCAGGAGCTCGTCCAGCGGCGGCTCTTCCGGGCGCCGCTGCATCCAGCCGGCCAGCCGTAGCGACGACGGGCCATCAGCAGCTGCTATTTGTGTGCCCGCATGAGGGCTGCCCCCACCACAGCTGGCAGCGCAGCTTCCAAGATCAGCCGTCGTGCGCAGCGCACCAGAGCGCGTGCCCGTACGCCCCCGTGCACCGGGCCGGCATTGGTGCCAGCAGCTTCCAGCAGCAGCTGCACTTGCCGCACCCAGCATACAATCACGGAGCCGGCGCTAGCGGCCGCGGCGGCGGCGGCGTTGTCGTGCACCCTCTGGCCGTGTACAGTGGCAGCTTGCACGATGCCGCCAGCCCGGTCTTCTTCAGCCACCAGCCAACATATGCGCCGTACCCCGTGGCTCCTTCGCCAGCCGCATCGCACCAGCCGTGGCAAGCAAGGGCATCGGCGGCTGGTGAGTCGGGCTTTCCTGGCGCCAGCGTGGACCTGGCGGTGCTGCTGCCATCCAAGCAGCTGCAGCTTGGGGAAGCTTCCCACGAGCCGCTGGCTGATGAGCCGCATTTCCACTCGCCAGAGTCCAACCAGCTGGCGTCCCCCCTTGGTGCGCTTGACGGCAGCGGTGGGCCGGCAGGAGCCATGGTCGTCAATACGGGCATGGACAGCTTGGGGGCCCTCATTCCCGGTGGTGGCCTCGACACCTTTTTGGACGAGGACCTTATATGGTACTTCGGTTCCTAA
>Smu_EIL2
CTCGGTCTTGCGCCCGGTGAAGAGGCGCCACCATACCGCAAGCCGCACGACCTGAAGAAGGCGTGGAAGGTCTGCGTCCTCACGGCAGTCATCAAGCACATGTCGCCCGACGTAGCCAACATCCGGCGCCTTGTTCGCCAGTCGAAGTGCCTCCAGGACAAGATGACAGCACGCGAGAGCGCCACATGGCTGGCCGTGCTGCAGCAGGAAGAGGCGAGCGCGGCACGGCGCCGCCCGCAGCCCTCGGCGTCGACGGTCATCCCAGCACCCAAGGGCGAGAGCAGCACGGCTGACAACAGTCCCAACGAATACGACGTCGGCGGTGCGGCGGCCCTTGGCAGCGGCAGTGCAGACCTTGCCGCCAGCAGCAGCAACTCCAGCAGCGGCGCGGCGGAGCAGGTGGACGGCTGGGGCACATCTCCGATGTCTTCCGCACCAGAGTTAGTGGAGGCACAGAGGGCGGGTAAGCGGCGCCGAGAGGTCCTGCTGGGGAGGACCATGCAGGTCGGCGAGCAGCGGCGGCAAGCCACAGCCTACGAAGATGGCGGCGTCACTGGGCAAGCGCCGCCGCAGGAAGTCCCAGGAGCTCGTCCAGCGGCGGCTCTCACGGGCGCGGTTGCGATGAGCCGGCCAGCGGTGGCGACGACGGGCCATCAGCAGCTGCTGTTCGTGTGCCCGCATGAGGGCTGCCCCCACCACAGCTGGCACCGCAGCTTCCAAGATCAGCCGTCGTGCGCAGCGCACCAGAGCTCGTGCCCGTACGCCCCCGAGCACCGAGCCGGCAATGGTGCCAGCAGCTTCCAGCAGCAGCTGCTCTCAGCGCACCCGGCATACAACCACGGTGCCGGCGCCAGCGGCCGCGGCGGCGGCGTTGTTGTGCACCCTCTGGCCGTGTACAGTGGCAGCTTGCACGATGCCGCCAGCCCGGGCTTCTTCGGCCACCAGCCAGCCTATGCGCCATATCCCGTGGCTCCTTCGCCAGCCGCACCGCACCAGCCGTGGCAACCGAGGGCATCGGCGGCTGGTGAGGCGGGCTTTCCTGGCGCCAGCGTGGACCTGGCGGTGCTGCTGCCACCCAGGCAGCTGCAGGTTGGGGAAGCTTCCCATGCTCAATTTGCCGGGGCGCCAGACCACACTCCACATGGTGCTGCCACCAGCAATGGGTTGCAGCCGCTACCAAGCTATGAAGCTGGCCTAGATGGCTTCAGGCTGAAGCAGCCACTCGGTGGGCCGGCAGGAGCCATGGTCGTCAACGCCGGCATGGACAGCTTGGGGGCCCTCATTCCTGGTGGTGGCCTCGACACCTTTCTGGACGAGGACCTTATATGTGGGGCACAAGGACTCGAGGACCTTTGA
>Smu_EIL3
ATGGCGTCCGGCCCGGGGCTGGCCTTGGACGCTCTCGTGGAGGACCACGCGGACGACGGCGCGGGAGGCCCCGCCGCGCTGAACGGCGCTGGCGACGGCGACGGCGACATGGACGAGGACGTGGGCCACGAGGACGACGAAGATGGCATGGACGCCGACGGCCTGGAGCGCCGCATGTCGCGCGACAGCGCCAAGCTCCGGCGCCTGCGGGAGCTGCAGCGCCTGCGCGGCCCGCTGTCGCAGCCGGAGCAGCCCCGGCAGAAGCAGTCCCAGGAGCAGGCCCGCAGGAAGAAGATGTCGCGGGCGCACGACGGCATCCTTAAGTACATGCTCAAGATGATGGAGGTGTGCAAGGCGCAGGGGTTCGTGTACGGTATCATCCCGGAGAAGGGCAAGCCCGTCGGCGGCTCCTCCGAGAACCTCCGCGCCTGGTGGAAGGACAAGGTGCGCTTTGACCGCAATGGGCCGGCGGCGATGGCACAGTACCAGGCCGAGCGTGCGCCGGGCGGCGTGAAGCGCGAGAGCGTCGAGGTGGACGCTCACATGGCAGGCTCGCTGACCGACCTACAGGTGATTCGGCAACTGGCAGCGCACCTTGGCCAGTGGTAGATGGCGTCCGGCCCGGGGCTGGCCTTGGACGCTCTCGTGGAGGACCACGCGGACGACGGCGCGGGAGGCCCCGCCGCGCTGAACGGCGCTGGCGACGGCGACGGCGACATGGACGAGGACGTGGGCCACGAGGACGACGAAGATGGCATGGACGCCGACGGCCTGGAGCGCCGCATGTCGCGCGACAGCGCCAAGCTCCGGCGCCTGCGGGAGCTGCAGCGCCTGCGCGGCCCGCTGTCGCAGCCGGAGCAGCCCCGGCAGAAGCAGTCCCAGGAGCAGGCCCGCAGGAAGAAGATGTCGCGGGCGCACGACGGCATCCTTAAGTACATGCTCAAGATGATGGAGGTGTGCAAGGCGCAGGGGTTCGTGTACGGTATCATCCCGGAGAAGGGCAAGCCCGTCGGCGGCTCCTCCGAGAACCTCCGCGCCTGGTGGAAGGACAAGGTGCGCTTTGACCGCAATGGGCCGGCGGCGATGGCACAGTACCAGGCCGAGCGTGCGCCGGGCGGCGTGAAGCGCGAGAGCGTCGAGGTGGACGCTCACATGGCAGGCTCGCTGACCGACCTACAGGTGATTCGGCAACTGGCAGCGCACCTTGGCCAGTGGTAG
>Spo_EIL1
ATGGGTGGGATAGCAGCGGACGAGTTCTGCTTCCCCGGCTCCTTCGACTTTCTGCAACTCCCACCGTCCGTCGACGTGGAGAGCTTCCAGTTTGCTCCTCCCCTCGTCTCGCCTCCCGCTGGGGTGGCGCCGCTAGCCGGCGGCGGTGGGGAGAGCTTTCCGGAGGACGAGGATAGCGAGGACGACATCGACGTCGACGAGCTGGAGCGGAGAATGTGGAGGGACAGGCTGAAGCTGAAGCGGCTCCGGGAGCAGCAGATCGGCACCAAGGCGGCTGACCACGGCGGTGCCGCCAAGCTCCGGCAGTCGCAGGAGCAGGCGCGGAGGAAGAAGATGTCCCGCGCCCAAGACGGCATCCTCAAGTACATGCTCAAGATGATGGAGGTCTGCAAGGCCCAGGGCTTCGTCTACGGCATCATCCCCGAGAAGGGCAAGCCCGTTGGCGGCGCCTCCGACAACCTCCGCGCTTGGTGGAAGGAAAAAGTCCGCTTCGACCGCAACGGCCCCGCCGCCATCGTCAAGTACCAGGCCGAGAACTCCCTGCTCCCCTCTCGACCCATCTCCGCCGCCGCAGCCGGCGGCGCCGCCGGTCCTCGGTCGCTGCAGGAGCTTCAAGACACCACTCTGGGTTCCCTCCTCTCCGCTCTCATGCAGCACTGCGACCCCCCACAGAGGAAGTTCCCCCTGGAGAGGGGAATCCCGCCGCCGTGGTGGCCCACCGGCGCCGAGGAGTGGTGGCCGCAGACGGGGGTCCAGGCGGCGCCGCCGTACAAGAAGCCTCACGATCTCAAGAAGGCGTGGAAGGTCGGCGTCTTGACGGCGGTGATCAAGCACATGTCGCCGGACGTTGACAAGATCAGGAAGCTCGTGAGGCAGTCCAAGTGCCTCCAGGACAAGATGACTGCCAAGGAGAGCCAGATCTGGTCAGCGGTGGTCAACCAGGAAGAGTCCTCCCTCCCCTCCTCCCTGCAGGTTAACCCCGAAGCTTGTGGCCCCACGAGCTTCTCCTTCGGCAGCAGTTGCACCGGCGAATACGACGTCGACGGGCTGGAGGACTTGGCAGAGGTGGCGGCGCCGCCGTTCAAGGAGGCTGCTGCTCCAGTGGCCTCCTTCTCCTCATCCTCCTCCTTGGAGTTCATCCGGAAGAGGGAGCCGTCGCCGGAGACGGAGCTGATGATGATGATGGACCAGTATCGTTCTCATCTCCGACAAGGCTCCGACGAGAAGAAACTCAAGACTGGCGACCATCTCTACGATTGCCGGAGAGAGAACACCTTCTGCTTCCAGCCCCCGGCGGCGGAGGTGAAGCCGTCGCCGCCGCCGGCGACGGCGACGACAAACATCTCCGGCCTTGGGATTCCGGCAGATGGGCAGAAGTCCATCAGCGAGCTCCTGTCCTTCTACGACAGCGCCATCAACAGGACCAACGACGGCCATGGCTTCCTCGGACAAGCTCTGGTTTCAGGCCCCGCCGCCCCCGCCTCCATCTTCGGGGCGCAGAACAATCGCGGCGCCGGGTTGCCGCCACCGGCCTTCTTCAGGGAAGAGGTCTCCGGCGGCGGGTTTCAACAGGGATTCGGCGTCCCCCAGAGACCTAGCCCGGCCAACGAGGACTTCATCAGATTCAGCTCTTTCGGCTTCTCCGGACTAGACTGCGGAGACGGGCTCCCTAGGGTTTCCGGGAACCCCATGGGGAAGATGGAAGGATCCAACTGGCGCTTCTGA
>Spo_EIL2
ATGGGCGCTGTTGTTGTGGACGATGTTGGCTTCCCGGGTTCCTTCGAGTTCTGGTCCCTCCCATGCTCTGCCAGCGTGGAGAATCTGCAGTTCCTCTCCTCGACTGCTCCTCCCTCGGTGACAGCCGGCGGCGGCATGGACTTTGGAGGGTCCGCTGAAGAGGGCCTCCCTGAGGGGATGCCCGAGGATGAGGACAGTGAAGACGATATCGATGTCGATGAACTGGAGAGAAGAATGTGGAGGGACAGGTTGAGGCTGAAGCGGTTGAAGGAGCAGCAGCAGAACAAGAGCAAGGACCAAGGCGACGCGGCGAAGCAGCGCCAGTCCCAGGAGCAGGCCAGAAGGAAGAAGATGTCCCGTGCCCAGGATGGGATCCTCAAGTACATGCTGAAGATGATGGAGGTCTGCAAGGCGCAGGGGTTCGTCTACGGCATAATCCCCGAGAAGGGGAAGCCCGTCAGCGGGGCTTCAGACAACCTCCGGGGATGGTGGAAGGAGAAGGTCCGCTTCGACCGCAACGGGCCGGCGGCCATCGCCAAGTACCAGGCGGACAACGCCCTGCCGGGGAGCAACAACGAGACGAACTCCGACATCTCGACGCCCCGCACCTTGCAGGAGCTTCAAGACACAACCTTGGGGTCCCTCCTCTCGGCGCTGATGCAGCACTGTGATCCTCCGCAGAGGAGGTTCCCGCTGGAGAAGGGGGTTCCGCCGCCGTGGTGGCCGACCGGGAACGAGGAGTGGTGGCCCCAGCTGGGAATCCCCCGAGAGCAGGGGCCTCCGCCATACAAGAAGCCCCACGACCTCAAGAAAGCGTGGAAGGTCAGCGTTCTGACTGCCGTGATCAAGCATATGTCCCCCGACGTCAACAAGATCCGCAAGCTCGTCAGGCAGTCCAAGTGCCTGCAGGACAAGATGACGGCCAAGGAGAACCAGACCTGGTCGGCCGTGATAAGCCAGGAGGAGGCGCTGGCCCGGCAGCTGCACCCGGATGCTTGCCCTCAGCCTTCCCTGGGCTGCGGCAGCAGCGGGACCTTCTCATACGGCAGCACCACCGAGTACGACGTCGACGGATTCGACGATGTCACCAACGTGGGGATGGCGGACAGCAAGGCCATCGACGGGGGTCTTTTCAACGTCGGCGTCAACCCCGCGAGGGAGAAGCTCCTGGCGGCCCCGCCGCTTATCAAGGAAGAAGCCGGGGTGGATTTCATACAGAAGAGATCGGCTCCCCCCAACGTAGAGCAGGTTCTCAGCCAGAGAACCTTCACTTGTGAGAACGGCCAATGCCCCCATCACGACCCCCGCTTCGGGTTTGTGGACAAGAACGCCAGGAACAACCACCAGTATGCATGCCAGTATCAGAGCAGCAGCTTCTCTCAGCGCCTCGCTGGGCCGGGCTTCCACGTCCAGGAGGACAAGCCGCAGGCCTTCTCGCTGCCGCTGACCCAGCCGAAGGCTGCCCCCGCCGCCCACTTCATGGGCCACCACGGCGCGTTGGACATCTCCACACTGGGCATCCCCGCCGACGGCCAGAAGTCGATCAGCGAGCTCATGTCCTTCTACGACACCAACGTCAACCCGAGCAAGCAGATGGGCGGCGCCGCTAGGGCCGTTGACCCGGCCGACGACCAGCCGCGGATTCAGATGGACGCCTTCTTCAGACAGGCCCTCGGAATGGGGGCCGACGCCGTCTTTGAAGACTCCGGGGCCGGGATGCCGGCGAACTCCTTCCTCCCGGAGGAGATCGCCTTCCAGCCCGCCTTCGATAACCAGCAAGGAGCCGCTAATGCGGATCTCAGATTCAACTCTCTCGGTTTCTCCGGCATGGACTTCGGTGGGTTGCAGAGAATGACTGGCGACTCGACGCCGAAGCTCAGCTGCTCGAACTGGACCTTCTGA
>Spo_EIL3
ATGGAGCAGTTGACCATGATCGCAAATGGCCTCGGGGACGGGTCAGACTTCGAGGCAGATGACAGCAGGTGCGCCAATCTGACCGAGAACGATGTCAGCGACGAAGAAATCGACCCAGAGGAGCTGGAGAAGAGGATGTGGAAGGACAGAATAAAGCTGAAGAGATTGAAGGAGCGGCAGAAGCTGGTGGCCCAGCAAGCTCTGGACAGATCCAAACCCAAGCACACGTCCGATCAGGCCCGGAGGAAGAAGATGTCCAGGGCCCAGGATGGGATCCTCAAGTACATGCTGAAGCTGATGGAGGTCTGCAATGCTCGCGGATTCGTGTACGGCATCGTGCTCGAGACGGGGAAGCCTGTGAGCGGAGCCTCCGATAACATGAGAGCTTGGTGGAAGGAGAAGGTGAAGTTCGACAAGAACGGGCCGGCAGCCATAGAAAAGTACGACGCAGAGGACTTCACCACGGGGAACGCGCAGAACAATGGAGAAAATTTCCATTCTTTGATGGGCATCCAGGACGCCACCTTGGGGTCTCTCCTCTCGTCCTTGATGCAGCACTGCGACCCGCCGCAGCGCAAGTTCCCCTTGGAGAAGGGCGCGCCGCCGCCATGGTGGCCCTCTGGGAACGAAGAGTGGTGGACCAATCTGGGACTGCCCAGCGGCCAGGTCCCTCCCTACAGGAAGCCCCACGATCTGAAGAAGATATGGAAGGTCGGGGTGCTCACAGGTGTGGTCAAGCACATGTCTCCCAACATCGCCAAGATCAGGAACCACGTTCGGAAGTCAAAGTGCCTGCAGGACAAGATGAGCGCCAGGGAGAGCTCCATCTGGTCCGCGGTTCTGAACCGGGAGGAGTCCTTGGCGAATGCCGGTAAGAATGGGATATCCGAATTGACAGAGATGCGGAGGAGCAGCTCAGTGGAGAAGAGGGACAATGGCGCCAGCAGCAACAACGAATACGACACAGCTGGTTTCGGAGATGCCCAGTGCCCCATGCTGTCCAAAGATGACGAGGCTGTGGAGCCATGCCGAGCTTCAGCAACACAGGTGAGCCATCCCCATGAGAATGGCGATGCTGCCGATCTTCTGCGTAACAGTAAGAGGAAGAGAAATCGCCCCAATCCGGAATTCTATGATCAGGGGCCGTCACAGCCACACTATGAGAACCAGCGGGGTAAACCCGGAGTCGTCCCAGCCATCATGGATCCAGTTCCACAGCTGGAGCGCCATCATGCTGCACACAGCGCTCTGCCGCCGGCGTATATAATCTCTGCTGTGAGGCCCCAGGAGGAAGGGTTTGGCAACCACTGTGTCTCTCCTGATTCCGGGTTGAGCAATAATGCTAATAATATCCCTGCTCAGAGGGTGCATGTCGGCGGTCAGCCCTATATGTACTCGGCTCTGGGGAACACTGCGCTTGAATCTGGGGATGCGCCCGGATTCTTCTCCGGATCAGGAGAATGCAGGCTTTCCCATGATAAGGAGCAGTTCCCTGGCCCCATGTTTGGTAATCAGCTCAGACCAGAGGATGCTGGAGCTGAGGGGGAAAGTCAACGAGCCTTCAGGCAGCCTCCTCCTTTAGAGGGCAGCTCAAATGCAGCCAATGGCGATGCTCATCCTCTCGTCGAGGATGCATTCAGTAATGGGCAAGATAAACTTATTGACGGTCACTATGGATCACCCCTCTGTGGGCTCTCCTTGGATTACGGATTCAGCAACAGTCCATTCAGCCTCCGTCTTGACTTTGATGATTTTCTGCATGATGAAGAAATTATGGAATATCTGGGAACATGA
>Tae_EIL1
ATGATGGGGGGAGGGGTGGCCATGATGGATCGGCGCATGGCGTTCGCGGCGGATGGGGAGGCCGAGAAGGGCTTCGGGTTCTTTGGAGCCGGCTGCTTCGTGGGGGCGGGCGACCTCGTGGACCCGGCGCCGGAGCTGCCGGCGCGGGACAGGTTCCCCGACGAGGAGGAGAGCGAGGAGGAGGAGGAGGACGATGACGTGGACGGCATCGAGGAGCTGGAGCGCCGCATGTGGCGCGACCGCATGAGGCTCAAGCGCCTCAAGGAGCTGCAGCAGCGCCAGAGCCAGAGGCCCGACGGCGGCGCGGCGGCGAGCAAGGGGCGGCCGAGGCGGCCGGCGTCGCAGCAGGACCAGCAGGCGCGGCGCAAGAAGATGTCGCGCGCGCAGGACGGGATCCTCAAGTACATGCTCAAGATGATGGAGGCGTGCAGCGCGCAGGGCTTCGTCTACGGCATCGTCCCCGAGAACGGCAAGCCCGTGGGCGGCGCCTCCGACAACCTCCGCGCCTGGTGGAAGGAGAAGGTCCGCTTCGACCGCAACGCCCCCGCGGCCATCGCCAAGCACCGGTCCGACAACGCCGCGCCGCTCTGCGGCGGGGAAGATGGGGCGGCCGCGGCGGCCGGCCCGCGCTCCCTGCACGAGCTGCAGGACACCACGCTCGGCTCCCTGCTCTCCTCGCTCATGCAGCACTGCGACCCGCCGCAGCGCCGGTTCCCGCTCGAGAAGGGCGTGCCGCCGCCGTGGTGGCCGCAGGGGCCGTCCGAGGCGTGGTGGCCCGAGGCGGGCGTGCCCGACGACCTCGGCCCGCCGCCGTACAAGAAGCCGCACGACCTCAAGAAGGCGTGGAAGGTCGCCGTGCTCACCGCCGTCATCAAGCACATGTCGCCCGACGTCGACAAGGTCCGCCGCCTCGTGCGGCAGTCCAAGTGCCTCCAGGACAAGATGACCGCCAGGGAGATCGTCACGTGGCTCGCCGTGCTCAAGGCGGAGGAGGAGCTCAGCCACAAGCTGCACCCCGGCGCCTGCCTCCCCCCGCGGCCCTCCGCCGGGGCGCTGTCGTTCGACGCCAGCTCCGGCGAGTACGACGTCGACTTCTTCGGCGAGGAGGCCGCGAACCAGATGAAGGCGCGCTCCGAGGCAGCCCCGTTCGTCGACCTTACCATGGACGCTTCCTCGAGCAACGAGTTCATGATCATGCCGCCTGCGCTGATGAAGGAAGAAACCACCGACGCCGACTTCACCCGCGCCCAGAAGCGGAGCGCCGCGGACGCCGAGCCGGAGCTGATGCTGAACGGAAACGCCCGCGTTTTCACCTGCGAGAACGTGCAGTGCCCGCACGCCGGCCACGCGCTCGGCTTCCTCGACCGCAACGCGCGCAGCGCCCACCAGTACGCCTGCAGGTACAACCACCCCGCCGCCGCCGCCGCCCAGAGCAAGCCGCCGTCGGCCTTCTTCCCGGGGGCGCCCTACAGCCCGCAGAGCCAGGCGCTCGGCGGGTTCGACTTCGGCCTGCCCGCGGCCGACCAGAGATGCCTCGCCGGGCTGATGAGCATGTACGAGACCGGCGTGGCCGCGCACAGAGGTGCAGGCGCAGTCAACGACGCCGCCGATCCCAGCATGCAGCTCGGCAGCGGCAACCTTCTGGCGCCGCGTTCGCTTTCTGGCGCGAACAACGTGATGCAGCAGCAGCAGCAGCAGAGCGCGGCGTTCTTCATGGGCGACGACGCGCCGTTCGGCATGGCGGCGCCGGAGCTGGGCAGGTTCCCTCCGGGGTTCGACCTGTCAGCGGCGGACTACGCCGGCGCCATGCAGCAGCCGCAGCAGCAGAAGCACGTTGGGCCCAACTGGTTCTACTGA
>Tae_EIL10
ATGGATAAAGGCATTCACGGCAGGAGCCCTCTTTCTGCAGAGTCGGCCGGCATGGAGCACGGGGACGGACTCGGCGGTCCAGACCCTGGCGGGCAGCAGCGGGAGGAGGAGGAGATCAGTGACTCCGAATCAGGCTCTGAATCGCTCGAGATCTCCGACCTCAAGAAGCGCATGTGGAAGGACCAGATGCTGCTCACGAGGCTCGAGGGCCGCGCCGGCGCCAGGGGCATGGCGCCGGCTCCAGCTGCCCGCGCATCCTCGTCGTCATCGTCGGGCCAGGAGGAAACCCCCGACGTGCGGTGCCGCCGCAAGGCCATGCTGCGGGCGCAGGACGGCGTGCTCCGGCACATGCTCAGGATGATGGAGGCCTGCAACGCGCGCGGGTTCGTGTACGGCGTCATCGACGAGGCCGGCGAACCCATGTCCGGCTCCTCCGACAGCCTCCGCGGCTGGTGGAAGGAGAACGTGAGCTTCGACCGCGCCGGCCCAATGGGCCTGGCCGGCCCCATGGGCGAGAGCCCGGTCGCCCTGGCCTCCTCCCTCCATCGTCTCCAGGACATCCAAGATAGCACGCTCGGATCCGTGCTCTCCGCGCTCATCCAGCACTGCGAGCCACCGCAGAGGAGCTTCCCGCTGGAGCGCGGCCTGGCGCCGCCGTGGTGGCCGACGGGGCACGAGCCCTGGTGGGGCACGCAGGGCGAGATGCAGGCCCACCAGGGCGTGCCGCCGTACCGGAAGCCGCACGACCTGAAGAAGGCGTGGAAGATCTCCCTGCTCAGCGCGGTGATCAAGCACATGAGCCCGCGCTTCGACCAGATGCGCAAGCTCGTGTGGCAGTCCAAGCGGCTGCAGCAGAAGATGAGCGCCAAGGAGTCCGAGACCTGGTCCAAGGTGCTTAGGCAGGAGGAGAAGCTTAGCAGCCGGCTAAAGAGCTCGCTGCGGATCACGCCGTTCGATCAGGAGCACGCGGATGAGGACGAGGACGACGAGGAGGAGGGGAAGAAGAAGAAGGTTGGGAAGGAGAGGGACGACGATGGCCTGGAGAGCGTTGTGCGCGGCGCGCAAGACAAACGCAAGCGCGAGATCTCTCGCAGCGGCAGGTCGGGTGGGAGCGGATCAGAGCTGACCATAATGCTGCCGGATCAGCTCGCTACTGCGATCACAGAGGAGAGCCGGAGCCCGATCGACGAGCTCATGAAGCTGTACTATGGCTGCATGCAGGGTGTCGAAACCTATGGTGACCGGGAAAAGGACGATCTGACGCCGATGCATTCCGTATTGCTGGGCGGCATAGATGAGGTGGCGCAGGATGTGCTCTATGATATCATCGGGAGCTGCCCTGAAGTAGATCATGTGCTGCGCTTAATGGGAGAGTGA
>Tae_EIL11
ATGATGGATAATCTAGCTATTGTCGCGAAGGAGCTTGGTGATGTGTCGGATTTTGAGGTTGATGGCATCCCAAACCTCTCTGAGAATGATGTCAGTGACGAAGAGATCGAGGCTGAGGAGCTGGCCCGGCGGATGTGGAAAGATAAGGTCAGGCTCAAGAGGATCAAGGAGAAGCAGCAGAGGCTTGCTTTGGAGCAGGCCGAACTGGAGAAGTCTAAACCAAAGAAGCTGTCTGATCTAGCCCTTCGCAAGAAGATGGCAAGAGCCCAGGATGGGATTTTGAAGTACATGCTCAAGTTGATGGAAGTATGCAATGCACAGGGTTTTGTTTATGGGATCATTCCTGATAAAGGGAAGCCTGTCAGTGGAGCATCAGACAACATTAGAGCTTGGTGGAAGGAGAAGGTTAAGTTTGATAAGAATGGGCCAGCAGCAATTGCAAAATATGAGGTTGAGAACTCTCTGTTGGTTAATGCTAAGAGCAGTGGAACCATGAATCAATATAGCTTGATGGATCTCCAAGATGGTACTCTGGGCTCATTGCTTTCTGCATTGATGCAGCACTGCAGCCCTCAGCAGCGCAAGTACCCACTGGATAAGGGTATTCCACCCCCGTGGTGGCCCTCAGGGAGTGAGGAGTGGTGGATTGCTTTAGGCCTTCCAAAGGGTAAAACACCTCCATACAGAAAACCTCACGATCTTAAGAAGGTTTGGAAGGTTGGTGTGCTGATGGGTGTGATCAAACACTTGGCTCCCAATTTTGATAAGATAAGATATCATGTACGGAAGTCAAAGTGCTTGCAGGACAAAATGACTGCAAAAGAGAGCTTGATTTGGCTGGTTGTTTTGCAAAGAGAGGAGTATGTTCACAGTATTGGCAACGGTGTATCAGATACTCATCTTGTTGACCTAGGGGACAAAAATGAGTGTTCATACAGCAGCTGTGATGAGTATGATGTCGATTGTATGGAGGAGCCTCCTCAGTCTACAATATCCAAAGACGATGTGGGAGTTCATCAACCAGCTGTGCACATCAGAGAAGAGAATGGCTCAAGTAGTGGGAACAAAAAACATCATGATAAACGCTCTACTCAAAGGCTTCCTAGTACTAAGGAAACTAAAAGACCACCAAAGCGAAGAAGACATACCGGACAGTGTTCTGTGGATGGGTCTGAGGTTGAAGGAACACAAAGGAATGATAATAATGCAGAGGTTTTGAGCAACTCCATTCCGGATATGAAGAGCAATCAGATGGAGGTGGTCTGTGTCGCTAACCCGTTGACAAGCTTCAATCCTGCCGGTACAAATGGAGGATCTTTACAACATCAAGGAGATGTTCAAGGGAACTTTGTACCCCCTGGTGTTGTGGTTAATAATTACAGCCAGGCTGCAAATATTGCTTCTTCAAGCATTTATATGGTCGACCAGCCATTAGCTTCTGAAAGTAATGATTACACAAACTCCTGGCCTGGAAATACTTTTCAACCAGACGTTGGTCTTGGATCTATCGGCTTTAGCTCTTCTTCACATGATTACCAGTCTTCTGCTGCAAAACACTCAGTGCCACTATCAGTGGATAACCATGTGCCTGCCATGGGAACAGGAGCTTTGAACAGTTCTTACAGTCATCATATGGCAGGTAGTGGGAATTCAACCTCTGTTGCTGGTGACACGCAACCGATCATGAGTGATGCTTTTTATATTGACCCTGATGATAAGTTTATGGGCAGTTCTTTTGATGGACTGCCTTTTGATTTCATCGGTATTAATAGTCCAATTCCTGACCTTGATGAACTCGATGAACTGCTGGATGACAATGATTTGATGCAATATCTGGGAACGTAA
>Tae_EIL12
ATGATGGGAGGTGGGCTGCTGATGGATCAGGGCATGGCCTTCTCCGGCGTGCACAACTTCGTGGATCTGCTCCAGCAGAACGGCGCCGACAAGAACCTCGGCTTCGGCTCCCTTATGCCGCAGACTTCCTCCGGCGACCAGTGCGTCATGGGCGAGGGCGACCTCGTGGACCCGCCGACTGACAACTTCCCGGACGCCGGGGAGGACGACAGCGACGACGATGTGGATGACATCGAGGAGCTGGAGCGCCGCATGTGGCGCGACCGCATGAAGCTCAAGCGCCTCAAGGAGCTGCAGCAGAGCCGCGGCAAGGAGCAGGCCGCCGGCGGCGGCGGGGTGGGCGACGGACTGAAGCCGCGGCAGTCGCAGGAGCAGGCGCGCCGCAAGAAGATGTCGCGCGCGCAGGACGGCATCCTCAAGTACATGCTCAAGATGATGGAGGTGTGCCGCGCCCAGGGGTTCGTCTACGGCATCATTCCGGAGAAGGGCAAGCCCGTGAGCGGCGCCTCTGACAACCTCCGTGCCTGGTGGAAGGAGAAGGTCCGCTTCGACCGGAACGGCCCGGCCGCCATCGCCAAGTACCAGGCCGACAACGCCATGCCGGGCTCCGAGAGCGAGCTGGCTTCCGGCACCACCAGCCCGCACTCGCTGCAGGAGCTGCAGGACACCACGCTGGGCTCGCTGCTCTCGGCGCTCATGCAGCACTGCGATCCCCCGCAGCGAAGGTTCCCGCTCGAGAAGGGCATCTCTCCTCCATGGTGGCCGTCCGGCGACGAGGAGTGGTGGCCGGAGCTTGGCATCCCCAAGGACCAGGGCCCGCCCCCGTACAAGAAACCCCATGACCTCAAGAAGGCTTGGAAGGTGAGCGTGCTCACCGCTGTCATCAAGCACATGTCGCCCGACATCGAGAAGATCCGGCGCCTCGTCCGCCAGTCCAAGTGCCTCCAGGACAAGATGACCGCCAAGGAGATCTCCACCTGGCTGGCCGTGGTCAAGCAGGAAGAGGAGCTGTTCATGAGGCTGCACCCGGGCGCTCGCCCTCCAGCGTCTGCCGGCGGCATCGCCAGTGCCATATCATTCAACGCCAGCTCGAGTGAGTACGACGTTGACGTCGCCGACGACTGCAAGGGCGATGAGGCCGGCACCCACAAGATGGCCATGGCCGATCCAACCGCCTTCAACCTCGGCGCGGCCATCCTGAATGACAAGTTCCTCATGCAAGCGCCCATGAAAGAGGAGACCGCGGACATGGAGTATGTCCAGAAGAGGAGCGCGGTGGCCGCCGAGCCGGAGCTGATGCTGAACAACCGCGTCTACACCTGCAACAACGTCCAGTGCCCACACAGCGACTACGGGTACGGATTCCTTGATCGGAATGCACGCACCAACCACCAGTACACCTGCAAGTACAATGATCCCCTCCCGCCAAGCGCGGAGAACAAGGCAGCGCCACCTGCGCCGCCGCAAGTCTTCCCGGCAGCCTACAACCAGCCGAACCATGGGCTCAACAACCTGGATTTTGGCCTGCCCATGGATGGGCAGAGGTCCATCGCCGAGCTAATGAACATGTACGACACCGCCTTCCCCGCCAACAACAAGAACATGGGCAACGACGACGTCACCATTATAGAGAGGCCCAATGCCATCACCCCGGTAACGCAGATGGACGAGGGTTTCTTTGGACAGGGCAATGGAATTGGAGGCAATGGCGACAGTATGTTCAGTGATGTCAGTAACATGATGCAGCAGCAGCAGCAGCAACCACAACAGCCACAGCAGCAGCAGCAGCAGGCCCCGGCGCAGCAGCAGTTCTTCATCCGTGACGACGCGCAGTTCGGCAACCAGATGGGCAGCATCTCCGGCGCATCGGATTTCAGGTTCGGCTCTGGCTTCAACATGTCCGGCACCGTCGACTACCCGCAGAAGAACGACGGCCCAAATTGGTACTACTGA
>Tae_EIL13
ATGATGGATAATCTAGCTATTGTCACGAAGGAGCTAGGTGATGTGTCGGATTTTGAGGTTGATGGCATCCCAAACCTCTCTGAGAATGATGTCAGTGACGAGGAGATCGAGGCTGAGGAGCTGGCCCGGCGGATGTGGAAAGATAAGGTCAGGCTCAAGAGGATCAAGGAGAAGCAGCAGAGGCTTGCTTTGGAGCAGGCCGAACTGGAGAAGTCTAAACCAAAGAAGCTGTCTGATCTAGCCCTTCGCAAGAAGATGGCAAGAGCCCAGGATGGGATTTTAAAGTACATGCTCAAGTTGATGGAAGTATGTAATGCACAGGGTTTTGTTTATGGGATCATTCCTGATAAAGGGAAGCCTGTCAGTGGAGCATCAGACAACATTAGAGCTTGGTGGAAGGAGAAGGTTAAGTTTGATAAGAACGGGCCAGCAGCAATTGCAAAATATGAGGTTGAGAACTCTCTGTTGGTTAATGCTAAGAGCAGTGGAACCATGAATCAATATAGCTTGATGGATCTCCAAGATGGTACTCTGGGCTCATTGCTTTCTGCATTGATGCAGCACTGCAGCCCTCAGCAGCGCAAGTACCCACTGGATAAGGGTATTCCACCCCCGTGGTGGCCCTCAGGGAATGAGGAGTGGTGGATTGCTTTAGGCCTTCCAAAGGGTAAAACACCTCCATACAGAAAACCTCACGATCTTAAGAAGGTTTGGAAGGTTGGTGTGCTGATGGGTGTGATCAAACACTTGTCTCCGAATTTTGATAAGATAAGATATCATGTACGGAAGTCAAAGTGCTTGCAGGACAAAATGACTGCAAAAGAGAGCTTGATTTGGCTGGTTGTTTTGCAAAGAGAGGAGTATGTTCACAGTATTGGCAACGGTGTATCAGATACTCATCTTGTTAACCTAGGGGACAAACATGAGAGTTCATACAGCAGCTGTGATGAGTATGATGTCGATTGTATGGAGGAGCCTCCTAAGTCTACAATATCCAAAGACGATGTGGGAGTTCATCAGCCAGCTGTGCACATCAGAGAAGAGAATGGCTCAAGTAGTGGGAACAAAAAACGTCATGATAAACGCTCTACTCAAACACTGCCTAGTACTAAGGAAACTAAAAAACCACCAAAGCGAAGAAGACATACCGGACAGTGTTCTGTTGATGGGTCTGAGGTTGAAGGAACACAAAGAAATGATAATATGCCAGAGGTTTTGAGCAACGCAATTCCGGATATGAATAGCAATCAGATGGAGGTGGTCTGTGTCGCTAACCCGTTGACAAGCTTCAATCATGCCGGTACAAATGGAGGATCTTTACAACATCAAGGAGATGTTCAAGGGAACTTTGTACCCCCTGGTGTTGTGGTTAATAATTACAGCCAGGCTGCAAATATTGCTCCTTCAAGCATTTATATGGTCGACCAGCCATTAGCTTCTGAAAGTAATGATTACACAAACTCCTGGCCTGGAAATACTTTTCAACCAGATGTTGGTCTTGGATCTATTGGCTTTAGTTCTTCTTCACATGATTACCAGTCTTCTGCTGCAAAACACTCAGTACCACTACCTACGGATAACCATGTCCCTGCCATGGGAACAGGAGCTTTGAACAGTTCTTACAGTCATCATATGGCAGGTAGTGGGAATTCAACTTCTGTTGCTGGTGACACGCAACAAATCATGAGTGATGCTTTTTATATTGACCCCGATGATAAGTTTATAGGCAGTTCTTTTGATGGACTGCCTTTAGATTTCATCGGTATTAATAGTCCAATCCCTGACCTCGATGAACTCGATGAACTGCTGGATGACAATGACTTGATGCAATATCTGGGAACGTAA
>Tae_EIL14
ATGGGAAGCCCCAGCAACGACAAACCTATTCCTGGCCTGCACCAGCTGCCACGGCCAGCCATGGACAGAGGCAAGACCAAGGCCGACCCACATGCCGTGGCTGTTGCCGCCGAGCCGGACCTGCAGGACGAGAGCGAGTCCGAGTCAGGTTCAGAGTCTATCGAGATCGCGGACCTCAAGAAGCGCATGTGGAAGGACCAGTTGCTTCTCATGAAGCTCGAGGGCAGCCCGGGCCATGAACGGAGAGCAACCGGACAGAGGCCGGGCACGGACCTGGCCCAAGCAGAGAAGGAGGCAGAGATGCCGGAGTCACGGTACCGCCGCAAGGCGATGCTCCGGGCGCAGGACGGCGTCCTCCGGCACATGCTCAGGATGATGGAGGCGTGCAACGCGCGGGGGTTCGTGTACGGCATCGTGGACGAGACCGGCATGCCCGTGTCCGGCTCCTCCGACAGCCTCCGCGGCTGGTGGAAGGAGGACGTTGGGTTCGAGCGGACGGGACCGACGGCCCTGGCCGGTCCGTCGACGGCACTCGAAAGCCCGGGGTCGTCGTTCCTCCACGGGCTCCTCGACATCCAGGACAGCACACTGGGGTCCCTGCTCTCGGCGCTGATCCAGCACTGCGAGCCCCCGCAGCGGAGCTTCCCGCTGGACAGGGGACTGCCGCCACCATGGTGGCCGACGGGCCAAGAGGTCTGGTGGGGCCTGCAGGGCGAGACCCAGGCGCACCAGGGCCCACCGCCGTACCGGAAACCTCACGACCTGAAGAAGGCGTGGAAGATCTCCCTGCTGAGCGCGGTGATCAAGCACCTGAGCCCGCGCTTCGACCAGATGCGCAAGCTCGTGTGGCAATCCAAGCGGCTGCAGCATAGGATGAGCGCCAGGGACGCCGAGACCTGGTCCAGGGTCATCACCCAGGAGGAGGCGCTCGACCGCCAGGTGCAGCGCGCCCTGCGGATCACGCCGCTCGAAGAGCAGCCAGGCGACGACGACGACAAGGAGCCGCGGGAAGCGGGACGCGACCTGCACGTCGACAAGCGCAAGCGAGAGGTTGGCAACGAGAGCACGGGAGGAAATGTCGACAGTGGCCGTGGCCGGGAGCTGGTTGCGCTGCCGGGCATTGACGGCGTCGCGGAGGCGGACCGCAACTCCATCGACGAGCTCATGAAGATGTACTACAGCTGTCTGCAGGGCACAGACGGCGGTGAACAGGAGATCAAGGACGTGGCGGCTGGAGGTGGGGAGCAGAGCAATACTTCCTCTGCTGAGACCGGCGTACTGGACGCGGCGACGGTGCACGATGACATGTTCGACGATTTTTTGAGCGTTGCCGATGTGGTGGACATGAGTGACTTCCCGGGCAGTCCGATCTGGCACTGGGGGAGTTCGGATTTGGATTAG
>Tae_EIL15
ATGGAGCACGGGGACGGACCCGGCGGTCCAGACCCTGGCGGGCAGCAGCGGGAGGAGGAGATCAGTGACTCCGAATCAGGCTCTGAATCGCTCGAGATCTCCGACCTCAAGAAGCGCATGTGGAAGGACCAGATGCTGTTGACGAGGCTCGAGGGCCGCACCGGCGCCAAGGGCGTGGCGCCGGCTCCAGCTGCCGGCGCATCTTCCTCGTCGTCGTCGGGCCAAGAGGAGCCTCCCGACGTGCGGTGCCGCCGCAAGGCCATGCTGCGCGCGCAGGACGGCGTGCTCCGGCACATGCTCAGGATGATGGAGGCCTGCAACGCGCGCGGGTTCGTGTACGGCGTCATCGACGAGGCCGGCGAGCCCATGTCCGGCTCCTCCGACAGCCTCCGCGGCTGGTGGAAGGAGAACGTGAGCTTCGACCGCGCTGGCCCCATGGGCCTGGCCGGCCCCATGGGCGAGAGCCCGATCGCCCTGGCCTCCTCCCTCCATCGTCTCCAAGACATCCAAGACAGCACGCTCGGATCCGTGCTCTCTGCGCTCATCCAGCACTGCGAGCCGCCGCAGAGGAGCTTCCCGCTGGAGCGCGGCCTGGCGCCGCCGTGGTGGCCGACGGGGCACGAGCCCTGGTGGGGCACGCAGGGCGAGATGCAGGCCCACCAGGGCGTGCCACCGTACCGGAAGCCGCACGACCTAAAGAAGGCGTGGAAGATCTCCCTGCTGAGCGCGGTGATCAAGCACATGAGCCCGCGCTTCGACCAGATGCGCAAGCTCGTGTGGCAGTCCAAGCGGCTGCAGCAGAAGATGAGCGCCAAGGAGTCCGAGACCTGGTCCAAGGTGCTTAGGCAGGAGGAGGCGCTCAGCAGCCGGCTAAAGAGCTCGCTGCGGATCACGCCGTTCGATCAGGAGGAGGAGGAAGAGGAGGAGGAGGAGGTGAAGAAGAAGAAGGTTGGGAAGGAGAGGGACGACGATGGTCTGGAGAGCGTTGTGCGCGGCGCGCAGGACAAACGCAAGCGCGAGATCTCTCGCACCGGCAGCTCCGGTGGGAGCGGATCAGAGCTGACCATAATGCCGCCGGATCAGCTCGCTGCTGCAATCACAGAGGAGAGCCGGAGCCCGATCGACGAGCTCATGAAGCTTTACTACGGCTGCATGCAGGGGGTCGAAAGCTACGGTGACCGGGAAAAGGACGATCTGACACCGATGCATTCCGTAGTGCTCGGAAACATAGATGAGGTGGCGCAGGATGTGCTCTTTGATATCATCGGGAGCTGCCCTGAAATAGATGATGTGCTGCGCTTGATGGGGGAGTGA
>Tae_EIL16
ATGATAGACCGCTCGCCGCCGAGCTCGGAAACAAAACAGACTTGTTACCTGTGCAGTCCGTTTCCCATGGAGCACGTGGGCGTGCATGGCGGTGGCGACGCCGCGTTCCTTCGCGGCCTCGAGGCGCTGGAGGTGGACGTGGAGCAGCAAGAGGAGATAATCGACTTCGAGGCAGAGCCGCCGGGCTCTTCTGAATCGGTCGAGATCTCCGACCTCAGGAAGCGCATGTGGAAGGACCAGATGCGCCTCATGAAGCTCGAGGGCCGCGCCGGGGCCAGGAGCGGTGCGCCGGCCGGGCGGCAGGAGGACCGGGAGGAGGACGGTCCCGAGGCGCGGTGCCGGCGGAAGGCGATGCTCCGCGCGCAGGACGGCGTGCTCCGGTACATGATGAAGATGATGCAGGCCTGCAACGCGCGCGGGTTCGTGTACGGCGTGATCGACGAGGCCGGCGAACCCACGTCCGGCTCCTCCGACAGCCTCCGCGGCTGGTGGAAGGACAAGGTCGTCTTCGACCGCACGGGCCCGAAGGCGCTGATCACCGGCAGCTCCGCCGCCGACGGTAGCAGCAGCCCGCTAGGCCTGGCCTCCTACCTCCACCGCCTCCAGGGCATCCAGGACAACACGCTGGGCTCCGTGCTCTCGGCGCTCCTCCAGCACTGCGAGCCGCCGCAGCGCAACTTCCCCCTTGAGCGCGGCCTGGCGCCGCCGTGGTGGCCGACGGGGAAGGAGCCGTGGTGGGGCACGCAGGGCGAGACGCAGGCCCACCAGGGCGCGCCGCCGTACCGGAAGCCGCACGACCTGAAGAAGGCGTGGAAGGTGTCCCTGCTGAGCGCGGTGATCAAGCACATGAGCCCGCGCTTCGACCAGATGCGCAGGCTCGTGTGGCAGTCCAAGCGGCTGCAGCACAGGATGAGCGCCAAGGAGTCCGACACCTGGTCCAAGGTGCTCCGGCAGGAGGAGGCGCTCAGCGACCGGCTCAAGAGCTCGCTTCGGATCACGCCCCTCGACGACGACTACGACGGCGAGGGACTGGAGGACGGTCCGGAAGATGTGGCGCGTGGCCCGCATGACAAGCGCAAGTGCGAGGACGCCCTGAGCGGCAGCTCAGGTGGGAAGTGGCCCAGACCACGAGGCGGGAGCCGGGACCTGGCGGCGATGGTACCCGGGCTCGTCGAGGAGAGCCAGAGCCCGATCAATGAGCTCATGGAGCTGTACTACAGCTGCCTGCAGGGACGCGACGGGGAGGAGAAACACGATGTGGCGGTGGTACCTCCAGGAGTGCCGGGAGGAGCCAATGATGTTGCACAGCAATTCCTGCTCGATGTCATCGGGAGCTGCCCGGAAGTAGATCATGTGTTGCGTTTGATGGAGGAGTGA
>Tae_EIL17
ATGGATCAGGGCACCCACAGTCGATGGAGGAGTCCATTTCCCGGGTCGCCCATGGAGCGCGTGGACGCGCATGGCGGTGGCCTCAAGGCGCTGGAGGTGGACGTGGAGCAGCAAGAGGAGATAATCGACTTCGAGGCAGAGCCGCCGGGCTCCTCTGAATCGGTCGAGATCTCCAACCTCAAGAAGCGCATGTGGAAGGACCAGATGCGCCTCATGAAGCTCGAGGGCCGTGCCGGCGCCAGGAGCGGTGCGCCGGCCCGGCGGCAGCTGGAGGACCAGGAGGAGGACGGTCCCGAGGCGCGGTGCCGGCGGAAGGCGATGCTGCGCGCGCAGGACGGCGTGCTCTGGCACATGATGAAGATGATGCAGTCCTGCAACGCGCGCGGGTTCGTGTACGGCGTGATCGACGAGGCCGGCGAGCCCACGTCCGGCTCCTCCGACAGCCTCCGCGGCTGGTGGAAGGACAAGGTCGTCTTCGACCGCAGGGGCCCGAAGGCCCTCATCACCGGCAGCTCCGCCGCCGCCGGTAGCAGCAGCCCGCTGGGGCTTGCCTCCTACCTCCACCGCCTCCAGGGCATCCAGGACAACACGCTGGGCTCGGTGCTCTCGGCGCTCCTCCAGCACTGCGAGCCGCCGCAGCGCAACTTTCCCCTGGAGCGGGGCCTGGCGCCGCCGTGGTGGCCGACGGGGAAGGAGCCGTGGTGGGGCACGCAGGGCGAGACGCAGGCCCACCAGGGGGCGCCGCCGTACCGGAAGCCGCACGACCTGAAGAAGGCGTGGAAGGTGTCCCTGCTGAGCGCGGTGATCAAGCACATGAGCCCGCGCTTCGACCAGATGCGCAGGCTCGTGTGGCAGTCCAAGCGGCTGCAGCAGAGGATGAGCGCCAAGGAGTCCGACACCTGGTCCAAGGTGCTCCGGCAGGAGGAGGCGCTCAGCGGCCGGCTCAAGAGCTCGCTTCGGATCACGCCCCTCGACGACGACTACGACGACGGCGAGGGGCTGGAGGACGGCCCGGAAGACGTGGCGCGTGGCCCGCATGACAAGCGCAAGTGCGAGGGCGTCCCGAGCGGCAGCTCGGGCGGGAAGTGCCGCCGCAGGCCAAGAGGCGGGAGCCGGGACCTGGCTGCGGTGGTGCCCGGGCTCGAGGCCGGAGTCCTCGCCGAGGAGAGCCAGAGCCCCATCAACGAGCTCATGGAGCTGTACTACAGCTGCCTGCAGGGGGGCGGTGCGGAGGAGAAACACGACGTGGCGATGCAGGGAGCGCCGGGAGGCGTCGATGATGTGGCGCAGCAATTCCTGATGGATGTCATCGGGAGCTGCCCGGAAGTAGATCATGTGCTGCGCTTGATGGAGGAGTGA
>Tae_EIL18
ATGTGTGCCGTGTCTATGGATCAGGGCACCCACTGTTGGAGTCCGTTTCCCATGGAGCGTCTGGACGCGCATGGCGGTGGCAACGCCGCGTTCGGCCTCGAGGCGCTGGAGGTGGACGTGGAGCAGCAAGAGGAGATAATCGACTTCGAGACAGAGCCGCCGGGCTCCTCTGAATCTGTCGAGATCTCTGACCTCAAGAAGCGCATGTGGAAGGACCAGATGCGCCTCATGAAGCTCGAGGGCCGCGCCGGCGCCAGGAGCGGTGCGCCGGCCGGGCGGCAGGAGGACCAGGAGGAGGACGGTCCCGAGGCGCGGTGCCGGCGGAAGGCGATGCTGCGCGCGCAGGACGGCGTGCTCCGGCACATGATGAAGATGATGCAGTCCTGCAACGCGCGCGGGTTCGTGTACGGCGTCATCGACGAGGCCGGCGAGCCCACGTCCGGCTCCTCCGACAGCCTCCGCGGCTGGTGGAAGGACAAGGTAGTCTTCGACCGCACGGGCCCGATGGCCCTGAGTCTGACCGGCAGCTCCGCCGCCGACGGTAGCACCAGCCCGCTGGGCCTGGCCTCCTACCTGCATCGCCTCCAGGCCATCCAGGACAACACGCTGGGCTCCATGCTCTCGGCGCTCCTCCAGCACTGCGAGCCGCCGCAGCGCAACTTCCCGCTGGAGCGCGGCCTGGCGCCGCCGTGGTGGCCGACGGGGAAGGAGCTGTGGTGGGGCACGCAGGGCGAGACGCAGGCCCACCAGGGCGCGCCGCCGTACCGGAAGCCGCACGACCTGAAGAAGGCGTGGAAGGTGTCCCTGCTGAGCGCGGTGATCAAGCACATGAGCCCGCGCTTCGACCAGATGCGCAGGCTCGTGTGGCAGTCCAAGCGGCTGCAGCACAAGATGAGCGCCAAGGAGTCCGACACCTGGTCCAAGGTGCTCCGGCAGGAGGAGGCGCTCAGCGGCCGGCTCAAGAGCTCGCTTCGGATCACGCCCCTCGAGGACGACGACGACTACGACGGCGAGGAACTGGAGGACGGTCCGGAAGACGTGGCGCGTGGCCCGCATGACAAGCGCAAGTGCAAGGGCGTCCCGAGCGGCAGCTCAGGCGGGAAGTGCCGCCGCAGGCCAAGAGGCGGGAGCCGGGACCTGGCCGCGATGGTGCCCGCGCTCGAGGCCGGAGTCCTCGCCGAGGAGAGCCAGGGCCCCATCAACGAGCTCATGGAGCTGTACTACAGCTGCCTGCAGGGGGGCGATGCGGAGGAGAAACAAGATGTGGCGATGCAGGGAGTGCCGGGAGGCGTCGATGATGTGGCGCAGCAATTCCTGATCGATGTCATCGGTAGCTGCCCGGAAGTAGATCATGTGTTGCGCTTGATGGAGGAGTGA
>Tae_EIL19
ATGGATCAGCTGGCTTTGCTCGCGACGGAGTTCGGGGATTCGTCCGACTTCGAGGTCGACGGCATCAACGAGAACGATGTCAGCGACGAGGAGATTGAGCCGGAGGAGCTGGCCCGGCGAATGTGGAAGGACAGGGTCAGGCTCCGGAGGATCAAGGAGAGGCAGCAGAAGCTGGCCCTGCAGCAGGCCGAACTGGAGCTGGAGAAGTCCAAGCCCAAGCAGATATCCGACCAGGCCATGCGCAAGAAGATGGCCAGGGCGCACGACGGGATCCTCAAGTACATGCTCAAGCTGATGGAGGTGTGCAATGCCCGTGGGTTTGTGTACGGGATCATCCCTGAGAAAGGGAAGCCTGTGAGCGGTGCCTCGGATAACATTAGAGCTTGGTGGAAGGAGAAGGTTAAGTTTGATAAGAATGGTCCGGCAGCGATTGCAAAGTACGAGGCCGAGCACTTGGTGGATGCTGATGCTCAGAGTAGCGTTGTCAAGACCGAGCACAGCTTGATGGATCTCCAAGACGCCACTCTGGGCTCACTGCTTTCGTCATTGATGCAGCACTGTAATCCACCGCAGCGCAAGTACCCCCTGGAGAAGGGCACTCCGACCCCATGGTGGCCTGCGGGGAATGAAGAGTGGTGGGCTGCCTTGGGCCTTCCAAGGGGACAGATTGCTCCTTACAAAAAACCTCATGATCTTAAGAAGGTTTGGAAGGATAAAATGACTGCAAAGGAGAGCCTGATTTGGTTGGGAGTTCTACAGAGAGAGGAAAGGCTTGTGCTTGGCATTGACAATGGCGTCTCAGAGATTACTCACCGCAGTGCTCCAGAAGACAGAAATGGAACTAGGAACGCACAGAGCAGCAGTAACGAGTATGATGTTGATGGTTTTGAGGAGGCTCCTCTTTCAATATCATCTAAAGATGATGAGCAAGGTCTTTCTCCAGCTGCACAATCCAGCGAGGAGCATGTCTCCGGAAGAGACAGAGAAAGGGCGAACACTAAACATCTTTATCAGGCTGTTGTTCTTAAGGAAGGAACAAAAAAACAACCACCAAAGAGAAAAAGAGCACGTCACAGTTCCGTTGCTGTTGAGCAGGAGGTACAAAGGACTGATGATGCACCAGAAAATCCAGGAAATCTGATTCCCGATATGAACCGACTGGACCAAGTAGAGATTCCAGGCATGGCTAACCACCAGATTACAAGCTTCAATCAGATGGCCGTTACAAGTGAAGCTTTACAACACAGTGGAAATGCTCAAGGGCATGTTTATCTTCCTGGGTCTGGGGTTAATGGCTTTGATAATGCCCAACCTGTGGATGCTACTCCTGTAAGCATATATCAGCCTGTACTTTATGGAAGTAGTGATAATGCCAGGTCAAAGTCTGGAAACCCCTTTCCACTGCATGCCAATTCTGGTTTTAATAGTTTTCCCAGTAACTATCAGACTTTACCTCCGAAACAATCAGTGCCATTACCTATGATGGATCATCATGTGGTTCCCATGGGTATCAGGGCACCAGCTGACAACAGTCCTTATGGTGATCATGTGATTGGTGGTGGAATTTCAACTTCTGTCCCTGGAGATATGCAACACCTCGTAGATTTTCCATTCTACGGTGAGCAAGATAAGTTTGTTGGCAGTTCTTTTGAGGGGTTACCTTTGGACTATATCAGTATGAGCAGCCCGATCCCAGATATTGATGATTTGCTGCTGCATGATGATGATTTAATGGAATACCTGGGAACATAA
>Tae_EIL2
ATGATGGGAGGTGGGCTGCTCATGGATCAGGGCATGGCGTTCTCCGGCGTGCACAACTTCGTGGATCTGCTCCAGCAGAACGGCGCCGACAAGAACCTCGGCTTCGGCTCCCTTATGCCGCAGACTTCCTCCGGCGACCAGTGCGTCATGGGCGAGGGCGACCTCGTGGACCCCCCGACGGACAACTTCCCGGACGCCGGGGAGGACGACAGCGACGACGATGTGGATGACATCGAGGAGCTGGAGCGCCGCATGTGGCGCGACCGCATGAAGCTCAAGCGCCTCAAGGAGCTGCAGCAGAGCCGCGGCAAAGAGCAGGCCGCCGCCGGCGGCGGCGTTGGCGACGGCTTGAAGCCGCGGCAGTCGCAGGAGCAGGCGCGCCGCAAGAAGATGTCGCGCGCGCAGGACGGCATCCTCAAGTACATGCTCAAGATGATGGAGGTGTGCCGCGCCCAGGGGTTCGTGTACGGCATCATTCCGGAGAAGGGCAAGCCCGTGAGCGGCGCCTCTGACAACCTCCGTGCCTGGTGGAAGGAGAAGGTCCGCTTCGACCGGAACGGCCCGGCCGCCATCGCCAAGTACCAGGCGGACAACGCCGTGCCGGGCTCCGAGAGCGAGCTGGCTTCCGGCACCGCCAGCCCGCACTCGCTGCAGGAGCTGCAGGACACCACGCTGGGCTCGCTCCTCTCGGCGCTCATGCAGCACTGCGATCCCCCGCAGCGAAGGTTCCCGCTCGAGAAGGGCATCTCTCCTCCATGGTGGCCGTCCGGCGACGAGGAGTGGTGGCCGGAGCTTGGCATCCCCAAGGACCAGGGCCCGCCCCCGTACAAGAAGCCCCATGACCTCAAGAAGGCTTGGAAGGTGAGCGTGCTCACCGCTGTCATCAAGCACATGTCGCCGGACATCGAGAAGATCCGGCGCCTCGTCCGCCAGTCCAAGTGCCTCCAGGACAAGATGACCGCCAAGGAGATCTCCACCTGGCTGGCCGTGGTGAAGCAGGAAGAGGAGCTGTTCATGAGGCTGCACCCGGGCGCTCGCCCTCCAGCGTCTGCCGGCGGCATCGCCAGTGCCATATCATTCAACGCCAGCTCGAGTGAGTACGACGTTGACCTCGCCGACGACTGCAAGGGCGATGAGGCCGGCACCCACAAGATGGCCATGGCCGATCCAACCGCCTTCAACCTCGGCGCGGCCATCCTGAATGACAAGTTCCTGATGCAAGCGCCCATGAAAGAGGAGACCGCCGACATGGAGTATGTCCAGAAGAGGAGTGCGGTGGCCGCCGAGCCGGAGCTGATGCTGAACAACCGCGTCTACACCTGCAACAACGTCCAGTGCCCGCACAGCGACTACGGGTACGGATTCCTTGACCGGAATGCGCGCAGCAGCCACCAGTACACCTGCAAGTACAATGATCCCCTCCCGCCAAGCGCGGAGAACAAGGCAGCGCCACCTGCGCCGCCGCAAGTCTTCCCGGCGGCCTACAACCAGCAGAACCATGGGCTCAACAACCTGGATTTTGGCCTGCCCATGGATGGGCAGAGGTCCATCGCCGAGCTGATGAACATGTACGACACCGCCTTCCCGGCCACCAACAAGAACATGGGCAACGACGACGTCACCATTATAGAGAGGCCCAATGCCATCACCCCGGGAGCGCAGATGGACGAGGGTTTCTTTGGACAGGGCAATGGAATTGGAGGCAATGGCGACAGTATGTTCAGTGATGTCAGTAACATGATGCAGCAGCAGCAGCAGCAGCAAGCACAACAGCCACAGCAGCAGCAGGCCCCGGCGCAGCAGCAGTTCTTCATCCGTGACGACGCGCAGGCGCAGTTCGGGAACCAGATGGGCAGCATCTCCGGCGCATCGGATTTCAGGTTCGGCTCTGGCTTCAACATGTCTGGCACCGTCGACTACCCGCAGAAGAACGACGGCCCCAATTGGTACTACTGA
>Tae_EIL20
ATGATGGGGGGAGGGGCGGCGATGATGGATCGGCGCATGGCGTTCCCCGCGGCGGACGGCGACGTCGAGAAGGGCTTCGGCTTCTTTGGAGCCGGCTGCTTCGTGGGGGCCGGCGACCTCGTGGACCCCGTGACGGCGCCGGCGCCGGAGCAGCGGGATAGGTTCGCCGACGAGGAGGAGAGCGAGGAGGACGAGGACGACGACGTGGACGGCATCGAGGAGCTGGAGCGCCGCATGTGGCGCGACCGCATGAGGCTCAAGCGCCTCAAGGAGCTGCAGCAGCGCCAGAGCCAGAGGCCCGACGGCGGAGCGGCGAGCAAGGGGTGGCCGAGGCGGCCGGCGTCGCAGCAGGACCAGCAGGCGCGGCGCAAGAAGATGTCGCGCGCGCAGGACGGGATCCTCAAGTACATGCTCAAGATGATGGAGGCGTGCAGCGCGCAGGGCTTCGTCTACGGGATCGTCCCCGAGAACGGCAAGCCCGTGGGCGGCGCCTCCGACAACCTCCGCGCCTGGTGGAAGGAGAAGGTCCGCTTCGACCGCAACGCCCCCGCGGCCATCGCCAAGCACCGGTCCGACAACGCCGGGCCGCTCTGCGGCGGGGAAGACGGAGCGGGGGCGGCGGCCGGCCCGCGCTCCCTGCACGAGCTGCAGGACACCACGCTCGGCTCCCTGCTCTCCTCGCTCATGCAGCACTGCGACCCGCCGCAGCGCCGGTTCCCGCTCGAGAAGGGCGTGCCGCCGCCGTGGTGGCCGCAGGGGCCGTCCGAGGCGTGGTGGCCCGAGGCCGGCGTGCCCGACGACCTCGGCCCGCCGCCGTACAAGAAGCCGCACGACCTCAAGAAGGCGTGGAAGGTCGCCGTGCTCACCGCCGTCATCAAGCACATGTCGCCCGACGTCGACAAGGTCCGCCGCCTCGTGCGGCAGTCCAAATGCCTGCAGGACAAGATGACCGCCAGGGAGATCGTCACATGGCTCGCCGTGCTCAAGACGGAGGAGGAGCTCGGCCACAAGCTGCATCCCGGCGCATGCCTTCCTCCGAGGCCCTCCGCCGGCGCGCTGTCGTTCGACGCCAGCTCCGGCGAGTACGACGTCGACTTCTTCGGCGAGGAGGCCGCGAACCAGATGAAGGCGCGCTCTGAGGCAGCCGCGTTCGTCGACCTTACCATGGACGCTTCCTCGAGCAACGAGTTCATGATCATGCCGCCTGCGCTGATGAAGGAAGAAACCACGGACGCCGACTTCACCCACGCCCAGAAGCGGAGCGCGCCGCCCGCCGCCGCGGACGCCGAGCCGGACCTGATGCTGAACGGGAACGGCCGCGTCTACACCTGCGAGAACGTGCAGTGCCCGCACGCCAGCCACGCGCTCGGCTTCCTGGACCGCAACGCGCGCAGCGCCCACCAGTACTCCTGCAGGTACAACAACCCCGCCGTCGCCGCCGCCCAGAGCAAGCCGCCGTCGTCCTTCTTCCCTGGTCCGCCCTACAGCCCGCAGAGCCAGGCGCTCGGCGGGTTCGACTTCGGCCTGCCCGTGGCCGACCAGAGATGCCTCGCCGGGCTGATGAGCATGTACGAGACCGGCGTGGCCGCGCACAGGGGCGCAACCAGCGACGCCACCACTCCCGGCATGCAGATCGGCGCCGGCAGCCTTCTGGCGCCACGCTCGCTTTCTGGCACGAACAACCTTATGCAGCAGCAGCAGAGCGCGGCGTTCTTCATCGGCGACGACGCGCCGTTCGGCATGGCGGCGCCGGAGCTGGGCAGGTTCGGCCCGGGCTTCGACCTGTCAGCGGCGGACTACGCCGGCGCCATGCAGCAGCCGCCGCCGCAGAAGCACGTTGGACCCAACTGGTTCTACTGA
>Tae_EIL21
ATGGATAAAGGCATTCACGGCAGGAGGCATCTTTCCGCAGAGTCGGCCGACATGGAGCACGGGGACGGCCCTGGCGGGAAGCAGCGGGAGGAGGAGGAGATCAGCGACTCCGAATCAGGCTCTGAGTCACTCGAGATCTCCGACCTCAAGAAGCGCATGTGGAAGGACCAGATGCTGCTCACGAGGCTCGAGGGCCGCGCCGGCGCCAGGGGCGCGGCGCCGGCTCCAGCTGCCCGCGCATCCCCCTCTTCGTCGTCGGGCCAGGAGGAACCCCCCGACGTGCGGTGCCGCCGCAAGGCCATGCTGCGCGCTCAGGACGGCGTGCTCCGGCACATGCTCCGGATGATGGAGGCCTGCAACGCGCGCGGGTTCGTGTACGGCGTCATCGACGAGGCCGGCGAGCCCATGTCCGGCTCCTCCGACAGCCTCCGCGGCTGGTGGAAGGAGAACGTGAGCTTCGACCGCGCCGGCCCAATGGGCCTGGCCGGCCCCATGGGGGAGAGCCCGGTCGCCCTGGCCTCCTCCCTTCATCGTCTCCAGGACATCCAAGACAGCACGCTCGGATCCGTGCTCTCCGCGCTCATCCAGCACTGCGAGCCGCCGCAGAGGAGCTTCCCGCTGGAGCGCGGCCTGGCGCCGCCGTGGTGGCCGACGGGGCACGAGCCCTGGTGGGGCACGCAGGGCGAGATGCAGGCCCACCAGGGCGTGCCGCCGTACCGGAAGCCGCACGACCTGAAGAAGGCGTGGAAGGTCTCCCTGCTCAGCGCGGTGATCAAGCACATGAGCCCGCGCTTCGACCAGATGCGCAAGCTCGTGTGGCAGTCCAAGCGGCTGCAGCAGAAGATGAGCGCCAAGGAGTCCGAGACCTGGTCCAAGGTGCTTAGGCAGGAGGAGAAGCTTAGCAGCCGGCTAAAGAGCTCGCTGCGGATCACGCCGTTCGATCAGGAGCAGGCGGATGAGGAAGACGACGACGAGGAGGTGAAGAAGAAGAAGGTTGGGAAGGACAGGGACGACGATGGCCTGGAGAGCGTTGTGCGCGGCGCGCAGGACAAGCGCAAGCGCGAGATCTCTCGCAGCGGCAGCTCGGGTGGGAGCGGATCAGAACTGACCATAATGCTGCCGGATCAGCTCGCTGCCGCAATCACAGAGGAGAGCCGGAGCCCGATCGACGAGCTCATGAAGCTGTACTACGGCTGCATGCAGGGTGTCGAAACCTATGGTGACCGGGAAAAGGACGATCTGCCGCCGATGCATTCCGTACTGCTGGGCGGCATAGATGAGGTGGCGCAGGATGTGCTCTTTGATATCATAGGGAGCTGCCCCGAAGTAGATCATGTGCTGCGCTTGATGGGAGAGTGA
>Tae_EIL3
ATGGATCAGCTGGCTCTGCTCGCGACGGAGTTCGGAGATTCGTCCGACTTCGAGGTCGACGGCATCAACGAGAACGATGTCAGCGACGAGGAGATTGAGCCGGAGGAGCTGGCCCGGCGAATGTGGAAGGACAGGGTCAGGCTCAGGAGGATCAAGGAGAGGCAGCAGAGGCTAGCCTTGCAGCAGGCTGAACTGGAGCTGGAGAAGTCCAAGCCCAAGCAGATATCCGACCAGGCCATGCGCAAGAAGATGGCCAGGGCGCACGACGGGATCCTCAAGTACATGCTCAAGCTGATGGAGGTGTGCAATGCCCGTGGGTTTGTCTATGGGATCATCCCTGAGAAAGGGAAGCCTGTGAGTGGTGCGTCGGATAATATTAGAGCTTGGTGGAAGGAGAAGGTTAAGTTTGATAAGAATGGTCCGGCAGCGATTGCAAAGTACGAGGCCGAGCACTTGGTGGATGCTGATGCTCAGAGTAGCGTTGTCAAGAACGAGCACAGCTTGATGGATCTCCAAGACGCCACTCTGGGCTCACTGCTTTCATCATTGATGCAGCACTGTAATCCACCGCAGCGCAAGTACCCCCTGGAGAAGGGCACTCCGCCCCCATGGTGGCCTGCGGGGAATGAAGAGTGGTGGGCTGCCTTGGGCCTTCCAAGGGGACAGATTGCTCCTTACAAAAAACCTCATGACCTTAAGAAGGTTTGGAAGGTCGGGGTGCTTACATGTGTTATTAAGCACATGTCCCCTAACTTTGATAAGATCAGAAACCATGTTCGCAAATCCAAAATCTTGCAGGATAAAATGACTGCAAAGGAGAGCCTGATTTGGTTGGGAGTCCTACAGAGAGAGGAAAGACTTGTGCACGGTATTGACAATGGCGTCTCAGAGATTACTCACCGCAGTGCTCCAGAAGACAGAAATGGAACTAGGAACGCACACAGCAGCAGTAATGAGTATGATGTTGATGGTTTTGAGGAGGCTCCTCTTTCAATATCATCTAAAGATGATGAGCAAGGTCTTTCTCCAGCTGCACAATCCAGCGAGGAGCATGTCTCCAGAAGAGACAGAGAAAGGGCGAACACTAAACATCTTTATCAGGCTGTTGTTCTTAAGGAAGGAACAAAAAAACAACCACCAAAGAGAAAAAGAGCACGTCACAGTTCCGTTGCTGTTGAGCAGGAGGTACAAAGGACTGATGATGCACCAGAAAATCCAGGAAATCTGATTCCCGATATGAACCGACTGGACCAAGTAGAGATTCCAGGCATGGCTAACCACCAGATTACAAGCTTCAATCAGATGGCCGTTACAAGTGAAGCTTTACAACACAGAGGAAATGCTCAAGGGCATGTTTATCTTCCTGGGTCTGGGGTTAATGGCTTTGATAATGCCCAACCTGTGGATGCTACTCCTGTAAGCATATATCAGCCTGTACTTTATGGAAGTAGTGATAATGCCAGGTCAAAGTCTGGAAGCCCCTTTCCACTGCATGCCAATTCTGGTTTTAATAGTTTTCCCAGTAACTATCAGACTTTACCTCCGAAACAATCAGTGCCATTACCTATGATGGATCATCATGTGGTTCCCATGGGTATCAGGGCACCAGCTGACAACAGTCCTTATGGTGATCATGTGATTGGTGGTGGAAGTTCAACTTCTGTCCCTGGAGATATGCAACACCTCGTAGATTTTCCATTCTACGGTGAGCAAGATAAGTTTGTTGGCAGTTCTTTTGAGGGGTTACCTTTGGACTATATCAGTATGAGCAGCCCGATCCCAGATATTGATGATTTGCTGCTGCATGATGATGATTTAATGGAATACCTGGGAACATAA
>Tae_EIL4
ATGATGGGAGGTGGGCTGCTGATGGATCAGGGCATGGCGTTCTCCGGCGTGCACAACTTCGTGGATCTGCTCCAGCAGAACGGCGCCGACAAGAACCTCGGCTTCGGCTCCCTTATGCCGCAGACATCCTCCGGCGACCAGTGCGTCATGGGCGAGGGCGACCTCGTGGACCCCCCCACGAACAACTTCCCGGACGCCGGTGAGGACGACAGCGACGACGATGTGGATGACATCGAGGAGCTGGAGCGCCGCATGTGGCGCGACCGCATGAAGCTCAAGCGCCTCAAGGAGCTGCAGCAGAGCCGCGGCAAGGAGCAGGCCGCCGGCGGCGGCGGGGCTGGCGACGGACTGAAGCCGCGGCAGTCGCAGGAGCAGGCGCGCCGCAAGAAGATGTCGCGCGCGCAGGACGGCATCCTCAAGTACATGCTCAAGATGATGGAGGTGTGCCGCGCCCAGGGGTTCGTCTACGGCATCATTCCGGAGAAGGGCAAGCCCGTGAGCGGCGCCTCTGACAACCTCCGTGCCTGGTGGAAGGAGAAGGTCCGCTTCGACCGGAACGGCCCGGCCGCCATCGCCAAGTACCAGGCCGACAACGCCGTGCCGGGCTCCGAGAGCGAGCTGGCTTCCGGCACCGCCAGCCCGCACTCGCTGCAGGAGCTGCAGGACACCACGCTGGGCTCGCTGCTCTCGGCGCTCATGCAGCACTGCGATCCACCGCAGCGAAGGTTCCCGCTCGAGAAGGGCATCTCTCCTCCATGGTGGCCGTCCGGCGACGAGGAGTGGTGGCCGGAGCTTGGCATCCCCAAGGACCAGGGCCCGCCCCCGTACAAGAAGCCCCATGACCTGAAGAAGGCCTGGAAGGTCAGCGTGCTCACCGCTGTCATCAAGCACATGTCGCCGGACATCGAGAAGATCCGGCGCCTCGTTCGCCAGTCCAAATGCCTCCAGGACAAGATGACCGCCAAGGAGATCTCCACCTGGCTGGCCGTGGTGAAGCAGGAAGAGGAGCTGTTCATGAGGCTGCACCCGGGCGTTCGCCCTCCAGCGTCTGCCGGCGGCATCGCCAGTGCCATATCATTCAACGCCAGCTCGAGTGAGTACGACGTTGACCTCGCCGACGACTGCAAGGGCGATGAGGCCGGCACCCACAAGATGGCCATGGACGATCCAACCGCCTTCAACCTCGGCGCGGCCATCCTGAATGACAAGTTCCTCATGCAAGCGCCCATGAAAGAGGAGACCGGCGATATGGAGTATGTCCAGAAGAGGAGCGCGGTGGCCGCCGAGCCGGAGCTGATGCTGAACAACCGCGTCTACACCTGCAACAACGTCCAGTGCCCACACAGCGACTACGGGTACGGCTTCCTTGACCGGAATGCGCGCAACAGCCACCGGTACACCTGCAAGTACAATGATCCCCTCCCGCCAAGCGCGGAGAACAAGGCAACGCCACCTGCGCCGCCGCAAGTCTTCCCGGCAGCCTACAACCAGCAGTTCTTCATCGGTGACGACGCGCAGGCGCAGTTCGGCAACCAGATGGGCAGCATCTCCGGCGCATCGGATTTCAGGTTCGGCTCTGGCTTCAACATGTCTGGCACCGTCGACTACCCGCAGAAGAACGACGGCCCCAACTGGTACTACTGA
>Tae_EIL5
ATGGATCAGCTGGCTTTGCTCGCGACGGAGTTCGGAGATTCGTCCGACTTCGAGGTCGACGGCATCAACGAGAACGATGTCAGCGACGAGGAGATTGAGGCGGAGGAGCTGGCCCGGCGAATGTGGAAGGACAGGGTCAGGCTCAGGAGGATCAAGGAGAGGCAGCAGAAGCTGGCCTTGCAGCAGGCTGAACTGGAGCTGGAGAAGTCCAAGCCCAAGCAGATATCTGACCAGGCCATGCGCAAGAAGATGGCGAGGGCACACGACGGGATCCTCAAGTACATGCTCAAGCTGATGGAGGTGTGCAATGCCCGTGGGTTTGTGTACGGGATCATCCCTGAGAAAGGGAAGCCTGTGAGTGGTGCGTCGGATAATATTAGAGCTTGGTGGAAGGAGAAGGTTAAGTTTGATAAGAATGGTCCGGCAGCGATTGCGAAGTACGAGGCCGAGCACTTGGTGGATGCTGATGCTCAGAGTAGCGTTGTCAAGAACGAGCACAGCTTGATGGATCTCCAAGATGCTACTCTGGGTTCACTGCTTTCGTCATTGATGCAGCACTGTAATCCACCGCAGCGCAAGTACCCCCTGGAGAAGGGCACCCCGCCCCCATGGTGGCCTGCAGGGAATGAAGAGTGGTGGGCTGCCTTGGGCCTTCCAAGGGGACAGATTGCTCCTTACAAAAAACCTCATGATCTTAAGAAGGTTTGGAAGGATAAAATGACTGCAAAGGAGAGCCTGATTTGGTTGGGAGTCCTACAGAGAGAGGAAAGGCATGTGCATGGCATTGACAATGGCGTCTCAGAGATTACTCACCGCAGTGCTCCAGAAGACAGAAATGGAACTAGGAACGCACACAGCAGCAGTAATGAGTATGATGTTGATGGTTTTGAGGAGGCTCCTCTTTCAATATCATCTAAAGATGATGAGCAAGGTCTTTCTCCAGCTGCACAATCCAGCGAGGAGCATGTCTCCGGAAGAGGCACAGAAAGGGCGAACACTGAACATCTTTATAAGGCTGTTACTCTGAAGGAAGGAACAAAAAAACAACCACCAAAGAGAAAAAGGGCACGTCACAGTTCCATTGCTGTTGAGCAGGAGGTACAAAGGACTGATGATGCACCAGAAAATCCAGGAAATCTGATTCCCGATATGAACCGACTGAACCAAGTAGAAATTCCAGGCATGGCTAACCAGATTACAAGCTTCAATCAGATGGCCGTTACAAGTGAAGCTTTACAACACAGAGGAAATGCTCAAGGGCATGCTTATCTTCCTGGGGCTGGGGTTAATAGCTTTGATAATGCCCAAGCTGTGGATGCTACTCCTATAAGCATATATCAGCCTGTACTTTATGGAAGTAGTGATAATGCCAGGTCAAAGTCTGGAAACCCCTTTCCACTGCATGCCAATTCTGGTTATAATAGTTTTCCCAGTAACTATCAGACTTTACCTCCGAAACAATCAGTGCCATTACCTATGATGGATCATCATGTGGTTCCCATGGGTATCAGGGCACCAGCTGACAACAGTCCTTATGGTGATCATGTGATTGGTGGTGGAAGTTCAACTTCTGTCCCTGGGGATATGCAACACCTCGTAGATTTTCCATTCTACGGTGAGCAAGATAAGTTTGTTGGCAGTTCTTTTGAGGGGTTACCTTTGGACTATATCAGTATGAGCAGCCCGATCCCAGATATTGATGATTTGCTGCTGCATGATGATGATTTAATGGAATACCTGGGAACATAA
>Tae_EIL6
ATGGGAAGCCCCAGCAACGACAAACCTATTCCTGGCCTGCACCAGCTGCCACGGCCAGCCATGGACAGAGGCAAGACCAAGGCCGACCCCCATGCCGTGGCTGTTGCCGCCAAGCCGGACCTGCAGGACGACAGCGAGTCCGAGTCAGATTCAGAGTCTATCGAGATCGCGGACCTCAAGAAGCGCATGTGGAAGGACCAGTTGCTTCTCATGAAGCTCGAGGGCAGTCCGGGCCATGACCGGAGAGCAATAGCGCAGGGGCCGGGGACGGACCTGGCCCAAGCAGAGAAAGAGGCAGAGATGCCCGAGTCACGGTACCGCCGCAAGGCGATGCTCCGGGCGCAGGATGGTGTTCTCCGGCACATGCTCAGGATGATGGAAGCGTGCAACGCGCGGGGGTTCGTGTACGGCATCGTGGACGAGACCGGCATGCCCGTGTCCGGCTCCTCCGACAGCCTCCGCGGCTGGTGGAAGGAGGACGTTGGGTTCGAGCGGACCGGGCCGACGGCCCTGGCCGGTCCGTCGACGGCACTCGAAAGCCCGGGGTCGTCGTTCCTCCACGGGCTCCTCGACATCCAGGACAGCACACTGGGGTCTCTGCTCTCGGCGCTGATCCAGCACTGCGAGCCCCCGCAGCGGAGCTTCCCGCTGGACAGGGGACTGCCGCCGCCGTGGTGGCCGACGGGCCAGGAGGTCTGGTGGGGCCTGCAGGGCAAGACCCAGGCCCATCAGGGTCCGCCGCCGTACCGGAAGCCCCACGACCTGAAGAAGGCGTGGAAGATCTCCCTGCTGAGCGCGGTGATTAAGCACCTGAGCCCGCGCTTCGACCAGATGCGCAAGCTCGTGTGGCAATCCAAGCGGCTGCAGCATAGGATGAGCGCCAGGGACGCCGAGACCTGGTCCAGGGTCATCACCCAGGAGGAGGCGCTCGACCGCCACGTGCAGCGCGCCCTGCGGATCACGCCGCTCGATGAGGAGGACGACGACGACGACAAGGAGCCGCGGGAAGCGGAACGCGACCTTCACGTCGACAAGCGCAAGCGAGAGGTCGGAAACGAGAGCGCGGGAGGAAATGTCGACAGTGGCAGTGGCCGGGAGCTGGTTGCGCTGCCGGGCATTGACGTCGTAGCGGAGGCGGACCGCAACTCCATCGACGAGCTCATGATGATGTACTACAGCTGTCTGCAGGGAACAGACGGTGGTGAGCAGGAGATCAAGGACGTGGTTGCTGGAGGTGGGGAGCAGAACAATACCTCTTGTGCTGAGACCGGCGTACTGGACGCGGCGACGGTGCGCGATGACATGTTCGACGATTTCTTGAGCGTTGCCGATGTGGTGGACACGAGTGACTTCCCGGGCAGTCCGATCTGGCACCGGGGGAGTTCGGATTTGGATTAG
>Tae_EIL7
ATGGAAAGCCCCAGCAACGACAAACCTATTCCTGGCCTGCACGAGCTGCCACCGGCAGTCATGGACAGAGGCAAGGCCAAGGCGGACCCTGCCAACCCCCACGCCGTGGCTGTTGCCACCGAGCCGGACCTACAGGACGACAGCGAGTCCGAGTCAGGTTCAGAGTCTATCGAGATCGCGGACCTCAAGAAGCGCATGTGGAAGGACCAGTTGCTTCTCATGAAGCTCGAGGGCACCCCGGGGCACGAACGAAGAGCAACCGGGCAGAGGCCGGACACGGACCTGGCCCAAGCAGAGAAGGAGGCAGAGATGCCGGAGTCACGGTACCGCCGCAAGGCGATGCTCCGGGCGCAGGACGGCGTCCTCCGGCACATGCTCAGGATGATGGAGGCGTGCAACGCGCGGGGGTTCGTGTACGGCATCGTGGACGAGACCGGCATGCCCGTGTCCGGCTCCTCCGACAGCCTCCGCGGCTGGTGGAAGGAGGACGTTGGGTTCGAGCGGACCGGGCCGACGGCCCTGGCCGGCCCGTCGACGGCCCTCGAGAGCCCGGGATCATCGTTCCTCCACGGGCTCCTCGACATCCAGGACAGCACGCTGGGGTCCCTGCTCTCAGCGCTGATCCAGCACTGCGAGCCCCCGCAGCGGAGCTTCCCGCTGGACAGGGGACTGCCGCCGCCGTGGTGGCCGACGGGCCAGGAGTTCTGGTGGGGCCTGCAGGGCGAGACCCAGGCACATCAGGGCCCGCCGCCATACCGGAAGCCTCACGACCTGAAGAAGGCGTGGAAGATCTCACTGCTGAGCGCGGTGATCAAGCACCTGAGCTCGCGTTTCGACCAGATGCGCAAGCTCGTGTGGCAATCCAAGCGGCTGCAGCATAGGATGAGCGCCAAGGACGCCGAGACCTGGTCCAGGGTCATCACCCAGGAGGAGGCGCTCGACCGCCAGGTGCAGCGCGCCCTGCGGATCACGCCGCTCGAGGAGGAAGACGACGACAAGGAGCCGCAGGAAGCGGAACACGGCCTGCACGTCGACAAGCGCAAGCGAGGGGTCGGCAACGAGAGTGCGGGAGGTAATGACGACAGTGGTAGTGGCCGGGAGCTGGTTGCGCTGCCGGTCATTGACGGCGTCGCGGAGGCGGACCGCAACTCCATCGACGAGCTCATGAAGATGTACTACAGCTGTCTGCAGGGAACAGACGGTGGTGAGCAGGAGATCAAGGACGTGGCGGCTGGAGGCGGGGAGCAGAGCAATACCTCTTCTGCTGAGACCGGCGTATTGGACGCGGCGACGGTGCGCGATGACATGTTCGACGATTTCTTGAGCGTTGCCGATGTGGTCGACATGAGTGACTGCCCGGGCAGTCCGATATGGCACTGGGGGAGTTCGGATTTGGATTAG
>Tae_EIL8
ATGATGGATAACTTAGCTATTGTCGCGAAGGAGCTAGGTGATGTGTCGGATTTTGAGGTTGATGGCATCCCAAACCTCTCTGAGAATGATGTCAGCGATGAGGAGATTGAGGCTGAGGAGCTGGCCCGGCGGATGTGGAAAGATAAGGTCAGGCTCAAGAGGATCAAGGAGAAGCAGCAGAGGCTTGCTTTGGAGCAGGCCGAACTGGAGAAGTCTAAACCAAAGAAGCTGTCTGATCTAGCCCTTCGCAAGAAGATGGCAAGAGCCCAGGATGGGATTTTGAAGTACATGCTCAAGTTGATGGAAGTATGCAATGCACAGGGTTTTGTTTATGGGATCATTCCCGATAAAGGGAAGCCTGTCAGTGGAGCATCAGACAACATTAGAGCTTGGTGGAAGGAGAAGGTTAAGTTTGATAAGAACGGGCCAGCAGCAATTGCAAAATATGAGGTTGAGAACTCTCTGTTGGTTAATGCTAAGAGCAGTGGAACCATGAATCAATATAGCTTGATGGATCTCCAAGATGGTACTCTGGGCTCATTGCTTTCTGCATTGATGCAGCACTGCAGCCCTCAGCAGCGCAAGTACCCACTGGATAAGGGTATTCCACCCCCATGGTGGCCCTCAGGGAACGAGGAGTGGTGGATTGCTTTAGGCCTTCCAAAGGGTAAAACACCTCCATACAGAAAACCTCACGATCTTAAGAAAGTTTGGAAGGTTGGTGTGCTGATGGGTGTGATCAAACACTTGTCTCCGAATTTTGATAAGATAAGATATCATGTACGGAAGTCAAAGTGCTTGCAGGACAAAATGACTGCAAAAGAGAGCTTGATTTGGCTGGTTGTTTTGCAAAGAGAGGAGTATGTTCACAGTATTGGCAACGGTGTATCAAATACTCATCTTGTTGACCTAGGGGACAAAAATGAGAGTTCATACAGCAGCTGTGATGAGTATGATGTCGATTGTATGGAGGAGCCTCCTCAGTCTACAATATCCAAAGACGATGTGGGAGTTCATCAACCAGCTGTGCACATCAGAGAAGAGAATGGCTCAAGTAGTGGGAACAAAAAACGTCATGATAAACGCTCAACTCAAAGGCTGCCTAGTACTAAGGAAACTAAAAACCCACCAAAGCGAAGAAGACATACCGGACAGTGTTCTGTTGATGGGTCTGAAGTTGAAGGAACACAAAGGAATGATAATATGCCAGAGGTTTTGAGCAACGCAATTCCGGATATGAAGAGCAATCAGATGGAGGTGGTCTGTGTCGCTAACCCGTTGACAAGCTTCAATCATGCCGGTACAAATGGAGGATCTTTACAACATCAAGGAGATGTTCAAGGGAACTTTGTACCCCCTGGTGTTGTGGTTAATAATTACAGCCAGGCTGCAAATATTGCTTCTTCAAGCATTTATATGGTCGACCAGCCATTAGCTTCTGAAAGTAATGATTACACAAACTCCTGGCCTGGAAATACTTTTCAACCAGACGTTGGTCTTGGATCTATTGGCTTTAGTTCTTCTTCACATGATTACCAGTCTTCTGCTGCAAAAGACTCAGTACCACTATCTATGGATAACCATGTGCCTGCCATGGGAACAGGAGCTTTGAACAGTTCTTACAGTCATATGGCAGGTAGTGGGAATTCAACTTCTGTTGCTGGTGGCACGCAACAGATCATGAGTGATGCTTTTTATATTGACCCTGATGATAAGTTTATAGGCAGTTCTTTTGATGGACTGCCTTTAGATTTCATCGGTATTAATAGTCCAATCCCTGACCTCGATGAACTCGATGAACTGCTGGATGACAATGACTTGATGCAATATCTGGGAACGTAA
>Tae_EIL9
ATGATGGGAGGAGGGGTGGCGATGATGGATCGGCGCATGGCGTTCCCCGCCGACGGCGACGTCGAGAAGGGCTTCGGGTTCTTTGGAGCCGGCTGCTTCGTGGGGGCGGGCGACCTCGCGGACCCCGCGCCGGAGCAGCGGGCGCGGGACAGGTTCCCCGACGAGGAGGAGAGCGAGGAGGAGGACGACGACGACGACGTGGACGGCATCGAGGAGCTGGAGCGCCGCATGTGGCGCGACCGCATGAGGCTCAAGCGCCTCAAGGAGCTGCAGCAGCGGCAGAGCCAGAGGCCCGACGGCGGCGCGGCGGCGAGCAAGGGGCGGCCGAGGCGGCCGCCGTCGCAGCAGGACCAGCAGGCGCGGCGCAAGAAGATGTCGCGCGCGCAGGACGGGATCCTCAAGTACATGCTCAAGATGATGGAGGCGTGCAGCGCGCAGGGCTTCGTCTACGGCATCGTCCCCGAGAACGGCAAGCCCGTGGGCGGCGCCTCCGACAACCTCCGCGCCTGGTGGAAGGAGAAGGTCCGCTTCGACCGCAACGCCCCCGCGGCCATCGCCAAGCACCGGTCCGACAACGCCGCGCCGCTCTGCGGCGGGGAAGACGGAGCGGGGGCGGCGGCCGGCCCGCGCTCCCTGCACGAGCTGCAGGACACCACGCTCGGCTCCCTGCTCTCGTCGCTCATGCAGCACTGCGACCCGCCGCAGCGCCGGTTCCCGCTCGAGAAGGGCGTGCCGCCGCCGTGGTGGCCGCAGGGACCGTCCGAGGCGTGGTGGCCGGAGGCCGGCGTGCCCGACGACCTCGGCCCGCCGCCGTACAAGAAGCCGCACGACCTCAAGAAGGCGTGGAAGGTCGCCGTGCTCACCGCCGTCATCAAGCACATGTCGCCCGACGTCGACAAGGTCCGCCGCCTCGTGCGGCAGTCCAAGTGCCTGCAGGACAAGATGACCGCCAGGGAGATCGTCACATGGCTCGCCGTGCTCAAGGCGGAGGAGGAGCTCAGCCACAAGCTGCATCCCGGCGCCTGCCTCCCACCGCGGCCCTCCGCCGGCGCGCTGTCGTTCGACGCCAGCTCCGGCGAGTACGATGTCGACTTCTTCGGCGAGGAGGCCGCGAACCAGATCAAGGCGCGCTCCGAGGCAGCCCCGTTCGTCGACCTTACCATGGACGCTTCCTCGAGCAACGAGTTCATGGTCATGCCGCCTGCGCTGATGAAGGAAGAAACAACCACCGACGTCGACTTCACCCACGCCCAGAAGCGGAGCGCCGCCGACGCCGAGCCGGAGCTGATGCTGAACGGAAGCGCCCGCGTCTACACCTGCGAGAACGTGCAGTGCCCGCACGCCGGCCACGCGCTCGGCTTCCTCGACCGCAACGCGCGCAGCGCCCACCAGTACACCTGCAGGTACAACAATCCCGCCGTCGCCGCCGCCCAGAGCAAGCCGCCGTCGTCCTTCTTCCCTGGTGCGCCCTACAGCCCGCAGAGCCAGGCGCTCGGCGGCTTCGACTTCGGCCTGCCCGTGGCCGACCAGAGATGCCTCTCCGGGCTGATGAGCATGTACGAGACCGGCGTGGCCGCGCACAGGGGCGCAACCAACGACGCCGACGCTCCCGGCATGCAGCTCGGCGGCGGCAACGTTCTGGCGCCACGCTCGCTTGCTGGCGCGAACAACGTGATGCAGCAGCAGCAGCAGCAGCAGCAGCAGAGCGCGGCGTTCTTCATGGGCGACGACGCGCCGTTCGGCATGGCGGCGCCGGAGCTGGGCAGGTTCGGCCCAGGGTTCGACCTGTCAGCGGCGGACTACGCCGGCGCCATGCAGCAGCCGCAGCCGCAGAAGCACGTTGGACCCAACTGGTTCTACTGA
>Zma_EIL1
ATGGAGAACTACTGCGAAAGCATCGACTACTATCAGAAGCCTTCCCATCCTCCCAACAAGCCAACGACCATGGACGAAGACAAGGACGACAACAATGACACGGGCAAGGGCAAGGCCGTCCTGGGCGCCGGTCCTTACCACCACCACCACCATGCTACCGCCGCTGACCAGCAGGAACCCGAAAGCCAGGAGGAGTTCTTCAGCGACTCCGAGTCGGGCTCCGAGTCCATCGAGATCGCTGACCTCAAGAAGCGCATGTGGAAGGACCAGCTGCTGCTCATGAAGCTCGAGGGCCGCTCGGGCCGCGACCGCGAGGCCCAGCTCCCGCTCCATCTCCATCCCTTTGCTGACGACCACCCGGCGACGGCGTCTGCCCTGCTCCAGCAGGCCAAGGACCACCAGGAGTCGCCCGAGAGCCGGTACCGGCGCAAGGCGATGCTCCGGGCGCAGGACGGCGTCATCCGGCACATGCTGAAGATGATGGAGGCGTGCAACGCGCGCGGGTTCGTGTATGGCGTGGTGAACGAGTCCGGCGTGCCCGTGTCCGGCTCCTCCGACAGCCTCCGCGGCTGGTGGAAGGACGAGGTGGGGTTCGAGCGGGCGGGCCCGCTGGCGCTGTCCGTGGCCGCCGCCGCCGGCCTGGACGACCCCGGGAGCCCGATGGCGGCGTCCTTCCTGCACGGCCTCCACGACATCCAGGACAGCACGCTGGGGTCCCTGCTGTCGGCGCTCATCCAGCACTGCGAGCCCCCGCAGCGGAGCTTCCCGCTGGACCGCGGCCTGGCGCCGCCGTGGTGGCCCACGGGGCGGGAGGCCTGGTGGGGCACGCAGGGCGAGGCGCAGGCGCACCAGGGCCCGCCGCCGTACCGCAAGCCCCACGACCTCAAGAAGGCCTGGAAGATCTCGCTGCTCAGCGCCGTGATCAAGCACCTCAGCCCGCGCTTCGACCAGATGCGCAAGCTCGTCTGGCAGTCCAAGCGGCTGCAGCACAAGATGAGCGCCAGGGACGCCGACACCTGGTCCAAGGTCATCACCCAGGAGGAGGCGCTGGACCGCCACGCGCAGCGCGCGCTGCAGATCACACCGCTCGAGGAGGAAGAGGACGACGACGGTGGCCCCGACACCGACGCCGGTGGCGATTCTCCGATGGCGGCAGCGCACGTCGAGAAGCGCAAGCGCAAGGTCGGCGGCCCCGGGCACACGGGCAGTAGCGGCGTCGACGTCGGCAAGGAGTTGCTGCCGCTTCCGGACATAGATTGCGTGCCCTACGCCGACCGCAGCTCGATCGAGGAGCTCATGAAGCTCTATTACCGCTGCCTGCAGGGGACCGATGATGGCGAGCACGAGGCGAAAGACGCGGTGGCAGTCCGAGACGGAGGGCAGCATAATAGCAGTATCGCCGTCGCTGAGACCACACAGCCTCCGCCGGTGGCGCACGATAGCATGCTCCAAGGTTTACAGCGCGGCGGGACCACGCTGCCCGACGGGTCGGCGGTGCACGACGATGACATGCTCAGCAGTCTTCTGGGAATCGCTGATGTCGTGGACATGACTGACTTCCCAAACAGTCCGATTTGGCAGTGGGGGGTTTACGACTGA
>Zma_EIL2
ATGATGGGAGGAGGGACGCTGATGATGGACCACGGCATGGCGGCTGGTGGCAAGGCCCTGTACGGCGAGTGCTTCTTTGGAGAGGAAGACCTCGTCAACCCGGGGCCGGCGCCGGCGAACGAGGAGATGACGACGATGAACTTCCCCTTGGACGAGATGATGATGAGCGACGACGACGTCGACGGCATCGAAGAGCTGGAGCGCCGCATGTGGCGCGACCGCGTACGGCTCAGGCGCCTCAAGGAGGAGCAGCAGCAGAAGAGCGGCCGCCCTTCCGCCGGCTCCGGCGCCAAGCAGGAGGCCAGCAGCAGCAGGCAGCGGCAGTCGCAGGAGCAGGCGCGCCGCAAGAAGATGTCGCGCGCGCAGGGCGGGATCCTCAAGTACATGCTCAAGATGATGGAGGCCTGCAACGCGCAGGGCTTCGTGTACGGCATCATCCCGGAGAACGGCAAGCCCGTCACCGGCGCCTCCGACAATCTCCGCGCCTGGTGGAAGGAGAAGGTCCGCTTCGACCGCAACGGGCCCGCCGCCGCCGCCAAGTACCAGGCAGACAACGCCGCCGCGGGAGGCGGAGGCGGCGTGGCGGCCGCCGCGCTGGCGGGCCCGCACTCCCTGCACGTGCTCCAGGACACCACGCTGGGGTCGCTGCTCTCCGCGCTCATGCAGCACTGCGACCCGCCGCAGCGCCGGTTCCCGCTCGAGAGGGGCGTGCCGCCGCCGTGGTGGCCTCAGGCCGCCGTGCCGGGGGACCTCCTCGGCCCGCCGCCGTACAAGAAGCCGCACGACCTCAAGAAGGCCTGGAAGGTGGCCGTGCTCACGGCCGTCATCAAGCACATGTCCCCCGACGTCGACAAGGCGCGGCGCCTCGTCCGACAGTCCAAGTGCCTGCAGGACAAGATGACGGCCAGGGAGATCGTCACGTGGCTCGCCGTGCTCAGGCAGGAGGAGGAGCTCTACCTCCAGCTGCACCCCGGCGCCCGCCCGGCGCCGTCCTCCGCCGCCGCCGCCGCCGCGACGACGATCCCGTTTCGCGCCAGCTCCGGCGAGTACGACGTCGACGGCGAGGACACCGGCATGAACCACCAGCCACCCTCCATGGACGATGCGGGCCACAACAAGTTCGTCATGGTCGCGCCCGCGGCGCTGATGAAGGAGGAGGCCACCGACGCCGAGTTCTTCCAGAAGAGGAGCGCCGCGGATCCGGAGTTGATGCTGGGCAGCAGCTTCCGCGCCTACACCTGCGGCAACGTGCAGTGCCCGCAGGGGTTCCCGGACCGGAACGCGCGCAACGCGCACCAGCACACGTGCAAGTCCAATAACAACAGCGTCGGCGCGGCTGTGCCGCCGCAGCTTCGCGCCACTGAGTCCGTCTTCCCGGCGCCGTTCGGTCCGCCCGGCCAGGCGGAGGCGCTCGGCGGCCTGGGCTTCGACCTGCCCGTGGACGGACAGAGGTCGCTCGCGGAGCTGATGGACATGTACGAAACAGCCAACGTGGGCGGCGCGCCCAGCAGCCTGGTGGTGAGCAACGTGGACACGGTCGCCCCTGGCGTGCGGGTGTCCGCCCCGTTTCCGACGCCGTGTCTATTTGGCGACACCGTCCGCAACGTGATACAGCAGAGCGCGGCGGCGTTCTACGGCCGTGGCGACGACGCGCCGTTCGGAGGCGACGTCGCCGCCGCGTCGCCGGAGCTGAGGTTCGGCTCTGGCCTGAACGTGGCGGGAGGCGGCGCGTTGCAGCCGCAGCCGCACAAGTCCACGGGATCCTCCAACGCCAATTGGTTCTACTGA
>Zma_EIL3
ATGGAGCACGACGTCGCGCACGGTGCAGGCGGCGCTGTCCCCGCAGGCGAAGAAGCGTTCGAGGTAGCTCATCAGTTGCTGGCGCAGGAGGAGTTCAGCGACTCGGAGTCCATCCAGATCTCCGACCTGAAGCGCCGCATGTGGAGGGACCAGATGCTGCTCAACAGGCTGGAGTGCCGCGCGGACGTCTTCAGTGCCGCCGGCGGGGCGGGGCCGTCTTCGTCCAGGCCGCTCGGGCCACCGACCGCGGGCGCGCACGGGGAGGACGAGGAGGAGGAGGAGGAGGTGGAGGCCCCCGAGGTGCGGTGCCGGCGCAAGGCGATGCTGCGCGCGCAGGACGGCGTCCTCCGCCACATGCTCAAGATGATGGAGGCGTGCAACGCGCGCGGGTTCGTGTACGGCGTCATCAACGAGGCCGGCGAGCCCATGTTGGGCTCCTCCGACAGCCTGCGCGGCTGGTGGAAGGACAACGTCAGCTTCGACCGGGCCGGGCCCATGGCGCTCGTCACGGCGCCCACCGGCGAGAGCCCGCCGGGGCCCGCGTCCTGCCTGCACCGCCTCCAGGACATCCAGGACAGCACGCTGGGGTCCGTGCTCTCGGCGCTCATCCAGCACTGCGTGCCGCCGCAGCGGAGCTTCCCGCTGGAGCGCGGGCTGGCGCCGCCGTGGTGGCCGACCGGGAAGGAGGCCTGGTGGGGCTCCCAGGGCGAGGTCCAGGCGCACCAGGGCGCGCCGCCGTACCGGAAGCCGCACGACCTCAAGAAGGCGTGGAAGATCTCGCTGCTGAGCTCGGTGATCAAGCACATGAGCCCGCGCTTCGACCAGATGCGCAAGCTCGTGTGGCAGTCCAAGCGCCTGCAGCAGAGGATGAGCGCCAAGGAGACGGAGACGTGGTCCAAGATCCTCCGCCAGGAGGAGACGCTCAGCCGACGCCTCAAGAGCTCGCTCAGGATCACGCCCCTTGACGGCGACGACGATGACGACATGGACCGAGACGGCCTGGAGGACGTAGTCCGCGGTGTGCAGGACAAGCGCAAGCGCGAGCTGATAAGTAGCAGCAGCGGAGGGCGCGCCGAGCTGGTGGCGGATGAGAACCCGATCGACGAACTCCTGAAGCGTCACTACAACCTCGTGCCTGATCAGCACGGGATCGTCGTCGCGCCGGAGAACGATGCGGGAGAGCTCGACCTGCTGTACGGTGTCGTCGACGACGTGCCGCCGGACGTGCTCTTCGATCTCATCGCGAGCTGTTCGGGAGCCGACGACGCGTTCCGCCTGATCCTGGACTGA
>Zma_EIL4
ATGGATCAACTTGCCCTGCTTGCGACGGAGCTGGGTGACTCGTCAGACTTTGAGGTGGAGGGCATCCAGAACCTCACTGAGAACGATGTCAGTGACGAGGAGATTGAGCCCGAGGACCTGGCGCGGCGAATGTGGAAGGACAGAGTCAGGCTGAGGAGGATCAAGGAGCGGCAGCACAAGCTTGCCCTGCAGCAGGCAGAGCTGCAGAAGTTGAGGCCCAAGCCCATATCCGACCAGGCCATGCGCAAGAAGATGTCAAGGGCACACGACGGGATCCTCAAGTATATGCTCAAGCTCATGCAGGTGTGCAATGCACGCGGGTTCGTTTATGGGATCATCCCGGACAAGGGGAAGCCTGTCAGTGGCGCTTCCGATAATATCAGAGCTTGGTGGAAGGAGAAGGTGAAGTTTGATAAGAACGGGCCTGCGGCGATTGAGAAATACGAGTCTGACAACTTAGTATCCGCTACTGCCCAGAGTGGTGGAACTAAGAGCCAGCACAGCTTGATGGATCTCCAAGATGCCACTCTTGGTTCACTGCTTTCCTCATTGATGCAGCATTGTGATCCACCGCAGCGCAAGTACCCATTGGAGAAGGGTGCTTCACCCCCGTGGTGGCCTTCAGGGAAGGAGGAATGGTGGACCGCCCTGGGTCTTCCAAGCGGCCAAGTTCCTCCTTACAAGAAACCACATGATCTTAAGAAGGTCTGGAAGGCTGGTGTGCTTACAGGTGTAATCAAGCACATGTCTCCCAATTTTGATAAGATAAGGAATCATGTACGGAAATCAAAGTGTTTGCAGGATAAAATGACTGCAAAAGAAAGCCTGATTTGGCTGGGAGTTCTACAGAGAGAAGAAAGCCTTGTTCACAGAATCGACAATGGCGTATCGGAGATTACTCAGCGCAGTATGCCAGAGGAGAGGATTGCAGACACAAATAGCAGCAGTAATGAGTATGATGTGTATGGTTTTGAGGATGCTCCTGTTTCTACATCATCTAAAGATGATGAACAAGATCTGTCTCCAGTTGCACAATCTGCTGTGGAGCATGTTCCGAAAAGAGGAAGGGAAAGAGCTTACAATAAACGCCCTAATCAAATCGTTCCTGGTAAGGCAAAAGAACCACCAAAGAGAAAAAGAACACGCCACAGCTCCACTGTTACCGAGCCAGATGCACACAGAGTTGTTGATGCACCAGAAAACTCAAGAAATTTGATCCCTGATATGAATAGATTGGATCAAGTAGAAATCCCAGGCACGTCAAACCAGATTGTCACCTTTGACCATGGGGGCACCACAACTGAAGCTTTACAACACAGAGGAGATGCTCAAGTACAGGTCCATCCTCCTGGTGCTGAGGTTAATAGCTTCTATAGTGCTCCAACTGCAAACCCTACTCCTATAAGCATATATATGGGTGACCAGCCTATACCTTATCAAAATAATGACAGCACAAGGCCGAGATCTGAAAATAGTTTTCCTGTAGATGCTCATACTGGTTTAAATAATCTTCCCAGCAGTTATCAGAACTTACCTCCGAAACAATCACTACCACTTCCCATGATGGATCATCATGTGGTTCCCATGGGTATCAGGGCACCTACTGATAGCATTCCTTACGGTGATCATATACTAGGTGGTGGAAATTCAACTTCTGTTCCTGGAGATATGCAGCAACTCATAGATTTTCCTTTCTATGCTGAACAAGATAAGTTTGTTGGCAGTTCCTTTGAGGGGTTGCCTTTAGACTATATCAGTATCAGTAGTCCAATCCCAGATATTGATGACTTGCTGCATGATGATGATTTAATGGAATACTTGGGAACATAA
>Zma_EIL5
ATGATGGAGGTCTGCAACGCGCAGGGCTTCGTGTACGGCATCATCCCGGAGAACGGCAAGCCCGTCACCGGCGCCTCCGACAACCTCCGCGCCTGGTGGAAGGAGAAGGTCCGCTTCGACCGCAACGGGCCCGCCGCCGCCGCCAAGTACCAGGCAGACACCGCCGCCGCGGGAGGCGGGGCCGCGGACGGGTGCGGAGGCGCCGACGCGGAAGGCCAGCATCACTCCCTGCACGAGCTGCAGGACACCACGCTGGGCTCGCTGCTCTCCGCGCTCATGCAGCACTGCGACCCGCCCCAGCGCCGGTTCCCGCTCGAGAAGGGCGTGCCGCCGCCGTGGTGGCCGCTGGCCGCCGTGCCCGGGGACCTCGGCCCACCGCCGTACAAGAAGCCGCACGACCTCAAGAAGGCGTGGAAGGTGGCCGTGCTCACGGCCGTCATCAAGCACATGTCGCCCGACGTCGACAAGGCGCGCCGCCTCGTCCGGCAGTCCAAGTGCCTGCAGGACAAGATGACCGCCAGGGAGATCGTCGCGTGGCTCGCCGTGCTCAGGCAGGAGGAGGAGCTCTACATCCAGCTGCACCCTGGCGCCCGCCCGGCGCCGTCCTCCGCCGCCATGTTCCCCTTCTGCGCCAGCTCCGGCGAGTACGATGTCGACGGTGAAGACGACACCGGCCGGAACCAGCAGCCAACCTCCAACCCCGCCGCCGCAGCATTCCTGGACCTTTCGTCGTCGTTCATGGACGATGCGGGCCACAACAAATTCGTCGTGGCCGAGCCCGCGCCGCCGATTAAGCAGGAGGCCGCCGACGCCGTGTTCTTCCAGAAAAGAAGCGCGCCGGCCGCCGCCGTGGAGCCGGAGCTGATGCTGGGCGGCAGCTTCCGCCGCGCCTACACATGCGGCAACGTGCAGTGCTCGCACAGCAGCAGCGCGCATGGGTTCCTGGACCGCAACACGCGCAACGCGCACCAGTACTCGTGCATGTTCAACAACAGCGTCGGCCAGACGGCGGCGCTTGGCGGCTTGGACTTGGATTTGCCCCTGGACGGCCAGAGGTCGCTCGGGGAGCTGATGGACATGTACGAGGCCAACGTGGGCAACGTGGACACGGCCGCCCCCGGCCCCGAAGTGCAGCTGCCCGGTCCGTTCCCGACGCCGTGCCGATTTGGCGACATCATCAGCAATGTGATACAGCAGAGCGCAGCGGCGGCGGTCTACGTCCGTGACGACGACGCGCAGTTCGGAGGCGACATCGCCGCCGCGTCACCGGGGCTGAGGTTCGGCTCAGGCCTGGACGTGGCGGGAGGCGGCGGGTTGCAGCAGCCGCACAAGTCCACGGGATCCAACGGCAGTTGGTTCTACTGA
>Zma_EIL6
ATGATGGGAGGCGGGCTGATGATGGATCAGAGCGTGGTGTTCCCTGGCGTCCACAACTTCGTGGATCTCCTGCAGCAGAACGGCGACAAGAACCTGGGCTTCGCCTCACTCATGCCGCAGACGTCCTCCGGCGACCAGTGCGTGATGGGGGAGGGTGATCTCGTGGACCCACCGCCAGACAGCTTCCCGGACGCCGTGGAGGACGACAGCGATGACGACGTTGAGGACATCGAGGAGCTGGAGCGCCGCATGTGGCGCGACCGCATGAAGCTGAAGCGGCTCAGGGAGCTGCAGCAGAGCCGCGGCAAGGATCCCATGGCTAGCGGTGGGGGCCTGGCCGACGGCTCATCCAAGCCAAGGCAGTCGCAGGAGCAGGCCCGGCGCAAGAAGATGTCGCGCGCGCAGGACGGCATCCTCAAGTACATGCTCAAGATGATGGAGGTGTGCCGCGCGCAGGGGTTTGTGTACGGGATCATTCCGGAGAAGGGCAAGCCGGTGAGCGGCGCCTCCGACAACCTCCGTGCCTGGTGGAAGGAGAAGGTCCGCTTCGACCGCAACGGCCCGGCCGCCATCGCCAAGTATCAGGCCGACAACGCCGTCCCGGGCGCCGAGAATGAGCTCGCCTCGGGCGCTGCCAGCCCTCATTCCTTGCAGGAGCTGCAGGACACCACACTCGGCTCGCTGCTCTCAGCACTCATGCAGCACTGCGACCCCCCACAGCGGCGCTACCCGCTGGAGAAGGGCGTTCCTCCACCGTGGTGGCCTACCGGCGACGAGGAGTGGTGGCCGGAGCTTGGCATTCCCAAGGACCAGGGCCCACCTCCCTACAAGAAGCCCCATGACCTTAAGAAGGCCTGGAAGGTGAGCGTGCTCACCGCTGTCATCAAGCACATGTCACCAGACATAGAGAAGATCCGACGCCTCGTTCGCCAGTCCAAGTGCCTCCAGGACAAGATGACTGCCAAGGAGATCTCGACCTGGCTGGCGGTCGTCAAGCAGGAAGAGGAGCTGTACCTGAAGATGCACCCTGGCGCACGCCCGCCGGCATCCACTGGTGGCATCGCCAGTGCCATATCTTTCAACACCACCTCAAGCGAGTACGACGTGGACATCGTTGATGAGTGCAAGGGGGATGAGGCTGGCAACCAGAAGACAGCAGTCACTGACCCAACCTCCTTCAACCTTGGTGCGGCTATCCTAAGTGACAAGTTCCTCATGCCGACGCCGATGAAGGAGGAGACCGCTGACGTCGAGTTCATCCAGAAGAGGAACGCCCCCGCTCCTGCTGAGCCAGAGCTAATGCTAAACAACCGGGTGTACACCTGCAACAACGTCCAGTGCCCGCACAGTGACTACAGCTATGGATTCCTTGACCGGAATGCCCGCAACAGCCACCAGTACACCTGTAAGTACAACGATCCGATCACTCAGAGCGCCGAGAACAAGCCTCTGCCAGCACCGCCGCAACCACAAGCCTTCCAGCCGGCCTTCAGCCAAGCCAATCAGGCAGCGAACAATCTGGACTTCAGCCTGCCTATGGACGGGCAGAGGTCCATCGCCGAGCTGATGAACATGTACGACACCAACTTCATGACGAGCAAGACCATGAGCAGTAGTGACAGCGTCACCATCATGGAGAGGCCGAACGCGATGCCCCAGAGGATCCAGATGGACGAGGGCTTCTTCGGACAGGGCAACGGAGTCTTCGACGACGTCAATAGCATGATGCAGCAACAACAGCAGCAGGCACCACCCGTGGTGCAGCAGCAGCAGCAGCAGCAGTTCTTCATCCGCGACGACACGCCATTCATGAGCCAGATGGGCGACATCACCAGCACGGCGGAGTTCAGGTTCGGCTCTGGTTTCAACATGTCTAGCACCGCCGCCGCCGCTGATTACCCAGGCGCGGCGCAGAAGAACGACGGGACCAATTGGTTCTACTGA
>Zma_EIL7
ATGTTGGACCATCTTGCTATCATTGCGTCTGAGTTAGGGGACGACGCAACGGATTTTGAGGTTGATGGCATCGACAACCTCAGCGAGAACGATGTCAGCGACGAGGAGATCGATGCCGACGAGCTCGCCCGACGAATGTGGAAGGACAAGGTCAAGCTCAAGAGGATCAGGGAGAGGCAGCAGAAGCTTGCCCTGCAGCGGCTGGAGCTGGAGAAGACCAAGACAAAGAAGATTTCAGACCAAGCCCTCCGGAAGAAGATGACGAGGGCCCAGGACGGGATCCTCAAGTACATGCTCAAGCTGATGGAGGTGTGCAATGCCCGAGGGTTCGTGTACGGGATCATTCCTGAGAAAGGTAAGCCTGTCAGTGGTGCGTCCGATAACATCAGGGCCTGGTGGAAGGACAAGGTGAAGTTTGACAAGAATGGGCCAGCAGCGATCGTGAAATACGAGCTTGAGAACTCGATGCTGAGCAACCCTAAGGGCGGCGGAGCCATGGACCAGCATAGCTTGATGGACCTCCAAGACGGCACTCTGGGCTCATTGCTTTCAGCGCTGATGCAACACTGCAGCCCGCAGCAGCGAAGCTATCCATTGGATAAGGGTGTCCCGCCCCCTTGGTGGCCAACAGGGAACGAGTCGTGGTGGCCTGCGTTGGGCCTCCCAAAGGGAGAAGCGCCTCCGTACAGGAAACCGCATGACCTGAAGAAGGTTTGGAAAGTTGGTGTCCTGACGGGCGTGATCAAGCACATGGCCCCAAACTTCGATAAGATCAGGAACCGTGTAAGGAAGTCGAAGTGTCTGCAGGACAAAATGACTGCAAAGGAGAGCCTCATCTGGCTTGGTGTTCTACAACGCGAGGAGAAGTCTGTTCACGGCTTTGGCAGTGCTTTACTACAGAATGCTCGGCATAGTAGCACTTCAGAGGACAGAAACGAGGGCATATATAGCAGCAGTGACGAGTATGATGTCGACCGCCTCGAGCAGCCTCCTCGTTCCACATCATCCAAAGAGGACGAGGGAGACGCTCAGCCTGTCTTGCAGATTAGAGGGGAGCAGACCTCAACTAGAGGAACTAATAAGAGAAGGCGCCATGACACATCCTCCAACCAACTAGCTATTAGCAAGGAAGAGATGAGTAAATCTAAATCTCAACAGCGGAAAGGCCCCTCAACCCGCCCTCCTGTTGCCGAGGTTGAGGTTGAAGTGACACAAAGAAACGACAAGACGCCAGAAGTAGTGTGCAGTGCAGCTGGTGGTGATATGAACTTTATCGACCCAATTGATGCGGTGGGCATTACTAACCTGCCAATGAGCCCTAAACATGTCCCCCCTACAATTGGAGCTTTGCAGCAGCACGGAGATTGTCGAGGGAATTTTCTATCTCCTGCTGCTGCCATCAACTACAACAGCAGCAACAGCAACCAGGCAGCAAGTGCTGCTCAATCAAACACTTATCTGGGAGGCCATCCTCTGGCTTGTGAAGGCAGTGATATTGCCAACTCATGGTCCGGACACTCATTTCAGCAGGATGTTGGTCTTGGGCCTCCTATTGGTTTTGATCCTTCACCAGTTGCTCACCAGGGTTCGGCAGTGCAGCAGCCACTGCCACTGCCACTTCCACTTCCTATGGATCACCAAGCGCCTATCACGGGATCAGGAGCTCTCGCCACGAACGGCTCTTACAGTCTCCCGACAGCAGGCGGTGTGAGTTCTGGGACAATCGTCAGCGAGACCCACCAGCAGCTCATGGACAACCCTTTCTTCGGCGACGCCGGAGACAGCTCTTTTGGCGGTCTTCCTTTCAGCCTCCTTCCTTTCAGTAGTCCGATGCTTAACTTCGATGAATTGGATGAGTTGGTGGACGACGACGACTTGATGCAGTACCTCGGCACATAA
>Zma_EIL8
ATGATGGGAGGCGGGCTGTTGGTGGATCAGAGCGTGGTGTTCCCTGGCGTCCACAACTTCGTGGATCTCCTGCAGCAGAACGGCGACAAGAACCTGGGCTTCGGGTCTCTGATGCCGCAGACGTCCTCTGGCGACCAGTGCGTGATGGGGGAGGGCGATCTCGTGGACCCGCCTCCGGATAGCTTCCCGGACGCCGGGGAGGACGACAGCGACGATGACGTCGAGGACATCGAGGAGCTGGAGCGCCGCATGTGGCGCGACCGTATGAAGCTGAAGCGGCTCAGGGAACTGCAGCAGACCCGCGGCAAGGACTCGTTGGCTAGCGGTGCGGGACTGGCTGATGGCTCGTCCAAGCCAAGGCAGTCGCAGGAGCAGGCCCGGCGCAAGAAGATGTCGCGCGCGCAGGACGGCATCCTCAAGTACATGCTCAAGATGATGGAGGTGTGCCGCGCGCAGGGGTTTGTGTATGGGATCATTCCGGAGAAGGGCAAGCCAGTGAGTGGTGCCTCCGACAACCTCCGTGCGTGGTGGAAGGAGAAGGTCCGCTTCGACCGCAACGGACCGGCCGCCATTGCCAAGTACCAGGCCGACAACGCCGTCCCTGGCGCCGAGAACGAGCTCGCCTCGGGCGCTGCCAGCCCCCATTCCTTGCAGGAGCTGCAGGACACTACGCTGGGCTCACTGCTCTCAGCGCTTATGCAGCACTGCGAGCCCCCACAGCGGCGCTACCCGCTCGAGAAGGGCGTTCCTCCACCGTGGTGGCCTACCGGCGACGAGGAGTGGTGGCCGGAACTCGGCATTCCCAAGGACCAGGGCCCACCCCCGTACAAGAAGCCTCATGACCTTAAGAAGGCCTGGAAGGTGAGCGTGCTCACCGCTGTCATCAAGCACATGTCACCGGACATAGAGAAGATCCGTCGCCTGGTTCGCCAGTCCAAGTGCCTCCAGGACAAGATGACTGCCAAGGAGATCTCAACCTGGCTGGCGGTCGTCAAGCAGGAAGAGGAGCTGTACCAGAAGCTGAACCCGGGCGCACGCCCACCGGCGTCTACTGGTGGCATCGCAAGTGCCATATCCTTCAACACCAGCTCGAGCGAGTATGATGTGGACATCATCGATGAGTGCAAGGGGGACGAGGCCGGTAACCAGAGGACGGCAGTCACTGACCCAACCGCGTTCAACCTTGGTGCCGCTATCCTAAGCGACAAGTTCCTCGTGCCGACGCCGATGAAGGAGGAGACCGCCGACGTGGAGTTCATCCAGAAGAGGAACGCCCCCGCTGCAGCCGAGCCAGAGCTGATGCTAAACAACCGATTGTACACCTGCAACAACGTCCAGTGCCCGCGCAGTGACTACAGCTACGGATTCCTGGACCGGAATGCCCGCAACAGCCACCAGTACACCTGCAAGCACAAGGATCCAACCCCTCAGAGCACCGAGAACAAGCCGCCGTCAGCACCGCCACAGCCACAAGCCTTCCAGCCGGCCTTCAGCCAACCCAACCAGGCACTGAACAGTCTGGATTTCAGCCTGCCCATGGACGGGCAGAGGTCCATCGCCGAGCTGATGAACATGTACGACAACAACTTCGTGCCGAACAAGAACCCGAGCAGCGACAGCGTCGCCGTCATGGAGAGGCCAAACGCGATGCCCCAGCAGAGGATCCAGATGGACGAGGGTTTCTTCGTACAGGGCAACGGAGCCTTCGACGACGTCAACAACAGCATGATGCAGCAGCAGCAGCAGCAGGCGCCAGTGCAGCAGCAGCAGCAGTTCTTCATCCGCGACGACACGCCATTCGTGAGCCAGATGGGCGACATCGCCGCCAGCGCGCCGGAGTTCAGGTTCGGTCCTGGTTTCAACATGTCTAGCGGCGTCGACTACCCAGGCGCGGCACAGAGGAACGACGGGACCAATTGGTTCTACTGA
>Zma_EIL9
ATGGAGCACGACATGACCGCCACCGCAGGCGAGGAAGCATTGGAGGTGGAGCGGGAGGAGTTGAGCGACTCCGAGTCGGGCTGCGAGTCCATCGAGATCTCCGACCTGAAGCGCCGCATGTGGAAGGACCAGATGCTGCTCAGCAAGCTAGAGGGCCGCGCGGGCGGCTTCGTCGTCGGGGCGGGCCCGTCGTCGTCCAGGCCGCTTGCGCCACCGACGGCAGCGGGCGCGGGCGGGGACGAGGAGACCCCCGAGGTGCGGTGCCGGCGCAAGGCGATGCTGCGCGCGCAGGACGGCGTCCTCCGCCACATGCTCAAGATGATGGAGGCCTGCAACGCGCGCGGGTTCGTGTACGGCATCATCGACGAGGCCGGCGACCCCATGTCCGGATCCTCCGACAGCCTCCGCGGCTGGTGGAAGGACAACGTCAGCTTCGACCGGTCTGGCCCCATGGCGGTCACGGCGCCCACCGGGGAGAGCCCGCTGGGGGCCGCGTCCTGCCTCCACCGCCTCCAGGACATCCAGGACAGCACGCTGGGGTGCGTGCTCTCGGCGCTCATCCAGCACTGCGTGCCGCCGCAGAGGAGCTTCCCGCTGGACCGCGGGCTGGCGCCGCCCTGGTGGCCCACGGGGGACGAGGCCTGGTGGGGCTCCCAGGGCGAGGTCCAGGCGCACCAGGGCGTGCCGCCGTACCGGAAGCCGCACGACCTCAAGAAGGCGTGGAAGATCAGCCTGCTCAGCGCCGTCATCAAGCACATGAGCCCGCGCTTCGACCAGATGCGCAAGCTCGTGTGGCAGTCCAAGCGCCTGCAGCACAAGATGAGCGCCAAGGAGACGGAGACGTGGTCCAAGATCCTGCGCCAGGAGGAGACGCTCGGCCGCCGCCTCAAGAGCTCGCTCAAGATCACGCCCCTCGACGGCGATGGTGACGAGGAGGAGGAGGAGGACCGAGGCCTAGACGGCCTGGAGCACGTGGTCCGCGGCGTGCAGGACAAGCGCAAGCGAGAGCTCATCAGTACAGGAGGTAACAGCGGACAGAGCAGCAGCAGCAGCAGAGAGGTCGGGGAGCTGGTGGCCGGCCTCGTGGCGGATGAGGACGACCTTATTTGCCCGATCGACGAGCTCCTGAAGCGTTACTACAGCTGCGTGCCTGCTGGTCAGCACGACAGCGTCGTCGCGCCGGAGAACGAAGCAGGCATCATGACGATGCCTCTCGGAGAGCTCGACCTGTGCGGCGTCGTCGACGACGTGCCGGCAGACGTGCTGTTCGATCTCATCGCGAGCTGCTCGGGAGGGGACGACGCGTTCCGCCTGATGGAGGACTGA
