# Supplementary material for: Origin, Expansion, and Divergence of ETHYLENE-INSENSITIVE 3 (EIN3)/EIN3-LIKE Transcription Factors During Streptophytes Evolution
Source: Front Plant Sci. 2022 May 13;13:858477. doi: 10.3389/fpls.2022.858477 (PMC9136324; doi:10.3389/fpls.2022.858477)
Supplement: Supplementary Figure S1 — Phylogenetic analysis of 182 EIL proteins from 28 species. The phylogenetic tree of all sequences was constructed using IQ-TREE 2 by the Maximum Likelihood (ML) method. [file Data_Sheet_1.ZIP › Script S1/1.pl]

$path1="eil_182.gff";
$path3="1.txt";
open fh1,$path1 || die "cannot open the file to read: $!";

open fh3,">$path3"|| die "cannot open the file to read: $!";

@file01=<fh1>;
for($i=0;$i<@file01;$i++)
{
	@list=split("	",$file01[$i]);
	if ($list[1]=~/^>/)
	{
		@list1=split("	",$file01[$i]);
		print fh3 "$list1[0]	";
		print fh3 "$i\n";
		}
	}
	print fh3 "end	$i\n";
