# Supplementary material for: Origin, Expansion, and Divergence of ETHYLENE-INSENSITIVE 3 (EIN3)/EIN3-LIKE Transcription Factors During Streptophytes Evolution
Source: Front Plant Sci. 2022 May 13;13:858477. doi: 10.3389/fpls.2022.858477 (PMC9136324; doi:10.3389/fpls.2022.858477)
Supplement: Supplementary Figure S1 — Phylogenetic analysis of 182 EIL proteins from 28 species. The phylogenetic tree of all sequences was constructed using IQ-TREE 2 by the Maximum Likelihood (ML) method. [file Data_Sheet_1.ZIP › Script S1/1.txt]

#Aan3291	0
#Ach12353	3
#Ach17129	14
#Ach1784	22
#Ach1814	27
#Ach1839	32
#Ach34592	37
#Ach34616	42
#Ach34660	47
#Ath2896	52
#Ath9935	64
#Ath19025	74
#Ath29368	84
#Ath32345	90
#Ath31934	98
#Atr9369	104
#Atr1582	109
#Bvu7790	117
#Bvu10486	125
#Bvu21458	134
#Bvu22549	145
#Car15036	154
#Car17522	163
#Car21036	170
#Car34620	176
#Car42453	188
#Car46637	194
#Car53598	200
#Cbr2698	206
#Cbr10656	211
#Cbr30610	216
#Cbr31929	221
#Cca7581	226
#Cca8865	235
#Cca17922	243
#Cca17973	252
#Cca22257	259
#Cca24170	266
#Egu13619	273
#Egu14537	278
#Egu16249	286
#Egu19763	293
#Egu28733	300
#Egu29158	306
#Egu39721	312
#Gbi7189	317
#Gbi9459	322
#Gbi20646	325
#Gbi31819	328
#Gbi38612	333
#Gma7597	336
#Gma20969	343
#Gma25392	348
#Gma34319	357
#Gma46778	364
#Gma55460	370
#Gma57376	379
#Gma58868	386
#Gma60098	393
#Gma63630	400
#Gma78102	409
#Gma86189	416
#Gmo215	423
#Gmo2088	432
#Gmo12079	441
#Gmo19788	449
#Gra12338	458
#Gra12667	465
#Gra15306	470
#Gra40423	477
#Gra55317	484
#Gra56961	493
#Gra62059	500
#Gra77272	509
#Gra77518	518
#Mac1082	525
#Mac3815	530
#Mac5091	540
#Mac6113	546
#Mac9982	551
#Mac11500	556
#Mac12034	562
#Mac14059	567
#Mac16369	574
#Mac17288	588
#Mac17751	593
#Mac21575	610
#Mac22077	615
#Mac22965	623
#Mac23629	638
#Mac30655	643
#Mac36482	649
#Mdo163	655
#Mdo2565	660
#Mdo2872	665
#Mdo2873	670
#Mdo6801	675
#Mdo15452	682
#Mdo15455	687
#Mdo16257	692
#Mdo19421	697
#Mdo28502	702
#Mdo36683	709
#Men6625	716
#Mgu3367	723
#Mgu4093	730
#Mgu7344	737
#Mgu27093	744
#Mgu32706	751
#Mgu32913	755
#Mgu33063	759
#Mgu33422	763
#Mpo8892	767
#Nco5022	773
#Nco7667	784
#Nco9473	797
#Nco9527	803
#Nco13852	811
#Osa11572	824
#Osa11573	829
#Osa16531	834
#Osa28375	839
#Osa31002	849
#Osa33304	862
#Osa8022	875
#Peq281	881
#Peq8518	886
#Peq13096	891
#Peq15239	896
#Ppa23889	904
#Ppa57803	911
#Sly681	917
#Sly892	927
#Sly1212	934
#Sly3196	945
#Sly9852	952
#Sly12901	957
#Sly16075	962
#Sly18725	971
#Sly18726	976
#Smo6004	981
#Smo8553	991
#Smo9088	1014
#Smo10744	1019
#Smo10767	1033
#Smo12966	1047
#Smu1231	1051
#Smu3272	1059
#Smu25958	1066
#Spo1060	1072
#Spo13795	1077
#Spo16105	1082
#Tae12114	1087
#Tae13101	1092
#Tae13885	1099
#Tae28291	1110
#Tae33715	1119
#Tae46300	1130
#Tae52916	1137
#Tae54537	1144
#Tae59585	1151
#Tae60653	1156
#Tae63020	1161
#Tae80968	1168
#Tae88107	1177
#Tae91512	1186
#Tae94244	1193
#Tae104398	1206
#Tae105163	1213
#Tae109774	1220
#Tae116079	1226
#Tae118764	1231
#Tae132748	1246
#Zma1880	1255
#Zma4618	1260
#Zma11939	1265
#Zma14976	1270
#Zma16280	1275
#Zma20463	1280
#Zma22187	1285
#Zma34531	1290
#Zma37032	1295
end	1300
