# Supplementary material for: Origin, Expansion, and Divergence of ETHYLENE-INSENSITIVE 3 (EIN3)/EIN3-LIKE Transcription Factors During Streptophytes Evolution
Source: Front Plant Sci. 2022 May 13;13:858477. doi: 10.3389/fpls.2022.858477 (PMC9136324; doi:10.3389/fpls.2022.858477)
Supplement: Supplementary Figure S1 — Phylogenetic analysis of 182 EIL proteins from 28 species. The phylogenetic tree of all sequences was constructed using IQ-TREE 2 by the Maximum Likelihood (ML) method. [file Data_Sheet_1.ZIP › Script S1/2.pl]

$path1="eil_182.gff";
$path2="1.txt";
$path3="eil_exon_num.txt";
open fh1,$path1 || die "cannot open the file to read: $!";
open fh2,$path2 || die "cannot open the file to read: $!";
open fh3,">$path3"|| die "cannot open the file to read: $!";

@file01=<fh1>;
@file02=<fh2>;
for($i=0;$i<185;$i++)
{
	chomp $file02[$i];
	@list1=split("	",$file02[$i]);
	$gff_start=$list1[1];
	chomp $file02[$i+1];
	@list2=split("	",$file02[$i+1]);
	$gff_end=$list2[1];
	print fh3 "$list1[0]	";
	$cds=0;
	$exon=0;
	for($j=$gff_start;$j<$gff_end;$j++)
	{
		if($file01[$j]=~/	CDS	/)
		{$cds++;}
		if($file01[$j]=~/	exon	/)
		{$exon++;}
		}
		print fh3 "$cds	$exon\n";
	}
