# Supplementary material for: Origin, Expansion, and Divergence of ETHYLENE-INSENSITIVE 3 (EIN3)/EIN3-LIKE Transcription Factors During Streptophytes Evolution
Source: Front Plant Sci. 2022 May 13;13:858477. doi: 10.3389/fpls.2022.858477 (PMC9136324; doi:10.3389/fpls.2022.858477)
Supplement: Supplementary Figure S1 — Phylogenetic analysis of 182 EIL proteins from 28 species. The phylogenetic tree of all sequences was constructed using IQ-TREE 2 by the Maximum Likelihood (ML) method. [file Data_Sheet_1.ZIP › Script S1/3.pl]

$path1="eil_182.gff";
$path2="1.txt";
$path3="eil_gene_lenth.txt";
open fh1,$path1 || die "cannot open the file to read: $!";
open fh2,$path2 || die "cannot open the file to read: $!";
open fh3,">$path3"|| die "cannot open the file to read: $!";
@file01=<fh1>;
@file02=<fh2>;
for($i=0;$i<@file02;$i++)
{
	chomp $file02[$i];
	@list=split("	",$file02[$i]);
	#print "$list[1]\n";
	#print $file01[$list[1]];
@list1=split("	",$file01[$list[1]+1]);
	$gene_lenth=$list1[4]-$list1[3]+1;
	print fh3 "$list[0]	$gene_lenth\n";
	}
