# Supplementary material for: Origin, Expansion, and Divergence of ETHYLENE-INSENSITIVE 3 (EIN3)/EIN3-LIKE Transcription Factors During Streptophytes Evolution
Source: Front Plant Sci. 2022 May 13;13:858477. doi: 10.3389/fpls.2022.858477 (PMC9136324; doi:10.3389/fpls.2022.858477)
Supplement: Supplementary Figure S1 — Phylogenetic analysis of 182 EIL proteins from 28 species. The phylogenetic tree of all sequences was constructed using IQ-TREE 2 by the Maximum Likelihood (ML) method. [file Data_Sheet_1.ZIP › Script S1/eil_182.gff]

#Aan3291	>AANG001212	locus=scaffold3_size2591405:2176302:2178230:-	len:1929
scaffold3_size2591405	exonerate	mRNA	2176302	2178230	.	-	.	ID=AANG001212;
scaffold3_size2591405	exonerate	CDS	2176302	2178230	.	-	.	Parent=AANG001212;
#Ach12353	>Achn123771
Chr28	FEI Lab v1.0	gene	14693819	14696277	.	+	.	ID=Achn123771;Name=Achn123771;gene_id=Achn123771
Chr28	FEI Lab v1.0	mRNA	14693819	14696277	.	+	.	ID=Achn123771-TA;Parent=Achn123771;Name=Achn123771;gene_id=Achn123771
Chr28	FEI Lab v1.0	exon	14693819	14693853	.	+	.	ID=Achn123771-TA.exon.1;Parent=Achn123771-TA;Name=Achn123771;gene_id=Achn123771
Chr28	FEI Lab v1.0	CDS	14693819	14693853	.	+	.	ID=Achn123771-TA.CDS.1;Parent=Achn123771-TA;Name=Achn123771;gene_id=Achn123771
Chr28	FEI Lab v1.0	intron	14693854	14694383	.	+	.	ID=Achn123771-TA.intron.1;Parent=Achn123771-TA;Name=Achn123771;gene_id=Achn123771
Chr28	FEI Lab v1.0	exon	14694384	14695777	.	+	.	ID=Achn123771-TA.exon.2;Parent=Achn123771-TA;Name=Achn123771;gene_id=Achn123771
Chr28	FEI Lab v1.0	CDS	14694384	14695777	.	+	.	ID=Achn123771-TA.CDS.2;Parent=Achn123771-TA;Name=Achn123771;gene_id=Achn123771
Chr28	FEI Lab v1.0	intron	14695778	14695882	.	+	.	ID=Achn123771-TA.intron.2;Parent=Achn123771-TA;Name=Achn123771;gene_id=Achn123771
Chr28	FEI Lab v1.0	exon	14695883	14696277	.	+	.	ID=Achn123771-TA.exon.3;Parent=Achn123771-TA;Name=Achn123771;gene_id=Achn123771
Chr28	FEI Lab v1.0	CDS	14695883	14696277	.	+	.	ID=Achn123771-TA.CDS.3;Parent=Achn123771-TA;Name=Achn123771;gene_id=Achn123771
#Ach17129	>Achn171621
Chr9	FEI Lab v1.0	gene	6157339	6159513	.	+	.	ID=Achn171621;Name=Achn171621;gene_id=Achn171621
Chr9	FEI Lab v1.0	mRNA	6157339	6159513	.	+	.	ID=Achn171621-TA;Parent=Achn171621;Name=Achn171621;gene_id=Achn171621
Chr9	FEI Lab v1.0	exon	6157339	6157735	.	+	.	ID=Achn171621-TA.exon.1;Parent=Achn171621-TA;Name=Achn171621;gene_id=Achn171621
Chr9	FEI Lab v1.0	CDS	6157339	6157735	.	+	.	ID=Achn171621-TA.CDS.1;Parent=Achn171621-TA;Name=Achn171621;gene_id=Achn171621
Chr9	FEI Lab v1.0	intron	6157736	6158434	.	+	.	ID=Achn171621-TA.intron.1;Parent=Achn171621-TA;Name=Achn171621;gene_id=Achn171621
Chr9	FEI Lab v1.0	exon	6158435	6159513	.	+	.	ID=Achn171621-TA.exon.2;Parent=Achn171621-TA;Name=Achn171621;gene_id=Achn171621
Chr9	FEI Lab v1.0	CDS	6158435	6159513	.	+	.	ID=Achn171621-TA.CDS.2;Parent=Achn171621-TA;Name=Achn171621;gene_id=Achn171621
#Ach1784	>Achn017871
Chr13	FEI Lab v1.0	gene	2100577	2102457	.	+	.	ID=Achn017871;Name=Achn017871;gene_id=Achn017871
Chr13	FEI Lab v1.0	mRNA	2100577	2102457	.	+	.	ID=Achn017871-TA;Parent=Achn017871;Name=Achn017871;gene_id=Achn017871
Chr13	FEI Lab v1.0	exon	2100577	2102457	.	+	.	ID=Achn017871-TA.exon.1;Parent=Achn017871-TA;Name=Achn017871;gene_id=Achn017871
Chr13	FEI Lab v1.0	CDS	2100577	2102457	.	+	.	ID=Achn017871-TA.CDS.1;Parent=Achn017871-TA;Name=Achn017871;gene_id=Achn017871
#Ach1814	>Achn018171
Chr13	FEI Lab v1.0	gene	2663769	2665682	.	-	.	ID=Achn018171;Name=Achn018171;gene_id=Achn018171
Chr13	FEI Lab v1.0	mRNA	2663769	2665682	.	-	.	ID=Achn018171-TA;Parent=Achn018171;Name=Achn018171;gene_id=Achn018171
Chr13	FEI Lab v1.0	exon	2663769	2665682	.	-	.	ID=Achn018171-TA.exon.1;Parent=Achn018171-TA;Name=Achn018171;gene_id=Achn018171
Chr13	FEI Lab v1.0	CDS	2663769	2665682	.	-	.	ID=Achn018171-TA.CDS.1;Parent=Achn018171-TA;Name=Achn018171;gene_id=Achn018171
#Ach1839	>Achn018431
Chr13	FEI Lab v1.0	gene	2091031	2092887	.	-	.	ID=Achn018431;Name=Achn018431;gene_id=Achn018431
Chr13	FEI Lab v1.0	mRNA	2091031	2092887	.	-	.	ID=Achn018431-TA;Parent=Achn018431;Name=Achn018431;gene_id=Achn018431
Chr13	FEI Lab v1.0	exon	2091031	2092887	.	-	.	ID=Achn018431-TA.exon.1;Parent=Achn018431-TA;Name=Achn018431;gene_id=Achn018431
Chr13	FEI Lab v1.0	CDS	2091031	2092887	.	-	.	ID=Achn018431-TA.CDS.1;Parent=Achn018431-TA;Name=Achn018431;gene_id=Achn018431
#Ach34592	>Achn346641
Chr23	FEI Lab v1.0	gene	13116823	13118700	.	+	.	ID=Achn346641;Name=Achn346641;gene_id=Achn346641
Chr23	FEI Lab v1.0	mRNA	13116823	13118700	.	+	.	ID=Achn346641-TA;Parent=Achn346641;Name=Achn346641;gene_id=Achn346641
Chr23	FEI Lab v1.0	exon	13116823	13118700	.	+	.	ID=Achn346641-TA.exon.1;Parent=Achn346641-TA;Name=Achn346641;gene_id=Achn346641
Chr23	FEI Lab v1.0	CDS	13116823	13118700	.	+	.	ID=Achn346641-TA.CDS.1;Parent=Achn346641-TA;Name=Achn346641;gene_id=Achn346641
#Ach34616	>Achn346881
Chr23	FEI Lab v1.0	gene	13616841	13618703	.	+	.	ID=Achn346881;Name=Achn346881;gene_id=Achn346881
Chr23	FEI Lab v1.0	mRNA	13616841	13618703	.	+	.	ID=Achn346881-TA;Parent=Achn346881;Name=Achn346881;gene_id=Achn346881
Chr23	FEI Lab v1.0	exon	13616841	13618703	.	+	.	ID=Achn346881-TA.exon.1;Parent=Achn346881-TA;Name=Achn346881;gene_id=Achn346881
Chr23	FEI Lab v1.0	CDS	13616841	13618703	.	+	.	ID=Achn346881-TA.CDS.1;Parent=Achn346881-TA;Name=Achn346881;gene_id=Achn346881
#Ach34660	>Achn347321
Chr23	FEI Lab v1.0	gene	13607365	13609161	.	-	.	ID=Achn347321;Name=Achn347321;gene_id=Achn347321
Chr23	FEI Lab v1.0	mRNA	13607365	13609161	.	-	.	ID=Achn347321-TA;Parent=Achn347321;Name=Achn347321;gene_id=Achn347321
Chr23	FEI Lab v1.0	exon	13607365	13609161	.	-	.	ID=Achn347321-TA.exon.1;Parent=Achn347321-TA;Name=Achn347321;gene_id=Achn347321
Chr23	FEI Lab v1.0	CDS	13607365	13609161	.	-	.	ID=Achn347321-TA.CDS.1;Parent=Achn347321-TA;Name=Achn347321;gene_id=Achn347321
#Ath2896	>AT1G73730.1 | Symbols: EIL3, SLIM1, ATSLIM, AtEIL3 | ETHYLENE-INSENSITIVE3-like 3 | chr1:27730434-27732363 REVERSE LENGTH=567
Chr1	TAIR10	gene	27730031	27732514	.	-	.	ID=AT1G73730;Note=protein_coding_gene;Name=AT1G73730
Chr1	TAIR10	mRNA	27730031	27732514	.	-	.	ID=AT1G73730.1;Parent=AT1G73730;Name=AT1G73730.1;Index=1
Chr1	TAIR10	protein	27730434	27732363	.	-	.	ID=AT1G73730.1-Protein;Name=AT1G73730.1;Derives_from=AT1G73730.1
Chr1	TAIR10	five_prime_UTR	27732364	27732514	.	-	.	Parent=AT1G73730.1
Chr1	TAIR10	CDS	27732329	27732363	.	-	0	Parent=AT1G73730.1,AT1G73730.1-Protein;
Chr1	TAIR10	exon	27732329	27732514	.	-	.	Parent=AT1G73730.1
Chr1	TAIR10	CDS	27730434	27732102	.	-	1	Parent=AT1G73730.1,AT1G73730.1-Protein;
Chr1	TAIR10	three_prime_UTR	27730403	27730433	.	-	.	Parent=AT1G73730.1
Chr1	TAIR10	exon	27730403	27732102	.	-	.	Parent=AT1G73730.1
Chr1	TAIR10	three_prime_UTR	27730031	27730311	.	-	.	Parent=AT1G73730.1
Chr1	TAIR10	exon	27730031	27730311	.	-	.	Parent=AT1G73730.1
#Ath9935	>AT2G27050.1 | Symbols: EIL1, AtEIL1 | ETHYLENE-INSENSITIVE3-like 1 | chr2:11546314-11548068 FORWARD LENGTH=584
Chr2	TAIR10	gene	11545753	11548293	.	+	.	ID=AT2G27050;Note=protein_coding_gene;Name=AT2G27050
Chr2	TAIR10	mRNA	11545753	11548293	.	+	.	ID=AT2G27050.1;Parent=AT2G27050;Name=AT2G27050.1;Index=1
Chr2	TAIR10	protein	11546314	11548068	.	+	.	ID=AT2G27050.1-Protein;Name=AT2G27050.1;Derives_from=AT2G27050.1
Chr2	TAIR10	exon	11545753	11545992	.	+	.	Parent=AT2G27050.1
Chr2	TAIR10	five_prime_UTR	11545753	11545992	.	+	.	Parent=AT2G27050.1
Chr2	TAIR10	exon	11546268	11548293	.	+	.	Parent=AT2G27050.1
Chr2	TAIR10	five_prime_UTR	11546268	11546313	.	+	.	Parent=AT2G27050.1
Chr2	TAIR10	CDS	11546314	11548068	.	+	0	Parent=AT2G27050.1,AT2G27050.1-Protein;
Chr2	TAIR10	three_prime_UTR	11548069	11548293	.	+	.	Parent=AT2G27050.1
#Ath19025	>AT3G20770.1 | Symbols: EIN3, AtEIN3 | Ethylene insensitive 3 family protein | chr3:7260702-7262588 REVERSE LENGTH=628
Chr3	TAIR10	gene	7260432	7263352	.	-	.	ID=AT3G20770;Note=protein_coding_gene;Name=AT3G20770
Chr3	TAIR10	mRNA	7260432	7263352	.	-	.	ID=AT3G20770.1;Parent=AT3G20770;Name=AT3G20770.1;Index=1
Chr3	TAIR10	protein	7260702	7262588	.	-	.	ID=AT3G20770.1-Protein;Name=AT3G20770.1;Derives_from=AT3G20770.1
Chr3	TAIR10	five_prime_UTR	7263103	7263352	.	-	.	Parent=AT3G20770.1
Chr3	TAIR10	exon	7263103	7263352	.	-	.	Parent=AT3G20770.1
Chr3	TAIR10	five_prime_UTR	7262589	7262594	.	-	.	Parent=AT3G20770.1
Chr3	TAIR10	CDS	7260702	7262588	.	-	0	Parent=AT3G20770.1,AT3G20770.1-Protein;
Chr3	TAIR10	three_prime_UTR	7260432	7260701	.	-	.	Parent=AT3G20770.1
Chr3	TAIR10	exon	7260432	7262594	.	-	.	Parent=AT3G20770.1
#Ath29368	>AT5G10120.1 | Symbols:  | Ethylene insensitive 3 family protein | chr5:3169732-3171147 FORWARD LENGTH=471
Chr5	TAIR10	gene	3169732	3171147	.	+	.	ID=AT5G10120;Note=protein_coding_gene;Name=AT5G10120
Chr5	TAIR10	mRNA	3169732	3171147	.	+	.	ID=AT5G10120.1;Parent=AT5G10120;Name=AT5G10120.1;Index=1
Chr5	TAIR10	protein	3169732	3171147	.	+	.	ID=AT5G10120.1-Protein;Name=AT5G10120.1;Derives_from=AT5G10120.1
Chr5	TAIR10	exon	3169732	3171147	.	+	.	Parent=AT5G10120.1
Chr5	TAIR10	CDS	3169732	3171147	.	+	0	Parent=AT5G10120.1,AT5G10120.1-Protein;
#Ath32345	>AT5G21120.1 | Symbols: EIL2 | ETHYLENE-INSENSITIVE3-like 2 | chr5:7182629-7184185 FORWARD LENGTH=518
Chr5	TAIR10	gene	7182621	7184342	.	+	.	ID=AT5G21120;Note=protein_coding_gene;Name=AT5G21120
Chr5	TAIR10	mRNA	7182621	7184342	.	+	.	ID=AT5G21120.1;Parent=AT5G21120;Name=AT5G21120.1;Index=1
Chr5	TAIR10	protein	7182629	7184185	.	+	.	ID=AT5G21120.1-Protein;Name=AT5G21120.1;Derives_from=AT5G21120.1
Chr5	TAIR10	exon	7182621	7184342	.	+	.	Parent=AT5G21120.1
Chr5	TAIR10	five_prime_UTR	7182621	7182628	.	+	.	Parent=AT5G21120.1
Chr5	TAIR10	CDS	7182629	7184185	.	+	0	Parent=AT5G21120.1,AT5G21120.1-Protein;
Chr5	TAIR10	three_prime_UTR	7184186	7184342	.	+	.	Parent=AT5G21120.1
#Ath31934	>AT5G65100.1 | Symbols:  | Ethylene insensitive 3 family protein | chr5:26006835-26008508 REVERSE LENGTH=557
Chr5	TAIR10	gene	26006835	26008508	.	-	.	ID=AT5G65100;Note=protein_coding_gene;Name=AT5G65100
Chr5	TAIR10	mRNA	26006835	26008508	.	-	.	ID=AT5G65100.1;Parent=AT5G65100;Name=AT5G65100.1;Index=1
Chr5	TAIR10	protein	26006835	26008508	.	-	.	ID=AT5G65100.1-Protein;Name=AT5G65100.1;Derives_from=AT5G65100.1
Chr5	TAIR10	CDS	26006835	26008508	.	-	0	Parent=AT5G65100.1,AT5G65100.1-Protein;
Chr5	TAIR10	exon	26006835	26008508	.	-	.	Parent=AT5G65100.1
#Atr9369	>ATR0605G094
AmTr_v1.0_scaffold00022	JGI v1.0	gene	4318368	4320233	.	+	.	ID=ATR0605G094;geneName=EVM prediction AmTr_v1.0_scaffold00022.260;pacid=31552503;name=evm_27.TU.AmTr_v1.0_scaffold00022.260,evm_27.model.AmTr_v1.0_scaffold00022.260;id=evm_27.TU.AmTr_v1.0_scaffold00022.260.v1.0;tid=evm_27.model.AmTr_v1.0_scaffold00022.260.v1.0;Name=ATR0605G094;gene_id=ATR0605G094
AmTr_v1.0_scaffold00022	JGI v1.0	mRNA	4318368	4320233	.	+	.	ID=ATR0605G094.1;Parent=ATR0605G094;Name=ATR0605G094;gene_id=ATR0605G094
AmTr_v1.0_scaffold00022	JGI v1.0	exon	4318368	4320233	.	+	.	ID=ATR0605G094.1.exon.1;Parent=ATR0605G094.1;Name=ATR0605G094;gene_id=ATR0605G094
AmTr_v1.0_scaffold00022	JGI v1.0	CDS	4318368	4320233	.	+	.	ID=ATR0605G094.1.CDS.1;Parent=ATR0605G094.1;Name=ATR0605G094;gene_id=ATR0605G094
#Atr1582	>ATR0068G063
AmTr_v1.0_scaffold00119	JGI v1.0	gene	1526175	1528117	.	-	.	ID=ATR0068G063;geneName=EVM prediction AmTr_v1.0_scaffold00119.91;pacid=31559491;name=evm_27.TU.AmTr_v1.0_scaffold00119.91,evm_27.model.AmTr_v1.0_scaffold00119.91;id=evm_27.TU.AmTr_v1.0_scaffold00119.91.v1.0;tid=evm_27.model.AmTr_v1.0_scaffold00119.91.v1.0;Name=ATR0068G063;gene_id=ATR0068G063
AmTr_v1.0_scaffold00119	JGI v1.0	mRNA	1526175	1528117	.	-	.	ID=ATR0068G063.1;Parent=ATR0068G063;Name=ATR0068G063;gene_id=ATR0068G063
AmTr_v1.0_scaffold00119	JGI v1.0	exon	1526175	1527106	.	-	.	ID=ATR0068G063.1.exon.1;Parent=ATR0068G063.1;Name=ATR0068G063;gene_id=ATR0068G063
AmTr_v1.0_scaffold00119	JGI v1.0	CDS	1526175	1527106	.	-	.	ID=ATR0068G063.1.CDS.1;Parent=ATR0068G063.1;Name=ATR0068G063;gene_id=ATR0068G063
AmTr_v1.0_scaffold00119	JGI v1.0	intron	1527107	1527135	.	-	.	ID=ATR0068G063.1.intron.1;Parent=ATR0068G063.1;Name=ATR0068G063;gene_id=ATR0068G063
AmTr_v1.0_scaffold00119	JGI v1.0	exon	1527136	1528117	.	-	.	ID=ATR0068G063.1.exon.2;Parent=ATR0068G063.1;Name=ATR0068G063;gene_id=ATR0068G063
AmTr_v1.0_scaffold00119	JGI v1.0	CDS	1527136	1528117	.	-	.	ID=ATR0068G063.1.CDS.2;Parent=ATR0068G063.1;Name=ATR0068G063;gene_id=ATR0068G063
#Bvu7790	>Bv4_071090_wzrs.t1 cDNAEvidence=100
Bvchr4.sca001	AUGUSTUS	gene	258315	260258	0.11	+	.	ID=Bv4_071090_wzrs;Name=Bv4_071090_wzrs
Bvchr4.sca001	AUGUSTUS	mRNA	258315	260258	0.11	+	.	ID=Bv4_071090_wzrs.t1;Parent=Bv4_071090_wzrs;Name=Bv4_071090_wzrs.t1 100%;Note=evidence_100%
Bvchr4.sca001	AUGUSTUS	five_prime_UTR	258315	258768	.	+	.	ID=Bv4_071090_wzrs.t1.UTR;Parent=Bv4_071090_wzrs.t1
Bvchr4.sca001	AUGUSTUS	start_codon	258769	258771	.	+	0	ID=Bv4_071090_wzrs.t1.start_codon;Parent=Bv4_071090_wzrs.t1
Bvchr4.sca001	AUGUSTUS	CDS	258769	260190	0.69	+	0	ID=Bv4_071090_wzrs.t1.CDS;Parent=Bv4_071090_wzrs.t1
Bvchr4.sca001	AUGUSTUS	stop_codon	260188	260190	.	+	0	ID=Bv4_071090_wzrs.t1.stop_codon;Parent=Bv4_071090_wzrs.t1
Bvchr4.sca001	AUGUSTUS	three_prime_UTR	260191	260258	.	+	.	ID=Bv4_071090_wzrs.t1.UTR;Parent=Bv4_071090_wzrs.t1
#Bvu10486	>Bv4_096120_faoj.t1 cDNAEvidence=100
Bvchr4_un.sca020	AUGUSTUS	gene	298959	303046	0.1	+	.	ID=Bv4_096120_faoj;Name=Bv4_096120_faoj
Bvchr4_un.sca020	AUGUSTUS	mRNA	298959	303046	0.1	+	.	ID=Bv4_096120_faoj.t1;Parent=Bv4_096120_faoj;Name=Bv4_096120_faoj.t1 100%;Note=evidence_100%
Bvchr4_un.sca020	AUGUSTUS	five_prime_UTR	298959	299144	.	+	.	ID=Bv4_096120_faoj.t1.UTR;Parent=Bv4_096120_faoj.t1
Bvchr4_un.sca020	AUGUSTUS	five_prime_UTR	300423	300569	.	+	.	ID=Bv4_096120_faoj.t1.UTR;Parent=Bv4_096120_faoj.t1
Bvchr4_un.sca020	AUGUSTUS	start_codon	300570	300572	.	+	0	ID=Bv4_096120_faoj.t1.start_codon;Parent=Bv4_096120_faoj.t1
Bvchr4_un.sca020	AUGUSTUS	CDS	300570	302666	0.39	+	0	ID=Bv4_096120_faoj.t1.CDS;Parent=Bv4_096120_faoj.t1
Bvchr4_un.sca020	AUGUSTUS	stop_codon	302664	302666	.	+	0	ID=Bv4_096120_faoj.t1.stop_codon;Parent=Bv4_096120_faoj.t1
Bvchr4_un.sca020	AUGUSTUS	three_prime_UTR	302667	303046	.	+	.	ID=Bv4_096120_faoj.t1.UTR;Parent=Bv4_096120_faoj.t1
#Bvu21458	>Bv8_197040_ozas.t1 cDNAEvidence=100
Bvchr8.sca018	AUGUSTUS	gene	5164589	5167592	0.47	+	.	ID=Bv8_197040_ozas;Name=Bv8_197040_ozas
Bvchr8.sca018	AUGUSTUS	mRNA	5164589	5167592	0.47	+	.	ID=Bv8_197040_ozas.t1;Parent=Bv8_197040_ozas;Name=Bv8_197040_ozas.t1 100%;Note=evidence_100%
Bvchr8.sca018	AUGUSTUS	five_prime_UTR	5164589	5164838	.	+	.	ID=Bv8_197040_ozas.t1.UTR;Parent=Bv8_197040_ozas.t1
Bvchr8.sca018	AUGUSTUS	start_codon	5164839	5164841	.	+	0	ID=Bv8_197040_ozas.t1.start_codon;Parent=Bv8_197040_ozas.t1
Bvchr8.sca018	AUGUSTUS	CDS	5164839	5164873	1	+	0	ID=Bv8_197040_ozas.t1.CDS;Parent=Bv8_197040_ozas.t1
Bvchr8.sca018	AUGUSTUS	intron	5164874	5165434	1	+	.	ID=Bv8_197040_ozas.t1.intron;Parent=Bv8_197040_ozas.t1
Bvchr8.sca018	AUGUSTUS	CDS	5165435	5167235	1	+	1	ID=Bv8_197040_ozas.t1.CDS;Parent=Bv8_197040_ozas.t1
Bvchr8.sca018	AUGUSTUS	stop_codon	5167233	5167235	.	+	0	ID=Bv8_197040_ozas.t1.stop_codon;Parent=Bv8_197040_ozas.t1
Bvchr8.sca018	AUGUSTUS	three_prime_UTR	5167236	5167267	.	+	.	ID=Bv8_197040_ozas.t1.UTR;Parent=Bv8_197040_ozas.t1
Bvchr8.sca018	AUGUSTUS	three_prime_UTR	5167557	5167592	.	+	.	ID=Bv8_197040_ozas.t1.UTR;Parent=Bv8_197040_ozas.t1
#Bvu22549	>Bv9_207000_nzcd.t1 cDNAEvidence=100
Bvchr9.sca010	AUGUSTUS	gene	380133	383109	0.31	+	.	ID=Bv9_207000_nzcd;Name=Bv9_207000_nzcd
Bvchr9.sca010	AUGUSTUS	mRNA	380133	383109	0.31	+	.	ID=Bv9_207000_nzcd.t1;Parent=Bv9_207000_nzcd;Name=Bv9_207000_nzcd.t1 100%;Note=evidence_100%
Bvchr9.sca010	AUGUSTUS	five_prime_UTR	380133	380237	.	+	.	ID=Bv9_207000_nzcd.t1.UTR;Parent=Bv9_207000_nzcd.t1
Bvchr9.sca010	AUGUSTUS	five_prime_UTR	380885	381024	.	+	.	ID=Bv9_207000_nzcd.t1.UTR;Parent=Bv9_207000_nzcd.t1
Bvchr9.sca010	AUGUSTUS	start_codon	381025	381027	.	+	0	ID=Bv9_207000_nzcd.t1.start_codon;Parent=Bv9_207000_nzcd.t1
Bvchr9.sca010	AUGUSTUS	CDS	381025	382884	0.7	+	0	ID=Bv9_207000_nzcd.t1.CDS;Parent=Bv9_207000_nzcd.t1
Bvchr9.sca010	AUGUSTUS	stop_codon	382882	382884	.	+	0	ID=Bv9_207000_nzcd.t1.stop_codon;Parent=Bv9_207000_nzcd.t1
Bvchr9.sca010	AUGUSTUS	three_prime_UTR	382885	383109	.	+	.	ID=Bv9_207000_nzcd.t1.UTR;Parent=Bv9_207000_nzcd.t1
#Car15036	>XP_027075715.1 putative ETHYLENE INSENSITIVE 3-like 4 protein [Coffea arabica]
NC_039910.1	Gnomon	gene	11785088	11787335	.	+	.	ID=gene-LOC113699546;Dbxref=GeneID:113699546;Name=LOC113699546;gbkey=Gene;gene=LOC113699546;gene_biotype=protein_coding
NC_039910.1	Gnomon	mRNA	11785088	11787335	.	+	.	ID=rna-XM_027219914.1;Parent=gene-LOC113699546;Dbxref=GeneID:113699546,Genbank:XM_027219914.1;Name=XM_027219914.1;gbkey=mRNA;gene=LOC113699546;model_evidence=Supporting evidence includes similarity to: 5 Proteins%2C and 98%25 coverage of the annotated genomic feature by RNAseq alignments;product=putative ETHYLENE INSENSITIVE 3-like 4 protein;transcript_id=XM_027219914.1
NC_039910.1	Gnomon	exon	11785088	11785092	.	+	.	ID=exon-XM_027219914.1-1;Parent=rna-XM_027219914.1;Dbxref=GeneID:113699546,Genbank:XM_027219914.1;gbkey=mRNA;gene=LOC113699546;product=putative ETHYLENE INSENSITIVE 3-like 4 protein;transcript_id=XM_027219914.1
NC_039910.1	Gnomon	exon	11785587	11785682	.	+	.	ID=exon-XM_027219914.1-2;Parent=rna-XM_027219914.1;Dbxref=GeneID:113699546,Genbank:XM_027219914.1;gbkey=mRNA;gene=LOC113699546;product=putative ETHYLENE INSENSITIVE 3-like 4 protein;transcript_id=XM_027219914.1
NC_039910.1	Gnomon	exon	11785805	11787335	.	+	.	ID=exon-XM_027219914.1-3;Parent=rna-XM_027219914.1;Dbxref=GeneID:113699546,Genbank:XM_027219914.1;gbkey=mRNA;gene=LOC113699546;product=putative ETHYLENE INSENSITIVE 3-like 4 protein;transcript_id=XM_027219914.1
NC_039910.1	Gnomon	CDS	11785088	11785092	.	+	0	ID=cds-XP_027075715.1;Parent=rna-XM_027219914.1;Dbxref=GeneID:113699546,Genbank:XP_027075715.1;Name=XP_027075715.1;gbkey=CDS;gene=LOC113699546;product=putative ETHYLENE INSENSITIVE 3-like 4 protein;protein_id=XP_027075715.1
NC_039910.1	Gnomon	CDS	11785587	11785682	.	+	1	ID=cds-XP_027075715.1;Parent=rna-XM_027219914.1;Dbxref=GeneID:113699546,Genbank:XP_027075715.1;Name=XP_027075715.1;gbkey=CDS;gene=LOC113699546;product=putative ETHYLENE INSENSITIVE 3-like 4 protein;protein_id=XP_027075715.1
NC_039910.1	Gnomon	CDS	11785805	11787116	.	+	1	ID=cds-XP_027075715.1;Parent=rna-XM_027219914.1;Dbxref=GeneID:113699546,Genbank:XP_027075715.1;Name=XP_027075715.1;gbkey=CDS;gene=LOC113699546;product=putative ETHYLENE INSENSITIVE 3-like 4 protein;protein_id=XP_027075715.1
#Car17522	>XP_027078201.1 LOW QUALITY PROTEIN: putative ETHYLENE INSENSITIVE 3-like 4 protein [Coffea arabica]
NC_039911.1	Gnomon	gene	9011864	9013767	.	+	.	ID=gene-LOC113701648;Dbxref=GeneID:113701648;Name=LOC113701648;gbkey=Gene;gene=LOC113701648;gene_biotype=protein_coding
NC_039911.1	Gnomon	mRNA	9011864	9013767	.	+	.	ID=rna-XM_027222400.1;Parent=gene-LOC113701648;Dbxref=GeneID:113701648,Genbank:XM_027222400.1;Name=XM_027222400.1;Note=The sequence of the model RefSeq transcript was modified relative to this genomic sequence to represent the inferred CDS: deleted 1 base in 1 codon;exception=unclassified transcription discrepancy;gbkey=mRNA;gene=LOC113701648;model_evidence=Supporting evidence includes similarity to: 5 Proteins%2C and 99%25 coverage of the annotated genomic feature by RNAseq alignments;product=putative ETHYLENE INSENSITIVE 3-like 4 protein;transcript_id=XM_027222400.1
NC_039911.1	Gnomon	exon	9011864	9012925	.	+	.	ID=exon-XM_027222400.1-1;Parent=rna-XM_027222400.1;Dbxref=GeneID:113701648,Genbank:XM_027222400.1;Note=The sequence of the model RefSeq transcript was modified relative to this genomic sequence to represent the inferred CDS: deleted 1 base in 1 codon;exception=unclassified transcription discrepancy;gbkey=mRNA;gene=LOC113701648;product=putative ETHYLENE INSENSITIVE 3-like 4 protein;transcript_id=XM_027222400.1
NC_039911.1	Gnomon	exon	9012927	9013767	.	+	.	ID=exon-XM_027222400.1-2;Parent=rna-XM_027222400.1;Dbxref=GeneID:113701648,Genbank:XM_027222400.1;Note=The sequence of the model RefSeq transcript was modified relative to this genomic sequence to represent the inferred CDS: deleted 1 base in 1 codon;exception=unclassified transcription discrepancy;gbkey=mRNA;gene=LOC113701648;product=putative ETHYLENE INSENSITIVE 3-like 4 protein;transcript_id=XM_027222400.1
NC_039911.1	Gnomon	CDS	9012230	9012925	.	+	0	ID=cds-XP_027078201.1;Parent=rna-XM_027222400.1;Dbxref=GeneID:113701648,Genbank:XP_027078201.1;Name=XP_027078201.1;Note=The sequence of the model RefSeq protein was modified relative to this genomic sequence to represent the inferred CDS: deleted 1 base in 1 codon;exception=unclassified translation discrepancy;gbkey=CDS;gene=LOC113701648;product=LOW QUALITY PROTEIN: putative ETHYLENE INSENSITIVE 3-like 4 protein;protein_id=XP_027078201.1
NC_039911.1	Gnomon	CDS	9012927	9013622	.	+	0	ID=cds-XP_027078201.1;Parent=rna-XM_027222400.1;Dbxref=GeneID:113701648,Genbank:XP_027078201.1;Name=XP_027078201.1;Note=The sequence of the model RefSeq protein was modified relative to this genomic sequence to represent the inferred CDS: deleted 1 base in 1 codon;exception=unclassified translation discrepancy;gbkey=CDS;gene=LOC113701648;product=LOW QUALITY PROTEIN: putative ETHYLENE INSENSITIVE 3-like 4 protein;protein_id=XP_027078201.1
#Car21036	>XP_027081715.1 protein ETHYLENE INSENSITIVE 3-like [Coffea arabica]
NC_039899.1	Gnomon	gene	34896753	34900347	.	-	.	ID=gene-LOC113704181;Dbxref=GeneID:113704181;Name=LOC113704181;gbkey=Gene;gene=LOC113704181;gene_biotype=protein_coding
NC_039899.1	Gnomon	mRNA	34896753	34900347	.	-	.	ID=rna-XM_027225914.1;Parent=gene-LOC113704181;Dbxref=GeneID:113704181,Genbank:XM_027225914.1;Name=XM_027225914.1;gbkey=mRNA;gene=LOC113704181;model_evidence=Supporting evidence includes similarity to: 1 mRNA%2C 57 ESTs%2C 9 Proteins%2C and 100%25 coverage of the annotated genomic feature by RNAseq alignments%2C including 59 samples with support for all annotated introns;product=protein ETHYLENE INSENSITIVE 3-like%2C transcript variant X2;transcript_id=XM_027225914.1
NC_039899.1	Gnomon	exon	34899931	34900347	.	-	.	ID=exon-XM_027225914.1-1;Parent=rna-XM_027225914.1;Dbxref=GeneID:113704181,Genbank:XM_027225914.1;gbkey=mRNA;gene=LOC113704181;product=protein ETHYLENE INSENSITIVE 3-like%2C transcript variant X2;transcript_id=XM_027225914.1
NC_039899.1	Gnomon	exon	34896753	34899075	.	-	.	ID=exon-XM_027225914.1-2;Parent=rna-XM_027225914.1;Dbxref=GeneID:113704181,Genbank:XM_027225914.1;gbkey=mRNA;gene=LOC113704181;product=protein ETHYLENE INSENSITIVE 3-like%2C transcript variant X2;transcript_id=XM_027225914.1
NC_039899.1	Gnomon	CDS	34897073	34898977	.	-	0	ID=cds-XP_027081715.1;Parent=rna-XM_027225914.1;Dbxref=GeneID:113704181,Genbank:XP_027081715.1;Name=XP_027081715.1;gbkey=CDS;gene=LOC113704181;product=protein ETHYLENE INSENSITIVE 3-like;protein_id=XP_027081715.1
#Car34620	>XP_027095299.1 ETHYLENE INSENSITIVE 3-like 3 protein isoform X1 [Coffea arabica]
NC_039898.1	Gnomon	gene	12733455	12739455	.	+	.	ID=gene-LOC113715265;Dbxref=GeneID:113715265;Name=LOC113715265;gbkey=Gene;gene=LOC113715265;gene_biotype=protein_coding
NC_039898.1	Gnomon	mRNA	12733455	12739455	.	+	.	ID=rna-XM_027239498.1;Parent=gene-LOC113715265;Dbxref=GeneID:113715265,Genbank:XM_027239498.1;Name=XM_027239498.1;gbkey=mRNA;gene=LOC113715265;model_evidence=Supporting evidence includes similarity to: 2 ESTs%2C 6 Proteins%2C and 100%25 coverage of the annotated genomic feature by RNAseq alignments%2C including 19 samples with support for all annotated introns;product=ETHYLENE INSENSITIVE 3-like 3 protein%2C transcript variant X1;transcript_id=XM_027239498.1
NC_039898.1	Gnomon	exon	12733455	12733619	.	+	.	ID=exon-XM_027239498.1-1;Parent=rna-XM_027239498.1;Dbxref=GeneID:113715265,Genbank:XM_027239498.1;gbkey=mRNA;gene=LOC113715265;product=ETHYLENE INSENSITIVE 3-like 3 protein%2C transcript variant X1;transcript_id=XM_027239498.1
NC_039898.1	Gnomon	exon	12733748	12733809	.	+	.	ID=exon-XM_027239498.1-2;Parent=rna-XM_027239498.1;Dbxref=GeneID:113715265,Genbank:XM_027239498.1;gbkey=mRNA;gene=LOC113715265;product=ETHYLENE INSENSITIVE 3-like 3 protein%2C transcript variant X1;transcript_id=XM_027239498.1
NC_039898.1	Gnomon	exon	12734281	12736272	.	+	.	ID=exon-XM_027239498.1-3;Parent=rna-XM_027239498.1;Dbxref=GeneID:113715265,Genbank:XM_027239498.1;gbkey=mRNA;gene=LOC113715265;product=ETHYLENE INSENSITIVE 3-like 3 protein%2C transcript variant X1;transcript_id=XM_027239498.1
NC_039898.1	Gnomon	exon	12736366	12736424	.	+	.	ID=exon-XM_027239498.1-4;Parent=rna-XM_027239498.1;Dbxref=GeneID:113715265,Genbank:XM_027239498.1;gbkey=mRNA;gene=LOC113715265;product=ETHYLENE INSENSITIVE 3-like 3 protein%2C transcript variant X1;transcript_id=XM_027239498.1
NC_039898.1	Gnomon	exon	12738307	12738451	.	+	.	ID=exon-XM_027239498.1-5;Parent=rna-XM_027239498.1;Dbxref=GeneID:113715265,Genbank:XM_027239498.1;gbkey=mRNA;gene=LOC113715265;product=ETHYLENE INSENSITIVE 3-like 3 protein%2C transcript variant X1;transcript_id=XM_027239498.1
NC_039898.1	Gnomon	exon	12738844	12739455	.	+	.	ID=exon-XM_027239498.1-6;Parent=rna-XM_027239498.1;Dbxref=GeneID:113715265,Genbank:XM_027239498.1;gbkey=mRNA;gene=LOC113715265;product=ETHYLENE INSENSITIVE 3-like 3 protein%2C transcript variant X1;transcript_id=XM_027239498.1
NC_039898.1	Gnomon	CDS	12733599	12733619	.	+	0	ID=cds-XP_027095299.1;Parent=rna-XM_027239498.1;Dbxref=GeneID:113715265,Genbank:XP_027095299.1;Name=XP_027095299.1;gbkey=CDS;gene=LOC113715265;product=ETHYLENE INSENSITIVE 3-like 3 protein isoform X1;protein_id=XP_027095299.1
NC_039898.1	Gnomon	CDS	12733748	12733809	.	+	0	ID=cds-XP_027095299.1;Parent=rna-XM_027239498.1;Dbxref=GeneID:113715265,Genbank:XP_027095299.1;Name=XP_027095299.1;gbkey=CDS;gene=LOC113715265;product=ETHYLENE INSENSITIVE 3-like 3 protein isoform X1;protein_id=XP_027095299.1
NC_039898.1	Gnomon	CDS	12734281	12736240	.	+	1	ID=cds-XP_027095299.1;Parent=rna-XM_027239498.1;Dbxref=GeneID:113715265,Genbank:XP_027095299.1;Name=XP_027095299.1;gbkey=CDS;gene=LOC113715265;product=ETHYLENE INSENSITIVE 3-like 3 protein isoform X1;protein_id=XP_027095299.1
#Car42453	>XP_027103132.1 protein ETHYLENE INSENSITIVE 3-like [Coffea arabica]
NC_039900.1	Gnomon	gene	47306667	47308453	.	+	.	ID=gene-LOC113724428;Dbxref=GeneID:113724428;Name=LOC113724428;gbkey=Gene;gene=LOC113724428;gene_biotype=protein_coding
NC_039900.1	Gnomon	mRNA	47306667	47308453	.	+	.	ID=rna-XM_027247331.1;Parent=gene-LOC113724428;Dbxref=GeneID:113724428,Genbank:XM_027247331.1;Name=XM_027247331.1;gbkey=mRNA;gene=LOC113724428;model_evidence=Supporting evidence includes similarity to: 2 ESTs%2C 6 Proteins%2C and 93%25 coverage of the annotated genomic feature by RNAseq alignments%2C including 47 samples with support for all annotated introns;product=protein ETHYLENE INSENSITIVE 3-like;transcript_id=XM_027247331.1
NC_039900.1	Gnomon	exon	47306667	47306829	.	+	.	ID=exon-XM_027247331.1-1;Parent=rna-XM_027247331.1;Dbxref=GeneID:113724428,Genbank:XM_027247331.1;gbkey=mRNA;gene=LOC113724428;product=protein ETHYLENE INSENSITIVE 3-like;transcript_id=XM_027247331.1
NC_039900.1	Gnomon	exon	47307457	47308453	.	+	.	ID=exon-XM_027247331.1-2;Parent=rna-XM_027247331.1;Dbxref=GeneID:113724428,Genbank:XM_027247331.1;gbkey=mRNA;gene=LOC113724428;product=protein ETHYLENE INSENSITIVE 3-like;transcript_id=XM_027247331.1
NC_039900.1	Gnomon	CDS	47307518	47308453	.	+	0	ID=cds-XP_027103132.1;Parent=rna-XM_027247331.1;Dbxref=GeneID:113724428,Genbank:XP_027103132.1;Name=XP_027103132.1;gbkey=CDS;gene=LOC113724428;product=protein ETHYLENE INSENSITIVE 3-like;protein_id=XP_027103132.1
#Car46637	>XP_027107316.1 ETHYLENE INSENSITIVE 3-like 1 protein [Coffea arabica]
NC_039900.1	Gnomon	gene	47319404	47322395	.	-	.	ID=gene-LOC113727379;Dbxref=GeneID:113727379;Name=LOC113727379;gbkey=Gene;gene=LOC113727379;gene_biotype=protein_coding
NC_039900.1	Gnomon	mRNA	47319404	47322395	.	-	.	ID=rna-XM_027251515.1;Parent=gene-LOC113727379;Dbxref=GeneID:113727379,Genbank:XM_027251515.1;Name=XM_027251515.1;gbkey=mRNA;gene=LOC113727379;model_evidence=Supporting evidence includes similarity to: 5 ESTs%2C 45 Proteins%2C and 100%25 coverage of the annotated genomic feature by RNAseq alignments%2C including 51 samples with support for all annotated introns;product=ETHYLENE INSENSITIVE 3-like 1 protein;transcript_id=XM_027251515.1
NC_039900.1	Gnomon	exon	47322220	47322395	.	-	.	ID=exon-XM_027251515.1-1;Parent=rna-XM_027251515.1;Dbxref=GeneID:113727379,Genbank:XM_027251515.1;gbkey=mRNA;gene=LOC113727379;product=ETHYLENE INSENSITIVE 3-like 1 protein;transcript_id=XM_027251515.1
NC_039900.1	Gnomon	exon	47319404	47321592	.	-	.	ID=exon-XM_027251515.1-2;Parent=rna-XM_027251515.1;Dbxref=GeneID:113727379,Genbank:XM_027251515.1;gbkey=mRNA;gene=LOC113727379;product=ETHYLENE INSENSITIVE 3-like 1 protein;transcript_id=XM_027251515.1
NC_039900.1	Gnomon	CDS	47319705	47321531	.	-	0	ID=cds-XP_027107316.1;Parent=rna-XM_027251515.1;Dbxref=GeneID:113727379,Genbank:XP_027107316.1;Name=XP_027107316.1;gbkey=CDS;gene=LOC113727379;product=ETHYLENE INSENSITIVE 3-like 1 protein;protein_id=XP_027107316.1
#Car53598	>XP_027114277.1 ETHYLENE INSENSITIVE 3-like 1 protein [Coffea arabica]
NC_039901.1	Gnomon	gene	54633486	54636477	.	+	.	ID=gene-LOC113732589;Dbxref=GeneID:113732589;Name=LOC113732589;gbkey=Gene;gene=LOC113732589;gene_biotype=protein_coding
NC_039901.1	Gnomon	mRNA	54633486	54636477	.	+	.	ID=rna-XM_027258476.1;Parent=gene-LOC113732589;Dbxref=GeneID:113732589,Genbank:XM_027258476.1;Name=XM_027258476.1;gbkey=mRNA;gene=LOC113732589;model_evidence=Supporting evidence includes similarity to: 6 ESTs%2C 12 Proteins%2C and 100%25 coverage of the annotated genomic feature by RNAseq alignments%2C including 51 samples with support for all annotated introns;product=ETHYLENE INSENSITIVE 3-like 1 protein;transcript_id=XM_027258476.1
NC_039901.1	Gnomon	exon	54633486	54633661	.	+	.	ID=exon-XM_027258476.1-1;Parent=rna-XM_027258476.1;Dbxref=GeneID:113732589,Genbank:XM_027258476.1;gbkey=mRNA;gene=LOC113732589;product=ETHYLENE INSENSITIVE 3-like 1 protein;transcript_id=XM_027258476.1
NC_039901.1	Gnomon	exon	54634289	54636477	.	+	.	ID=exon-XM_027258476.1-2;Parent=rna-XM_027258476.1;Dbxref=GeneID:113732589,Genbank:XM_027258476.1;gbkey=mRNA;gene=LOC113732589;product=ETHYLENE INSENSITIVE 3-like 1 protein;transcript_id=XM_027258476.1
NC_039901.1	Gnomon	CDS	54634350	54636176	.	+	0	ID=cds-XP_027114277.1;Parent=rna-XM_027258476.1;Dbxref=GeneID:113732589,Genbank:XP_027114277.1;Name=XP_027114277.1;gbkey=CDS;gene=LOC113732589;product=ETHYLENE INSENSITIVE 3-like 1 protein;protein_id=XP_027114277.1
#Cbr2698	>g17647 length:796 (mRNA) (CHBRA211g00070)  (ETHYLENE INSENSITIVE 3-like 1 protein)
scaffold_211	ORCAE	gene	532232	534619	.	+	.	ID=g17647;Name=g17647;length=2388
scaffold_211	ORCAE	mRNA	532232	534619	.	+	.	ID=g17647.1;Parent=g17647;Name=g17647.1;length=2388
scaffold_211	ORCAE	exon	532232	534619	.	+	.	ID=g17647.1.1;Parent=g17647.1;Ontology_term=SO:0000202
scaffold_211	ORCAE	CDS	532232	534619	.	+	0	ID=CDS:g17647.1.1;Parent=g17647.1;Name=g17647.1;Ontology_term=SO:0000202
#Cbr10656	>g30137 length:892 (mRNA) (CHBRA354g00220)  (protein ETHYLENE INSENSITIVE 3-like)
scaffold_354	ORCAE	gene	1321267	1323942	.	+	.	ID=g30137;Name=g30137;length=2676
scaffold_354	ORCAE	mRNA	1321267	1323942	.	+	.	ID=g30137.1;Parent=g30137;Name=g30137.1;length=2676
scaffold_354	ORCAE	exon	1321267	1323942	.	+	.	ID=g30137.1.1;Parent=g30137.1;Ontology_term=SO:0000202
scaffold_354	ORCAE	CDS	1321267	1323942	.	+	0	ID=CDS:g30137.1.1;Parent=g30137.1;Name=g30137.1;Ontology_term=SO:0000202
#Cbr30610	>g57605 length:896 (mRNA) (CHBRA1259g00020)  (n/a)
scaffold_1259	ORCAE	gene	85968	88655	.	-	.	ID=g57605;Name=g57605;length=2688
scaffold_1259	ORCAE	mRNA	85968	88655	.	-	.	ID=g57605.1;Parent=g57605;Name=g57605.1;length=2688
scaffold_1259	ORCAE	exon	85968	88655	.	-	.	ID=g57605.1.1;Parent=g57605.1;Ontology_term=SO:0000200
scaffold_1259	ORCAE	CDS	85968	88655	.	-	0	ID=CDS:g57605.1.1;Parent=g57605.1;Name=g57605.1;Ontology_term=SO:0000200
#Cbr31929	>g6607 length:833 (mRNA) (CHBRA146g00260)  (n/a)
scaffold_146	ORCAE	gene	1233480	1235978	.	-	.	ID=g6607;Name=g6607;length=2499
scaffold_146	ORCAE	mRNA	1233480	1235978	.	-	.	ID=g6607.1;Parent=g6607;Name=g6607.1;length=2499
scaffold_146	ORCAE	exon	1233480	1235978	.	-	.	ID=g6607.1.1;Parent=g6607.1;Ontology_term=SO:0000200
scaffold_146	ORCAE	CDS	1233480	1235978	.	-	0	ID=CDS:g6607.1.1;Parent=g6607.1;Name=g6607.1;Ontology_term=SO:0000200
#Cca7581	>KVI08603 pep supercontig:CcrdV1:scaffold_194:336661:337868:-1 gene:Ccrd_013051 transcript:KVI08603 gene_biotype:protein_coding transcript_biotype:protein_coding description:hypothetical protein
scaffold_194	ena	gene	336661	337868	.	-	.	ID=gene:Ccrd_013051;biotype=protein_coding;description=hypothetical protein;gene_id=Ccrd_013051;logic_name=ena
scaffold_194	ena	mRNA	336661	337868	.	-	.	ID=transcript:KVI08603;Parent=gene:Ccrd_013051;biotype=protein_coding;transcript_id=KVI08603
scaffold_194	ena	exon	336661	336710	.	-	.	Parent=transcript:KVI08603;Name=KVI08603-3;constitutive=1;ensembl_end_phase=0;ensembl_phase=1;exon_id=KVI08603-3;rank=3
scaffold_194	ena	CDS	336661	336710	.	-	2	ID=CDS:KVI08603;Parent=transcript:KVI08603;protein_id=KVI08603
scaffold_194	ena	exon	336797	337018	.	-	.	Parent=transcript:KVI08603;Name=KVI08603-2;constitutive=1;ensembl_end_phase=1;ensembl_phase=1;exon_id=KVI08603-2;rank=2
scaffold_194	ena	CDS	336797	337018	.	-	2	ID=CDS:KVI08603;Parent=transcript:KVI08603;protein_id=KVI08603
scaffold_194	ena	exon	337481	337868	.	-	.	Parent=transcript:KVI08603;Name=KVI08603-1;constitutive=1;ensembl_end_phase=1;ensembl_phase=0;exon_id=KVI08603-1;rank=1
scaffold_194	ena	CDS	337481	337868	.	-	0	ID=CDS:KVI08603;Parent=transcript:KVI08603;protein_id=KVI08603
#Cca8865	>KVH90820 pep supercontig:CcrdV1:scaffold_2163:24352:26084:-1 gene:Ccrd_007168 transcript:KVH90820 gene_biotype:protein_coding transcript_biotype:protein_coding description:hypothetical protein
scaffold_2163	ena	gene	24352	26084	.	-	.	ID=gene:Ccrd_007168;biotype=protein_coding;description=hypothetical protein;gene_id=Ccrd_007168;logic_name=ena
scaffold_2163	ena	mRNA	24352	26084	.	-	.	ID=transcript:KVH90820;Parent=gene:Ccrd_007168;biotype=protein_coding;transcript_id=KVH90820
scaffold_2163	ena	three_prime_UTR	24352	24353	.	-	.	Parent=transcript:KVH90820
scaffold_2163	ena	exon	24352	25165	.	-	.	Parent=transcript:KVH90820;Name=KVH90820-2;constitutive=1;ensembl_end_phase=2;ensembl_phase=1;exon_id=KVH90820-2;rank=2
scaffold_2163	ena	CDS	24354	25165	.	-	2	ID=CDS:KVH90820;Parent=transcript:KVH90820;protein_id=KVH90820
scaffold_2163	ena	exon	25637	26084	.	-	.	Parent=transcript:KVH90820;Name=KVH90820-1;constitutive=1;ensembl_end_phase=1;ensembl_phase=0;exon_id=KVH90820-1;rank=1
scaffold_2163	ena	CDS	25637	26084	.	-	0	ID=CDS:KVH90820;Parent=transcript:KVH90820;protein_id=KVH90820
#Cca17922	>KVI03067 pep supercontig:CcrdV1:scaffold_472:25195:26515:1 gene:Ccrd_018637 transcript:KVI03067 gene_biotype:protein_coding transcript_biotype:protein_coding description:hypothetical protein
scaffold_472	ena	gene	25195	26515	.	+	.	ID=gene:Ccrd_018637;biotype=protein_coding;description=hypothetical protein;gene_id=Ccrd_018637;logic_name=ena
scaffold_472	ena	mRNA	25195	26515	.	+	.	ID=transcript:KVI03067;Parent=gene:Ccrd_018637;biotype=protein_coding;transcript_id=KVI03067
scaffold_472	ena	exon	25195	25353	.	+	.	Parent=transcript:KVI03067;Name=KVI03067-1;constitutive=1;ensembl_end_phase=0;ensembl_phase=0;exon_id=KVI03067-1;rank=1
scaffold_472	ena	CDS	25195	25353	.	+	0	ID=CDS:KVI03067;Parent=transcript:KVI03067;protein_id=KVI03067
scaffold_472	ena	exon	25420	25614	.	+	.	Parent=transcript:KVI03067;Name=KVI03067-2;constitutive=1;ensembl_end_phase=0;ensembl_phase=0;exon_id=KVI03067-2;rank=2
scaffold_472	ena	CDS	25420	25614	.	+	0	ID=CDS:KVI03067;Parent=transcript:KVI03067;protein_id=KVI03067
scaffold_472	ena	exon	26087	26515	.	+	.	Parent=transcript:KVI03067;Name=KVI03067-3;constitutive=1;ensembl_end_phase=0;ensembl_phase=0;exon_id=KVI03067-3;rank=3
scaffold_472	ena	CDS	26087	26515	.	+	0	ID=CDS:KVI03067;Parent=transcript:KVI03067;protein_id=KVI03067
#Cca17973	>KVI08478 pep supercontig:CcrdV1:scaffold_475:39067:40947:-1 gene:Ccrd_013151 transcript:KVI08478 gene_biotype:protein_coding transcript_biotype:protein_coding description:hypothetical protein
scaffold_475	ena	gene	39067	40947	.	-	.	ID=gene:Ccrd_013151;biotype=protein_coding;description=hypothetical protein;gene_id=Ccrd_013151;logic_name=ena
scaffold_475	ena	mRNA	39067	40947	.	-	.	ID=transcript:KVI08478;Parent=gene:Ccrd_013151;biotype=protein_coding;transcript_id=KVI08478
scaffold_475	ena	exon	39067	39982	.	-	.	Parent=transcript:KVI08478;Name=KVI08478-2;constitutive=1;ensembl_end_phase=0;ensembl_phase=2;exon_id=KVI08478-2;rank=2
scaffold_475	ena	CDS	39067	39982	.	-	1	ID=CDS:KVI08478;Parent=transcript:KVI08478;protein_id=KVI08478
scaffold_475	ena	exon	40529	40947	.	-	.	Parent=transcript:KVI08478;Name=KVI08478-1;constitutive=1;ensembl_end_phase=2;ensembl_phase=0;exon_id=KVI08478-1;rank=1
scaffold_475	ena	CDS	40529	40947	.	-	0	ID=CDS:KVI08478;Parent=transcript:KVI08478;protein_id=KVI08478
#Cca22257	>KVI03139 pep supercontig:CcrdV1:scaffold_6836:9709:12802:1 gene:Ccrd_018566 transcript:KVI03139 gene_biotype:protein_coding transcript_biotype:protein_coding description:hypothetical protein
scaffold_6836	ena	gene	9709	12802	.	+	.	ID=gene:Ccrd_018566;biotype=protein_coding;description=hypothetical protein;gene_id=Ccrd_018566;logic_name=ena
scaffold_6836	ena	mRNA	9709	12802	.	+	.	ID=transcript:KVI03139;Parent=gene:Ccrd_018566;biotype=protein_coding;transcript_id=KVI03139
scaffold_6836	ena	exon	9709	10128	.	+	.	Parent=transcript:KVI03139;Name=KVI03139-1;constitutive=1;ensembl_end_phase=0;ensembl_phase=0;exon_id=KVI03139-1;rank=1
scaffold_6836	ena	CDS	9709	10128	.	+	0	ID=CDS:KVI03139;Parent=transcript:KVI03139;protein_id=KVI03139
scaffold_6836	ena	exon	12665	12802	.	+	.	Parent=transcript:KVI03139;Name=KVI03139-2;constitutive=1;ensembl_end_phase=0;ensembl_phase=0;exon_id=KVI03139-2;rank=2
scaffold_6836	ena	CDS	12665	12802	.	+	0	ID=CDS:KVI03139;Parent=transcript:KVI03139;protein_id=KVI03139
#Cca24170	>KVH92019 pep supercontig:CcrdV1:scaffold_803:68984:70750:1 gene:Ccrd_005947 transcript:KVH92019 gene_biotype:protein_coding transcript_biotype:protein_coding description:hypothetical protein
scaffold_803	ena	gene	68984	70750	.	+	.	ID=gene:Ccrd_005947;biotype=protein_coding;description=hypothetical protein;gene_id=Ccrd_005947;logic_name=ena
scaffold_803	ena	mRNA	68984	70750	.	+	.	ID=transcript:KVH92019;Parent=gene:Ccrd_005947;biotype=protein_coding;transcript_id=KVH92019
scaffold_803	ena	exon	68984	69452	.	+	.	Parent=transcript:KVH92019;Name=KVH92019-1;constitutive=1;ensembl_end_phase=1;ensembl_phase=0;exon_id=KVH92019-1;rank=1
scaffold_803	ena	CDS	68984	69452	.	+	0	ID=CDS:KVH92019;Parent=transcript:KVH92019;protein_id=KVH92019
scaffold_803	ena	exon	69966	70750	.	+	.	Parent=transcript:KVH92019;Name=KVH92019-2;constitutive=1;ensembl_end_phase=0;ensembl_phase=1;exon_id=KVH92019-2;rank=2
scaffold_803	ena	CDS	69966	70750	.	+	2	ID=CDS:KVH92019;Parent=transcript:KVH92019;protein_id=KVH92019
#Egu13619	>XP_010923033.2 uncharacterized protein LOC105046219 [Elaeis guineensis]
NC_025997.1	Gnomon	gene	40132576	40134168	.	+	.	ID=gene-LOC105046219;Dbxref=GeneID:105046219;Name=LOC105046219;gbkey=Gene;gene=LOC105046219;gene_biotype=protein_coding
NC_025997.1	Gnomon	mRNA	40132576	40134168	.	+	.	ID=rna-XM_010924731.3;Parent=gene-LOC105046219;Dbxref=GeneID:105046219,Genbank:XM_010924731.3;Name=XM_010924731.3;gbkey=mRNA;gene=LOC105046219;model_evidence=Supporting evidence includes similarity to: 11 Proteins;product=uncharacterized LOC105046219;transcript_id=XM_010924731.3
NC_025997.1	Gnomon	exon	40132576	40134168	.	+	.	ID=exon-XM_010924731.3-1;Parent=rna-XM_010924731.3;Dbxref=GeneID:105046219,Genbank:XM_010924731.3;gbkey=mRNA;gene=LOC105046219;product=uncharacterized LOC105046219;transcript_id=XM_010924731.3
NC_025997.1	Gnomon	CDS	40132591	40134168	.	+	0	ID=cds-XP_010923033.2;Parent=rna-XM_010924731.3;Dbxref=GeneID:105046219,Genbank:XP_010923033.2;Name=XP_010923033.2;gbkey=CDS;gene=LOC105046219;product=uncharacterized protein LOC105046219;protein_id=XP_010923033.2
#Egu14537	>XP_010924320.1 ETHYLENE INSENSITIVE 3-like 3 protein [Elaeis guineensis]
NC_025998.1	Gnomon	gene	33938326	33947695	.	-	.	ID=gene-LOC105047201;Dbxref=GeneID:105047201;Name=LOC105047201;gbkey=Gene;gene=LOC105047201;gene_biotype=protein_coding
NC_025998.1	Gnomon	mRNA	33938636	33947695	.	-	.	ID=rna-XM_010926018.3;Parent=gene-LOC105047201;Dbxref=GeneID:105047201,Genbank:XM_010926018.3;Name=XM_010926018.3;gbkey=mRNA;gene=LOC105047201;model_evidence=Supporting evidence includes similarity to: 9 Proteins%2C and 100%25 coverage of the annotated genomic feature by RNAseq alignments%2C including 22 samples with support for all annotated introns;product=ETHYLENE INSENSITIVE 3-like 3 protein%2C transcript variant X2;transcript_id=XM_010926018.3
NC_025998.1	Gnomon	exon	33947549	33947695	.	-	.	ID=exon-XM_010926018.3-1;Parent=rna-XM_010926018.3;Dbxref=GeneID:105047201,Genbank:XM_010926018.3;gbkey=mRNA;gene=LOC105047201;product=ETHYLENE INSENSITIVE 3-like 3 protein%2C transcript variant X2;transcript_id=XM_010926018.3
NC_025998.1	Gnomon	exon	33947030	33947123	.	-	.	ID=exon-XM_010926018.3-2;Parent=rna-XM_010926018.3;Dbxref=GeneID:105047201,Genbank:XM_010926018.3;gbkey=mRNA;gene=LOC105047201;product=ETHYLENE INSENSITIVE 3-like 3 protein%2C transcript variant X2;transcript_id=XM_010926018.3
NC_025998.1	Gnomon	exon	33944900	33946803	.	-	.	ID=exon-XM_010926018.3-3;Parent=rna-XM_010926018.3;Dbxref=GeneID:105047201,Genbank:XM_010926018.3;gbkey=mRNA;gene=LOC105047201;product=ETHYLENE INSENSITIVE 3-like 3 protein%2C transcript variant X2;transcript_id=XM_010926018.3
NC_025998.1	Gnomon	exon	33938636	33939431	.	-	.	ID=exon-XM_010926018.3-4;Parent=rna-XM_010926018.3;Dbxref=GeneID:105047201,Genbank:XM_010926018.3;gbkey=mRNA;gene=LOC105047201;product=ETHYLENE INSENSITIVE 3-like 3 protein%2C transcript variant X2;transcript_id=XM_010926018.3
NC_025998.1	Gnomon	CDS	33944900	33946717	.	-	0	ID=cds-XP_010924320.1;Parent=rna-XM_010926018.3;Dbxref=GeneID:105047201,Genbank:XP_010924320.1;Name=XP_010924320.1;gbkey=CDS;gene=LOC105047201;product=ETHYLENE INSENSITIVE 3-like 3 protein;protein_id=XP_010924320.1
#Egu16249	>XP_010926635.1 ETHYLENE INSENSITIVE 3-like 3 protein [Elaeis guineensis]
NC_025993.1	Gnomon	gene	18723032	18732526	.	+	.	ID=gene-LOC105048858;Dbxref=GeneID:105048858;Name=LOC105048858;gbkey=Gene;gene=LOC105048858;gene_biotype=protein_coding
NC_025993.1	Gnomon	mRNA	18723032	18732526	.	+	.	ID=rna-XM_010928333.2;Parent=gene-LOC105048858;Dbxref=GeneID:105048858,Genbank:XM_010928333.2;Name=XM_010928333.2;gbkey=mRNA;gene=LOC105048858;model_evidence=Supporting evidence includes similarity to: 7 Proteins%2C and 100%25 coverage of the annotated genomic feature by RNAseq alignments%2C including 40 samples with support for all annotated introns;product=ETHYLENE INSENSITIVE 3-like 3 protein%2C transcript variant X1;transcript_id=XM_010928333.2
NC_025993.1	Gnomon	exon	18723032	18723216	.	+	.	ID=exon-XM_010928333.2-1;Parent=rna-XM_010928333.2;Dbxref=GeneID:105048858,Genbank:XM_010928333.2;gbkey=mRNA;gene=LOC105048858;product=ETHYLENE INSENSITIVE 3-like 3 protein%2C transcript variant X1;transcript_id=XM_010928333.2
NC_025993.1	Gnomon	exon	18723968	18725879	.	+	.	ID=exon-XM_010928333.2-2;Parent=rna-XM_010928333.2;Dbxref=GeneID:105048858,Genbank:XM_010928333.2;gbkey=mRNA;gene=LOC105048858;product=ETHYLENE INSENSITIVE 3-like 3 protein%2C transcript variant X1;transcript_id=XM_010928333.2
NC_025993.1	Gnomon	exon	18731933	18732526	.	+	.	ID=exon-XM_010928333.2-3;Parent=rna-XM_010928333.2;Dbxref=GeneID:105048858,Genbank:XM_010928333.2;gbkey=mRNA;gene=LOC105048858;product=ETHYLENE INSENSITIVE 3-like 3 protein%2C transcript variant X1;transcript_id=XM_010928333.2
NC_025993.1	Gnomon	CDS	18724056	18725879	.	+	0	ID=cds-XP_010926635.1;Parent=rna-XM_010928333.2;Dbxref=GeneID:105048858,Genbank:XP_010926635.1;Name=XP_010926635.1;gbkey=CDS;gene=LOC105048858;product=ETHYLENE INSENSITIVE 3-like 3 protein;protein_id=XP_010926635.1
#Egu19763	>XP_010931518.1 protein ETHYLENE-INSENSITIVE 3-like 1a [Elaeis guineensis]
NC_026002.1	Gnomon	gene	10048382	10065795	.	-	.	ID=gene-LOC105052421;Dbxref=GeneID:105052421;Name=LOC105052421;gbkey=Gene;gene=LOC105052421;gene_biotype=protein_coding
NC_026002.1	Gnomon	mRNA	10048382	10065795	.	-	.	ID=rna-XM_010933216.1;Parent=gene-LOC105052421;Dbxref=GeneID:105052421,Genbank:XM_010933216.1;Name=XM_010933216.1;gbkey=mRNA;gene=LOC105052421;model_evidence=Supporting evidence includes similarity to: 4 Proteins;product=protein ETHYLENE-INSENSITIVE 3-like 1a;transcript_id=XM_010933216.1
NC_026002.1	Gnomon	exon	10065519	10065795	.	-	.	ID=exon-XM_010933216.1-1;Parent=rna-XM_010933216.1;Dbxref=GeneID:105052421,Genbank:XM_010933216.1;gbkey=mRNA;gene=LOC105052421;product=protein ETHYLENE-INSENSITIVE 3-like 1a;transcript_id=XM_010933216.1
NC_026002.1	Gnomon	exon	10048382	10050276	.	-	.	ID=exon-XM_010933216.1-2;Parent=rna-XM_010933216.1;Dbxref=GeneID:105052421,Genbank:XM_010933216.1;gbkey=mRNA;gene=LOC105052421;product=protein ETHYLENE-INSENSITIVE 3-like 1a;transcript_id=XM_010933216.1
NC_026002.1	Gnomon	CDS	10065519	10065795	.	-	0	ID=cds-XP_010931518.1;Parent=rna-XM_010933216.1;Dbxref=GeneID:105052421,Genbank:XP_010931518.1;Name=XP_010931518.1;gbkey=CDS;gene=LOC105052421;product=protein ETHYLENE-INSENSITIVE 3-like 1a;protein_id=XP_010931518.1
NC_026002.1	Gnomon	CDS	10048382	10050276	.	-	2	ID=cds-XP_010931518.1;Parent=rna-XM_010933216.1;Dbxref=GeneID:105052421,Genbank:XP_010931518.1;Name=XP_010931518.1;gbkey=CDS;gene=LOC105052421;product=protein ETHYLENE-INSENSITIVE 3-like 1a;protein_id=XP_010931518.1
#Egu28733	>XP_010943685.1 protein ETHYLENE-INSENSITIVE 3-like 1a [Elaeis guineensis]
NW_011550926.1	Gnomon	gene	398506	403678	.	+	.	ID=gene-LOC105061364;Dbxref=GeneID:105061364;Name=LOC105061364;gbkey=Gene;gene=LOC105061364;gene_biotype=protein_coding
NW_011550926.1	Gnomon	mRNA	398506	403678	.	+	.	ID=rna-XM_010945383.3;Parent=gene-LOC105061364;Dbxref=GeneID:105061364,Genbank:XM_010945383.3;Name=XM_010945383.3;gbkey=mRNA;gene=LOC105061364;model_evidence=Supporting evidence includes similarity to: 8 ESTs%2C 14 Proteins%2C and 100%25 coverage of the annotated genomic feature by RNAseq alignments%2C including 67 samples with support for all annotated introns;product=protein ETHYLENE-INSENSITIVE 3-like 1a;transcript_id=XM_010945383.3
NW_011550926.1	Gnomon	exon	398506	398797	.	+	.	ID=exon-XM_010945383.3-1;Parent=rna-XM_010945383.3;Dbxref=GeneID:105061364,Genbank:XM_010945383.3;gbkey=mRNA;gene=LOC105061364;product=protein ETHYLENE-INSENSITIVE 3-like 1a;transcript_id=XM_010945383.3
NW_011550926.1	Gnomon	exon	401282	403678	.	+	.	ID=exon-XM_010945383.3-2;Parent=rna-XM_010945383.3;Dbxref=GeneID:105061364,Genbank:XM_010945383.3;gbkey=mRNA;gene=LOC105061364;product=protein ETHYLENE-INSENSITIVE 3-like 1a;transcript_id=XM_010945383.3
NW_011550926.1	Gnomon	CDS	401343	403253	.	+	0	ID=cds-XP_010943685.1;Parent=rna-XM_010945383.3;Dbxref=GeneID:105061364,Genbank:XP_010943685.1;Name=XP_010943685.1;gbkey=CDS;gene=LOC105061364;product=protein ETHYLENE-INSENSITIVE 3-like 1a;protein_id=XP_010943685.1
#Egu29158	>XP_019701622.1 protein ETHYLENE-INSENSITIVE 3-like 1a [Elaeis guineensis]
NW_011550925.1	Gnomon	gene	110256	115699	.	-	.	ID=gene-LOC105061340;Dbxref=GeneID:105061340;Name=LOC105061340;gbkey=Gene;gene=LOC105061340;gene_biotype=protein_coding
NW_011550925.1	Gnomon	mRNA	110256	115685	.	-	.	ID=rna-XM_019846063.2;Parent=gene-LOC105061340;Dbxref=GeneID:105061340,Genbank:XM_019846063.2;Name=XM_019846063.2;gbkey=mRNA;gene=LOC105061340;model_evidence=Supporting evidence includes similarity to: 5 ESTs%2C 15 Proteins%2C and 100%25 coverage of the annotated genomic feature by RNAseq alignments%2C including 41 samples with support for all annotated introns;product=protein ETHYLENE-INSENSITIVE 3-like 1a%2C transcript variant X1;transcript_id=XM_019846063.2
NW_011550925.1	Gnomon	exon	115428	115685	.	-	.	ID=exon-XM_019846063.2-1;Parent=rna-XM_019846063.2;Dbxref=GeneID:105061340,Genbank:XM_019846063.2;gbkey=mRNA;gene=LOC105061340;product=protein ETHYLENE-INSENSITIVE 3-like 1a%2C transcript variant X1;transcript_id=XM_019846063.2
NW_011550925.1	Gnomon	exon	110256	112740	.	-	.	ID=exon-XM_019846063.2-2;Parent=rna-XM_019846063.2;Dbxref=GeneID:105061340,Genbank:XM_019846063.2;gbkey=mRNA;gene=LOC105061340;product=protein ETHYLENE-INSENSITIVE 3-like 1a%2C transcript variant X1;transcript_id=XM_019846063.2
NW_011550925.1	Gnomon	CDS	110726	112675	.	-	0	ID=cds-XP_019701622.1;Parent=rna-XM_019846063.2;Dbxref=GeneID:105061340,Genbank:XP_019701622.1;Name=XP_019701622.1;gbkey=CDS;gene=LOC105061340;product=protein ETHYLENE-INSENSITIVE 3-like 1a;protein_id=XP_019701622.1
#Egu39721	>XP_029120761.1 ETHYLENE INSENSITIVE 3-like 1 protein [Elaeis guineensis]
NC_025997.1	Gnomon	gene	40093014	40094855	.	+	.	ID=gene-LOC114914225;Dbxref=GeneID:114914225;Name=LOC114914225;gbkey=Gene;gene=LOC114914225;gene_biotype=protein_coding
NC_025997.1	Gnomon	mRNA	40093014	40094855	.	+	.	ID=rna-XM_029264928.1;Parent=gene-LOC114914225;Dbxref=GeneID:114914225,Genbank:XM_029264928.1;Name=XM_029264928.1;gbkey=mRNA;gene=LOC114914225;model_evidence=Supporting evidence includes similarity to: 18 Proteins;product=ETHYLENE INSENSITIVE 3-like 1 protein;transcript_id=XM_029264928.1
NC_025997.1	Gnomon	exon	40093014	40094855	.	+	.	ID=exon-XM_029264928.1-1;Parent=rna-XM_029264928.1;Dbxref=GeneID:114914225,Genbank:XM_029264928.1;gbkey=mRNA;gene=LOC114914225;product=ETHYLENE INSENSITIVE 3-like 1 protein;transcript_id=XM_029264928.1
NC_025997.1	Gnomon	CDS	40093014	40094855	.	+	0	ID=cds-XP_029120761.1;Parent=rna-XM_029264928.1;Dbxref=GeneID:114914225,Genbank:XP_029120761.1;Name=XP_029120761.1;gbkey=CDS;gene=LOC114914225;product=ETHYLENE INSENSITIVE 3-like 1 protein;protein_id=XP_029120761.1
#Gbi7189	>Gb_03629 [translate_table: standard]
Chr2	AUGUSTUS	mRNA	559242940	559244360	0.06	-	.	ID=Gb_03629;
Chr2	AUGUSTUS	CDS	559242940	559243121	1	-	2	Parent=Gb_03629;
Chr2	AUGUSTUS	CDS	559243246	559243788	0.95	-	2	Parent=Gb_03629;
Chr2	AUGUSTUS	CDS	559243919	559244360	0.95	-	0	Parent=Gb_03629;
#Gbi9459	>Gb_15228 [translate_table: standard]
Chr3	Cufflinks	mRNA	250961216	250963222	1000	+	.	ID=Gb_15228;
Chr3	Cufflinks	CDS	250961216	250963222	1000	+	0	Parent=Gb_15228;
#Gbi20646	>Gb_03292 [translate_table: standard]
Chr6	Cufflinks	mRNA	443662342	443664273	1000	+	.	ID=Gb_03292;
Chr6	Cufflinks	CDS	443662342	443664273	1000	+	0	Parent=Gb_03292;
#Gbi31819	>Gb_36016 [translate_table: standard]
Chr10	AUGUSTUS	mRNA	57599278	57601477	0.05	+	.	ID=Gb_36016;
Chr10	AUGUSTUS	CDS	57599278	57601214	0.51	+	0	Parent=Gb_36016;
Chr10	AUGUSTUS	CDS	57601306	57601342	0.58	+	1	Parent=Gb_36016;
Chr10	AUGUSTUS	CDS	57601448	57601477	0.8	+	0	Parent=Gb_36016;
#Gbi38612	>Gb_08309 [translate_table: standard]
Chr12	Cufflinks	mRNA	240471895	240473808	.	-	.	ID=Gb_08309;
Chr12	Cufflinks	CDS	240471895	240473808	.	-	0	Parent=Gb_08309;
#Gma7597	>KRH73465 pep chromosome:Glycine_max_v2.1:2:45772152:45775672:-1 gene:GLYMA_02G274600 transcript:KRH73465 gene_biotype:protein_coding transcript_biotype:protein_coding description:hypothetical protein
2	ena	gene	45772152	45775672	.	-	.	ID=gene:GLYMA_02G274600;biotype=protein_coding;description=hypothetical protein;gene_id=GLYMA_02G274600;logic_name=ena
2	ena	mRNA	45772152	45775672	.	-	.	ID=transcript:KRH73465;Parent=gene:GLYMA_02G274600;biotype=protein_coding;transcript_id=KRH73465
2	ena	three_prime_UTR	45772152	45772496	.	-	.	Parent=transcript:KRH73465
2	ena	exon	45772152	45775672	.	-	.	Parent=transcript:KRH73465;Name=KRH73465-1;constitutive=1;ensembl_end_phase=0;ensembl_phase=0;exon_id=KRH73465-1;rank=1
2	ena	CDS	45772497	45774341	.	-	0	ID=CDS:KRH73465;Parent=transcript:KRH73465;protein_id=KRH73465
2	ena	five_prime_UTR	45774342	45775672	.	-	.	Parent=transcript:KRH73465
#Gma20969	>KRH59382 pep chromosome:Glycine_max_v2.1:5:36841419:36842807:1 gene:GLYMA_05G180300 transcript:KRH59382 gene_biotype:protein_coding transcript_biotype:protein_coding description:hypothetical protein
5	ena	gene	36841419	36842807	.	+	.	ID=gene:GLYMA_05G180300;biotype=protein_coding;description=hypothetical protein;gene_id=GLYMA_05G180300;logic_name=ena
5	ena	mRNA	36841419	36842807	.	+	.	ID=transcript:KRH59382;Parent=gene:GLYMA_05G180300;biotype=protein_coding;transcript_id=KRH59382
5	ena	exon	36841419	36842807	.	+	.	Parent=transcript:KRH59382;Name=KRH59382-1;constitutive=1;ensembl_end_phase=0;ensembl_phase=0;exon_id=KRH59382-1;rank=1
5	ena	CDS	36841419	36842807	.	+	0	ID=CDS:KRH59382;Parent=transcript:KRH59382;protein_id=KRH59382
#Gma25392	>KRH56267 pep chromosome:Glycine_max_v2.1:6:50290254:50293347:-1 gene:GLYMA_06G314000 transcript:KRH56267 gene_biotype:protein_coding transcript_biotype:protein_coding description:hypothetical protein
6	ena	gene	50290254	50293347	.	-	.	ID=gene:GLYMA_06G314000;biotype=protein_coding;description=hypothetical protein;gene_id=GLYMA_06G314000;logic_name=ena
6	ena	mRNA	50290254	50293347	.	-	.	ID=transcript:KRH56267;Parent=gene:GLYMA_06G314000;biotype=protein_coding;transcript_id=KRH56267
6	ena	exon	50290254	50291879	.	-	.	Parent=transcript:KRH56267;Name=KRH56267-3;constitutive=1;ensembl_end_phase=0;ensembl_phase=0;exon_id=KRH56267-3;rank=3
6	ena	CDS	50290254	50291879	.	-	0	ID=CDS:KRH56267;Parent=transcript:KRH56267;protein_id=KRH56267
6	ena	exon	50292014	50292287	.	-	.	Parent=transcript:KRH56267;Name=KRH56267-2;constitutive=1;ensembl_end_phase=0;ensembl_phase=2;exon_id=KRH56267-2;rank=2
6	ena	CDS	50292014	50292287	.	-	1	ID=CDS:KRH56267;Parent=transcript:KRH56267;protein_id=KRH56267
6	ena	exon	50292947	50293347	.	-	.	Parent=transcript:KRH56267;Name=KRH56267-1;constitutive=1;ensembl_end_phase=2;ensembl_phase=0;exon_id=KRH56267-1;rank=1
6	ena	CDS	50292947	50293347	.	-	0	ID=CDS:KRH56267;Parent=transcript:KRH56267;protein_id=KRH56267
#Gma34319	>KRH43217 pep chromosome:Glycine_max_v2.1:8:10565832:10577477:1 gene:GLYMA_08G137800 transcript:KRH43217 gene_biotype:protein_coding transcript_biotype:protein_coding description:hypothetical protein
8	ena	gene	10565832	10577477	.	+	.	ID=gene:GLYMA_08G137800;biotype=protein_coding;description=hypothetical protein;gene_id=GLYMA_08G137800;logic_name=ena
8	ena	mRNA	10565832	10577477	.	+	.	ID=transcript:KRH43217;Parent=gene:GLYMA_08G137800;biotype=protein_coding;transcript_id=KRH43217
8	ena	five_prime_UTR	10565832	10575910	.	+	.	Parent=transcript:KRH43217
8	ena	exon	10565832	10577477	.	+	.	Parent=transcript:KRH43217;Name=KRH43217-1;constitutive=1;ensembl_end_phase=1;ensembl_phase=0;exon_id=KRH43217-1;rank=1
8	ena	CDS	10575911	10577272	.	+	0	ID=CDS:KRH43217;Parent=transcript:KRH43217;protein_id=KRH43217
8	ena	three_prime_UTR	10577273	10577477	.	+	.	Parent=transcript:KRH43217
#Gma46778	>KRH31276 pep chromosome:Glycine_max_v2.1:11:33337797:33339122:-1 gene:GLYMA_11G239000 transcript:KRH31276 gene_biotype:protein_coding transcript_biotype:protein_coding description:hypothetical protein
11	ena	gene	33337797	33339122	.	-	.	ID=gene:GLYMA_11G239000;biotype=protein_coding;description=hypothetical protein;gene_id=GLYMA_11G239000;logic_name=ena
11	ena	mRNA	33337797	33339122	.	-	.	ID=transcript:KRH31276;Parent=gene:GLYMA_11G239000;biotype=protein_coding;transcript_id=KRH31276
11	ena	three_prime_UTR	33337797	33337925	.	-	.	Parent=transcript:KRH31276
11	ena	exon	33337797	33339122	.	-	.	Parent=transcript:KRH31276;Name=KRH31276-1;constitutive=1;ensembl_end_phase=0;ensembl_phase=0;exon_id=KRH31276-1;rank=1
11	ena	CDS	33337926	33339122	.	-	0	ID=CDS:KRH31276;Parent=transcript:KRH31276;protein_id=KRH31276
#Gma55460	>KRH23176 pep chromosome:Glycine_max_v2.1:13:43396036:43399003:-1 gene:GLYMA_13G342500 transcript:KRH23176 gene_biotype:protein_coding transcript_biotype:protein_coding description:hypothetical protein
13	ena	gene	43396036	43399003	.	-	.	ID=gene:GLYMA_13G342500;biotype=protein_coding;description=hypothetical protein;gene_id=GLYMA_13G342500;logic_name=ena
13	ena	mRNA	43396036	43399003	.	-	.	ID=transcript:KRH23176;Parent=gene:GLYMA_13G342500;biotype=protein_coding;transcript_id=KRH23176
13	ena	three_prime_UTR	43396036	43396498	.	-	.	Parent=transcript:KRH23176
13	ena	exon	43396036	43398239	.	-	.	Parent=transcript:KRH23176;Name=KRH23176-2;constitutive=1;ensembl_end_phase=1;ensembl_phase=2;exon_id=KRH23176-2;rank=2
13	ena	CDS	43396499	43398239	.	-	1	ID=CDS:KRH23176;Parent=transcript:KRH23176;protein_id=KRH23176
13	ena	CDS	43398689	43398723	.	-	0	ID=CDS:KRH23176;Parent=transcript:KRH23176;protein_id=KRH23176
13	ena	exon	43398689	43399003	.	-	.	Parent=transcript:KRH23176;Name=KRH23176-1;constitutive=1;ensembl_end_phase=2;ensembl_phase=0;exon_id=KRH23176-1;rank=1
13	ena	five_prime_UTR	43398724	43399003	.	-	.	Parent=transcript:KRH23176
#Gma57376	>KRH18695 pep chromosome:Glycine_max_v2.1:13:18122954:18126172:-1 gene:GLYMA_13G076700 transcript:KRH18695 gene_biotype:protein_coding transcript_biotype:protein_coding description:hypothetical protein
13	ena	gene	18122954	18126172	.	-	.	ID=gene:GLYMA_13G076700;biotype=protein_coding;description=hypothetical protein;gene_id=GLYMA_13G076700;logic_name=ena
13	ena	mRNA	18122954	18126172	.	-	.	ID=transcript:KRH18695;Parent=gene:GLYMA_13G076700;biotype=protein_coding;transcript_id=KRH18695
13	ena	three_prime_UTR	18122954	18123357	.	-	.	Parent=transcript:KRH18695
13	ena	exon	18122954	18126172	.	-	.	Parent=transcript:KRH18695;Name=KRH18695-1;constitutive=1;ensembl_end_phase=2;ensembl_phase=0;exon_id=KRH18695-1;rank=1
13	ena	CDS	18123358	18125223	.	-	0	ID=CDS:KRH18695;Parent=transcript:KRH18695;protein_id=KRH18695
13	ena	five_prime_UTR	18125224	18126172	.	-	.	Parent=transcript:KRH18695
#Gma58868	>KRH18696 pep chromosome:Glycine_max_v2.1:13:18149791:18153194:1 gene:GLYMA_13G076800 transcript:KRH18696 gene_biotype:protein_coding transcript_biotype:protein_coding description:hypothetical protein
13	ena	gene	18149791	18153194	.	+	.	ID=gene:GLYMA_13G076800;biotype=protein_coding;description=hypothetical protein;gene_id=GLYMA_13G076800;logic_name=ena
13	ena	mRNA	18149791	18153194	.	+	.	ID=transcript:KRH18696;Parent=gene:GLYMA_13G076800;biotype=protein_coding;transcript_id=KRH18696
13	ena	five_prime_UTR	18149791	18151035	.	+	.	Parent=transcript:KRH18696
13	ena	exon	18149791	18153194	.	+	.	Parent=transcript:KRH18696;Name=KRH18696-1;constitutive=1;ensembl_end_phase=2;ensembl_phase=0;exon_id=KRH18696-1;rank=1
13	ena	CDS	18151036	18152892	.	+	0	ID=CDS:KRH18696;Parent=transcript:KRH18696;protein_id=KRH18696
13	ena	three_prime_UTR	18152893	18153194	.	+	.	Parent=transcript:KRH18696
#Gma60098	>KRH14682 pep chromosome:Glycine_max_v2.1:14:3127834:3131281:1 gene:GLYMA_14G041500 transcript:KRH14682 gene_biotype:protein_coding transcript_biotype:protein_coding description:hypothetical protein
14	ena	gene	3127834	3131281	.	+	.	ID=gene:GLYMA_14G041500;biotype=protein_coding;description=hypothetical protein;gene_id=GLYMA_14G041500;logic_name=ena
14	ena	mRNA	3127834	3131281	.	+	.	ID=transcript:KRH14682;Parent=gene:GLYMA_14G041500;biotype=protein_coding;transcript_id=KRH14682
14	ena	five_prime_UTR	3127834	3129124	.	+	.	Parent=transcript:KRH14682
14	ena	exon	3127834	3131281	.	+	.	Parent=transcript:KRH14682;Name=KRH14682-1;constitutive=1;ensembl_end_phase=0;ensembl_phase=0;exon_id=KRH14682-1;rank=1
14	ena	CDS	3129125	3130957	.	+	0	ID=CDS:KRH14682;Parent=transcript:KRH14682;protein_id=KRH14682
14	ena	three_prime_UTR	3130958	3131281	.	+	.	Parent=transcript:KRH14682
#Gma63630	>KRH10163 pep chromosome:Glycine_max_v2.1:15:2560344:2563456:1 gene:GLYMA_15G031800 transcript:KRH10163 gene_biotype:protein_coding transcript_biotype:protein_coding description:hypothetical protein
15	ena	gene	2560344	2563456	.	+	.	ID=gene:GLYMA_15G031800;biotype=protein_coding;description=hypothetical protein;gene_id=GLYMA_15G031800;logic_name=ena
15	ena	mRNA	2560344	2563456	.	+	.	ID=transcript:KRH10163;Parent=gene:GLYMA_15G031800;biotype=protein_coding;transcript_id=KRH10163
15	ena	five_prime_UTR	2560344	2560557	.	+	.	Parent=transcript:KRH10163
15	ena	exon	2560344	2560592	.	+	.	Parent=transcript:KRH10163;Name=KRH10163-1;constitutive=1;ensembl_end_phase=2;ensembl_phase=0;exon_id=KRH10163-1;rank=1
15	ena	CDS	2560558	2560592	.	+	0	ID=CDS:KRH10163;Parent=transcript:KRH10163;protein_id=KRH10163
15	ena	CDS	2561288	2563025	.	+	1	ID=CDS:KRH10163;Parent=transcript:KRH10163;protein_id=KRH10163
15	ena	exon	2561288	2563456	.	+	.	Parent=transcript:KRH10163;Name=KRH10163-2;constitutive=1;ensembl_end_phase=2;ensembl_phase=2;exon_id=KRH10163-2;rank=2
15	ena	three_prime_UTR	2563026	2563456	.	+	.	Parent=transcript:KRH10163
#Gma78102	>KRG97597 pep chromosome:Glycine_max_v2.1:18:1345938:1348252:1 gene:GLYMA_18G018400 transcript:KRG97597 gene_biotype:protein_coding transcript_biotype:protein_coding description:hypothetical protein
18	ena	gene	1345938	1348252	.	+	.	ID=gene:GLYMA_18G018400;biotype=protein_coding;description=hypothetical protein;gene_id=GLYMA_18G018400;logic_name=ena
18	ena	mRNA	1345938	1348252	.	+	.	ID=transcript:KRG97597;Parent=gene:GLYMA_18G018400;biotype=protein_coding;transcript_id=KRG97597
18	ena	five_prime_UTR	1345938	1346610	.	+	.	Parent=transcript:KRG97597
18	ena	exon	1345938	1348252	.	+	.	Parent=transcript:KRG97597;Name=KRG97597-1;constitutive=1;ensembl_end_phase=1;ensembl_phase=0;exon_id=KRG97597-1;rank=1
18	ena	CDS	1346611	1348005	.	+	0	ID=CDS:KRG97597;Parent=transcript:KRG97597;protein_id=KRG97597
18	ena	three_prime_UTR	1348006	1348252	.	+	.	Parent=transcript:KRG97597
#Gma86189	>KRG89855 pep chromosome:Glycine_max_v2.1:20:11509210:11512726:-1 gene:GLYMA_20G051500 transcript:KRG89855 gene_biotype:protein_coding transcript_biotype:protein_coding description:hypothetical protein
20	ena	gene	11509210	11512726	.	-	.	ID=gene:GLYMA_20G051500;biotype=protein_coding;description=hypothetical protein;gene_id=GLYMA_20G051500;logic_name=ena
20	ena	mRNA	11509210	11512726	.	-	.	ID=transcript:KRG89855;Parent=gene:GLYMA_20G051500;biotype=protein_coding;transcript_id=KRG89855
20	ena	three_prime_UTR	11509210	11509634	.	-	.	Parent=transcript:KRG89855
20	ena	exon	11509210	11512726	.	-	.	Parent=transcript:KRG89855;Name=KRG89855-1;constitutive=0;ensembl_end_phase=2;ensembl_phase=0;exon_id=KRG89855-1;rank=1
20	ena	CDS	11509635	11511509	.	-	0	ID=CDS:KRG89855;Parent=transcript:KRG89855;protein_id=KRG89855
20	ena	five_prime_UTR	11511510	11512726	.	-	.	Parent=transcript:KRG89855
#Gmo215	>TnS000824405t01
scaffold824405	.	gene	9937	13305	.	+	.	ID=TnS000824405g01;Name=TnS000824405g01
scaffold824405	.	mRNA	9937	13305	.	+	.	ID=TnS000824405t01;Name=TnS000824405t01;Parent=TnS000824405g01
scaffold824405	.	five_prime_UTR	9937	10883	.	+	.	ID=TnS000824405t01.utr5p1;Name=TnS000824405t01.utr5p1;Parent=TnS000824405t01
scaffold824405	.	five_prime_UTR	11767	11999	.	+	.	ID=TnS000824405t01.utr5p2;Name=TnS000824405t01.utr5p2;Parent=TnS000824405t01
scaffold824405	.	exon	9937	10883	.	+	.	ID=TnS000824405t01.exon1;Name=TnS000824405t01.exon1;Parent=TnS000824405t01
scaffold824405	.	exon	11767	13305	.	+	.	ID=TnS000824405t01.exon2;Name=TnS000824405t01.exon2;Parent=TnS000824405t01
scaffold824405	.	CDS	12000	12887	.	+	0	ID=TnS000824405t01.cds1;Name=TnS000824405t01.cds1;Parent=TnS000824405t01
scaffold824405	.	three_prime_UTR	12888	13305	.	+	.	ID=TnS000824405t01.utr3p1;Name=TnS000824405t01.utr3p1;Parent=TnS000824405t01
#Gmo2088	>TnS000650041t01
scaffold650041	.	gene	345980	348974	.	-	.	ID=TnS000650041g01;Name=TnS000650041g01
scaffold650041	.	mRNA	345980	348974	.	-	.	ID=TnS000650041t01;Name=TnS000650041t01;Parent=TnS000650041g01
scaffold650041	.	five_prime_UTR	348679	348974	.	-	.	ID=TnS000650041t01.utr5p1;Name=TnS000650041t01.utr5p1;Parent=TnS000650041t01
scaffold650041	.	five_prime_UTR	348164	348191	.	-	.	ID=TnS000650041t01.utr5p2;Name=TnS000650041t01.utr5p2;Parent=TnS000650041t01
scaffold650041	.	exon	348679	348974	.	-	.	ID=TnS000650041t01.exon1;Name=TnS000650041t01.exon1;Parent=TnS000650041t01
scaffold650041	.	exon	345980	348191	.	-	.	ID=TnS000650041t01.exon2;Name=TnS000650041t01.exon2;Parent=TnS000650041t01
scaffold650041	.	CDS	346268	348163	.	-	0	ID=TnS000650041t01.cds1;Name=TnS000650041t01.cds1;Parent=TnS000650041t01
scaffold650041	.	three_prime_UTR	345980	346267	.	-	.	ID=TnS000650041t01.utr3p1;Name=TnS000650041t01.utr3p1;Parent=TnS000650041t01
#Gmo12079	>TnS000182403t06
scaffold182403	.	gene	544647	547882	.	-	.	ID=TnS000182403g06;Name=TnS000182403g06
scaffold182403	.	mRNA	544647	547882	.	-	.	ID=TnS000182403t06;Name=TnS000182403t06;Parent=TnS000182403g06
scaffold182403	.	five_prime_UTR	546732	547882	.	-	.	ID=TnS000182403t06.utr5p1;Name=TnS000182403t06.utr5p1;Parent=TnS000182403t06
scaffold182403	.	exon	546114	547882	.	-	.	ID=TnS000182403t06.exon1;Name=TnS000182403t06.exon1;Parent=TnS000182403t06
scaffold182403	.	CDS	546114	546731	.	-	0	ID=TnS000182403t06.cds1;Name=TnS000182403t06.cds1;Parent=TnS000182403t06
scaffold182403	.	exon	544647	545750	.	-	.	ID=TnS000182403t06.exon2;Name=TnS000182403t06.exon2;Parent=TnS000182403t06
scaffold182403	.	CDS	544647	545750	.	-	0	ID=TnS000182403t06.cds2;Name=TnS000182403t06.cds2;Parent=TnS000182403t06
#Gmo19788	>TnS000331101t01
scaffold331101	.	gene	10749	15381	.	+	.	ID=TnS000331101g01;Name=TnS000331101g01
scaffold331101	.	mRNA	10749	15381	.	+	.	ID=TnS000331101t01;Name=TnS000331101t01;Parent=TnS000331101g01
scaffold331101	.	five_prime_UTR	10749	11699	.	+	.	ID=TnS000331101t01.utr5p1;Name=TnS000331101t01.utr5p1;Parent=TnS000331101t01
scaffold331101	.	five_prime_UTR	12582	12814	.	+	.	ID=TnS000331101t01.utr5p2;Name=TnS000331101t01.utr5p2;Parent=TnS000331101t01
scaffold331101	.	exon	10749	11699	.	+	.	ID=TnS000331101t01.exon1;Name=TnS000331101t01.exon1;Parent=TnS000331101t01
scaffold331101	.	exon	12582	15381	.	+	.	ID=TnS000331101t01.exon2;Name=TnS000331101t01.exon2;Parent=TnS000331101t01
scaffold331101	.	CDS	12815	14812	.	+	0	ID=TnS000331101t01.cds1;Name=TnS000331101t01.cds1;Parent=TnS000331101t01
scaffold331101	.	three_prime_UTR	14813	15381	.	+	.	ID=TnS000331101t01.utr3p1;Name=TnS000331101t01.utr3p1;Parent=TnS000331101t01
#Gra12338	>KJB20248 pep chromosome:Graimondii2_0_v6:3:40375236:40377083:-1 gene:B456_003G140600 transcript:KJB20248 gene_biotype:protein_coding transcript_biotype:protein_coding description:hypothetical protein
3	ena	gene	40374524	40377941	.	-	.	ID=gene:B456_003G140600;biotype=protein_coding;description=hypothetical protein;gene_id=B456_003G140600;logic_name=ena
3	ena	mRNA	40374524	40377941	.	-	.	ID=transcript:KJB20249;Parent=gene:B456_003G140600;biotype=protein_coding;transcript_id=KJB20249
3	ena	three_prime_UTR	40374524	40375235	.	-	.	Parent=transcript:KJB20249
3	ena	exon	40374524	40377941	.	-	.	Parent=transcript:KJB20249;Name=KJB20249-1;constitutive=0;ensembl_end_phase=1;ensembl_phase=0;exon_id=KJB20249-1;rank=1
3	ena	CDS	40375236	40377083	.	-	0	ID=CDS:KJB20249;Parent=transcript:KJB20249;protein_id=KJB20249
3	ena	five_prime_UTR	40377084	40377941	.	-	.	Parent=transcript:KJB20249
#Gra12667	>KJB18267 pep chromosome:Graimondii2_0_v6:3:5592648:5594162:-1 gene:B456_003G043500 transcript:KJB18267 gene_biotype:protein_coding transcript_biotype:protein_coding description:hypothetical protein
3	ena	gene	5592648	5594162	.	-	.	ID=gene:B456_003G043500;biotype=protein_coding;description=hypothetical protein;gene_id=B456_003G043500;logic_name=ena
3	ena	mRNA	5592648	5594162	.	-	.	ID=transcript:KJB18267;Parent=gene:B456_003G043500;biotype=protein_coding;transcript_id=KJB18267
3	ena	exon	5592648	5594162	.	-	.	Parent=transcript:KJB18267;Name=KJB18267-1;constitutive=1;ensembl_end_phase=0;ensembl_phase=0;exon_id=KJB18267-1;rank=1
3	ena	CDS	5592648	5594162	.	-	0	ID=CDS:KJB18267;Parent=transcript:KJB18267;protein_id=KJB18267
#Gra15306	>KJB26156 pep chromosome:Graimondii2_0_v6:4:56215099:56216943:-1 gene:B456_004G227800 transcript:KJB26156 gene_biotype:protein_coding transcript_biotype:protein_coding description:hypothetical protein
4	ena	gene	56214497	56218239	.	-	.	ID=gene:B456_004G227800;biotype=protein_coding;description=hypothetical protein;gene_id=B456_004G227800;logic_name=ena
4	ena	mRNA	56214497	56218239	.	-	.	ID=transcript:KJB26157;Parent=gene:B456_004G227800;biotype=protein_coding;transcript_id=KJB26157
4	ena	three_prime_UTR	56214497	56215098	.	-	.	Parent=transcript:KJB26157
4	ena	exon	56214497	56218239	.	-	.	Parent=transcript:KJB26157;Name=KJB26157-1;constitutive=0;ensembl_end_phase=2;ensembl_phase=0;exon_id=KJB26157-1;rank=1
4	ena	CDS	56215099	56216943	.	-	0	ID=CDS:KJB26157;Parent=transcript:KJB26157;protein_id=KJB26157
4	ena	five_prime_UTR	56216944	56218239	.	-	.	Parent=transcript:KJB26157
#Gra40423	>KJB44228 pep chromosome:Graimondii2_0_v6:7:34165596:34167386:1 gene:B456_007G241000 transcript:KJB44228 gene_biotype:protein_coding transcript_biotype:protein_coding description:hypothetical protein
7	ena	gene	34165596	34167386	.	+	.	ID=gene:B456_007G241000;biotype=protein_coding;description=hypothetical protein;gene_id=B456_007G241000;logic_name=ena
7	ena	mRNA	34165596	34167386	.	+	.	ID=transcript:KJB44228;Parent=gene:B456_007G241000;biotype=protein_coding;transcript_id=KJB44228
7	ena	five_prime_UTR	34165596	34165673	.	+	.	Parent=transcript:KJB44228
7	ena	exon	34165596	34167386	.	+	.	Parent=transcript:KJB44228;Name=KJB44228-1;constitutive=1;ensembl_end_phase=0;ensembl_phase=0;exon_id=KJB44228-1;rank=1
7	ena	CDS	34165674	34167122	.	+	0	ID=CDS:KJB44228;Parent=transcript:KJB44228;protein_id=KJB44228
7	ena	three_prime_UTR	34167123	34167386	.	+	.	Parent=transcript:KJB44228
#Gra55317	>KJB55330 pep chromosome:Graimondii2_0_v6:9:5075017:5078672:1 gene:B456_009G071400 transcript:KJB55330 gene_biotype:protein_coding transcript_biotype:protein_coding description:hypothetical protein
9	ena	gene	5075017	5078672	.	+	.	ID=gene:B456_009G071400;biotype=protein_coding;description=hypothetical protein;gene_id=B456_009G071400;logic_name=ena
9	ena	mRNA	5075017	5078672	.	+	.	ID=transcript:KJB55330;Parent=gene:B456_009G071400;biotype=protein_coding;transcript_id=KJB55330
9	ena	five_prime_UTR	5075017	5075320	.	+	.	Parent=transcript:KJB55330
9	ena	exon	5075017	5075355	.	+	.	Parent=transcript:KJB55330;Name=KJB55330-1;constitutive=1;ensembl_end_phase=2;ensembl_phase=0;exon_id=KJB55330-1;rank=1
9	ena	CDS	5075321	5075355	.	+	0	ID=CDS:KJB55330;Parent=transcript:KJB55330;protein_id=KJB55330
9	ena	CDS	5075980	5077750	.	+	1	ID=CDS:KJB55330;Parent=transcript:KJB55330;protein_id=KJB55330
9	ena	exon	5075980	5078672	.	+	.	Parent=transcript:KJB55330;Name=KJB55330-2;constitutive=0;ensembl_end_phase=1;ensembl_phase=2;exon_id=KJB55330-2;rank=2
9	ena	three_prime_UTR	5077751	5078672	.	+	.	Parent=transcript:KJB55330
#Gra56961	>KJB56070 pep chromosome:Graimondii2_0_v6:9:7642067:7645836:-1 gene:B456_009G105400 transcript:KJB56070 gene_biotype:protein_coding transcript_biotype:protein_coding description:hypothetical protein
9	ena	gene	7642067	7645836	.	-	.	ID=gene:B456_009G105400;biotype=protein_coding;description=hypothetical protein;gene_id=B456_009G105400;logic_name=ena
9	ena	mRNA	7642067	7645836	.	-	.	ID=transcript:KJB56070;Parent=gene:B456_009G105400;biotype=protein_coding;transcript_id=KJB56070
9	ena	three_prime_UTR	7642067	7642556	.	-	.	Parent=transcript:KJB56070
9	ena	exon	7642067	7645836	.	-	.	Parent=transcript:KJB56070;Name=KJB56070-1;constitutive=1;ensembl_end_phase=1;ensembl_phase=0;exon_id=KJB56070-1;rank=1
9	ena	CDS	7642557	7644395	.	-	0	ID=CDS:KJB56070;Parent=transcript:KJB56070;protein_id=KJB56070
9	ena	five_prime_UTR	7644396	7645836	.	-	.	Parent=transcript:KJB56070
#Gra62059	>KJB66132 pep chromosome:Graimondii2_0_v6:10:27860507:27863910:1 gene:B456_010G128700 transcript:KJB66132 gene_biotype:protein_coding transcript_biotype:protein_coding description:hypothetical protein
10	ena	gene	27860507	27863910	.	+	.	ID=gene:B456_010G128700;biotype=protein_coding;description=hypothetical protein;gene_id=B456_010G128700;logic_name=ena
10	ena	mRNA	27860507	27863910	.	+	.	ID=transcript:KJB66132;Parent=gene:B456_010G128700;biotype=protein_coding;transcript_id=KJB66132
10	ena	five_prime_UTR	27860507	27860792	.	+	.	Parent=transcript:KJB66132
10	ena	exon	27860507	27860827	.	+	.	Parent=transcript:KJB66132;Name=KJB66132-1;constitutive=1;ensembl_end_phase=2;ensembl_phase=0;exon_id=KJB66132-1;rank=1
10	ena	CDS	27860793	27860827	.	+	0	ID=CDS:KJB66132;Parent=transcript:KJB66132;protein_id=KJB66132
10	ena	CDS	27861282	27863307	.	+	1	ID=CDS:KJB66132;Parent=transcript:KJB66132;protein_id=KJB66132
10	ena	exon	27861282	27863910	.	+	.	Parent=transcript:KJB66132;Name=KJB66132-2;constitutive=1;ensembl_end_phase=0;ensembl_phase=2;exon_id=KJB66132-2;rank=2
10	ena	three_prime_UTR	27863308	27863910	.	+	.	Parent=transcript:KJB66132
#Gra77272	>KJB83499 pep chromosome:Graimondii2_0_v6:13:56813952:56816039:1 gene:B456_013G250300 transcript:KJB83499 gene_biotype:protein_coding transcript_biotype:protein_coding description:hypothetical protein
13	ena	gene	56813952	56816039	.	+	.	ID=gene:B456_013G250300;biotype=protein_coding;description=hypothetical protein;gene_id=B456_013G250300;logic_name=ena
13	ena	mRNA	56813952	56816039	.	+	.	ID=transcript:KJB83499;Parent=gene:B456_013G250300;biotype=protein_coding;transcript_id=KJB83499
13	ena	five_prime_UTR	56813952	56814170	.	+	.	Parent=transcript:KJB83499
13	ena	exon	56813952	56814205	.	+	.	Parent=transcript:KJB83499;Name=KJB83499-1;constitutive=0;ensembl_end_phase=2;ensembl_phase=0;exon_id=KJB83499-1;rank=1
13	ena	CDS	56814171	56814205	.	+	0	ID=CDS:KJB83499;Parent=transcript:KJB83499;protein_id=KJB83499
13	ena	CDS	56814716	56815772	.	+	1	ID=CDS:KJB83499;Parent=transcript:KJB83499;protein_id=KJB83499
13	ena	exon	56814716	56816039	.	+	.	Parent=transcript:KJB83499;Name=KJB83499-2;constitutive=0;ensembl_end_phase=0;ensembl_phase=2;exon_id=KJB83499-2;rank=2
13	ena	three_prime_UTR	56815773	56816039	.	+	.	Parent=transcript:KJB83499
#Gra77518	>KJB83827 pep chromosome:Graimondii2_0_v6:13:57906516:57909956:-1 gene:B456_013G266300 transcript:KJB83827 gene_biotype:protein_coding transcript_biotype:protein_coding description:hypothetical protein
13	ena	gene	57906440	57909956	.	-	.	ID=gene:B456_013G266300;biotype=protein_coding;description=hypothetical protein;gene_id=B456_013G266300;logic_name=ena
13	ena	mRNA	57906516	57909956	.	-	.	ID=transcript:KJB83827;Parent=gene:B456_013G266300;biotype=protein_coding;transcript_id=KJB83827
13	ena	three_prime_UTR	57906516	57906918	.	-	.	Parent=transcript:KJB83827
13	ena	exon	57906516	57909956	.	-	.	Parent=transcript:KJB83827;Name=KJB83827-1;constitutive=0;ensembl_end_phase=1;ensembl_phase=0;exon_id=KJB83827-1;rank=1
13	ena	CDS	57906919	57908703	.	-	0	ID=CDS:KJB83827;Parent=transcript:KJB83827;protein_id=KJB83827
13	ena	five_prime_UTR	57908704	57909956	.	-	.	Parent=transcript:KJB83827
#Mac1082	>MAC01G1130
chrUn_random	Banana Genome v1.0	gene	95887473	95888777	.	+	.	ID=MAC01G1130;name=GSMUA_AchrUn_randomG19800_001;tid=GSMUA_AchrUn_randomT19800_001;Name=MAC01G1130;gene_id=MAC01G1130
chrUn_random	Banana Genome v1.0	mRNA	95887473	95888777	.	+	.	ID=MAC01G1130.1;Parent=MAC01G1130;Name=MAC01G1130;gene_id=MAC01G1130
chrUn_random	Banana Genome v1.0	exon	95887473	95888777	.	+	.	ID=MAC01G1130.1.exon.1;Parent=MAC01G1130.1;Name=MAC01G1130;gene_id=MAC01G1130
chrUn_random	Banana Genome v1.0	CDS	95887473	95888777	.	+	.	ID=MAC01G1130.1.CDS.1;Parent=MAC01G1130.1;Name=MAC01G1130;gene_id=MAC01G1130
#Mac3815	>MAC02G0928
chr9	Banana Genome v1.0	gene	31885441	31888479	.	+	.	ID=MAC02G0928;name=GSMUA_Achr9G27680_001;tid=GSMUA_Achr9T27680_001;Name=MAC02G0928;gene_id=MAC02G0928
chr9	Banana Genome v1.0	mRNA	31885441	31888479	.	+	.	ID=MAC02G0928.1;Parent=MAC02G0928;Name=MAC02G0928;gene_id=MAC02G0928
chr9	Banana Genome v1.0	exon	31885441	31885603	.	+	.	ID=MAC02G0928.1.exon.1;Parent=MAC02G0928.1;Name=MAC02G0928;gene_id=MAC02G0928
chr9	Banana Genome v1.0	five_prime_UTR	31885441	31885603	.	+	.	ID=MAC02G0928.1.UTR5.1;Parent=MAC02G0928.1;Name=MAC02G0928;gene_id=MAC02G0928
chr9	Banana Genome v1.0	intron	31885604	31886388	.	+	.	ID=MAC02G0928.1.intron.1;Parent=MAC02G0928.1;Name=MAC02G0928;gene_id=MAC02G0928
chr9	Banana Genome v1.0	exon	31886389	31888479	.	+	.	ID=MAC02G0928.1.exon.2;Parent=MAC02G0928.1;Name=MAC02G0928;gene_id=MAC02G0928
chr9	Banana Genome v1.0	five_prime_UTR	31886389	31886476	.	+	.	ID=MAC02G0928.1.UTR5.2;Parent=MAC02G0928.1;Name=MAC02G0928;gene_id=MAC02G0928
chr9	Banana Genome v1.0	CDS	31886477	31888309	.	+	.	ID=MAC02G0928.1.CDS.1;Parent=MAC02G0928.1;Name=MAC02G0928;gene_id=MAC02G0928
chr9	Banana Genome v1.0	three_prime_UTR	31888310	31888479	.	+	.	ID=MAC02G0928.1.UTR3.1;Parent=MAC02G0928.1;Name=MAC02G0928;gene_id=MAC02G0928
#Mac5091	>MAC02G2236
chr9	Banana Genome v1.0	gene	11613918	11616137	.	-	.	ID=MAC02G2236;name=GSMUA_Achr9G17080_001;tid=GSMUA_Achr9T17080_001;Name=MAC02G2236;gene_id=MAC02G2236
chr9	Banana Genome v1.0	mRNA	11613918	11616137	.	-	.	ID=MAC02G2236.1;Parent=MAC02G2236;Name=MAC02G2236;gene_id=MAC02G2236
chr9	Banana Genome v1.0	exon	11613918	11616137	.	-	.	ID=MAC02G2236.1.exon.1;Parent=MAC02G2236.1;Name=MAC02G2236;gene_id=MAC02G2236
chr9	Banana Genome v1.0	five_prime_UTR	11613918	11614268	.	-	.	ID=MAC02G2236.1.UTR5.1;Parent=MAC02G2236.1;Name=MAC02G2236;gene_id=MAC02G2236
chr9	Banana Genome v1.0	CDS	11614269	11616137	.	-	.	ID=MAC02G2236.1.CDS.1;Parent=MAC02G2236.1;Name=MAC02G2236;gene_id=MAC02G2236
#Mac6113	>MAC03G0083
chr7	Banana Genome v1.0	gene	24371462	24373429	.	+	.	ID=MAC03G0083;name=GSMUA_Achr7G21630_001;tid=GSMUA_Achr7T21630_001;Name=MAC03G0083;gene_id=MAC03G0083
chr7	Banana Genome v1.0	mRNA	24371462	24373429	.	+	.	ID=MAC03G0083.1;Parent=MAC03G0083;Name=MAC03G0083;gene_id=MAC03G0083
chr7	Banana Genome v1.0	exon	24371462	24373429	.	+	.	ID=MAC03G0083.1.exon.1;Parent=MAC03G0083.1;Name=MAC03G0083;gene_id=MAC03G0083
chr7	Banana Genome v1.0	CDS	24371462	24373429	.	+	.	ID=MAC03G0083.1.CDS.1;Parent=MAC03G0083.1;Name=MAC03G0083;gene_id=MAC03G0083
#Mac9982	>MAC04G1218
chr8	Banana Genome v1.0	gene	29403995	29405845	.	+	.	ID=MAC04G1218;name=GSMUA_Achr8G25580_001;tid=GSMUA_Achr8T25580_001;Name=MAC04G1218;gene_id=MAC04G1218
chr8	Banana Genome v1.0	mRNA	29403995	29405845	.	+	.	ID=MAC04G1218.1;Parent=MAC04G1218;Name=MAC04G1218;gene_id=MAC04G1218
chr8	Banana Genome v1.0	exon	29403995	29405845	.	+	.	ID=MAC04G1218.1.exon.1;Parent=MAC04G1218.1;Name=MAC04G1218;gene_id=MAC04G1218
chr8	Banana Genome v1.0	CDS	29403995	29405845	.	+	.	ID=MAC04G1218.1.CDS.1;Parent=MAC04G1218.1;Name=MAC04G1218;gene_id=MAC04G1218
#Mac11500	>MAC04G2776
chr8	Banana Genome v1.0	gene	26409122	26411360	.	-	.	ID=MAC04G2776;name=GSMUA_Achr8G21550_001;tid=GSMUA_Achr8T21550_001;Name=MAC04G2776;gene_id=MAC04G2776
chr8	Banana Genome v1.0	mRNA	26409122	26411360	.	-	.	ID=MAC04G2776.1;Parent=MAC04G2776;Name=MAC04G2776;gene_id=MAC04G2776
chr8	Banana Genome v1.0	exon	26409122	26411360	.	-	.	ID=MAC04G2776.1.exon.1;Parent=MAC04G2776.1;Name=MAC04G2776;gene_id=MAC04G2776
chr8	Banana Genome v1.0	five_prime_UTR	26409122	26409455	.	-	.	ID=MAC04G2776.1.UTR5.1;Parent=MAC04G2776.1;Name=MAC04G2776;gene_id=MAC04G2776
chr8	Banana Genome v1.0	CDS	26409456	26411360	.	-	.	ID=MAC04G2776.1.CDS.1;Parent=MAC04G2776.1;Name=MAC04G2776;gene_id=MAC04G2776
#Mac12034	>MAC04G3320
chr8	Banana Genome v1.0	gene	16195306	16196949	.	+	.	ID=MAC04G3320;name=GSMUA_Achr8G17130_001;tid=GSMUA_Achr8T17130_001;Name=MAC04G3320;gene_id=MAC04G3320
chr8	Banana Genome v1.0	mRNA	16195306	16196949	.	+	.	ID=MAC04G3320.1;Parent=MAC04G3320;Name=MAC04G3320;gene_id=MAC04G3320
chr8	Banana Genome v1.0	exon	16195306	16196949	.	+	.	ID=MAC04G3320.1.exon.1;Parent=MAC04G3320.1;Name=MAC04G3320;gene_id=MAC04G3320
chr8	Banana Genome v1.0	CDS	16195306	16196949	.	+	.	ID=MAC04G3320.1.CDS.1;Parent=MAC04G3320.1;Name=MAC04G3320;gene_id=MAC04G3320
#Mac14059	>MAC05G1855
chr5	Banana Genome v1.0	gene	28141683	28144124	.	+	.	ID=MAC05G1855;name=GSMUA_Achr5G27670_001;tid=GSMUA_Achr5T27670_001;Name=MAC05G1855;gene_id=MAC05G1855
chr5	Banana Genome v1.0	mRNA	28141683	28144124	.	+	.	ID=MAC05G1855.1;Parent=MAC05G1855;Name=MAC05G1855;gene_id=MAC05G1855
chr5	Banana Genome v1.0	exon	28141683	28144124	.	+	.	ID=MAC05G1855.1.exon.1;Parent=MAC05G1855.1;Name=MAC05G1855;gene_id=MAC05G1855
chr5	Banana Genome v1.0	five_prime_UTR	28141682	28141683	.	+	.	ID=MAC05G1855.1.UTR5.1;Parent=MAC05G1855.1;Name=MAC05G1855;gene_id=MAC05G1855
chr5	Banana Genome v1.0	CDS	28141683	28143566	.	+	.	ID=MAC05G1855.1.CDS.1;Parent=MAC05G1855.1;Name=MAC05G1855;gene_id=MAC05G1855
chr5	Banana Genome v1.0	three_prime_UTR	28143567	28144124	.	+	.	ID=MAC05G1855.1.UTR3.1;Parent=MAC05G1855.1;Name=MAC05G1855;gene_id=MAC05G1855
#Mac16369	>MAC06G1189
chr6	Banana Genome v1.0	gene	31697054	31701124	.	+	.	ID=MAC06G1189;name=GSMUA_Achr6G32210_001;tid=GSMUA_Achr6T32210_001;Name=MAC06G1189;gene_id=MAC06G1189
chr6	Banana Genome v1.0	mRNA	31697054	31701124	.	+	.	ID=MAC06G1189.1;Parent=MAC06G1189;Name=MAC06G1189;gene_id=MAC06G1189
chr6	Banana Genome v1.0	exon	31697054	31697132	.	+	.	ID=MAC06G1189.1.exon.1;Parent=MAC06G1189.1;Name=MAC06G1189;gene_id=MAC06G1189
chr6	Banana Genome v1.0	five_prime_UTR	31697054	31697132	.	+	.	ID=MAC06G1189.1.UTR5.1;Parent=MAC06G1189.1;Name=MAC06G1189;gene_id=MAC06G1189
chr6	Banana Genome v1.0	intron	31697133	31698958	.	+	.	ID=MAC06G1189.1.intron.1;Parent=MAC06G1189.1;Name=MAC06G1189;gene_id=MAC06G1189
chr6	Banana Genome v1.0	exon	31698959	31699193	.	+	.	ID=MAC06G1189.1.exon.2;Parent=MAC06G1189.1;Name=MAC06G1189;gene_id=MAC06G1189
chr6	Banana Genome v1.0	five_prime_UTR	31698959	31698962	.	+	.	ID=MAC06G1189.1.UTR5.2;Parent=MAC06G1189.1;Name=MAC06G1189;gene_id=MAC06G1189
chr6	Banana Genome v1.0	CDS	31698963	31699193	.	+	.	ID=MAC06G1189.1.CDS.1;Parent=MAC06G1189.1;Name=MAC06G1189;gene_id=MAC06G1189
chr6	Banana Genome v1.0	intron	31698962	31699194	.	+	.	ID=MAC06G1189.1.intron.2;Parent=MAC06G1189.1;Name=MAC06G1189;gene_id=MAC06G1189
chr6	Banana Genome v1.0	exon	31698963	31701124	.	+	.	ID=MAC06G1189.1.exon.3;Parent=MAC06G1189.1;Name=MAC06G1189;gene_id=MAC06G1189
chr6	Banana Genome v1.0	five_prime_UTR	31698962	31698963	.	+	.	ID=MAC06G1189.1.UTR5.3;Parent=MAC06G1189.1;Name=MAC06G1189;gene_id=MAC06G1189
chr6	Banana Genome v1.0	CDS	31698963	31700810	.	+	.	ID=MAC06G1189.1.CDS.2;Parent=MAC06G1189.1;Name=MAC06G1189;gene_id=MAC06G1189
chr6	Banana Genome v1.0	three_prime_UTR	31700811	31701124	.	+	.	ID=MAC06G1189.1.UTR3.1;Parent=MAC06G1189.1;Name=MAC06G1189;gene_id=MAC06G1189
#Mac17288	>MAC06G2120
chr6	Banana Genome v1.0	gene	23408652	23410307	.	-	.	ID=MAC06G2120;name=GSMUA_Achr6G23310_001;tid=GSMUA_Achr6T23310_001;Name=MAC06G2120;gene_id=MAC06G2120
chr6	Banana Genome v1.0	mRNA	23408652	23410307	.	-	.	ID=MAC06G2120.1;Parent=MAC06G2120;Name=MAC06G2120;gene_id=MAC06G2120
chr6	Banana Genome v1.0	exon	23408652	23410307	.	-	.	ID=MAC06G2120.1.exon.1;Parent=MAC06G2120.1;Name=MAC06G2120;gene_id=MAC06G2120
chr6	Banana Genome v1.0	CDS	23408652	23410307	.	-	.	ID=MAC06G2120.1.CDS.1;Parent=MAC06G2120.1;Name=MAC06G2120;gene_id=MAC06G2120
#Mac17751	>MAC06G2602
chr6	Banana Genome v1.0	gene	10638651	10643920	.	-	.	ID=MAC06G2602;name=GSMUA_Achr6G15930_001;tid=GSMUA_Achr6T15930_001;Name=MAC06G2602;gene_id=MAC06G2602
chr6	Banana Genome v1.0	mRNA	10638651	10643920	.	-	.	ID=MAC06G2602.1;Parent=MAC06G2602;Name=MAC06G2602;gene_id=MAC06G2602
chr6	Banana Genome v1.0	exon	10638651	10640267	.	-	.	ID=MAC06G2602.1.exon.1;Parent=MAC06G2602.1;Name=MAC06G2602;gene_id=MAC06G2602
chr6	Banana Genome v1.0	five_prime_UTR	10638651	10640065	.	-	.	ID=MAC06G2602.1.UTR5.1;Parent=MAC06G2602.1;Name=MAC06G2602;gene_id=MAC06G2602
chr6	Banana Genome v1.0	CDS	10640066	10640267	.	-	.	ID=MAC06G2602.1.CDS.1;Parent=MAC06G2602.1;Name=MAC06G2602;gene_id=MAC06G2602
chr6	Banana Genome v1.0	intron	10640268	10640369	.	-	.	ID=MAC06G2602.1.intron.1;Parent=MAC06G2602.1;Name=MAC06G2602;gene_id=MAC06G2602
chr6	Banana Genome v1.0	exon	10640370	10640498	.	-	.	ID=MAC06G2602.1.exon.2;Parent=MAC06G2602.1;Name=MAC06G2602;gene_id=MAC06G2602
chr6	Banana Genome v1.0	CDS	10640370	10640498	.	-	.	ID=MAC06G2602.1.CDS.2;Parent=MAC06G2602.1;Name=MAC06G2602;gene_id=MAC06G2602
chr6	Banana Genome v1.0	intron	10640499	10640624	.	-	.	ID=MAC06G2602.1.intron.2;Parent=MAC06G2602.1;Name=MAC06G2602;gene_id=MAC06G2602
chr6	Banana Genome v1.0	exon	10640625	10640784	.	-	.	ID=MAC06G2602.1.exon.3;Parent=MAC06G2602.1;Name=MAC06G2602;gene_id=MAC06G2602
chr6	Banana Genome v1.0	CDS	10640625	10640784	.	-	.	ID=MAC06G2602.1.CDS.3;Parent=MAC06G2602.1;Name=MAC06G2602;gene_id=MAC06G2602
chr6	Banana Genome v1.0	intron	10640785	10640907	.	-	.	ID=MAC06G2602.1.intron.3;Parent=MAC06G2602.1;Name=MAC06G2602;gene_id=MAC06G2602
chr6	Banana Genome v1.0	exon	10640908	10642039	.	-	.	ID=MAC06G2602.1.exon.4;Parent=MAC06G2602.1;Name=MAC06G2602;gene_id=MAC06G2602
chr6	Banana Genome v1.0	intron	10642040	10643738	.	-	.	ID=MAC06G2602.1.intron.4;Parent=MAC06G2602.1;Name=MAC06G2602;gene_id=MAC06G2602
chr6	Banana Genome v1.0	exon	10643739	10643920	.	-	.	ID=MAC06G2602.1.exon.5;Parent=MAC06G2602.1;Name=MAC06G2602;gene_id=MAC06G2602
chr6	Banana Genome v1.0	three_prime_UTR	10643739	10643920	.	-	.	ID=MAC06G2602.1.UTR3.2;Parent=MAC06G2602.1;Name=MAC06G2602;gene_id=MAC06G2602
#Mac21575	>MAC07G2728
chr3	Banana Genome v1.0	gene	8297036	8298751	.	-	.	ID=MAC07G2728;name=GSMUA_Achr3G11160_001;tid=GSMUA_Achr3T11160_001;Name=MAC07G2728;gene_id=MAC07G2728
chr3	Banana Genome v1.0	mRNA	8297036	8298751	.	-	.	ID=MAC07G2728.1;Parent=MAC07G2728;Name=MAC07G2728;gene_id=MAC07G2728
chr3	Banana Genome v1.0	exon	8297036	8298751	.	-	.	ID=MAC07G2728.1.exon.1;Parent=MAC07G2728.1;Name=MAC07G2728;gene_id=MAC07G2728
chr3	Banana Genome v1.0	CDS	8297036	8298751	.	-	.	ID=MAC07G2728.1.CDS.1;Parent=MAC07G2728.1;Name=MAC07G2728;gene_id=MAC07G2728
#Mac22077	>MAC07G3240
chr3	Banana Genome v1.0	gene	6823792	6825522	.	+	.	ID=MAC07G3240;name=GSMUA_Achr3G09440_001;tid=GSMUA_Achr3T09440_001;Name=MAC07G3240;gene_id=MAC07G3240
chr3	Banana Genome v1.0	mRNA	6823792	6825522	.	+	.	ID=MAC07G3240.1;Parent=MAC07G3240;Name=MAC07G3240;gene_id=MAC07G3240
chr3	Banana Genome v1.0	exon	6823792	6824814	.	+	.	ID=MAC07G3240.1.exon.1;Parent=MAC07G3240.1;Name=MAC07G3240;gene_id=MAC07G3240
chr3	Banana Genome v1.0	CDS	6823792	6824814	.	+	.	ID=MAC07G3240.1.CDS.1;Parent=MAC07G3240.1;Name=MAC07G3240;gene_id=MAC07G3240
chr3	Banana Genome v1.0	intron	6824815	6824955	.	+	.	ID=MAC07G3240.1.intron.1;Parent=MAC07G3240.1;Name=MAC07G3240;gene_id=MAC07G3240
chr3	Banana Genome v1.0	exon	6824956	6825522	.	+	.	ID=MAC07G3240.1.exon.2;Parent=MAC07G3240.1;Name=MAC07G3240;gene_id=MAC07G3240
chr3	Banana Genome v1.0	CDS	6824956	6825522	.	+	.	ID=MAC07G3240.1.CDS.2;Parent=MAC07G3240.1;Name=MAC07G3240;gene_id=MAC07G3240
#Mac22965	>MAC08G0811
chr10	Banana Genome v1.0	gene	21694136	21696458	.	+	.	ID=MAC08G0811;name=GSMUA_Achr10G12800_001;tid=GSMUA_Achr10T12800_001;Name=MAC08G0811;gene_id=MAC08G0811
chr10	Banana Genome v1.0	mRNA	21694136	21696458	.	+	.	ID=MAC08G0811.1;Parent=MAC08G0811;Name=MAC08G0811;gene_id=MAC08G0811
chr10	Banana Genome v1.0	exon	21694136	21695209	.	+	.	ID=MAC08G0811.1.exon.1;Parent=MAC08G0811.1;Name=MAC08G0811;gene_id=MAC08G0811
chr10	Banana Genome v1.0	CDS	21694136	21695209	.	+	.	ID=MAC08G0811.1.CDS.1;Parent=MAC08G0811.1;Name=MAC08G0811;gene_id=MAC08G0811
chr10	Banana Genome v1.0	intron	21695210	21695356	.	+	.	ID=MAC08G0811.1.intron.1;Parent=MAC08G0811.1;Name=MAC08G0811;gene_id=MAC08G0811
chr10	Banana Genome v1.0	exon	21695357	21695526	.	+	.	ID=MAC08G0811.1.exon.2;Parent=MAC08G0811.1;Name=MAC08G0811;gene_id=MAC08G0811
chr10	Banana Genome v1.0	CDS	21695357	21695526	.	+	.	ID=MAC08G0811.1.CDS.2;Parent=MAC08G0811.1;Name=MAC08G0811;gene_id=MAC08G0811
chr10	Banana Genome v1.0	intron	21695527	21695619	.	+	.	ID=MAC08G0811.1.intron.2;Parent=MAC08G0811.1;Name=MAC08G0811;gene_id=MAC08G0811
chr10	Banana Genome v1.0	exon	21695620	21695738	.	+	.	ID=MAC08G0811.1.exon.3;Parent=MAC08G0811.1;Name=MAC08G0811;gene_id=MAC08G0811
chr10	Banana Genome v1.0	CDS	21695620	21695738	.	+	.	ID=MAC08G0811.1.CDS.3;Parent=MAC08G0811.1;Name=MAC08G0811;gene_id=MAC08G0811
chr10	Banana Genome v1.0	intron	21695739	21695843	.	+	.	ID=MAC08G0811.1.intron.3;Parent=MAC08G0811.1;Name=MAC08G0811;gene_id=MAC08G0811
chr10	Banana Genome v1.0	exon	21695844	21696458	.	+	.	ID=MAC08G0811.1.exon.4;Parent=MAC08G0811.1;Name=MAC08G0811;gene_id=MAC08G0811
chr10	Banana Genome v1.0	CDS	21695844	21696049	.	+	.	ID=MAC08G0811.1.CDS.4;Parent=MAC08G0811.1;Name=MAC08G0811;gene_id=MAC08G0811
chr10	Banana Genome v1.0	three_prime_UTR	21696050	21696458	.	+	.	ID=MAC08G0811.1.UTR3.1;Parent=MAC08G0811.1;Name=MAC08G0811;gene_id=MAC08G0811
#Mac23629	>MAC08G1489
chr10	Banana Genome v1.0	gene	32665319	32666332	.	+	.	ID=MAC08G1489;name=GSMUA_Achr10G30460_001;tid=GSMUA_Achr10T30460_001;Name=MAC08G1489;gene_id=MAC08G1489
chr10	Banana Genome v1.0	mRNA	32665319	32666332	.	+	.	ID=MAC08G1489.1;Parent=MAC08G1489;Name=MAC08G1489;gene_id=MAC08G1489
chr10	Banana Genome v1.0	exon	32665319	32666332	.	+	.	ID=MAC08G1489.1.exon.1;Parent=MAC08G1489.1;Name=MAC08G1489;gene_id=MAC08G1489
chr10	Banana Genome v1.0	CDS	32665319	32666332	.	+	.	ID=MAC08G1489.1.CDS.1;Parent=MAC08G1489.1;Name=MAC08G1489;gene_id=MAC08G1489
#Mac30655	>MAC10G2036
chr11	Banana Genome v1.0	gene	24349353	24351365	.	-	.	ID=MAC10G2036;name=GSMUA_Achr11G25120_001;tid=GSMUA_Achr11T25120_001;Name=MAC10G2036;gene_id=MAC10G2036
chr11	Banana Genome v1.0	mRNA	24349353	24351365	.	-	.	ID=MAC10G2036.1;Parent=MAC10G2036;Name=MAC10G2036;gene_id=MAC10G2036
chr11	Banana Genome v1.0	exon	24349353	24351365	.	-	.	ID=MAC10G2036.1.exon.1;Parent=MAC10G2036.1;Name=MAC10G2036;gene_id=MAC10G2036
chr11	Banana Genome v1.0	five_prime_UTR	24349353	24349586	.	-	.	ID=MAC10G2036.1.UTR5.1;Parent=MAC10G2036.1;Name=MAC10G2036;gene_id=MAC10G2036
chr11	Banana Genome v1.0	CDS	24349587	24351365	.	-	.	ID=MAC10G2036.1.CDS.1;Parent=MAC10G2036.1;Name=MAC10G2036;gene_id=MAC10G2036
#Mac36482	>MAC12G2339
chr2	Banana Genome v1.0	gene	14352227	14354415	.	-	.	ID=MAC12G2339;name=GSMUA_Achr2G11540_001;tid=GSMUA_Achr2T11540_001;Name=MAC12G2339;gene_id=MAC12G2339
chr2	Banana Genome v1.0	mRNA	14352227	14354415	.	-	.	ID=MAC12G2339.1;Parent=MAC12G2339;Name=MAC12G2339;gene_id=MAC12G2339
chr2	Banana Genome v1.0	exon	14352227	14354415	.	-	.	ID=MAC12G2339.1.exon.1;Parent=MAC12G2339.1;Name=MAC12G2339;gene_id=MAC12G2339
chr2	Banana Genome v1.0	five_prime_UTR	14352227	14352600	.	-	.	ID=MAC12G2339.1.UTR5.1;Parent=MAC12G2339.1;Name=MAC12G2339;gene_id=MAC12G2339
chr2	Banana Genome v1.0	CDS	14352601	14354415	.	-	.	ID=MAC12G2339.1.CDS.1;Parent=MAC12G2339.1;Name=MAC12G2339;gene_id=MAC12G2339
#Mdo163	>HF17629-RA  [mRNA] [translate_table: standard]
Chr00	maker	gene	4011906	4014431	.	-	.	ID=HF17629;
Chr00	maker	mRNA	4011906	4014431	.	-	.	ID=HF17629-RA;Parent=HF17629;
Chr00	maker	exon	4011906	4014431	.	-	.	Parent=HF17629-RA;
Chr00	maker	CDS	4011906	4014431	.	-	0	Parent=HF17629-RA;
#Mdo2565	>HF35406-RA  [mRNA] [translate_table: standard]
Chr01	maker	gene	10340120	10341424	.	-	.	ID=HF35406;
Chr01	maker	mRNA	10340120	10341424	.	-	.	ID=HF35406-RA;Parent=HF35406;
Chr01	maker	exon	10340120	10341424	.	-	.	Parent=HF35406-RA;
Chr01	maker	CDS	10340120	10341424	.	-	0	Parent=HF35406-RA;
#Mdo2872	>HF06632-RA  [mRNA] [translate_table: standard]
Chr02	maker	gene	32881880	32883682	.	-	.	ID=HF06632;
Chr02	maker	mRNA	32881880	32883682	.	-	.	ID=HF06632-RA;Parent=HF06632;
Chr02	maker	exon	32881880	32883682	.	-	.	Parent=HF06632-RA;
Chr02	maker	CDS	32881880	32883682	.	-	0	Parent=HF06632-RA;
#Mdo2873	>HF06633-RA  [mRNA] [translate_table: standard]
Chr02	maker	gene	32898660	32900492	.	-	.	ID=HF06633;
Chr02	maker	mRNA	32898660	32900492	.	-	.	ID=HF06633-RA;Parent=HF06633;
Chr02	maker	exon	32898660	32900492	.	-	.	Parent=HF06633-RA;
Chr02	maker	CDS	32898660	32900492	.	-	0	Parent=HF06633-RA;
#Mdo6801	>HF39780-RA  [mRNA] [translate_table: standard]
Chr03	maker	gene	1598520	1600899	.	-	.	ID=HF39780;
Chr03	maker	mRNA	1598520	1600899	.	-	.	ID=HF39780-RA;Parent=HF39780;
Chr03	maker	exon	1598520	1600299	.	-	.	Parent=HF39780-RA;
Chr03	maker	exon	1600865	1600899	.	-	.	Parent=HF39780-RA;
Chr03	maker	CDS	1598520	1600299	.	-	1	Parent=HF39780-RA;
Chr03	maker	CDS	1600865	1600899	.	-	0	Parent=HF39780-RA;
#Mdo15452	>HF14170-RA  [mRNA] [translate_table: standard]
Chr07	maker	gene	5001927	5004041	.	+	.	ID=HF14170;
Chr07	maker	mRNA	5001927	5004041	.	+	.	ID=HF14170-RA;Parent=HF14170;
Chr07	maker	exon	5001927	5004041	.	+	.	Parent=HF14170-RA;
Chr07	maker	CDS	5001927	5004041	.	+	0	Parent=HF14170-RA;
#Mdo15455	>HF14173-RA  [mRNA] [translate_table: standard]
Chr07	maker	gene	5020409	5022226	.	+	.	ID=HF14173;
Chr07	maker	mRNA	5020409	5022226	.	+	.	ID=HF14173-RA;Parent=HF14173;
Chr07	maker	exon	5020409	5022226	.	+	.	Parent=HF14173-RA;
Chr07	maker	CDS	5020409	5022226	.	+	0	Parent=HF14173-RA;
#Mdo16257	>HF16534-RA  [mRNA] [translate_table: standard]
Chr07	maker	gene	4979068	4981593	.	+	.	ID=HF16534;
Chr07	maker	mRNA	4979068	4981593	.	+	.	ID=HF16534-RA;Parent=HF16534;
Chr07	maker	exon	4979068	4981593	.	+	.	Parent=HF16534-RA;
Chr07	maker	CDS	4979068	4981593	.	+	0	Parent=HF16534-RA;
#Mdo19421	>HF34524-RA  [mRNA] [translate_table: standard]
Chr08	maker	gene	30957498	30959375	.	-	.	ID=HF34524;
Chr08	maker	mRNA	30957498	30959375	.	-	.	ID=HF34524-RA;Parent=HF34524;
Chr08	maker	exon	30957498	30959375	.	-	.	Parent=HF34524-RA;
Chr08	maker	CDS	30957498	30959375	.	-	0	Parent=HF34524-RA;
#Mdo28502	>HF43797-RA  [mRNA] [translate_table: standard]
Chr11	maker	gene	1827068	1829469	.	-	.	ID=HF43797;
Chr11	maker	mRNA	1827068	1829469	.	-	.	ID=HF43797-RA;Parent=HF43797;
Chr11	maker	exon	1829435	1829469	.	-	.	Parent=HF43797-RA;
Chr11	maker	exon	1827068	1828853	.	-	.	Parent=HF43797-RA;
Chr11	maker	CDS	1829435	1829469	.	-	0	Parent=HF43797-RA;
Chr11	maker	CDS	1827068	1828853	.	-	1	Parent=HF43797-RA;
#Mdo36683	>HF17013-RA  [mRNA] [translate_table: standard]
Chr15	maker	gene	55095182	55102095	.	-	.	ID=HF17013;
Chr15	maker	mRNA	55095182	55102095	.	-	.	ID=HF17013-RA;Parent=HF17013;
Chr15	maker	exon	55101585	55102095	.	-	.	Parent=HF17013-RA;
Chr15	maker	exon	55095182	55097139	.	-	.	Parent=HF17013-RA;
Chr15	maker	CDS	55101585	55102095	.	-	0	Parent=HF17013-RA;
Chr15	maker	CDS	55095182	55097139	.	-	2	Parent=HF17013-RA;
#Men6625	>ME000112S10988  locus=S112:11180:14460:+ [translate_table: standard]
S112	maker	gene	10859	14460	.	+	.	ID=ME000112S10988;
S112	maker	mRNA	10859	14460	.	+	.	ID=ME000112S10988;
S112	maker	five_prime_UTR	10859	11179	.	+	.	ID=ME000112S10988;
S112	maker	CDS	11180	11401	.	+	0	Parent=ME000112S10988;
S112	maker	CDS	11769	12101	.	+	0	Parent=ME000112S10988;
S112	maker	CDS	12415	14460	.	+	0	Parent=ME000112S10988;
#Mgu3367	>Migut.N02421.1.p pacid=28923616 transcript=Migut.N02421.1 locus=Migut.N02421 ID=Migut.N02421.1.v2.0 annot-version=v2.0
scaffold_14	phytozomev10	gene	21375236	21378335	.	-	.	ID=Migut.N02421.v2.0;Name=Migut.N02421;ancestorIdentifier=mgv1a003505m.g.IM62.v1.1
scaffold_14	phytozomev10	mRNA	21375236	21378335	.	-	.	ID=Migut.N02421.1.v2.0;Name=Migut.N02421.1;pacid=28923616;longest=1;Parent=Migut.N02421.v2.0
scaffold_14	phytozomev10	five_prime_UTR	21378123	21378335	.	-	.	ID=Migut.N02421.1.v2.0.five_prime_UTR.1;Parent=Migut.N02421.1.v2.0;pacid=28923616
scaffold_14	phytozomev10	three_prime_UTR	21375236	21375484	.	-	.	ID=Migut.N02421.1.v2.0.three_prime_UTR.1;Parent=Migut.N02421.1.v2.0;pacid=28923616
scaffold_14	phytozomev10	CDS	21375485	21377230	.	-	0	ID=Migut.N02421.1.v2.0.CDS.1;Parent=Migut.N02421.1.v2.0;pacid=28923616
scaffold_14	phytozomev10	five_prime_UTR	21377231	21377339	.	-	.	ID=Migut.N02421.1.v2.0.five_prime_UTR.2;Parent=Migut.N02421.1.v2.0;pacid=28923616
#Mgu4093	>Migut.N02294.1.p pacid=28924342 transcript=Migut.N02294.1 locus=Migut.N02294 ID=Migut.N02294.1.v2.0 annot-version=v2.0
scaffold_14	phytozomev10	gene	20559125	20562339	.	+	.	ID=Migut.N02294.v2.0;Name=Migut.N02294;ancestorIdentifier=mgv1a002702m.g.IM62.v1.1
scaffold_14	phytozomev10	mRNA	20559125	20562339	.	+	.	ID=Migut.N02294.1.v2.0;Name=Migut.N02294.1;pacid=28924342;longest=1;Parent=Migut.N02294.v2.0
scaffold_14	phytozomev10	five_prime_UTR	20559125	20559348	.	+	.	ID=Migut.N02294.1.v2.0.five_prime_UTR.1;Parent=Migut.N02294.1.v2.0;pacid=28924342
scaffold_14	phytozomev10	CDS	20559349	20559383	.	+	0	ID=Migut.N02294.1.v2.0.CDS.1;Parent=Migut.N02294.1.v2.0;pacid=28924342
scaffold_14	phytozomev10	CDS	20559836	20561738	.	+	1	ID=Migut.N02294.1.v2.0.CDS.2;Parent=Migut.N02294.1.v2.0;pacid=28924342
scaffold_14	phytozomev10	three_prime_UTR	20561739	20562339	.	+	.	ID=Migut.N02294.1.v2.0.three_prime_UTR.1;Parent=Migut.N02294.1.v2.0;pacid=28924342
#Mgu7344	>Migut.D00719.1.p pacid=28927595 transcript=Migut.D00719.1 locus=Migut.D00719 ID=Migut.D00719.1.v2.0 annot-version=v2.0
scaffold_4	phytozomev10	gene	3510701	3513320	.	-	.	ID=Migut.D00719.v2.0;Name=Migut.D00719;ancestorIdentifier=mgv1a003270m.g.IM62.v1.1
scaffold_4	phytozomev10	mRNA	3510701	3513320	.	-	.	ID=Migut.D00719.1.v2.0;Name=Migut.D00719.1;pacid=28927595;longest=1;Parent=Migut.D00719.v2.0
scaffold_4	phytozomev10	five_prime_UTR	3513180	3513320	.	-	.	ID=Migut.D00719.1.v2.0.five_prime_UTR.1;Parent=Migut.D00719.1.v2.0;pacid=28927595
scaffold_4	phytozomev10	three_prime_UTR	3510701	3511101	.	-	.	ID=Migut.D00719.1.v2.0.three_prime_UTR.1;Parent=Migut.D00719.1.v2.0;pacid=28927595
scaffold_4	phytozomev10	CDS	3511102	3512895	.	-	0	ID=Migut.D00719.1.v2.0.CDS.1;Parent=Migut.D00719.1.v2.0;pacid=28927595
scaffold_4	phytozomev10	five_prime_UTR	3512896	3513004	.	-	.	ID=Migut.D00719.1.v2.0.five_prime_UTR.2;Parent=Migut.D00719.1.v2.0;pacid=28927595
#Mgu27093	>Migut.B01164.1.p pacid=28947346 transcript=Migut.B01164.1 locus=Migut.B01164 ID=Migut.B01164.1.v2.0 annot-version=v2.0
scaffold_2	phytozomev10	gene	13560723	13563612	.	-	.	ID=Migut.B01164.v2.0;Name=Migut.B01164;ancestorIdentifier=mgv1a026901m.g.IM62.v1.1
scaffold_2	phytozomev10	mRNA	13560723	13563612	.	-	.	ID=Migut.B01164.1.v2.0;Name=Migut.B01164.1;pacid=28947346;longest=1;Parent=Migut.B01164.v2.0
scaffold_2	phytozomev10	five_prime_UTR	13563383	13563612	.	-	.	ID=Migut.B01164.1.v2.0.five_prime_UTR.1;Parent=Migut.B01164.1.v2.0;pacid=28947346
scaffold_2	phytozomev10	three_prime_UTR	13560723	13561037	.	-	.	ID=Migut.B01164.1.v2.0.three_prime_UTR.1;Parent=Migut.B01164.1.v2.0;pacid=28947346
scaffold_2	phytozomev10	CDS	13561038	13562723	.	-	0	ID=Migut.B01164.1.v2.0.CDS.1;Parent=Migut.B01164.1.v2.0;pacid=28947346
scaffold_2	phytozomev10	five_prime_UTR	13562724	13562826	.	-	.	ID=Migut.B01164.1.v2.0.five_prime_UTR.2;Parent=Migut.B01164.1.v2.0;pacid=28947346
#Mgu32706	>Migut.H02377.1.p pacid=28952960 transcript=Migut.H02377.1 locus=Migut.H02377 ID=Migut.H02377.1.v2.0 annot-version=v2.0
scaffold_8	phytozomev10	gene	23851541	23852773	.	+	.	ID=Migut.H02377.v2.0;Name=Migut.H02377
scaffold_8	phytozomev10	mRNA	23851541	23852773	.	+	.	ID=Migut.H02377.1.v2.0;Name=Migut.H02377.1;pacid=28952960;longest=1;Parent=Migut.H02377.v2.0
scaffold_8	phytozomev10	CDS	23851541	23852773	.	+	0	ID=Migut.H02377.1.v2.0.CDS.1;Parent=Migut.H02377.1.v2.0;pacid=28952960
#Mgu32913	>Migut.H02375.1.p pacid=28953167 transcript=Migut.H02375.1 locus=Migut.H02375 ID=Migut.H02375.1.v2.0 annot-version=v2.0
scaffold_8	phytozomev10	gene	23834809	23836062	.	+	.	ID=Migut.H02375.v2.0;Name=Migut.H02375
scaffold_8	phytozomev10	mRNA	23834809	23836062	.	+	.	ID=Migut.H02375.1.v2.0;Name=Migut.H02375.1;pacid=28953167;longest=1;Parent=Migut.H02375.v2.0
scaffold_8	phytozomev10	CDS	23834809	23836062	.	+	0	ID=Migut.H02375.1.v2.0.CDS.1;Parent=Migut.H02375.1.v2.0;pacid=28953167
#Mgu33063	>Migut.H02373.1.p pacid=28953317 transcript=Migut.H02373.1 locus=Migut.H02373 ID=Migut.H02373.1.v2.0 annot-version=v2.0
scaffold_8	phytozomev10	gene	23826441	23827691	.	+	.	ID=Migut.H02373.v2.0;Name=Migut.H02373;ancestorIdentifier=mgv1a022427m.g.IM62.v1.1
scaffold_8	phytozomev10	mRNA	23826441	23827691	.	+	.	ID=Migut.H02373.1.v2.0;Name=Migut.H02373.1;pacid=28953317;longest=1;Parent=Migut.H02373.v2.0
scaffold_8	phytozomev10	CDS	23826441	23827691	.	+	0	ID=Migut.H02373.1.v2.0.CDS.1;Parent=Migut.H02373.1.v2.0;pacid=28953317
#Mgu33422	>Migut.H02376.1.p pacid=28953676 transcript=Migut.H02376.1 locus=Migut.H02376 ID=Migut.H02376.1.v2.0 annot-version=v2.0
scaffold_8	phytozomev10	gene	23848256	23849506	.	+	.	ID=Migut.H02376.v2.0;Name=Migut.H02376
scaffold_8	phytozomev10	mRNA	23848256	23849506	.	+	.	ID=Migut.H02376.1.v2.0;Name=Migut.H02376.1;pacid=28953676;longest=1;Parent=Migut.H02376.v2.0
scaffold_8	phytozomev10	CDS	23848256	23849506	.	+	0	ID=Migut.H02376.1.v2.0.CDS.1;Parent=Migut.H02376.1.v2.0;pacid=28953676
#Mpo8892	>Mapoly0088s0024.1.p pacid=33012030 transcript=Mapoly0088s0024.1 locus=Mapoly0088s0024 ID=Mapoly0088s0024.1.v3.1 annot-version=v3.1
scaffold_88	phytozomev11	gene	318421	324968	.	+	.	ID=Mapoly0088s0024.v3.1;Name=Mapoly0088s0024
scaffold_88	phytozomev11	mRNA	318421	324968	.	+	.	ID=Mapoly0088s0024.1.v3.1;Name=Mapoly0088s0024.1;pacid=33012030;longest=1;Parent=Mapoly0088s0024.v3.1
scaffold_88	phytozomev11	five_prime_UTR	318421	319581	.	+	.	ID=Mapoly0088s0024.1.v3.1.five_prime_UTR.1;Parent=Mapoly0088s0024.1.v3.1;pacid=33012030
scaffold_88	phytozomev11	CDS	319582	321429	.	+	0	ID=Mapoly0088s0024.1.v3.1.CDS.1;Parent=Mapoly0088s0024.1.v3.1;pacid=33012030
scaffold_88	phytozomev11	three_prime_UTR	321430	324968	.	+	.	ID=Mapoly0088s0024.1.v3.1.three_prime_UTR.1;Parent=Mapoly0088s0024.1.v3.1;pacid=33012030
#Nco5022	>NC10G0233770.1:cds pep chromosome:ASM883128v1:10:4437040:4442793:1 gene:NC10G0233770 transcript:NC10G0233770.1 gene_biotype:protein_coding transcript_biotype:protein_coding
10	asm20170215	gene	4437040	4442793	.	+	.	ID=gene:NC10G0233770;biotype=protein_coding;gene_id=NC10G0233770;logic_name=gff3_genes
10	asm20170215	mRNA	4437040	4442793	.	+	.	ID=transcript:NC10G0233770.1;Parent=gene:NC10G0233770;biotype=protein_coding;transcript_id=NC10G0233770.1
10	asm20170215	exon	4437040	4437050	.	+	.	Parent=transcript:NC10G0233770.1;Name=NC10G0233770.1-E1;constitutive=1;ensembl_end_phase=2;ensembl_phase=0;exon_id=NC10G0233770.1-E1;rank=1
10	asm20170215	CDS	4437040	4437050	.	+	0	ID=CDS:NC10G0233770.1:cds;Parent=transcript:NC10G0233770.1;protein_id=NC10G0233770.1:cds
10	asm20170215	exon	4440588	4441317	.	+	.	Parent=transcript:NC10G0233770.1;Name=NC10G0233770.1-E2;constitutive=1;ensembl_end_phase=0;ensembl_phase=2;exon_id=NC10G0233770.1-E2;rank=2
10	asm20170215	CDS	4440588	4441317	.	+	1	ID=CDS:NC10G0233770.1:cds;Parent=transcript:NC10G0233770.1;protein_id=NC10G0233770.1:cds
10	asm20170215	exon	4441544	4441624	.	+	.	Parent=transcript:NC10G0233770.1;Name=NC10G0233770.1-E3;constitutive=1;ensembl_end_phase=0;ensembl_phase=0;exon_id=NC10G0233770.1-E3;rank=3
10	asm20170215	CDS	4441544	4441624	.	+	0	ID=CDS:NC10G0233770.1:cds;Parent=transcript:NC10G0233770.1;protein_id=NC10G0233770.1:cds
10	asm20170215	exon	4442629	4442793	.	+	.	Parent=transcript:NC10G0233770.1;Name=NC10G0233770.1-E4;constitutive=1;ensembl_end_phase=0;ensembl_phase=0;exon_id=NC10G0233770.1-E4;rank=4
10	asm20170215	CDS	4442629	4442793	.	+	0	ID=CDS:NC10G0233770.1:cds;Parent=transcript:NC10G0233770.1;protein_id=NC10G0233770.1:cds
#Nco7667	>NC6G0268800.1:cds pep chromosome:ASM883128v1:6:18140763:18145000:-1 gene:NC6G0268800 transcript:NC6G0268800.1 gene_biotype:protein_coding transcript_biotype:protein_coding
6	asm20170215	gene	18140763	18145000	.	-	.	ID=gene:NC6G0268800;biotype=protein_coding;gene_id=NC6G0268800;logic_name=gff3_genes
6	asm20170215	mRNA	18140763	18145000	.	-	.	ID=transcript:NC6G0268800.1;Parent=gene:NC6G0268800;biotype=protein_coding;transcript_id=NC6G0268800.1
6	asm20170215	three_prime_UTR	18140763	18141164	.	-	.	Parent=transcript:NC6G0268800.1
6	asm20170215	exon	18140763	18141219	.	-	.	Parent=transcript:NC6G0268800.1;Name=NC6G0268800.1-E4;constitutive=1;ensembl_end_phase=-1;ensembl_phase=2;exon_id=NC6G0268800.1-E4;rank=4
6	asm20170215	CDS	18141165	18141219	.	-	1	ID=CDS:NC6G0268800.1:cds;Parent=transcript:NC6G0268800.1;protein_id=NC6G0268800.1:cds
6	asm20170215	exon	18142077	18142997	.	-	.	Parent=transcript:NC6G0268800.1;Name=NC6G0268800.1-E3;constitutive=1;ensembl_end_phase=2;ensembl_phase=2;exon_id=NC6G0268800.1-E3;rank=3
6	asm20170215	CDS	18142077	18142997	.	-	1	ID=CDS:NC6G0268800.1:cds;Parent=transcript:NC6G0268800.1;protein_id=NC6G0268800.1:cds
6	asm20170215	exon	18143514	18143917	.	-	.	Parent=transcript:NC6G0268800.1;Name=NC6G0268800.1-E2;constitutive=1;ensembl_end_phase=2;ensembl_phase=0;exon_id=NC6G0268800.1-E2;rank=2
6	asm20170215	CDS	18143514	18143917	.	-	0	ID=CDS:NC6G0268800.1:cds;Parent=transcript:NC6G0268800.1;protein_id=NC6G0268800.1:cds
6	asm20170215	CDS	18144650	18144676	.	-	0	ID=CDS:NC6G0268800.1:cds;Parent=transcript:NC6G0268800.1;protein_id=NC6G0268800.1:cds
6	asm20170215	exon	18144650	18145000	.	-	.	Parent=transcript:NC6G0268800.1;Name=NC6G0268800.1-E1;constitutive=1;ensembl_end_phase=0;ensembl_phase=-1;exon_id=NC6G0268800.1-E1;rank=1
6	asm20170215	five_prime_UTR	18144677	18145000	.	-	.	Parent=transcript:NC6G0268800.1
#Nco9473	>NC1G0065150.1:cds pep chromosome:ASM883128v1:1:35434731:35448892:-1 gene:NC1G0065150 transcript:NC1G0065150.1 gene_biotype:protein_coding transcript_biotype:protein_coding
1	Gnomon	gene	35436334	35439277	.	-	.	ID=gene-LOC116259722;Dbxref=GeneID:116259722;Name=LOC116259722;gbkey=Gene;gene=LOC116259722;gene_biotype=protein_coding
1	Gnomon	mRNA	35436334	35439277	.	-	.	ID=rna-XM_031637636.1;Parent=gene-LOC116259722;Dbxref=GeneID:116259722,Genbank:XM_031637636.1;Name=XM_031637636.1;gbkey=mRNA;gene=LOC116259722;model_evidence=Supporting evidence includes similarity to: 57 Proteins%2C and 100%25 coverage of the annotated genomic feature by RNAseq alignments%2C including 14 samples with support for all annotated introns;product=ETHYLENE INSENSITIVE 3-like 1 protein;transcript_id=XM_031637636.1
1	Gnomon	exon	35439046	35439277	.	-	.	ID=exon-XM_031637636.1-1;Parent=rna-XM_031637636.1;Dbxref=GeneID:116259722,Genbank:XM_031637636.1;gbkey=mRNA;gene=LOC116259722;product=ETHYLENE INSENSITIVE 3-like 1 protein;transcript_id=XM_031637636.1
1	Gnomon	exon	35436334	35438490	.	-	.	ID=exon-XM_031637636.1-2;Parent=rna-XM_031637636.1;Dbxref=GeneID:116259722,Genbank:XM_031637636.1;gbkey=mRNA;gene=LOC116259722;product=ETHYLENE INSENSITIVE 3-like 1 protein;transcript_id=XM_031637636.1
1	Gnomon	CDS	35436641	35438479	.	-	0	ID=cds-XP_031493496.1;Parent=rna-XM_031637636.1;Dbxref=GeneID:116259722,Genbank:XP_031493496.1;Name=XP_031493496.1;gbkey=CDS;gene=LOC116259722;product=ETHYLENE INSENSITIVE 3-like 1 protein;protein_id=XP_031493496.1
#Nco9527	>NC9G0200390.1:cds pep chromosome:ASM883128v1:9:9268235:9278507:-1 gene:NC9G0200390 transcript:NC9G0200390.1 gene_biotype:protein_coding transcript_biotype:protein_coding
9	Gnomon	gene	9268287	9271655	.	-	.	ID=gene-LOC116260535;Dbxref=GeneID:116260535;Name=LOC116260535;gbkey=Gene;gene=LOC116260535;gene_biotype=protein_coding
9	Gnomon	mRNA	9268287	9271655	.	-	.	ID=rna-XM_031638962.1;Parent=gene-LOC116260535;Dbxref=GeneID:116260535,Genbank:XM_031638962.1;Name=XM_031638962.1;gbkey=mRNA;gene=LOC116260535;model_evidence=Supporting evidence includes similarity to: 32 Proteins%2C and 100%25 coverage of the annotated genomic feature by RNAseq alignments%2C including 14 samples with support for all annotated introns;product=ETHYLENE INSENSITIVE 3-like 1 protein%2C transcript variant X1;transcript_id=XM_031638962.1
9	Gnomon	exon	9271121	9271655	.	-	.	ID=exon-XM_031638962.1-1;Parent=rna-XM_031638962.1;Dbxref=GeneID:116260535,Genbank:XM_031638962.1;gbkey=mRNA;gene=LOC116260535;product=ETHYLENE INSENSITIVE 3-like 1 protein%2C transcript variant X1;transcript_id=XM_031638962.1
9	Gnomon	exon	9270635	9270761	.	-	.	ID=exon-XM_031638962.1-2;Parent=rna-XM_031638962.1;Dbxref=GeneID:116260535,Genbank:XM_031638962.1;gbkey=mRNA;gene=LOC116260535;product=ETHYLENE INSENSITIVE 3-like 1 protein%2C transcript variant X1;transcript_id=XM_031638962.1
9	Gnomon	exon	9268287	9270523	.	-	.	ID=exon-XM_031638962.1-3;Parent=rna-XM_031638962.1;Dbxref=GeneID:116260535,Genbank:XM_031638962.1;gbkey=mRNA;gene=LOC116260535;product=ETHYLENE INSENSITIVE 3-like 1 protein%2C transcript variant X1;transcript_id=XM_031638962.1
9	Gnomon	CDS	9270635	9270650	.	-	0	ID=cds-XP_031494822.1;Parent=rna-XM_031638962.1;Dbxref=GeneID:116260535,Genbank:XP_031494822.1;Name=XP_031494822.1;gbkey=CDS;gene=LOC116260535;product=ETHYLENE INSENSITIVE 3-like 1 protein;protein_id=XP_031494822.1
9	Gnomon	CDS	9268668	9270523	.	-	2	ID=cds-XP_031494822.1;Parent=rna-XM_031638962.1;Dbxref=GeneID:116260535,Genbank:XP_031494822.1;Name=XP_031494822.1;gbkey=CDS;gene=LOC116260535;product=ETHYLENE INSENSITIVE 3-like 1 protein;protein_id=XP_031494822.1
#Nco13852	>NC8G0300100.1:cds pep chromosome:ASM883128v1:8:3727534:3729168:-1 gene:NC8G0300100 transcript:NC8G0300100.1 gene_biotype:protein_coding transcript_biotype:protein_coding
8	asm20170215	gene	3727534	3729168	.	-	.	ID=gene:NC8G0300100;biotype=protein_coding;gene_id=NC8G0300100;logic_name=gff3_genes
8	asm20170215	mRNA	3727534	3729168	.	-	.	ID=transcript:NC8G0300100.1;Parent=gene:NC8G0300100;biotype=protein_coding;transcript_id=NC8G0300100.1
8	asm20170215	exon	3727534	3727596	.	-	.	Parent=transcript:NC8G0300100.1;Name=NC8G0300100.1-E5;constitutive=1;ensembl_end_phase=0;ensembl_phase=0;exon_id=NC8G0300100.1-E5;rank=5
8	asm20170215	CDS	3727534	3727596	.	-	0	ID=CDS:NC8G0300100.1:cds;Parent=transcript:NC8G0300100.1;protein_id=NC8G0300100.1:cds
8	asm20170215	exon	3727750	3727880	.	-	.	Parent=transcript:NC8G0300100.1;Name=NC8G0300100.1-E4;constitutive=1;ensembl_end_phase=0;ensembl_phase=1;exon_id=NC8G0300100.1-E4;rank=4
8	asm20170215	CDS	3727750	3727880	.	-	2	ID=CDS:NC8G0300100.1:cds;Parent=transcript:NC8G0300100.1;protein_id=NC8G0300100.1:cds
8	asm20170215	exon	3728117	3728382	.	-	.	Parent=transcript:NC8G0300100.1;Name=NC8G0300100.1-E3;constitutive=1;ensembl_end_phase=1;ensembl_phase=2;exon_id=NC8G0300100.1-E3;rank=3
8	asm20170215	CDS	3728117	3728382	.	-	1	ID=CDS:NC8G0300100.1:cds;Parent=transcript:NC8G0300100.1;protein_id=NC8G0300100.1:cds
8	asm20170215	exon	3728411	3728796	.	-	.	Parent=transcript:NC8G0300100.1;Name=NC8G0300100.1-E2;constitutive=1;ensembl_end_phase=2;ensembl_phase=0;exon_id=NC8G0300100.1-E2;rank=2
8	asm20170215	CDS	3728411	3728796	.	-	0	ID=CDS:NC8G0300100.1:cds;Parent=transcript:NC8G0300100.1;protein_id=NC8G0300100.1:cds
8	asm20170215	exon	3728986	3729168	.	-	.	Parent=transcript:NC8G0300100.1;Name=NC8G0300100.1-E1;constitutive=1;ensembl_end_phase=0;ensembl_phase=0;exon_id=NC8G0300100.1-E1;rank=1
8	asm20170215	CDS	3728986	3729168	.	-	0	ID=CDS:NC8G0300100.1:cds;Parent=transcript:NC8G0300100.1;protein_id=NC8G0300100.1:cds
#Osa11572	>LOC_Os03g20780
Chr3	JGI v7.0	gene	11771261	11773192	.	+	.	ID=LOC_Os03g20780;pacid=33131206;id=LOC_Os03g20780.MSUv7.0;tid=LOC_Os03g20780.1.MSUv7.0,LOC_Os03g20780.1;Name=LOC_Os03g20780;gene_id=LOC_Os03g20780
Chr3	JGI v7.0	mRNA	11771261	11773192	.	+	.	ID=LOC_Os03g20780.1;Parent=LOC_Os03g20780;Name=LOC_Os03g20780;gene_id=LOC_Os03g20780
Chr3	JGI v7.0	exon	11771261	11773192	.	+	.	ID=LOC_Os03g20780.1.exon.1;Parent=LOC_Os03g20780.1;Name=LOC_Os03g20780;gene_id=LOC_Os03g20780
Chr3	JGI v7.0	CDS	11771261	11773192	.	+	.	ID=LOC_Os03g20780.1.CDS.1;Parent=LOC_Os03g20780.1;Name=LOC_Os03g20780;gene_id=LOC_Os03g20780
#Osa11573	>LOC_Os03g20790
Chr3	JGI v7.0	gene	11776086	11778008	.	+	.	ID=LOC_Os03g20790;pacid=33133370;id=LOC_Os03g20790.MSUv7.0;tid=LOC_Os03g20790.1.MSUv7.0,LOC_Os03g20790.1;Name=LOC_Os03g20790;gene_id=LOC_Os03g20790
Chr3	JGI v7.0	mRNA	11776086	11778008	.	+	.	ID=LOC_Os03g20790.1;Parent=LOC_Os03g20790;Name=LOC_Os03g20790;gene_id=LOC_Os03g20790
Chr3	JGI v7.0	exon	11776086	11778008	.	+	.	ID=LOC_Os03g20790.1.exon.1;Parent=LOC_Os03g20790.1;Name=LOC_Os03g20790;gene_id=LOC_Os03g20790
Chr3	JGI v7.0	CDS	11776086	11778008	.	+	.	ID=LOC_Os03g20790.1.CDS.1;Parent=LOC_Os03g20790.1;Name=LOC_Os03g20790;gene_id=LOC_Os03g20790
#Osa16531	>LOC_Os04g38400
Chr4	JGI v7.0	gene	22834019	22835356	.	+	.	ID=LOC_Os04g38400;pacid=33111755;id=LOC_Os04g38400.MSUv7.0;tid=LOC_Os04g38400.1.MSUv7.0,LOC_Os04g38400.1;Name=LOC_Os04g38400;gene_id=LOC_Os04g38400
Chr4	JGI v7.0	mRNA	22834019	22835356	.	+	.	ID=LOC_Os04g38400.1;Parent=LOC_Os04g38400;Name=LOC_Os04g38400;gene_id=LOC_Os04g38400
Chr4	JGI v7.0	exon	22834019	22835356	.	+	.	ID=LOC_Os04g38400.1.exon.1;Parent=LOC_Os04g38400.1;Name=LOC_Os04g38400;gene_id=LOC_Os04g38400
Chr4	JGI v7.0	CDS	22834019	22835356	.	+	.	ID=LOC_Os04g38400.1.CDS.1;Parent=LOC_Os04g38400.1;Name=LOC_Os04g38400;gene_id=LOC_Os04g38400
#Osa28375	>LOC_Os07g48630
Chr7	JGI v7.0	gene	29115869	29118679	.	-	.	ID=LOC_Os07g48630;pacid=33114210;id=LOC_Os07g48630.MSUv7.0;tid=LOC_Os07g48630.2.MSUv7.0,LOC_Os07g48630.2;Name=LOC_Os07g48630;gene_id=LOC_Os07g48630
Chr7	JGI v7.0	mRNA	29115869	29118679	.	-	.	ID=LOC_Os07g48630.1;Parent=LOC_Os07g48630;Name=LOC_Os07g48630;gene_id=LOC_Os07g48630
Chr7	JGI v7.0	exon	29115869	29118078	.	-	.	ID=LOC_Os07g48630.1.exon.1;Parent=LOC_Os07g48630.1;Name=LOC_Os07g48630;gene_id=LOC_Os07g48630
Chr7	JGI v7.0	five_prime_UTR	29115869	29116231	.	-	.	ID=LOC_Os07g48630.1.UTR5.1;Parent=LOC_Os07g48630.1;Name=LOC_Os07g48630;gene_id=LOC_Os07g48630
Chr7	JGI v7.0	CDS	29116232	29118013	.	-	.	ID=LOC_Os07g48630.1.CDS.1;Parent=LOC_Os07g48630.1;Name=LOC_Os07g48630;gene_id=LOC_Os07g48630
Chr7	JGI v7.0	three_prime_UTR	29118014	29118078	.	-	.	ID=LOC_Os07g48630.1.UTR3.1;Parent=LOC_Os07g48630.1;Name=LOC_Os07g48630;gene_id=LOC_Os07g48630
Chr7	JGI v7.0	intron	29118079	29118389	.	-	.	ID=LOC_Os07g48630.1.intron.1;Parent=LOC_Os07g48630.1;Name=LOC_Os07g48630;gene_id=LOC_Os07g48630
Chr7	JGI v7.0	exon	29118390	29118679	.	-	.	ID=LOC_Os07g48630.1.exon.2;Parent=LOC_Os07g48630.1;Name=LOC_Os07g48630;gene_id=LOC_Os07g48630
Chr7	JGI v7.0	three_prime_UTR	29118390	29118679	.	-	.	ID=LOC_Os07g48630.1.UTR3.2;Parent=LOC_Os07g48630.1;Name=LOC_Os07g48630;gene_id=LOC_Os07g48630
#Osa31002	>LOC_Os08g39830
Chr8	JGI v7.0	gene	25211515	25214797	.	+	.	ID=LOC_Os08g39830;pacid=33103092;id=LOC_Os08g39830.MSUv7.0;tid=LOC_Os08g39830.1.MSUv7.0,LOC_Os08g39830.1;Name=LOC_Os08g39830;gene_id=LOC_Os08g39830
Chr8	JGI v7.0	mRNA	25211515	25214797	.	+	.	ID=LOC_Os08g39830.2;Parent=LOC_Os08g39830;Name=LOC_Os08g39830;gene_id=LOC_Os08g39830
Chr8	JGI v7.0	exon	25211515	25211574	.	+	.	ID=LOC_Os08g39830.2.exon.1;Parent=LOC_Os08g39830.2;Name=LOC_Os08g39830;gene_id=LOC_Os08g39830
Chr8	JGI v7.0	five_prime_UTR	25211515	25211574	.	+	.	ID=LOC_Os08g39830.2.UTR5.1;Parent=LOC_Os08g39830.2;Name=LOC_Os08g39830;gene_id=LOC_Os08g39830
Chr8	JGI v7.0	intron	25211575	25212035	.	+	.	ID=LOC_Os08g39830.2.intron.1;Parent=LOC_Os08g39830.2;Name=LOC_Os08g39830;gene_id=LOC_Os08g39830
Chr8	JGI v7.0	exon	25212036	25214002	.	+	.	ID=LOC_Os08g39830.2.exon.2;Parent=LOC_Os08g39830.2;Name=LOC_Os08g39830;gene_id=LOC_Os08g39830
Chr8	JGI v7.0	five_prime_UTR	25212036	25212137	.	+	.	ID=LOC_Os08g39830.2.UTR5.2;Parent=LOC_Os08g39830.2;Name=LOC_Os08g39830;gene_id=LOC_Os08g39830
Chr8	JGI v7.0	CDS	25212138	25213997	.	+	.	ID=LOC_Os08g39830.2.CDS.1;Parent=LOC_Os08g39830.2;Name=LOC_Os08g39830;gene_id=LOC_Os08g39830
Chr8	JGI v7.0	three_prime_UTR	25213998	25214002	.	+	.	ID=LOC_Os08g39830.2.UTR3.1;Parent=LOC_Os08g39830.2;Name=LOC_Os08g39830;gene_id=LOC_Os08g39830
Chr8	JGI v7.0	intron	25214003	25214368	.	+	.	ID=LOC_Os08g39830.2.intron.2;Parent=LOC_Os08g39830.2;Name=LOC_Os08g39830;gene_id=LOC_Os08g39830
Chr8	JGI v7.0	exon	25214369	25214797	.	+	.	ID=LOC_Os08g39830.2.exon.3;Parent=LOC_Os08g39830.2;Name=LOC_Os08g39830;gene_id=LOC_Os08g39830
Chr8	JGI v7.0	three_prime_UTR	25214369	25214797	.	+	.	ID=LOC_Os08g39830.2.UTR3.2;Parent=LOC_Os08g39830.2;Name=LOC_Os08g39830;gene_id=LOC_Os08g39830
#Osa33304	>LOC_Os09g31400
Chr9	JGI v7.0	gene	18882545	18886387	.	-	.	ID=LOC_Os09g31400;pacid=33143995;id=LOC_Os09g31400.MSUv7.0;tid=LOC_Os09g31400.1.MSUv7.0,LOC_Os09g31400.1;Name=LOC_Os09g31400;gene_id=LOC_Os09g31400
Chr9	JGI v7.0	mRNA	18882545	18886387	.	-	.	ID=LOC_Os09g31400.1;Parent=LOC_Os09g31400;Name=LOC_Os09g31400;gene_id=LOC_Os09g31400
Chr9	JGI v7.0	exon	18882545	18883929	.	-	.	ID=LOC_Os09g31400.1.exon.1;Parent=LOC_Os09g31400.1;Name=LOC_Os09g31400;gene_id=LOC_Os09g31400
Chr9	JGI v7.0	five_prime_UTR	18882545	18883929	.	-	.	ID=LOC_Os09g31400.1.UTR5.1;Parent=LOC_Os09g31400.1;Name=LOC_Os09g31400;gene_id=LOC_Os09g31400
Chr9	JGI v7.0	intron	18883930	18884003	.	-	.	ID=LOC_Os09g31400.1.intron.1;Parent=LOC_Os09g31400.1;Name=LOC_Os09g31400;gene_id=LOC_Os09g31400
Chr9	JGI v7.0	exon	18884004	18886012	.	-	.	ID=LOC_Os09g31400.1.exon.2;Parent=LOC_Os09g31400.1;Name=LOC_Os09g31400;gene_id=LOC_Os09g31400
Chr9	JGI v7.0	five_prime_UTR	18884004	18884008	.	-	.	ID=LOC_Os09g31400.1.UTR5.2;Parent=LOC_Os09g31400.1;Name=LOC_Os09g31400;gene_id=LOC_Os09g31400
Chr9	JGI v7.0	CDS	18884009	18885844	.	-	.	ID=LOC_Os09g31400.1.CDS.1;Parent=LOC_Os09g31400.1;Name=LOC_Os09g31400;gene_id=LOC_Os09g31400
Chr9	JGI v7.0	three_prime_UTR	18885845	18886012	.	-	.	ID=LOC_Os09g31400.1.UTR3.1;Parent=LOC_Os09g31400.1;Name=LOC_Os09g31400;gene_id=LOC_Os09g31400
Chr9	JGI v7.0	intron	18886013	18886143	.	-	.	ID=LOC_Os09g31400.1.intron.2;Parent=LOC_Os09g31400.1;Name=LOC_Os09g31400;gene_id=LOC_Os09g31400
Chr9	JGI v7.0	exon	18886144	18886387	.	-	.	ID=LOC_Os09g31400.1.exon.3;Parent=LOC_Os09g31400.1;Name=LOC_Os09g31400;gene_id=LOC_Os09g31400
Chr9	JGI v7.0	three_prime_UTR	18886144	18886387	.	-	.	ID=LOC_Os09g31400.1.UTR3.2;Parent=LOC_Os09g31400.1;Name=LOC_Os09g31400;gene_id=LOC_Os09g31400
#Osa8022	>LOC_Os02g36510
Chr2	JGI v7.0	gene	22056928	22058611	.	+	.	ID=LOC_Os02g36510;pacid=33134062;id=LOC_Os02g36510.MSUv7.0;tid=LOC_Os02g36510.1.MSUv7.0,LOC_Os02g36510.1;Name=LOC_Os02g36510;gene_id=LOC_Os02g36510
Chr2	JGI v7.0	mRNA	22056928	22058611	.	+	.	ID=LOC_Os02g36510.1;Parent=LOC_Os02g36510;Name=LOC_Os02g36510;gene_id=LOC_Os02g36510
Chr2	JGI v7.0	exon	22056928	22058611	.	+	.	ID=LOC_Os02g36510.1.exon.1;Parent=LOC_Os02g36510.1;Name=LOC_Os02g36510;gene_id=LOC_Os02g36510
Chr2	JGI v7.0	CDS	22056928	22058442	.	+	.	ID=LOC_Os02g36510.1.CDS.1;Parent=LOC_Os02g36510.1;Name=LOC_Os02g36510;gene_id=LOC_Os02g36510
Chr2	JGI v7.0	three_prime_UTR	22058443	22058611	.	+	.	ID=LOC_Os02g36510.1.UTR3.1;Parent=LOC_Os02g36510.1;Name=LOC_Os02g36510;gene_id=LOC_Os02g36510
#Peq281	>PEQU_00346
Scaffold000002	Genomics v1.0	gene	6491707	6493428	.	+	.	ID=PEQU_00346;tid=PEQU_00346.1;Name=PEQU_00346;gene_id=PEQU_00346
Scaffold000002	Genomics v1.0	mRNA	6491707	6493428	.	+	.	ID=PEQU_00346.1;Parent=PEQU_00346;Name=PEQU_00346;gene_id=PEQU_00346
Scaffold000002	Genomics v1.0	exon	6491707	6493428	.	+	.	ID=PEQU_00346.1.exon.1;Parent=PEQU_00346.1;Name=PEQU_00346;gene_id=PEQU_00346
Scaffold000002	Genomics v1.0	CDS	6491707	6493428	.	+	.	ID=PEQU_00346.1.CDS.1;Parent=PEQU_00346.1;Name=PEQU_00346;gene_id=PEQU_00346
#Peq8518	>PEQU_10689
Scaffold000372	Genomics v1.0	gene	524146	526074	.	-	.	ID=PEQU_10689;tid=PEQU_10689.1;Name=PEQU_10689;gene_id=PEQU_10689
Scaffold000372	Genomics v1.0	mRNA	524146	526074	.	-	.	ID=PEQU_10689.1;Parent=PEQU_10689;Name=PEQU_10689;gene_id=PEQU_10689
Scaffold000372	Genomics v1.0	exon	524146	526074	.	-	.	ID=PEQU_10689.1.exon.1;Parent=PEQU_10689.1;Name=PEQU_10689;gene_id=PEQU_10689
Scaffold000372	Genomics v1.0	CDS	524146	526074	.	-	.	ID=PEQU_10689.1.CDS.1;Parent=PEQU_10689.1;Name=PEQU_10689;gene_id=PEQU_10689
#Peq13096	>PEQU_16294
Scaffold000001	Genomics v1.0	gene	1084751	1086172	.	+	.	ID=PEQU_16294;tid=PEQU_16294.1;Name=PEQU_16294;gene_id=PEQU_16294
Scaffold000001	Genomics v1.0	mRNA	1084751	1086172	.	+	.	ID=PEQU_16294.1;Parent=PEQU_16294;Name=PEQU_16294;gene_id=PEQU_16294
Scaffold000001	Genomics v1.0	exon	1084751	1086172	.	+	.	ID=PEQU_16294.1.exon.1;Parent=PEQU_16294.1;Name=PEQU_16294;gene_id=PEQU_16294
Scaffold000001	Genomics v1.0	CDS	1084751	1086172	.	+	.	ID=PEQU_16294.1.CDS.1;Parent=PEQU_16294.1;Name=PEQU_16294;gene_id=PEQU_16294
#Peq15239	>PEQU_19283
Scaffold000343	Genomics v1.0	gene	443066	444816	.	-	.	ID=PEQU_19283;tid=PEQU_19283.1;Name=PEQU_19283;gene_id=PEQU_19283
Scaffold000343	Genomics v1.0	mRNA	443066	444816	.	-	.	ID=PEQU_19283.1;Parent=PEQU_19283;Name=PEQU_19283;gene_id=PEQU_19283
Scaffold000343	Genomics v1.0	exon	443066	443518	.	-	.	ID=PEQU_19283.1.exon.1;Parent=PEQU_19283.1;Name=PEQU_19283;gene_id=PEQU_19283
Scaffold000343	Genomics v1.0	CDS	443066	443518	.	-	.	ID=PEQU_19283.1.CDS.1;Parent=PEQU_19283.1;Name=PEQU_19283;gene_id=PEQU_19283
Scaffold000343	Genomics v1.0	intron	443519	443523	.	-	.	ID=PEQU_19283.1.intron.1;Parent=PEQU_19283.1;Name=PEQU_19283;gene_id=PEQU_19283
Scaffold000343	Genomics v1.0	exon	443524	444816	.	-	.	ID=PEQU_19283.1.exon.2;Parent=PEQU_19283.1;Name=PEQU_19283;gene_id=PEQU_19283
Scaffold000343	Genomics v1.0	CDS	443524	444816	.	-	.	ID=PEQU_19283.1.CDS.2;Parent=PEQU_19283.1;Name=PEQU_19283;gene_id=PEQU_19283
#Ppa23889	>Pp3c7_9970V3.1.p pacid=32923256 transcript=Pp3c7_9970V3.1 locus=Pp3c7_9970 annot-version=v3.3
Chr07	phytozomev10	gene	6721740	6725997	.	-	.	ID=Pp3c7_9970;Name=Pp3c7_9970;ancestorIdentifier=Pp3c7_9970.v3.1
Chr07	phytozomev10	mRNA	6721740	6725997	.	-	.	ID=PAC:32923256;Name=Pp3c7_9970V3.1;pacid=32923256;longest=1;Parent=Pp3c7_9970
Chr07	phytozomev10	three_prime_UTR	6723070	6723599	.	-	.	ID=PAC:32923256.three_prime_UTR.1;Parent=PAC:32923256;pacid=32923256
Chr07	phytozomev10	CDS	6723600	6725639	.	-	0	ID=PAC:32923256.CDS.1;Parent=PAC:32923256;pacid=32923256
Chr07	phytozomev10	five_prime_UTR	6725640	6725997	.	-	.	ID=PAC:32923256.five_prime_UTR.1;Parent=PAC:32923256;pacid=32923256
Chr07	phytozomev10	three_prime_UTR	6721740	6722890	.	-	.	ID=PAC:32923256.three_prime_UTR.2;Parent=PAC:32923256;pacid=32923256
#Ppa57803	>Pp3c11_15260V3.1.p pacid=32957182 transcript=Pp3c11_15260V3.1 locus=Pp3c11_15260 annot-version=v3.3
Chr11	phytozomev10	gene	9997136	10000452	.	+	.	ID=Pp3c11_15260;Name=Pp3c11_15260;ancestorIdentifier=Pp3c11_15260.v3.1
Chr11	phytozomev10	mRNA	9997186	10000452	.	+	.	ID=PAC:32957182;Name=Pp3c11_15260V3.1;pacid=32957182;longest=1;ancestorIdentifier=Pp3c11_15260V1.1.v3.1;Parent=Pp3c11_15260
Chr11	phytozomev10	five_prime_UTR	9997186	9997475	.	+	.	ID=PAC:32957182.five_prime_UTR.1;Parent=PAC:32957182;pacid=32957182
Chr11	phytozomev10	CDS	9997476	9999509	.	+	0	ID=PAC:32957182.CDS.1;Parent=PAC:32957182;pacid=32957182
Chr11	phytozomev10	three_prime_UTR	9999510	10000452	.	+	.	ID=PAC:32957182.three_prime_UTR.1;Parent=PAC:32957182;pacid=32957182
#Sly681	>Solyc01g006650.2.1
SL4.0ch01	maker_ITAG	gene	1254710	1258026	.	+	.	ID=gene:Solyc01g006650.2;Alias=Solyc01g006650;Name=Solyc01g006650.2;length=3316
SL4.0ch01	maker_ITAG	mRNA	1254710	1258026	.	+	.	ID=mRNA:Solyc01g006650.2.1;Parent=gene:Solyc01g006650.2;Name=Solyc01g006650.2.1;Note=ETHYLENE INSENSITIVE 3-like 3 protein (AHRD V3.3 *** A0A2G3DES0_CAPCH);_AED=0.33;_QI=89|0.5|0|1|0|0|3|0|660;_eAED=0.33;Ontology_term=GO:0005634
SL4.0ch01	maker_ITAG	exon	1254710	1254762	.	+	.	ID=exon:Solyc01g006650.2.1.1;Parent=mRNA:Solyc01g006650.2.1
SL4.0ch01	maker_ITAG	five_prime_UTR	1254710	1254762	.	+	.	ID=five_prime_UTR:Solyc01g006650.2.1.0;Parent=mRNA:Solyc01g006650.2.1
SL4.0ch01	maker_ITAG	five_prime_UTR	1255134	1255169	.	+	.	ID=five_prime_UTR:Solyc01g006650.2.1.1;Parent=mRNA:Solyc01g006650.2.1
SL4.0ch01	maker_ITAG	exon	1255134	1255204	.	+	.	ID=exon:Solyc01g006650.2.1.2;Parent=mRNA:Solyc01g006650.2.1
SL4.0ch01	maker_ITAG	CDS	1255170	1255204	.	+	0	ID=CDS:Solyc01g006650.2.1.1;Parent=mRNA:Solyc01g006650.2.1
SL4.0ch01	maker_ITAG	exon	1256079	1258026	.	+	.	ID=exon:Solyc01g006650.2.1.3;Parent=mRNA:Solyc01g006650.2.1
SL4.0ch01	maker_ITAG	CDS	1256079	1258026	.	+	1	ID=CDS:Solyc01g006650.2.1.2;Parent=mRNA:Solyc01g006650.2.1
#Sly892	>Solyc01g009170.4.1
SL4.0ch01	maker_ITAG	gene	3148567	3151060	.	-	.	ID=gene:Solyc01g009170.4;Alias=Solyc01g009170;Name=Solyc01g009170.4;length=2493
SL4.0ch01	maker_ITAG	mRNA	3148567	3151060	.	-	.	ID=mRNA:Solyc01g009170.4.1;Parent=gene:Solyc01g009170.4;Name=Solyc01g009170.4.1;Note=EIL-EIN3/EIL;_AED=0.11;_QI=252|-1|0|1|-1|0|1|397|614;_eAED=0.11;Ontology_term=GO:0005634
SL4.0ch01	maker_ITAG	three_prime_UTR	3148567	3148963	.	-	.	ID=three_prime_UTR:Solyc01g009170.4.1.0;Parent=mRNA:Solyc01g009170.4.1
SL4.0ch01	maker_ITAG	exon	3148567	3151060	.	-	.	ID=exon:Solyc01g009170.4.1.1;Parent=mRNA:Solyc01g009170.4.1
SL4.0ch01	maker_ITAG	CDS	3148964	3150808	.	-	0	ID=CDS:Solyc01g009170.4.1.1;Parent=mRNA:Solyc01g009170.4.1
SL4.0ch01	maker_ITAG	five_prime_UTR	3150809	3151060	.	-	.	ID=five_prime_UTR:Solyc01g009170.4.1.0;Parent=mRNA:Solyc01g009170.4.1
#Sly1212	>Solyc01g014480.3.1
SL4.0ch01	maker_ITAG	gene	13994708	13998041	.	-	.	ID=gene:Solyc01g014480.3;Alias=Solyc01g014480;Name=Solyc01g014480.3;length=3333
SL4.0ch01	maker_ITAG	mRNA	13994708	13998041	.	-	.	ID=mRNA:Solyc01g014480.3.1;Parent=gene:Solyc01g014480.3;Name=Solyc01g014480.3.1;Note=ETHYLENE INSENSITIVE 3-like 3 protein (AHRD V3.3 *** A0A2G3AJ97_CAPAN);_AED=0.09;_QI=198|1|1|1|0|0|3|509|675;_eAED=0.09;Ontology_term=GO:0005634
SL4.0ch01	maker_ITAG	exon	13994708	13995185	.	-	.	ID=exon:Solyc01g014480.3.1.1;Parent=mRNA:Solyc01g014480.3.1
SL4.0ch01	maker_ITAG	three_prime_UTR	13994708	13995185	.	-	.	ID=three_prime_UTR:Solyc01g014480.3.1.0;Parent=mRNA:Solyc01g014480.3.1
SL4.0ch01	maker_ITAG	three_prime_UTR	13995273	13995303	.	-	.	ID=three_prime_UTR:Solyc01g014480.3.1.1;Parent=mRNA:Solyc01g014480.3.1
SL4.0ch01	maker_ITAG	exon	13995273	13997296	.	-	.	ID=exon:Solyc01g014480.3.1.2;Parent=mRNA:Solyc01g014480.3.1
SL4.0ch01	maker_ITAG	CDS	13995304	13997296	.	-	1	ID=CDS:Solyc01g014480.3.1.1;Parent=mRNA:Solyc01g014480.3.1
SL4.0ch01	maker_ITAG	CDS	13997809	13997843	.	-	0	ID=CDS:Solyc01g014480.3.1.2;Parent=mRNA:Solyc01g014480.3.1
SL4.0ch01	maker_ITAG	exon	13997809	13998041	.	-	.	ID=exon:Solyc01g014480.3.1.3;Parent=mRNA:Solyc01g014480.3.1
SL4.0ch01	maker_ITAG	five_prime_UTR	13997844	13998041	.	-	.	ID=five_prime_UTR:Solyc01g014480.3.1.0;Parent=mRNA:Solyc01g014480.3.1
#Sly3196	>Solyc01g096810.3.1
SL4.0ch01	maker_ITAG	gene	80061220	80063226	.	-	.	ID=gene:Solyc01g096810.3;Alias=Solyc01g096810;Name=Solyc01g096810.3;length=2006
SL4.0ch01	maker_ITAG	mRNA	80061220	80063226	.	-	.	ID=mRNA:Solyc01g096810.3.1;Parent=gene:Solyc01g096810.3;Name=Solyc01g096810.3.1;Note=EIL3;_AED=0.05;_QI=10|-1|0|1|-1|0|1|191|601;_eAED=0.05;Ontology_term=GO:0005634
SL4.0ch01	maker_ITAG	three_prime_UTR	80061220	80061410	.	-	.	ID=three_prime_UTR:Solyc01g096810.3.1.0;Parent=mRNA:Solyc01g096810.3.1
SL4.0ch01	maker_ITAG	exon	80061220	80063226	.	-	.	ID=exon:Solyc01g096810.3.1.1;Parent=mRNA:Solyc01g096810.3.1
SL4.0ch01	maker_ITAG	CDS	80061411	80063216	.	-	0	ID=CDS:Solyc01g096810.3.1.1;Parent=mRNA:Solyc01g096810.3.1
SL4.0ch01	maker_ITAG	five_prime_UTR	80063217	80063226	.	-	.	ID=five_prime_UTR:Solyc01g096810.3.1.0;Parent=mRNA:Solyc01g096810.3.1
#Sly9852	>Solyc03g096630.1.1
SL4.0ch03	maker_ITAG	gene	53425824	53427128	.	+	.	ID=gene:Solyc03g096630.1;Name=Solyc03g096630.1;alias=Solyc03g096630;length=1304
SL4.0ch03	maker_ITAG	mRNA	53425824	53427128	.	+	.	ID=mRNA:Solyc03g096630.1.1;Parent=gene:Solyc03g096630.1;Name=Solyc03g096630.1.1;Note=Ethylene insensitive 3 protein (AHRD V3.3 *-* V9TIT2_CUCPE);Dbxref=InterPro:IPR006957,Pfam:PF04873;Ontology_term=GO:0005634;_AED=0.10;_QI=0|-1|0|1|-1|0|1|0|434;_eAED=0.12
SL4.0ch03	maker_ITAG	exon	53425824	53427128	.	+	.	ID=exon:Solyc03g096630.1.1.1;Parent=mRNA:Solyc03g096630.1.1
SL4.0ch03	maker_ITAG	CDS	53425824	53427128	.	+	0	ID=CDS:Solyc03g096630.1.1.1;Parent=mRNA:Solyc03g096630.1.1
#Sly12901	>Solyc04g054840.1.1
SL4.0ch04	maker_ITAG	gene	52600438	52601949	.	-	.	ID=gene:Solyc04g054840.1;Name=Solyc04g054840.1;alias=Solyc04g054840;length=1511
SL4.0ch04	maker_ITAG	mRNA	52600438	52601949	.	-	.	ID=mRNA:Solyc04g054840.1.1;Parent=gene:Solyc04g054840.1;Name=Solyc04g054840.1.1;Note=Ethylene insensitive 3-like protein (AHRD V3.3 *-* G0Y289_ONCHC);Dbxref=InterPro:IPR006957,Pfam:PF04873;Ontology_term=GO:0005634;_AED=0.00;_QI=0|-1|0|1|-1|0|1|0|503;_eAED=0.07
SL4.0ch04	maker_ITAG	exon	52600438	52601949	.	-	.	ID=exon:Solyc04g054840.1.1.1;Parent=mRNA:Solyc04g054840.1.1
SL4.0ch04	maker_ITAG	CDS	52600438	52601949	.	-	0	ID=CDS:Solyc04g054840.1.1.1;Parent=mRNA:Solyc04g054840.1.1
#Sly16075	>Solyc05g051875.1.1
SL4.0ch05	maker_ITAG	gene	61672175	61674820	.	+	.	ID=gene:Solyc05g051875.1;Name=Solyc05g051875.1;alias=Solyc05g051875;length=2645
SL4.0ch05	maker_ITAG	mRNA	61672175	61674820	.	+	.	ID=mRNA:Solyc05g051875.1.1;Parent=gene:Solyc05g051875.1;Name=Solyc05g051875.1.1;Note=Ethylene insensitive 3-like protein (AHRD V3.3 *** A0A2K3N8Y3_TRIPR);Dbxref=InterPro:IPR006957,Pfam:PF04873;Ontology_term=GO:0005634;_AED=0.01;_QI=0|0|0|1|0|0|3|0|366;_eAED=0.02
SL4.0ch05	maker_ITAG	exon	61672175	61672375	.	+	.	ID=exon:Solyc05g051875.1.1.1;Parent=mRNA:Solyc05g051875.1.1
SL4.0ch05	maker_ITAG	CDS	61672175	61672375	.	+	0	ID=CDS:Solyc05g051875.1.1.1;Parent=mRNA:Solyc05g051875.1.1
SL4.0ch05	maker_ITAG	exon	61673314	61673650	.	+	.	ID=exon:Solyc05g051875.1.1.2;Parent=mRNA:Solyc05g051875.1.1
SL4.0ch05	maker_ITAG	CDS	61673314	61673650	.	+	0	ID=CDS:Solyc05g051875.1.1.2;Parent=mRNA:Solyc05g051875.1.1
SL4.0ch05	maker_ITAG	exon	61674258	61674820	.	+	.	ID=exon:Solyc05g051875.1.1.3;Parent=mRNA:Solyc05g051875.1.1
SL4.0ch05	maker_ITAG	CDS	61674258	61674820	.	+	2	ID=CDS:Solyc05g051875.1.1.3;Parent=mRNA:Solyc05g051875.1.1
#Sly18725	>Solyc06g073720.3.1
SL4.0ch06	maker_ITAG	gene	43144553	43146385	.	-	.	ID=gene:Solyc06g073720.3;Alias=Solyc06g073720;Name=Solyc06g073720.3;length=1832
SL4.0ch06	maker_ITAG	mRNA	43144553	43146385	.	-	.	ID=mRNA:Solyc06g073720.3.1;Parent=gene:Solyc06g073720.3;Name=Solyc06g073720.3.1;Note=EIL1;_AED=0.33;_QI=0|-1|0|1|-1|0|1|0|610;_eAED=0.34;Ontology_term=GO:0005634
SL4.0ch06	maker_ITAG	exon	43144553	43146385	.	-	.	ID=exon:Solyc06g073720.3.1.1;Parent=mRNA:Solyc06g073720.3.1
SL4.0ch06	maker_ITAG	CDS	43144553	43146385	.	-	0	ID=CDS:Solyc06g073720.3.1.1;Parent=mRNA:Solyc06g073720.3.1
#Sly18726	>Solyc06g073730.2.1
SL4.0ch06	maker_ITAG	gene	43155252	43157069	.	-	.	ID=gene:Solyc06g073730.2;Alias=Solyc06g073730;Name=Solyc06g073730.2;length=1817
SL4.0ch06	maker_ITAG	mRNA	43155252	43157069	.	-	.	ID=mRNA:Solyc06g073730.2.1;Parent=gene:Solyc06g073730.2;Name=Solyc06g073730.2.1;Note=LeEIL4EIN3-like;_AED=0.34;_QI=0|-1|0|1|-1|0|1|0|605;_eAED=0.34;Ontology_term=GO:0005634
SL4.0ch06	maker_ITAG	exon	43155252	43157069	.	-	.	ID=exon:Solyc06g073730.2.1.1;Parent=mRNA:Solyc06g073730.2.1
SL4.0ch06	maker_ITAG	CDS	43155252	43157069	.	-	0	ID=CDS:Solyc06g073730.2.1.1;Parent=mRNA:Solyc06g073730.2.1
#Smo6004	>449238 pacid=15407281 transcript=449238 locus=449238 ID=449238.v1.91 annot-version=v1.0
scaffold_173	phytozomev11	gene	117031	118812	.	-	.	ID=449238.v1;Name=449238
scaffold_173	phytozomev11	mRNA	117031	118812	.	-	.	ID=449238.v1.91;Name=449238;pacid=15407281;longest=1;Parent=449238.v1
scaffold_173	phytozomev11	CDS	117695	118203	.	-	0	ID=449238.v1.91.CDS.1;Parent=449238.v1.91;pacid=15407281
scaffold_173	phytozomev11	five_prime_UTR	118204	118812	.	-	.	ID=449238.v1.91.five_prime_UTR.1;Parent=449238.v1.91;pacid=15407281
scaffold_173	phytozomev11	CDS	117561	117651	.	-	0	ID=449238.v1.91.CDS.2;Parent=449238.v1.91;pacid=15407281
scaffold_173	phytozomev11	CDS	117309	117395	.	-	0	ID=449238.v1.91.CDS.3;Parent=449238.v1.91;pacid=15407281
scaffold_173	phytozomev11	CDS	117220	117257	.	-	0	ID=449238.v1.91.CDS.4;Parent=449238.v1.91;pacid=15407281
scaffold_173	phytozomev11	three_prime_UTR	117031	117063	.	-	.	ID=449238.v1.91.three_prime_UTR.1;Parent=449238.v1.91;pacid=15407281
scaffold_173	phytozomev11	CDS	117064	117166	.	-	0	ID=449238.v1.91.CDS.5;Parent=449238.v1.91;pacid=15407281
#Smo8553	>448939 pacid=15409830 transcript=448939 locus=448939 ID=448939.v1.91 annot-version=v1.0
scaffold_144	phytozomev11	gene	24769	29752	.	+	.	ID=448939.v1;Name=448939
scaffold_144	phytozomev11	mRNA	24769	29752	.	+	.	ID=448939.v1.91;Name=448939;pacid=15409830;longest=1;Parent=448939.v1
scaffold_144	phytozomev11	CDS	24769	25554	.	+	0	ID=448939.v1.91.CDS.1;Parent=448939.v1.91;pacid=15409830
scaffold_144	phytozomev11	CDS	25704	25787	.	+	0	ID=448939.v1.91.CDS.2;Parent=448939.v1.91;pacid=15409830
scaffold_144	phytozomev11	CDS	26009	26236	.	+	0	ID=448939.v1.91.CDS.3;Parent=448939.v1.91;pacid=15409830
scaffold_144	phytozomev11	CDS	26350	26524	.	+	0	ID=448939.v1.91.CDS.4;Parent=448939.v1.91;pacid=15409830
scaffold_144	phytozomev11	CDS	26583	26631	.	+	0	ID=448939.v1.91.CDS.5;Parent=448939.v1.91;pacid=15409830
scaffold_144	phytozomev11	CDS	26688	26739	.	+	0	ID=448939.v1.91.CDS.6;Parent=448939.v1.91;pacid=15409830
scaffold_144	phytozomev11	CDS	26772	26824	.	+	0	ID=448939.v1.91.CDS.7;Parent=448939.v1.91;pacid=15409830
scaffold_144	phytozomev11	CDS	26886	26939	.	+	0	ID=448939.v1.91.CDS.8;Parent=448939.v1.91;pacid=15409830
scaffold_144	phytozomev11	CDS	26991	27072	.	+	0	ID=448939.v1.91.CDS.9;Parent=448939.v1.91;pacid=15409830
scaffold_144	phytozomev11	CDS	27124	27208	.	+	0	ID=448939.v1.91.CDS.10;Parent=448939.v1.91;pacid=15409830
scaffold_144	phytozomev11	CDS	27266	27339	.	+	0	ID=448939.v1.91.CDS.11;Parent=448939.v1.91;pacid=15409830
scaffold_144	phytozomev11	three_prime_UTR	27340	27707	.	+	.	ID=448939.v1.91.three_prime_UTR.1;Parent=448939.v1.91;pacid=15409830
scaffold_144	phytozomev11	three_prime_UTR	27756	27822	.	+	.	ID=448939.v1.91.three_prime_UTR.2;Parent=448939.v1.91;pacid=15409830
scaffold_144	phytozomev11	three_prime_UTR	28280	28337	.	+	.	ID=448939.v1.91.three_prime_UTR.3;Parent=448939.v1.91;pacid=15409830
scaffold_144	phytozomev11	three_prime_UTR	28385	28904	.	+	.	ID=448939.v1.91.three_prime_UTR.4;Parent=448939.v1.91;pacid=15409830
scaffold_144	phytozomev11	three_prime_UTR	28973	29095	.	+	.	ID=448939.v1.91.three_prime_UTR.5;Parent=448939.v1.91;pacid=15409830
scaffold_144	phytozomev11	three_prime_UTR	29155	29203	.	+	.	ID=448939.v1.91.three_prime_UTR.6;Parent=448939.v1.91;pacid=15409830
scaffold_144	phytozomev11	three_prime_UTR	29263	29326	.	+	.	ID=448939.v1.91.three_prime_UTR.7;Parent=448939.v1.91;pacid=15409830
scaffold_144	phytozomev11	three_prime_UTR	29390	29556	.	+	.	ID=448939.v1.91.three_prime_UTR.8;Parent=448939.v1.91;pacid=15409830
scaffold_144	phytozomev11	three_prime_UTR	29637	29752	.	+	.	ID=448939.v1.91.three_prime_UTR.9;Parent=448939.v1.91;pacid=15409830
#Smo9088	>112063 pacid=15410365 transcript=112063 locus=112063 ID=112063.v1.91 annot-version=v1.0
scaffold_43	phytozomev11	gene	1517938	1518780	.	-	.	ID=112063.v1;Name=112063
scaffold_43	phytozomev11	mRNA	1517938	1518780	.	-	.	ID=112063.v1.91;Name=112063;pacid=15410365;longest=1;Parent=112063.v1
scaffold_43	phytozomev11	CDS	1518700	1518780	.	-	0	ID=112063.v1.91.CDS.1;Parent=112063.v1.91;pacid=15410365
scaffold_43	phytozomev11	CDS	1517938	1518606	.	-	0	ID=112063.v1.91.CDS.2;Parent=112063.v1.91;pacid=15410365
#Smo10744	>419761 pacid=15412021 transcript=419761 locus=419761 ID=419761.v1.91 annot-version=v1.0
scaffold_43	phytozomev11	gene	1555737	1558942	.	-	.	ID=419761.v1;Name=419761
scaffold_43	phytozomev11	mRNA	1555737	1558942	.	-	.	ID=419761.v1.91;Name=419761;pacid=15412021;longest=1;Parent=419761.v1
scaffold_43	phytozomev11	CDS	1558134	1558942	.	-	0	ID=419761.v1.91.CDS.1;Parent=419761.v1.91;pacid=15412021
scaffold_43	phytozomev11	CDS	1558029	1558077	.	-	0	ID=419761.v1.91.CDS.2;Parent=419761.v1.91;pacid=15412021
scaffold_43	phytozomev11	CDS	1557775	1557833	.	-	0	ID=419761.v1.91.CDS.3;Parent=419761.v1.91;pacid=15412021
scaffold_43	phytozomev11	CDS	1557351	1557477	.	-	0	ID=419761.v1.91.CDS.4;Parent=419761.v1.91;pacid=15412021
scaffold_43	phytozomev11	CDS	1557248	1557302	.	-	0	ID=419761.v1.91.CDS.5;Parent=419761.v1.91;pacid=15412021
scaffold_43	phytozomev11	CDS	1556741	1556790	.	-	0	ID=419761.v1.91.CDS.6;Parent=419761.v1.91;pacid=15412021
scaffold_43	phytozomev11	CDS	1556417	1556683	.	-	0	ID=419761.v1.91.CDS.7;Parent=419761.v1.91;pacid=15412021
scaffold_43	phytozomev11	CDS	1556165	1556372	.	-	0	ID=419761.v1.91.CDS.8;Parent=419761.v1.91;pacid=15412021
scaffold_43	phytozomev11	CDS	1555974	1556082	.	-	0	ID=419761.v1.91.CDS.9;Parent=419761.v1.91;pacid=15412021
scaffold_43	phytozomev11	CDS	1555866	1555914	.	-	0	ID=419761.v1.91.CDS.10;Parent=419761.v1.91;pacid=15412021
scaffold_43	phytozomev11	CDS	1555737	1555778	.	-	0	ID=419761.v1.91.CDS.11;Parent=419761.v1.91;pacid=15412021
#Smo10767	>419770 pacid=15412044 transcript=419770 locus=419770 ID=419770.v1.91 annot-version=v1.0
scaffold_43	phytozomev11	gene	1612278	1614849	.	-	.	ID=419770.v1;Name=419770
scaffold_43	phytozomev11	mRNA	1612278	1614849	.	-	.	ID=419770.v1.91;Name=419770;pacid=15412044;longest=1;Parent=419770.v1
scaffold_43	phytozomev11	CDS	1614628	1614849	.	-	0	ID=419770.v1.91.CDS.1;Parent=419770.v1.91;pacid=15412044
scaffold_43	phytozomev11	CDS	1614316	1614444	.	-	0	ID=419770.v1.91.CDS.2;Parent=419770.v1.91;pacid=15412044
scaffold_43	phytozomev11	CDS	1614179	1614260	.	-	0	ID=419770.v1.91.CDS.3;Parent=419770.v1.91;pacid=15412044
scaffold_43	phytozomev11	CDS	1613998	1614029	.	-	0	ID=419770.v1.91.CDS.4;Parent=419770.v1.91;pacid=15412044
scaffold_43	phytozomev11	CDS	1613845	1613924	.	-	0	ID=419770.v1.91.CDS.5;Parent=419770.v1.91;pacid=15412044
scaffold_43	phytozomev11	CDS	1613239	1613285	.	-	0	ID=419770.v1.91.CDS.6;Parent=419770.v1.91;pacid=15412044
scaffold_43	phytozomev11	CDS	1612965	1613176	.	-	0	ID=419770.v1.91.CDS.7;Parent=419770.v1.91;pacid=15412044
scaffold_43	phytozomev11	CDS	1612701	1612908	.	-	0	ID=419770.v1.91.CDS.8;Parent=419770.v1.91;pacid=15412044
scaffold_43	phytozomev11	CDS	1612509	1612632	.	-	0	ID=419770.v1.91.CDS.9;Parent=419770.v1.91;pacid=15412044
scaffold_43	phytozomev11	CDS	1612401	1612449	.	-	0	ID=419770.v1.91.CDS.10;Parent=419770.v1.91;pacid=15412044
scaffold_43	phytozomev11	CDS	1612278	1612340	.	-	0	ID=419770.v1.91.CDS.11;Parent=419770.v1.91;pacid=15412044
#Smo12966	>16064 pacid=15414243 transcript=16064 locus=16064 ID=16064.v1.91 annot-version=v1.0
scaffold_42	phytozomev11	gene	1529881	1530627	.	-	.	ID=16064.v1;Name=16064
scaffold_42	phytozomev11	mRNA	1529881	1530627	.	-	.	ID=16064.v1.91;Name=16064;pacid=15414243;longest=1;Parent=16064.v1
scaffold_42	phytozomev11	CDS	1529881	1530627	.	-	0	ID=16064.v1.91.CDS.1;Parent=16064.v1.91;pacid=15414243
#Smu1231	>SM000004S15101  [mRNA]  locus=s4:1273790:1276907:- [translate_table: standard]
s4	maker	gene	1273790	1276907	.	-	.	ID=SM000004S15101;
s4	maker	mRNA	1273790	1276907	.	-	.	ID=SM000004S15101;
s4	maker	CDS	1276347	1276907	.	-	0	Parent=SM000004S15101;
s4	maker	CDS	1276069	1276194	.	-	0	Parent=SM000004S15101;
s4	maker	CDS	1275359	1275514	.	-	0	Parent=SM000004S15101;
s4	maker	CDS	1274285	1275241	.	-	0	Parent=SM000004S15101;
s4	maker	CDS	1273790	1273987	.	-	0	Parent=SM000004S15101;
#Smu3272	>SM000013S26441  [mRNA]  locus=s13:421780:424303:+ [translate_table: standard]
s13	maker	gene	421779	424303	.	+	.	ID=SM000013S26441;
s13	maker	mRNA	421779	424303	.	+	.	ID=SM000013S26441;
s13	maker	CDS	421780	421935	.	+	0	Parent=SM000013S26441;
s13	maker	CDS	422054	423120	.	+	0	Parent=SM000013S26441;
s13	maker	CDS	423397	423501	.	+	1	Parent=SM000013S26441;
s13	maker	CDS	424276	424303	.	+	1	Parent=SM000013S26441;
#Smu25958	>SM004979S17083  [mRNA]  locus=s4979:105:955:- [translate_table: standard]
s4979	maker	gene	1	955	.	-	.	ID=SM004979S17083;
s4979	maker	mRNA	1	955	.	-	.	ID=SM004979S17083;
s4979	maker	CDS	669	955	.	-	0	Parent=SM004979S17083;
s4979	maker	CDS	393	549	.	-	1	Parent=SM004979S17083;
s4979	maker	CDS	105	269	.	-	0	Parent=SM004979S17083;
#Spo1060	>Spipo0G0106000
pseudo0	JGI v2.0	gene	7533187	7534911	.	-	.	ID=Spipo0G0106000;pacid=31509118;id=Spipo0G0106000.v2;tid=Spipo0G0106000.v2.290;Name=Spipo0G0106000;gene_id=Spipo0G0106000
pseudo0	JGI v2.0	mRNA	7533187	7534911	.	-	.	ID=Spipo0G0106000;Parent=Spipo0G0106000;Name=Spipo0G0106000;gene_id=Spipo0G0106000
pseudo0	JGI v2.0	exon	7533187	7534911	.	-	.	ID=Spipo0G0106000.exon.1;Parent=Spipo0G0106000;Name=Spipo0G0106000;gene_id=Spipo0G0106000
pseudo0	JGI v2.0	CDS	7533187	7534911	.	-	.	ID=Spipo0G0106000.CDS.1;Parent=Spipo0G0106000;Name=Spipo0G0106000;gene_id=Spipo0G0106000
#Spo13795	>Spipo3G0015900
pseudo3	JGI v2.0	gene	1058016	1059917	.	-	.	ID=Spipo3G0015900;pacid=31513083;id=Spipo3G0015900.v2;tid=Spipo3G0015900.v2.290;Name=Spipo3G0015900;gene_id=Spipo3G0015900
pseudo3	JGI v2.0	mRNA	1058016	1059917	.	-	.	ID=Spipo3G0015900;Parent=Spipo3G0015900;Name=Spipo3G0015900;gene_id=Spipo3G0015900
pseudo3	JGI v2.0	exon	1058016	1059917	.	-	.	ID=Spipo3G0015900.exon.1;Parent=Spipo3G0015900;Name=Spipo3G0015900;gene_id=Spipo3G0015900
pseudo3	JGI v2.0	CDS	1058016	1059917	.	-	.	ID=Spipo3G0015900.CDS.1;Parent=Spipo3G0015900;Name=Spipo3G0015900;gene_id=Spipo3G0015900
#Spo16105	>Spipo5G0016000
pseudo5	JGI v2.0	gene	1062819	1064612	.	+	.	ID=Spipo5G0016000;pacid=31517963;id=Spipo5G0016000.v2;tid=Spipo5G0016000.v2.290;Name=Spipo5G0016000;gene_id=Spipo5G0016000
pseudo5	JGI v2.0	mRNA	1062819	1064612	.	+	.	ID=Spipo5G0016000;Parent=Spipo5G0016000;Name=Spipo5G0016000;gene_id=Spipo5G0016000
pseudo5	JGI v2.0	exon	1062819	1064612	.	+	.	ID=Spipo5G0016000.exon.1;Parent=Spipo5G0016000;Name=Spipo5G0016000;gene_id=Spipo5G0016000
pseudo5	JGI v2.0	CDS	1062819	1064612	.	+	.	ID=Spipo5G0016000.CDS.1;Parent=Spipo5G0016000;Name=Spipo5G0016000;gene_id=Spipo5G0016000
#Tae12114	>TraesCS2A02G099900.1.cds1 pep chromosome:IWGSC:2A:52664200:52666056:-1 gene:TraesCS2A02G099900 transcript:TraesCS2A02G099900.1 gene_biotype:protein_coding transcript_biotype:protein_coding description:Transcription factor, Response to ethylene stimulus, Wound signalin [Source: Projected from Oryza sativa (Os07g0685700)]
2A	IWGSC	gene	52664200	52666056	.	-	.	ID=gene:TraesCS2A02G099900;biotype=protein_coding;description=Transcription factor%2C Response to ethylene stimulus%2C Wound signalin [Source: Projected from Oryza sativa (Os07g0685700)];gene_id=TraesCS2A02G099900;logic_name=iwgsc_high_conf
2A	IWGSC	mRNA	52664200	52666056	.	-	.	ID=transcript:TraesCS2A02G099900.1;Parent=gene:TraesCS2A02G099900;biotype=protein_coding;transcript_id=TraesCS2A02G099900.1
2A	IWGSC	exon	52664200	52666056	.	-	.	Parent=transcript:TraesCS2A02G099900.1;Name=TraesCS2A02G099900.1-E1;constitutive=1;ensembl_end_phase=0;ensembl_phase=0;exon_id=TraesCS2A02G099900.1-E1;rank=1
2A	IWGSC	CDS	52664200	52666056	.	-	0	ID=CDS:TraesCS2A02G099900.1.cds1;Parent=transcript:TraesCS2A02G099900.1;protein_id=TraesCS2A02G099900.1.cds1
#Tae13101	>TraesCS3D02G390000.1.cds1 pep chromosome:IWGSC:3D:505064731:505066470:-1 gene:TraesCS3D02G390000 transcript:TraesCS3D02G390000.1 gene_biotype:protein_coding transcript_biotype:protein_coding
3D	IWGSC	gene	505064731	505066470	.	-	.	ID=gene:TraesCS3D02G390000;biotype=protein_coding;gene_id=TraesCS3D02G390000;logic_name=iwgsc_high_conf
3D	IWGSC	mRNA	505064731	505066470	.	-	.	ID=transcript:TraesCS3D02G390000.1;Parent=gene:TraesCS3D02G390000;biotype=protein_coding;transcript_id=TraesCS3D02G390000.1
3D	IWGSC	three_prime_UTR	505064731	505065036	.	-	.	Parent=transcript:TraesCS3D02G390000.1
3D	IWGSC	exon	505064731	505066470	.	-	.	Parent=transcript:TraesCS3D02G390000.1;Name=TraesCS3D02G390000.1-E1;constitutive=1;ensembl_end_phase=-1;ensembl_phase=-1;exon_id=TraesCS3D02G390000.1-E1;rank=1
3D	IWGSC	CDS	505065037	505066413	.	-	0	ID=CDS:TraesCS3D02G390000.1.cds1;Parent=transcript:TraesCS3D02G390000.1;protein_id=TraesCS3D02G390000.1.cds1
3D	IWGSC	five_prime_UTR	505066414	505066470	.	-	.	Parent=transcript:TraesCS3D02G390000.1
#Tae13885	>TraesCS7A02G246100.1.cds1 pep chromosome:IWGSC:7A:224987247:224990123:1 gene:TraesCS7A02G246100 transcript:TraesCS7A02G246100.1 gene_biotype:protein_coding transcript_biotype:protein_coding
7A	IWGSC	gene	224987247	224990123	.	+	.	ID=gene:TraesCS7A02G246100;biotype=protein_coding;gene_id=TraesCS7A02G246100;logic_name=iwgsc_high_conf
7A	IWGSC	mRNA	224987247	224990123	.	+	.	ID=transcript:TraesCS7A02G246100.1;Parent=gene:TraesCS7A02G246100;biotype=protein_coding;transcript_id=TraesCS7A02G246100.1
7A	IWGSC	exon	224987247	224987404	.	+	.	Parent=transcript:TraesCS7A02G246100.1;Name=TraesCS7A02G246100.1-E1;constitutive=1;ensembl_end_phase=-1;ensembl_phase=-1;exon_id=TraesCS7A02G246100.1-E1;rank=1
7A	IWGSC	five_prime_UTR	224987247	224987404	.	+	.	Parent=transcript:TraesCS7A02G246100.1
7A	IWGSC	five_prime_UTR	224987488	224987577	.	+	.	Parent=transcript:TraesCS7A02G246100.1
7A	IWGSC	exon	224987488	224989427	.	+	.	Parent=transcript:TraesCS7A02G246100.1;Name=TraesCS7A02G246100.1-E2;constitutive=1;ensembl_end_phase=-1;ensembl_phase=-1;exon_id=TraesCS7A02G246100.1-E2;rank=2
7A	IWGSC	CDS	224987578	224989422	.	+	0	ID=CDS:TraesCS7A02G246100.1.cds1;Parent=transcript:TraesCS7A02G246100.1;protein_id=TraesCS7A02G246100.1.cds1
7A	IWGSC	three_prime_UTR	224989423	224989427	.	+	.	Parent=transcript:TraesCS7A02G246100.1
7A	IWGSC	exon	224989839	224990123	.	+	.	Parent=transcript:TraesCS7A02G246100.1;Name=TraesCS7A02G246100.1-E3;constitutive=1;ensembl_end_phase=-1;ensembl_phase=-1;exon_id=TraesCS7A02G246100.1-E3;rank=3
7A	IWGSC	three_prime_UTR	224989839	224990123	.	+	.	Parent=transcript:TraesCS7A02G246100.1
#Tae28291	>TraesCS4B02G175100.1.cds1 pep chromosome:IWGSC:4B:384290652:384294449:-1 gene:TraesCS4B02G175100 transcript:TraesCS4B02G175100.1 gene_biotype:protein_coding transcript_biotype:protein_coding
4B	IWGSC	gene	384290652	384294449	.	-	.	ID=gene:TraesCS4B02G175100;biotype=protein_coding;gene_id=TraesCS4B02G175100;logic_name=iwgsc_high_conf
4B	IWGSC	mRNA	384290652	384294449	.	-	.	ID=transcript:TraesCS4B02G175100.1;Parent=gene:TraesCS4B02G175100;biotype=protein_coding;transcript_id=TraesCS4B02G175100.1
4B	IWGSC	three_prime_UTR	384290652	384291035	.	-	.	Parent=transcript:TraesCS4B02G175100.1
4B	IWGSC	exon	384290652	384293061	.	-	.	Parent=transcript:TraesCS4B02G175100.1;Name=TraesCS4B02G175100.1-E2;constitutive=1;ensembl_end_phase=-1;ensembl_phase=-1;exon_id=TraesCS4B02G175100.1-E2;rank=2
4B	IWGSC	CDS	384291036	384292988	.	-	0	ID=CDS:TraesCS4B02G175100.1.cds1;Parent=transcript:TraesCS4B02G175100.1;protein_id=TraesCS4B02G175100.1.cds1
4B	IWGSC	five_prime_UTR	384292989	384293061	.	-	.	Parent=transcript:TraesCS4B02G175100.1
4B	IWGSC	exon	384293768	384294449	.	-	.	Parent=transcript:TraesCS4B02G175100.1;Name=TraesCS4B02G175100.1-E1;constitutive=1;ensembl_end_phase=-1;ensembl_phase=-1;exon_id=TraesCS4B02G175100.1-E1;rank=1
4B	IWGSC	five_prime_UTR	384293768	384294449	.	-	.	Parent=transcript:TraesCS4B02G175100.1
#Tae33715	>TraesCS7D02G244600.1.cds1 pep chromosome:IWGSC:7D:213373813:213377032:1 gene:TraesCS7D02G244600 transcript:TraesCS7D02G244600.1 gene_biotype:protein_coding transcript_biotype:protein_coding
7D	IWGSC	gene	213373813	213377032	.	+	.	ID=gene:TraesCS7D02G244600;biotype=protein_coding;gene_id=TraesCS7D02G244600;logic_name=iwgsc_high_conf
7D	IWGSC	mRNA	213373813	213377032	.	+	.	ID=transcript:TraesCS7D02G244600.1;Parent=gene:TraesCS7D02G244600;biotype=protein_coding;transcript_id=TraesCS7D02G244600.1
7D	IWGSC	exon	213373813	213373865	.	+	.	Parent=transcript:TraesCS7D02G244600.1;Name=TraesCS7D02G244600.1-E1;constitutive=1;ensembl_end_phase=-1;ensembl_phase=-1;exon_id=TraesCS7D02G244600.1-E1;rank=1
7D	IWGSC	five_prime_UTR	213373813	213373865	.	+	.	Parent=transcript:TraesCS7D02G244600.1
7D	IWGSC	five_prime_UTR	213374452	213374541	.	+	.	Parent=transcript:TraesCS7D02G244600.1
7D	IWGSC	exon	213374452	213376387	.	+	.	Parent=transcript:TraesCS7D02G244600.1;Name=TraesCS7D02G244600.1-E2;constitutive=1;ensembl_end_phase=-1;ensembl_phase=-1;exon_id=TraesCS7D02G244600.1-E2;rank=2
7D	IWGSC	CDS	213374542	213376386	.	+	0	ID=CDS:TraesCS7D02G244600.1.cds1;Parent=transcript:TraesCS7D02G244600.1;protein_id=TraesCS7D02G244600.1.cds1
7D	IWGSC	three_prime_UTR	213376387	213376387	.	+	.	Parent=transcript:TraesCS7D02G244600.1
7D	IWGSC	exon	213376827	213377032	.	+	.	Parent=transcript:TraesCS7D02G244600.1;Name=TraesCS7D02G244600.1-E3;constitutive=1;ensembl_end_phase=-1;ensembl_phase=-1;exon_id=TraesCS7D02G244600.1-E3;rank=3
7D	IWGSC	three_prime_UTR	213376827	213377032	.	+	.	Parent=transcript:TraesCS7D02G244600.1
#Tae46300	>TraesCS2B02G340200.1.cds1 pep chromosome:IWGSC:2B:485749710:485751420:-1 gene:TraesCS2B02G340200 transcript:TraesCS2B02G340200.1 gene_biotype:protein_coding transcript_biotype:protein_coding
2B	IWGSC	gene	485749710	485751420	.	-	.	ID=gene:TraesCS2B02G340200;biotype=protein_coding;gene_id=TraesCS2B02G340200;logic_name=iwgsc_high_conf
2B	IWGSC	mRNA	485749710	485751420	.	-	.	ID=transcript:TraesCS2B02G340200.1;Parent=gene:TraesCS2B02G340200;biotype=protein_coding;transcript_id=TraesCS2B02G340200.1
2B	IWGSC	three_prime_UTR	485749710	485750010	.	-	.	Parent=transcript:TraesCS2B02G340200.1
2B	IWGSC	exon	485749710	485751420	.	-	.	Parent=transcript:TraesCS2B02G340200.1;Name=TraesCS2B02G340200.1-E1;constitutive=1;ensembl_end_phase=-1;ensembl_phase=-1;exon_id=TraesCS2B02G340200.1-E1;rank=1
2B	IWGSC	CDS	485750011	485751411	.	-	0	ID=CDS:TraesCS2B02G340200.1.cds1;Parent=transcript:TraesCS2B02G340200.1;protein_id=TraesCS2B02G340200.1.cds1
2B	IWGSC	five_prime_UTR	485751412	485751420	.	-	.	Parent=transcript:TraesCS2B02G340200.1
#Tae52916	>TraesCS3B02G428000.1.cds1 pep chromosome:IWGSC:3B:666790281:666792123:-1 gene:TraesCS3B02G428000 transcript:TraesCS3B02G428000.1 gene_biotype:protein_coding transcript_biotype:protein_coding
3B	IWGSC	gene	666790281	666792123	.	-	.	ID=gene:TraesCS3B02G428000;biotype=protein_coding;gene_id=TraesCS3B02G428000;logic_name=iwgsc_high_conf
3B	IWGSC	mRNA	666790281	666792123	.	-	.	ID=transcript:TraesCS3B02G428000.1;Parent=gene:TraesCS3B02G428000;biotype=protein_coding;transcript_id=TraesCS3B02G428000.1
3B	IWGSC	three_prime_UTR	666790281	666790523	.	-	.	Parent=transcript:TraesCS3B02G428000.1
3B	IWGSC	exon	666790281	666792123	.	-	.	Parent=transcript:TraesCS3B02G428000.1;Name=TraesCS3B02G428000.1-E1;constitutive=1;ensembl_end_phase=-1;ensembl_phase=-1;exon_id=TraesCS3B02G428000.1-E1;rank=1
3B	IWGSC	CDS	666790524	666791837	.	-	0	ID=CDS:TraesCS3B02G428000.1.cds1;Parent=transcript:TraesCS3B02G428000.1;protein_id=TraesCS3B02G428000.1.cds1
3B	IWGSC	five_prime_UTR	666791838	666792123	.	-	.	Parent=transcript:TraesCS3B02G428000.1
#Tae54537	>TraesCS6B02G376700.1.cds1 pep chromosome:IWGSC:6B:651422727:651424346:1 gene:TraesCS6B02G376700 transcript:TraesCS6B02G376700.1 gene_biotype:protein_coding transcript_biotype:protein_coding
6B	IWGSC	gene	651422727	651424346	.	+	.	ID=gene:TraesCS6B02G376700;biotype=protein_coding;gene_id=TraesCS6B02G376700;logic_name=iwgsc_high_conf
6B	IWGSC	mRNA	651422727	651424346	.	+	.	ID=transcript:TraesCS6B02G376700.1;Parent=gene:TraesCS6B02G376700;biotype=protein_coding;transcript_id=TraesCS6B02G376700.1
6B	IWGSC	five_prime_UTR	651422727	651422926	.	+	.	Parent=transcript:TraesCS6B02G376700.1
6B	IWGSC	exon	651422727	651424346	.	+	.	Parent=transcript:TraesCS6B02G376700.1;Name=TraesCS6B02G376700.1-E1;constitutive=1;ensembl_end_phase=-1;ensembl_phase=-1;exon_id=TraesCS6B02G376700.1-E1;rank=1
6B	IWGSC	CDS	651422927	651424303	.	+	0	ID=CDS:TraesCS6B02G376700.1.cds1;Parent=transcript:TraesCS6B02G376700.1;protein_id=TraesCS6B02G376700.1.cds1
6B	IWGSC	three_prime_UTR	651424304	651424346	.	+	.	Parent=transcript:TraesCS6B02G376700.1
#Tae59585	>TraesCSU02G080900.1.cds1 pep chromosome:IWGSC:Un:74558164:74559522:-1 gene:TraesCSU02G080900 transcript:TraesCSU02G080900.1 gene_biotype:protein_coding transcript_biotype:protein_coding
Un	IWGSC	gene	74558164	74559522	.	-	.	ID=gene:TraesCSU02G080900;biotype=protein_coding;gene_id=TraesCSU02G080900;logic_name=iwgsc_high_conf
Un	IWGSC	mRNA	74558164	74559522	.	-	.	ID=transcript:TraesCSU02G080900.1;Parent=gene:TraesCSU02G080900;biotype=protein_coding;transcript_id=TraesCSU02G080900.1
Un	IWGSC	exon	74558164	74559522	.	-	.	Parent=transcript:TraesCSU02G080900.1;Name=TraesCSU02G080900.1-E1;constitutive=1;ensembl_end_phase=0;ensembl_phase=0;exon_id=TraesCSU02G080900.1-E1;rank=1
Un	IWGSC	CDS	74558164	74559522	.	-	0	ID=CDS:TraesCSU02G080900.1.cds1;Parent=transcript:TraesCSU02G080900.1;protein_id=TraesCSU02G080900.1.cds1
#Tae60653	>TraesCS6D02G326600.1.cds1 pep chromosome:IWGSC:6D:431469420:431470796:-1 gene:TraesCS6D02G326600 transcript:TraesCS6D02G326600.1 gene_biotype:protein_coding transcript_biotype:protein_coding
6D	IWGSC	gene	431469420	431470796	.	-	.	ID=gene:TraesCS6D02G326600;biotype=protein_coding;gene_id=TraesCS6D02G326600;logic_name=iwgsc_high_conf
6D	IWGSC	mRNA	431469420	431470796	.	-	.	ID=transcript:TraesCS6D02G326600.1;Parent=gene:TraesCS6D02G326600;biotype=protein_coding;transcript_id=TraesCS6D02G326600.1
6D	IWGSC	exon	431469420	431470796	.	-	.	Parent=transcript:TraesCS6D02G326600.1;Name=TraesCS6D02G326600.1-E1;constitutive=1;ensembl_end_phase=0;ensembl_phase=0;exon_id=TraesCS6D02G326600.1-E1;rank=1
6D	IWGSC	CDS	431469420	431470796	.	-	0	ID=CDS:TraesCS6D02G326600.1.cds1;Parent=transcript:TraesCS6D02G326600.1;protein_id=TraesCS6D02G326600.1.cds1
#Tae63020	>TraesCS5A02G265700.1 pep chromosome:IWGSC:5A:477435606:477437444:-1 gene:TraesCS5A02G265700 transcript:TraesCS5A02G265700.1 gene_biotype:protein_coding transcript_biotype:protein_coding
5A	IWGSC	gene	477435606	477437444	.	-	.	ID=gene:TraesCS5A02G265700;biotype=protein_coding;gene_id=TraesCS5A02G265700;logic_name=iwgsc_high_conf
5A	IWGSC	mRNA	477435606	477437444	.	-	.	ID=transcript:TraesCS5A02G265700.1;Parent=gene:TraesCS5A02G265700;biotype=protein_coding;transcript_id=TraesCS5A02G265700.1
5A	IWGSC	exon	477435606	477436646	.	-	.	Parent=transcript:TraesCS5A02G265700.1;Name=TraesCS5A02G265700.1-E2;constitutive=1;ensembl_end_phase=0;ensembl_phase=0;exon_id=TraesCS5A02G265700.1-E2;rank=2
5A	IWGSC	CDS	477435606	477436646	.	-	0	ID=CDS:TraesCS5A02G265700.1;Parent=transcript:TraesCS5A02G265700.1;protein_id=TraesCS5A02G265700.1
5A	IWGSC	exon	477436734	477437444	.	-	.	Parent=transcript:TraesCS5A02G265700.1;Name=TraesCS5A02G265700.1-E1;constitutive=1;ensembl_end_phase=0;ensembl_phase=0;exon_id=TraesCS5A02G265700.1-E1;rank=1
5A	IWGSC	CDS	477436734	477437444	.	-	0	ID=CDS:TraesCS5A02G265700.1;Parent=transcript:TraesCS5A02G265700.1;protein_id=TraesCS5A02G265700.1
#Tae80968	>TraesCS4D02G177000.1.cds1 pep chromosome:IWGSC:4D:308369378:308374449:-1 gene:TraesCS4D02G177000 transcript:TraesCS4D02G177000.1 gene_biotype:protein_coding transcript_biotype:protein_coding
4D	IWGSC	gene	308369378	308374449	.	-	.	ID=gene:TraesCS4D02G177000;biotype=protein_coding;gene_id=TraesCS4D02G177000;logic_name=iwgsc_high_conf
4D	IWGSC	mRNA	308369378	308374449	.	-	.	ID=transcript:TraesCS4D02G177000.1;Parent=gene:TraesCS4D02G177000;biotype=protein_coding;transcript_id=TraesCS4D02G177000.1
4D	IWGSC	three_prime_UTR	308369378	308369735	.	-	.	Parent=transcript:TraesCS4D02G177000.1
4D	IWGSC	exon	308369378	308371767	.	-	.	Parent=transcript:TraesCS4D02G177000.1;Name=TraesCS4D02G177000.1-E2;constitutive=1;ensembl_end_phase=-1;ensembl_phase=-1;exon_id=TraesCS4D02G177000.1-E2;rank=2
4D	IWGSC	CDS	308369736	308371691	.	-	0	ID=CDS:TraesCS4D02G177000.1.cds1;Parent=transcript:TraesCS4D02G177000.1;protein_id=TraesCS4D02G177000.1.cds1
4D	IWGSC	five_prime_UTR	308371692	308371767	.	-	.	Parent=transcript:TraesCS4D02G177000.1
4D	IWGSC	exon	308374348	308374449	.	-	.	Parent=transcript:TraesCS4D02G177000.1;Name=TraesCS4D02G177000.1-E1;constitutive=1;ensembl_end_phase=-1;ensembl_phase=-1;exon_id=TraesCS4D02G177000.1-E1;rank=1
4D	IWGSC	five_prime_UTR	308374348	308374449	.	-	.	Parent=transcript:TraesCS4D02G177000.1
#Tae88107	>TraesCS2B02G116900.1.cds1 pep chromosome:IWGSC:2B:80120572:80123113:-1 gene:TraesCS2B02G116900 transcript:TraesCS2B02G116900.1 gene_biotype:protein_coding transcript_biotype:protein_coding description:Transcription factor, Response to ethylene stimulus, Wound signalin [Source: Projected from Oryza sativa (Os07g0685700)]
2B	IWGSC	gene	80120572	80123113	.	-	.	ID=gene:TraesCS2B02G116900;biotype=protein_coding;description=Transcription factor%2C Response to ethylene stimulus%2C Wound signalin [Source: Projected from Oryza sativa (Os07g0685700)];gene_id=TraesCS2B02G116900;logic_name=iwgsc_high_conf
2B	IWGSC	mRNA	80120572	80123113	.	-	.	ID=transcript:TraesCS2B02G116900.1;Parent=gene:TraesCS2B02G116900;biotype=protein_coding;transcript_id=TraesCS2B02G116900.1
2B	IWGSC	three_prime_UTR	80120572	80120758	.	-	.	Parent=transcript:TraesCS2B02G116900.1
2B	IWGSC	exon	80120572	80122718	.	-	.	Parent=transcript:TraesCS2B02G116900.1;Name=TraesCS2B02G116900.1-E2;constitutive=1;ensembl_end_phase=-1;ensembl_phase=-1;exon_id=TraesCS2B02G116900.1-E2;rank=2
2B	IWGSC	CDS	80120759	80122618	.	-	0	ID=CDS:TraesCS2B02G116900.1.cds1;Parent=transcript:TraesCS2B02G116900.1;protein_id=TraesCS2B02G116900.1.cds1
2B	IWGSC	five_prime_UTR	80122619	80122718	.	-	.	Parent=transcript:TraesCS2B02G116900.1
2B	IWGSC	exon	80122957	80123113	.	-	.	Parent=transcript:TraesCS2B02G116900.1;Name=TraesCS2B02G116900.1-E1;constitutive=1;ensembl_end_phase=-1;ensembl_phase=-1;exon_id=TraesCS2B02G116900.1-E1;rank=1
2B	IWGSC	five_prime_UTR	80122957	80123113	.	-	.	Parent=transcript:TraesCS2B02G116900.1
#Tae91512	>TraesCS3A02G396000.1.cds1 pep chromosome:IWGSC:3A:643209171:643210809:-1 gene:TraesCS3A02G396000 transcript:TraesCS3A02G396000.1 gene_biotype:protein_coding transcript_biotype:protein_coding
3A	IWGSC	gene	643209171	643210809	.	-	.	ID=gene:TraesCS3A02G396000;biotype=protein_coding;gene_id=TraesCS3A02G396000;logic_name=iwgsc_high_conf
3A	IWGSC	mRNA	643209171	643210809	.	-	.	ID=transcript:TraesCS3A02G396000.1;Parent=gene:TraesCS3A02G396000;biotype=protein_coding;transcript_id=TraesCS3A02G396000.1
3A	IWGSC	three_prime_UTR	643209171	643209441	.	-	.	Parent=transcript:TraesCS3A02G396000.1
3A	IWGSC	exon	643209171	643210809	.	-	.	Parent=transcript:TraesCS3A02G396000.1;Name=TraesCS3A02G396000.1-E1;constitutive=1;ensembl_end_phase=-1;ensembl_phase=-1;exon_id=TraesCS3A02G396000.1-E1;rank=1
3A	IWGSC	CDS	643209442	643210800	.	-	0	ID=CDS:TraesCS3A02G396000.1.cds1;Parent=transcript:TraesCS3A02G396000.1;protein_id=TraesCS3A02G396000.1.cds1
3A	IWGSC	five_prime_UTR	643210801	643210809	.	-	.	Parent=transcript:TraesCS3A02G396000.1
#Tae94244	>TraesCS5D02G273600.1.cds1 pep chromosome:IWGSC:5D:376662244:376664927:-1 gene:TraesCS5D02G273600 transcript:TraesCS5D02G273600.1 gene_biotype:protein_coding transcript_biotype:protein_coding
5D	IWGSC	gene	376662244	376664927	.	-	.	ID=gene:TraesCS5D02G273600;biotype=protein_coding;gene_id=TraesCS5D02G273600;logic_name=iwgsc_high_conf
5D	IWGSC	mRNA	376662244	376664927	.	-	.	ID=transcript:TraesCS5D02G273600.1;Parent=gene:TraesCS5D02G273600;biotype=protein_coding;transcript_id=TraesCS5D02G273600.1
5D	IWGSC	exon	376662244	376662344	.	-	.	Parent=transcript:TraesCS5D02G273600.1;Name=TraesCS5D02G273600.1-E4;constitutive=1;ensembl_end_phase=-1;ensembl_phase=-1;exon_id=TraesCS5D02G273600.1-E4;rank=4
5D	IWGSC	three_prime_UTR	376662244	376662344	.	-	.	Parent=transcript:TraesCS5D02G273600.1
5D	IWGSC	exon	376662442	376662512	.	-	.	Parent=transcript:TraesCS5D02G273600.1;Name=TraesCS5D02G273600.1-E3;constitutive=1;ensembl_end_phase=-1;ensembl_phase=-1;exon_id=TraesCS5D02G273600.1-E3;rank=3
5D	IWGSC	three_prime_UTR	376662442	376662512	.	-	.	Parent=transcript:TraesCS5D02G273600.1
5D	IWGSC	three_prime_UTR	376662606	376662610	.	-	.	Parent=transcript:TraesCS5D02G273600.1
5D	IWGSC	exon	376662606	376664625	.	-	.	Parent=transcript:TraesCS5D02G273600.1;Name=TraesCS5D02G273600.1-E2;constitutive=1;ensembl_end_phase=-1;ensembl_phase=-1;exon_id=TraesCS5D02G273600.1-E2;rank=2
5D	IWGSC	CDS	376662611	376664449	.	-	0	ID=CDS:TraesCS5D02G273600.1.cds1;Parent=transcript:TraesCS5D02G273600.1;protein_id=TraesCS5D02G273600.1.cds1
5D	IWGSC	five_prime_UTR	376664450	376664625	.	-	.	Parent=transcript:TraesCS5D02G273600.1
5D	IWGSC	exon	376664727	376664927	.	-	.	Parent=transcript:TraesCS5D02G273600.1;Name=TraesCS5D02G273600.1-E1;constitutive=1;ensembl_end_phase=-1;ensembl_phase=-1;exon_id=TraesCS5D02G273600.1-E1;rank=1
5D	IWGSC	five_prime_UTR	376664727	376664927	.	-	.	Parent=transcript:TraesCS5D02G273600.1
#Tae104398	>TraesCS4A02G129400.1 pep chromosome:IWGSC:4A:168792099:168794054:1 gene:TraesCS4A02G129400 transcript:TraesCS4A02G129400.1 gene_biotype:protein_coding transcript_biotype:protein_coding
4A	IWGSC	gene	168792099	168794054	.	+	.	ID=gene:TraesCS4A02G129400;biotype=protein_coding;gene_id=TraesCS4A02G129400;logic_name=iwgsc_high_conf
4A	IWGSC	mRNA	168792099	168794054	.	+	.	ID=transcript:TraesCS4A02G129400.1;Parent=gene:TraesCS4A02G129400;biotype=protein_coding;transcript_id=TraesCS4A02G129400.1
4A	IWGSC	exon	168792099	168793589	.	+	.	Parent=transcript:TraesCS4A02G129400.1;Name=TraesCS4A02G129400.1-E1;constitutive=1;ensembl_end_phase=0;ensembl_phase=0;exon_id=TraesCS4A02G129400.1-E1;rank=1
4A	IWGSC	CDS	168792099	168793589	.	+	0	ID=CDS:TraesCS4A02G129400.1;Parent=transcript:TraesCS4A02G129400.1;protein_id=TraesCS4A02G129400.1
4A	IWGSC	exon	168793902	168794054	.	+	.	Parent=transcript:TraesCS4A02G129400.1;Name=TraesCS4A02G129400.1-E2;constitutive=1;ensembl_end_phase=0;ensembl_phase=0;exon_id=TraesCS4A02G129400.1-E2;rank=2
4A	IWGSC	CDS	168793902	168794054	.	+	0	ID=CDS:TraesCS4A02G129400.1;Parent=transcript:TraesCS4A02G129400.1;protein_id=TraesCS4A02G129400.1
#Tae105163	>TraesCS5B02G265400.1 pep chromosome:IWGSC:5B:449750740:449752575:-1 gene:TraesCS5B02G265400 transcript:TraesCS5B02G265400.1 gene_biotype:protein_coding transcript_biotype:protein_coding
5B	IWGSC	gene	449750740	449752575	.	-	.	ID=gene:TraesCS5B02G265400;biotype=protein_coding;gene_id=TraesCS5B02G265400;logic_name=iwgsc_high_conf
5B	IWGSC	mRNA	449750740	449752575	.	-	.	ID=transcript:TraesCS5B02G265400.1;Parent=gene:TraesCS5B02G265400;biotype=protein_coding;transcript_id=TraesCS5B02G265400.1
5B	IWGSC	exon	449750740	449751777	.	-	.	Parent=transcript:TraesCS5B02G265400.1;Name=TraesCS5B02G265400.1-E2;constitutive=1;ensembl_end_phase=0;ensembl_phase=0;exon_id=TraesCS5B02G265400.1-E2;rank=2
5B	IWGSC	CDS	449750740	449751777	.	-	0	ID=CDS:TraesCS5B02G265400.1;Parent=transcript:TraesCS5B02G265400.1;protein_id=TraesCS5B02G265400.1
5B	IWGSC	exon	449751865	449752575	.	-	.	Parent=transcript:TraesCS5B02G265400.1;Name=TraesCS5B02G265400.1-E1;constitutive=1;ensembl_end_phase=0;ensembl_phase=0;exon_id=TraesCS5B02G265400.1-E1;rank=1
5B	IWGSC	CDS	449751865	449752575	.	-	0	ID=CDS:TraesCS5B02G265400.1;Parent=transcript:TraesCS5B02G265400.1;protein_id=TraesCS5B02G265400.1
#Tae109774	>TraesCS2D02G320800.1.cds1 pep chromosome:IWGSC:2D:412254503:412256297:1 gene:TraesCS2D02G320800 transcript:TraesCS2D02G320800.1 gene_biotype:protein_coding transcript_biotype:protein_coding
2D	IWGSC	gene	412254503	412256297	.	+	.	ID=gene:TraesCS2D02G320800;biotype=protein_coding;gene_id=TraesCS2D02G320800;logic_name=iwgsc_high_conf
2D	IWGSC	mRNA	412254503	412256297	.	+	.	ID=transcript:TraesCS2D02G320800.1;Parent=gene:TraesCS2D02G320800;biotype=protein_coding;transcript_id=TraesCS2D02G320800.1
2D	IWGSC	CDS	412254503	412255900	.	+	0	ID=CDS:TraesCS2D02G320800.1.cds1;Parent=transcript:TraesCS2D02G320800.1;protein_id=TraesCS2D02G320800.1.cds1
2D	IWGSC	exon	412254503	412256297	.	+	.	Parent=transcript:TraesCS2D02G320800.1;Name=TraesCS2D02G320800.1-E1;constitutive=1;ensembl_end_phase=-1;ensembl_phase=0;exon_id=TraesCS2D02G320800.1-E1;rank=1
2D	IWGSC	three_prime_UTR	412255901	412256297	.	+	.	Parent=transcript:TraesCS2D02G320800.1
#Tae116079	>TraesCS2A02G342500.1.cds1 pep chromosome:IWGSC:2A:579583207:579584607:1 gene:TraesCS2A02G342500 transcript:TraesCS2A02G342500.1 gene_biotype:protein_coding transcript_biotype:protein_coding
2A	IWGSC	gene	579583207	579584607	.	+	.	ID=gene:TraesCS2A02G342500;biotype=protein_coding;gene_id=TraesCS2A02G342500;logic_name=iwgsc_high_conf
2A	IWGSC	mRNA	579583207	579584607	.	+	.	ID=transcript:TraesCS2A02G342500.1;Parent=gene:TraesCS2A02G342500;biotype=protein_coding;transcript_id=TraesCS2A02G342500.1
2A	IWGSC	exon	579583207	579584607	.	+	.	Parent=transcript:TraesCS2A02G342500.1;Name=TraesCS2A02G342500.1-E1;constitutive=1;ensembl_end_phase=0;ensembl_phase=0;exon_id=TraesCS2A02G342500.1-E1;rank=1
2A	IWGSC	CDS	579583207	579584607	.	+	0	ID=CDS:TraesCS2A02G342500.1.cds1;Parent=transcript:TraesCS2A02G342500.1;protein_id=TraesCS2A02G342500.1.cds1
#Tae118764	>TraesCS7B02G145400.1.cds1 pep chromosome:IWGSC:7B:188601871:188605091:-1 gene:TraesCS7B02G145400 transcript:TraesCS7B02G145400.1 gene_biotype:protein_coding transcript_biotype:protein_coding
7B	IWGSC	gene	188601871	188605091	.	-	.	ID=gene:TraesCS7B02G145400;biotype=protein_coding;gene_id=TraesCS7B02G145400;logic_name=iwgsc_high_conf
7B	IWGSC	mRNA	188601871	188605091	.	-	.	ID=transcript:TraesCS7B02G145400.1;Parent=gene:TraesCS7B02G145400;biotype=protein_coding;transcript_id=TraesCS7B02G145400.1
7B	IWGSC	exon	188601871	188602032	.	-	.	Parent=transcript:TraesCS7B02G145400.1;Name=TraesCS7B02G145400.1-E5;constitutive=1;ensembl_end_phase=-1;ensembl_phase=-1;exon_id=TraesCS7B02G145400.1-E5;rank=5
7B	IWGSC	three_prime_UTR	188601871	188602032	.	-	.	Parent=transcript:TraesCS7B02G145400.1
7B	IWGSC	three_prime_UTR	188602469	188602469	.	-	.	Parent=transcript:TraesCS7B02G145400.1
7B	IWGSC	exon	188602469	188604401	.	-	.	Parent=transcript:TraesCS7B02G145400.1;Name=TraesCS7B02G145400.1-E4;constitutive=1;ensembl_end_phase=-1;ensembl_phase=-1;exon_id=TraesCS7B02G145400.1-E4;rank=4
7B	IWGSC	CDS	188602470	188604311	.	-	0	ID=CDS:TraesCS7B02G145400.1.cds1;Parent=transcript:TraesCS7B02G145400.1;protein_id=TraesCS7B02G145400.1.cds1
7B	IWGSC	five_prime_UTR	188604312	188604401	.	-	.	Parent=transcript:TraesCS7B02G145400.1
7B	IWGSC	exon	188604568	188604691	.	-	.	Parent=transcript:TraesCS7B02G145400.1;Name=TraesCS7B02G145400.1-E3;constitutive=1;ensembl_end_phase=-1;ensembl_phase=-1;exon_id=TraesCS7B02G145400.1-E3;rank=3
7B	IWGSC	five_prime_UTR	188604568	188604691	.	-	.	Parent=transcript:TraesCS7B02G145400.1
7B	IWGSC	exon	188604787	188604860	.	-	.	Parent=transcript:TraesCS7B02G145400.1;Name=TraesCS7B02G145400.1-E2;constitutive=1;ensembl_end_phase=-1;ensembl_phase=-1;exon_id=TraesCS7B02G145400.1-E2;rank=2
7B	IWGSC	five_prime_UTR	188604787	188604860	.	-	.	Parent=transcript:TraesCS7B02G145400.1
7B	IWGSC	exon	188604990	188605091	.	-	.	Parent=transcript:TraesCS7B02G145400.1;Name=TraesCS7B02G145400.1-E1;constitutive=1;ensembl_end_phase=-1;ensembl_phase=-1;exon_id=TraesCS7B02G145400.1-E1;rank=1
7B	IWGSC	five_prime_UTR	188604990	188605091	.	-	.	Parent=transcript:TraesCS7B02G145400.1
#Tae132748	>TraesCS2D02G099400.1.cds1 pep chromosome:IWGSC:2D:51191062:51193691:-1 gene:TraesCS2D02G099400 transcript:TraesCS2D02G099400.1 gene_biotype:protein_coding transcript_biotype:protein_coding description:Transcription factor, Response to ethylene stimulus, Wound signalin [Source: Projected from Oryza sativa (Os07g0685700)]
2D	IWGSC	gene	51191062	51193691	.	-	.	ID=gene:TraesCS2D02G099400;biotype=protein_coding;description=Transcription factor%2C Response to ethylene stimulus%2C Wound signalin [Source: Projected from Oryza sativa (Os07g0685700)];gene_id=TraesCS2D02G099400;logic_name=iwgsc_high_conf
2D	IWGSC	mRNA	51191062	51193691	.	-	.	ID=transcript:TraesCS2D02G099400.1;Parent=gene:TraesCS2D02G099400;biotype=protein_coding;transcript_id=TraesCS2D02G099400.1
2D	IWGSC	three_prime_UTR	51191062	51191260	.	-	.	Parent=transcript:TraesCS2D02G099400.1
2D	IWGSC	exon	51191062	51193226	.	-	.	Parent=transcript:TraesCS2D02G099400.1;Name=TraesCS2D02G099400.1-E2;constitutive=1;ensembl_end_phase=-1;ensembl_phase=-1;exon_id=TraesCS2D02G099400.1-E2;rank=2
2D	IWGSC	CDS	51191261	51193123	.	-	0	ID=CDS:TraesCS2D02G099400.1.cds1;Parent=transcript:TraesCS2D02G099400.1;protein_id=TraesCS2D02G099400.1.cds1
2D	IWGSC	five_prime_UTR	51193124	51193226	.	-	.	Parent=transcript:TraesCS2D02G099400.1
2D	IWGSC	exon	51193495	51193691	.	-	.	Parent=transcript:TraesCS2D02G099400.1;Name=TraesCS2D02G099400.1-E1;constitutive=1;ensembl_end_phase=-1;ensembl_phase=-1;exon_id=TraesCS2D02G099400.1-E1;rank=1
2D	IWGSC	five_prime_UTR	51193495	51193691	.	-	.	Parent=transcript:TraesCS2D02G099400.1
#Zma1880	>Zm00001d003451
2	Ensembl Genomes v4.0	gene	44789073	44790671	.	-	.	ID=Zm00001d003451;pid=Zm00001d003451_P001;V3_identifier=GRMZM2G044322;tid=Zm00001d003451_T001;Name=Zm00001d003451;gene_id=Zm00001d003451
2	Ensembl Genomes v4.0	mRNA	44789073	44790671	.	-	.	ID=Zm00001d003451_T001;Parent=Zm00001d003451;Name=Zm00001d003451;gene_id=Zm00001d003451
2	Ensembl Genomes v4.0	exon	44789073	44790671	.	-	.	ID=Zm00001d003451_T001.exon.1;Parent=Zm00001d003451_T001;Name=Zm00001d003451;gene_id=Zm00001d003451
2	Ensembl Genomes v4.0	CDS	44789073	44790671	.	-	.	ID=Zm00001d003451_T001.CDS.1;Parent=Zm00001d003451_T001;Name=Zm00001d003451;gene_id=Zm00001d003451
#Zma4618	>Zm00001d007188
2	Ensembl Genomes v4.0	gene	224126723	224128510	.	-	.	ID=Zm00001d007188;pid=Zm00001d007188_P001;V3_identifier=GRMZM2G003558;tid=Zm00001d007188_T001;Name=Zm00001d007188;gene_id=Zm00001d007188
2	Ensembl Genomes v4.0	mRNA	224126723	224128510	.	-	.	ID=Zm00001d007188_T001;Parent=Zm00001d007188;Name=Zm00001d007188;gene_id=Zm00001d007188
2	Ensembl Genomes v4.0	exon	224126723	224128510	.	-	.	ID=Zm00001d007188_T001.exon.1;Parent=Zm00001d007188_T001;Name=Zm00001d007188;gene_id=Zm00001d007188
2	Ensembl Genomes v4.0	CDS	224126723	224128510	.	-	.	ID=Zm00001d007188_T001.CDS.1;Parent=Zm00001d007188_T001;Name=Zm00001d007188;gene_id=Zm00001d007188
#Zma11939	>Zm00001d016924
5	Ensembl Genomes v4.0	gene	180142976	180144265	.	+	.	ID=Zm00001d016924;pid=Zm00001d016924_P001;V3_identifier=GRMZM2G040481;tid=Zm00001d016924_T001;Name=Zm00001d016924;gene_id=Zm00001d016924
5	Ensembl Genomes v4.0	mRNA	180142976	180144265	.	+	.	ID=Zm00001d016924_T001;Parent=Zm00001d016924;Name=Zm00001d016924;gene_id=Zm00001d016924
5	Ensembl Genomes v4.0	exon	180142976	180144265	.	+	.	ID=Zm00001d016924_T001.exon.1;Parent=Zm00001d016924_T001;Name=Zm00001d016924;gene_id=Zm00001d016924
5	Ensembl Genomes v4.0	CDS	180142976	180144265	.	+	.	ID=Zm00001d016924_T001.CDS.1;Parent=Zm00001d016924_T001;Name=Zm00001d016924;gene_id=Zm00001d016924
#Zma14976	>Zm00001d020939
7	Ensembl Genomes v4.0	gene	137263513	137265342	.	-	.	ID=Zm00001d020939;pid=Zm00001d020939_P001;V3_identifier=GRMZM2G006752;tid=Zm00001d020939_T001;Name=Zm00001d020939;gene_id=Zm00001d020939
7	Ensembl Genomes v4.0	mRNA	137263513	137265342	.	-	.	ID=Zm00001d020939_T001;Parent=Zm00001d020939;Name=Zm00001d020939;gene_id=Zm00001d020939
7	Ensembl Genomes v4.0	exon	137263513	137265342	.	-	.	ID=Zm00001d020939_T001.exon.1;Parent=Zm00001d020939_T001;Name=Zm00001d020939;gene_id=Zm00001d020939
7	Ensembl Genomes v4.0	CDS	137263513	137265342	.	-	.	ID=Zm00001d020939_T001.CDS.1;Parent=Zm00001d020939_T001;Name=Zm00001d020939;gene_id=Zm00001d020939
#Zma16280	>Zm00001d022530
7	Ensembl Genomes v4.0	gene	179471476	179472840	.	-	.	ID=Zm00001d022530;pid=Zm00001d022530_P001;V3_identifier=GRMZM2G151811;tid=Zm00001d022530_T001;Name=Zm00001d022530;gene_id=Zm00001d022530
7	Ensembl Genomes v4.0	mRNA	179471476	179472840	.	-	.	ID=Zm00001d022530_T001;Parent=Zm00001d022530;Name=Zm00001d022530;gene_id=Zm00001d022530
7	Ensembl Genomes v4.0	exon	179471476	179472840	.	-	.	ID=Zm00001d022530_T001.exon.1;Parent=Zm00001d022530_T001;Name=Zm00001d022530;gene_id=Zm00001d022530
7	Ensembl Genomes v4.0	CDS	179471476	179472840	.	-	.	ID=Zm00001d022530_T001.CDS.1;Parent=Zm00001d022530_T001;Name=Zm00001d022530;gene_id=Zm00001d022530
#Zma20463	>Zm00001d028974
1	Ensembl Genomes v4.0	gene	53368438	53370381	.	+	.	ID=Zm00001d028974;pid=Zm00001d028974_P001;V3_identifier=GRMZM2G033570;tid=Zm00001d028974_T001;Name=Zm00001d028974;gene_id=Zm00001d028974
1	Ensembl Genomes v4.0	mRNA	53368438	53370381	.	+	.	ID=Zm00001d028974_T001;Parent=Zm00001d028974;Name=Zm00001d028974;gene_id=Zm00001d028974
1	Ensembl Genomes v4.0	exon	53368438	53370381	.	+	.	ID=Zm00001d028974_T001.exon.1;Parent=Zm00001d028974_T001;Name=Zm00001d028974;gene_id=Zm00001d028974
1	Ensembl Genomes v4.0	CDS	53368438	53370381	.	+	.	ID=Zm00001d028974_T001.CDS.1;Parent=Zm00001d028974_T001;Name=Zm00001d028974;gene_id=Zm00001d028974
#Zma22187	>Zm00001d031445
1	Ensembl Genomes v4.0	gene	190274859	190276757	.	+	.	ID=Zm00001d031445;pid=Zm00001d031445_P001;V3_identifier=AC234203.1_FG011;tid=Zm00001d031445_T001;Name=Zm00001d031445;gene_id=Zm00001d031445
1	Ensembl Genomes v4.0	mRNA	190274859	190276757	.	+	.	ID=Zm00001d031445_T001;Parent=Zm00001d031445;Name=Zm00001d031445;gene_id=Zm00001d031445
1	Ensembl Genomes v4.0	exon	190274859	190276757	.	+	.	ID=Zm00001d031445_T001.exon.1;Parent=Zm00001d031445_T001;Name=Zm00001d031445;gene_id=Zm00001d031445
1	Ensembl Genomes v4.0	CDS	190274859	190276757	.	+	.	ID=Zm00001d031445_T001.CDS.1;Parent=Zm00001d031445_T001;Name=Zm00001d031445;gene_id=Zm00001d031445
#Zma34531	>Zm00001d047563
9	Ensembl Genomes v4.0	gene	135613729	135615657	.	-	.	ID=Zm00001d047563;pid=Zm00001d047563_P001;V3_identifier=GRMZM2G317584;tid=Zm00001d047563_T001;Name=Zm00001d047563;gene_id=Zm00001d047563
9	Ensembl Genomes v4.0	mRNA	135613729	135615657	.	-	.	ID=Zm00001d047563_T001;Parent=Zm00001d047563;Name=Zm00001d047563;gene_id=Zm00001d047563
9	Ensembl Genomes v4.0	exon	135613729	135615657	.	-	.	ID=Zm00001d047563_T001.exon.1;Parent=Zm00001d047563_T001;Name=Zm00001d047563;gene_id=Zm00001d047563
9	Ensembl Genomes v4.0	CDS	135613729	135615657	.	-	.	ID=Zm00001d047563_T001.CDS.1;Parent=Zm00001d047563_T001;Name=Zm00001d047563;gene_id=Zm00001d047563
#Zma37032	>Zm00001d050861
4	Ensembl Genomes v4.0	gene	127298106	127299431	.	+	.	ID=Zm00001d050861;pid=Zm00001d050861_P001;V3_identifier=AC210616.4_FG005;tid=Zm00001d050861_T001;Name=Zm00001d050861;gene_id=Zm00001d050861
4	Ensembl Genomes v4.0	mRNA	127298106	127299431	.	+	.	ID=Zm00001d050861_T001;Parent=Zm00001d050861;Name=Zm00001d050861;gene_id=Zm00001d050861
4	Ensembl Genomes v4.0	exon	127298106	127299431	.	+	.	ID=Zm00001d050861_T001.exon.1;Parent=Zm00001d050861_T001;Name=Zm00001d050861;gene_id=Zm00001d050861
4	Ensembl Genomes v4.0	CDS	127298106	127299431	.	+	.	ID=Zm00001d050861_T001.CDS.1;Parent=Zm00001d050861_T001;Name=Zm00001d050861;gene_id=Zm00001d050861
