# Supplementary material for: Origin, Expansion, and Divergence of ETHYLENE-INSENSITIVE 3 (EIN3)/EIN3-LIKE Transcription Factors During Streptophytes Evolution
Source: Front Plant Sci. 2022 May 13;13:858477. doi: 10.3389/fpls.2022.858477 (PMC9136324; doi:10.3389/fpls.2022.858477)
Supplement: Supplementary Figure S1 — Phylogenetic analysis of 182 EIL proteins from 28 species. The phylogenetic tree of all sequences was constructed using IQ-TREE 2 by the Maximum Likelihood (ML) method. [file Data_Sheet_1.ZIP › Script S1/eil_exon_num.txt]

#Aan3291	1	0
#Ach12353	3	3
#Ach17129	2	2
#Ach1784	1	1
#Ach1814	1	1
#Ach1839	1	1
#Ach34592	1	1
#Ach34616	1	1
#Ach34660	1	1
#Ath2896	2	3
#Ath9935	1	2
#Ath19025	1	2
#Ath29368	1	1
#Ath32345	1	1
#Ath31934	1	1
#Atr9369	1	1
#Atr1582	2	2
#Bvu7790	1	0
#Bvu10486	1	0
#Bvu21458	2	0
#Bvu22549	1	0
#Car15036	3	3
#Car17522	2	2
#Car21036	1	2
#Car34620	3	6
#Car42453	1	2
#Car46637	1	2
#Car53598	1	2
#Cbr2698	1	1
#Cbr10656	1	1
#Cbr30610	1	1
#Cbr31929	1	1
#Cca7581	3	3
#Cca8865	2	2
#Cca17922	3	3
#Cca17973	2	2
#Cca22257	2	2
#Cca24170	2	2
#Egu13619	1	1
#Egu14537	1	4
#Egu16249	1	3
#Egu19763	2	2
#Egu28733	1	2
#Egu29158	1	2
#Egu39721	1	1
#Gbi7189	3	0
#Gbi9459	1	0
#Gbi20646	1	0
#Gbi31819	3	0
#Gbi38612	1	0
#Gma7597	1	1
#Gma20969	1	1
#Gma25392	3	3
#Gma34319	1	1
#Gma46778	1	1
#Gma55460	2	2
#Gma57376	1	1
#Gma58868	1	1
#Gma60098	1	1
#Gma63630	2	2
#Gma78102	1	1
#Gma86189	1	1
#Gmo215	1	2
#Gmo2088	1	2
#Gmo12079	2	2
#Gmo19788	1	2
#Gra12338	1	1
#Gra12667	1	1
#Gra15306	1	1
#Gra40423	1	1
#Gra55317	2	2
#Gra56961	1	1
#Gra62059	2	2
#Gra77272	2	2
#Gra77518	1	1
#Mac1082	1	1
#Mac3815	1	2
#Mac5091	1	1
#Mac6113	1	1
#Mac9982	1	1
#Mac11500	1	1
#Mac12034	1	1
#Mac14059	1	1
#Mac16369	2	3
#Mac17288	1	1
#Mac17751	3	5
#Mac21575	1	1
#Mac22077	2	2
#Mac22965	4	4
#Mac23629	1	1
#Mac30655	1	1
#Mac36482	1	1
#Mdo163	1	1
#Mdo2565	1	1
#Mdo2872	1	1
#Mdo2873	1	1
#Mdo6801	2	2
#Mdo15452	1	1
#Mdo15455	1	1
#Mdo16257	1	1
#Mdo19421	1	1
#Mdo28502	2	2
#Mdo36683	2	2
#Men6625	3	0
#Mgu3367	1	0
#Mgu4093	2	0
#Mgu7344	1	0
#Mgu27093	1	0
#Mgu32706	1	0
#Mgu32913	1	0
#Mgu33063	1	0
#Mgu33422	1	0
#Mpo8892	1	0
#Nco5022	4	4
#Nco7667	4	4
#Nco9473	1	2
#Nco9527	2	3
#Nco13852	5	5
#Osa11572	1	1
#Osa11573	1	1
#Osa16531	1	1
#Osa28375	1	2
#Osa31002	1	3
#Osa33304	1	3
#Osa8022	1	1
#Peq281	1	1
#Peq8518	1	1
#Peq13096	1	1
#Peq15239	2	2
#Ppa23889	1	0
#Ppa57803	1	0
#Sly681	2	3
#Sly892	1	1
#Sly1212	2	3
#Sly3196	1	1
#Sly9852	1	1
#Sly12901	1	1
#Sly16075	3	3
#Sly18725	1	1
#Sly18726	1	1
#Smo6004	5	0
#Smo8553	11	0
#Smo9088	2	0
#Smo10744	11	0
#Smo10767	11	0
#Smo12966	1	0
#Smu1231	5	0
#Smu3272	4	0
#Smu25958	3	0
#Spo1060	1	1
#Spo13795	1	1
#Spo16105	1	1
#Tae12114	1	1
#Tae13101	1	1
#Tae13885	1	3
#Tae28291	1	2
#Tae33715	1	3
#Tae46300	1	1
#Tae52916	1	1
#Tae54537	1	1
#Tae59585	1	1
#Tae60653	1	1
#Tae63020	2	2
#Tae80968	1	2
#Tae88107	1	2
#Tae91512	1	1
#Tae94244	1	4
#Tae104398	2	2
#Tae105163	2	2
#Tae109774	1	1
#Tae116079	1	1
#Tae118764	1	5
#Tae132748	1	2
#Zma1880	1	1
#Zma4618	1	1
#Zma11939	1	1
#Zma14976	1	1
#Zma16280	1	1
#Zma20463	1	1
#Zma22187	1	1
#Zma34531	1	1
#Zma37032	1	1
end	0	0
	0	0
	0	0
