# Supplementary material for: Origin, Expansion, and Divergence of ETHYLENE-INSENSITIVE 3 (EIN3)/EIN3-LIKE Transcription Factors During Streptophytes Evolution
Source: Front Plant Sci. 2022 May 13;13:858477. doi: 10.3389/fpls.2022.858477 (PMC9136324; doi:10.3389/fpls.2022.858477)
Supplement: Supplementary Figure S1 — Phylogenetic analysis of 182 EIL proteins from 28 species. The phylogenetic tree of all sequences was constructed using IQ-TREE 2 by the Maximum Likelihood (ML) method. [file Data_Sheet_1.ZIP › Script S1/eil_gene_lenth.txt]

#Aan3291	1929
#Ach12353	2459
#Ach17129	2175
#Ach1784	1881
#Ach1814	1914
#Ach1839	1857
#Ach34592	1878
#Ach34616	1863
#Ach34660	1797
#Ath2896	2484
#Ath9935	2541
#Ath19025	2921
#Ath29368	1416
#Ath32345	1722
#Ath31934	1674
#Atr9369	1866
#Atr1582	1943
#Bvu7790	1944
#Bvu10486	4088
#Bvu21458	3004
#Bvu22549	2977
#Car15036	2248
#Car17522	1904
#Car21036	3595
#Car34620	6001
#Car42453	1787
#Car46637	2992
#Car53598	2992
#Cbr2698	2388
#Cbr10656	2676
#Cbr30610	2688
#Cbr31929	2499
#Cca7581	1208
#Cca8865	1733
#Cca17922	1321
#Cca17973	1881
#Cca22257	3094
#Cca24170	1767
#Egu13619	1593
#Egu14537	9370
#Egu16249	9495
#Egu19763	17414
#Egu28733	5173
#Egu29158	5444
#Egu39721	1842
#Gbi7189	1421
#Gbi9459	2007
#Gbi20646	1932
#Gbi31819	2200
#Gbi38612	1914
#Gma7597	3521
#Gma20969	1389
#Gma25392	3094
#Gma34319	11646
#Gma46778	1326
#Gma55460	2968
#Gma57376	3219
#Gma58868	3404
#Gma60098	3448
#Gma63630	3113
#Gma78102	2315
#Gma86189	3517
#Gmo215	3369
#Gmo2088	2995
#Gmo12079	3236
#Gmo19788	4633
#Gra12338	3418
#Gra12667	1515
#Gra15306	3743
#Gra40423	1791
#Gra55317	3656
#Gra56961	3770
#Gra62059	3404
#Gra77272	2088
#Gra77518	3517
#Mac1082	1305
#Mac3815	3039
#Mac5091	2220
#Mac6113	1968
#Mac9982	1851
#Mac11500	2239
#Mac12034	1644
#Mac14059	2442
#Mac16369	4071
#Mac17288	1656
#Mac17751	5270
#Mac21575	1716
#Mac22077	1731
#Mac22965	2323
#Mac23629	1014
#Mac30655	2013
#Mac36482	2189
#Mdo163	2526
#Mdo2565	1305
#Mdo2872	1803
#Mdo2873	1833
#Mdo6801	2380
#Mdo15452	2115
#Mdo15455	1818
#Mdo16257	2526
#Mdo19421	1878
#Mdo28502	2402
#Mdo36683	6914
#Men6625	3602
#Mgu3367	3100
#Mgu4093	3215
#Mgu7344	2620
#Mgu27093	2890
#Mgu32706	1233
#Mgu32913	1254
#Mgu33063	1251
#Mgu33422	1251
#Mpo8892	6548
#Nco5022	5754
#Nco7667	4238
#Nco9473	2944
#Nco9527	3369
#Nco13852	1635
#Osa11572	1932
#Osa11573	1923
#Osa16531	1338
#Osa28375	2811
#Osa31002	3283
#Osa33304	3843
#Osa8022	1684
#Peq281	1722
#Peq8518	1929
#Peq13096	1422
#Peq15239	1751
#Ppa23889	4258
#Ppa57803	3317
#Sly681	3317
#Sly892	2494
#Sly1212	3334
#Sly3196	2007
#Sly9852	1305
#Sly12901	1512
#Sly16075	2646
#Sly18725	1833
#Sly18726	1818
#Smo6004	1782
#Smo8553	4984
#Smo9088	843
#Smo10744	3206
#Smo10767	2572
#Smo12966	747
#Smu1231	3118
#Smu3272	2525
#Smu25958	955
#Spo1060	1725
#Spo13795	1902
#Spo16105	1794
#Tae12114	1857
#Tae13101	1740
#Tae13885	2877
#Tae28291	3798
#Tae33715	3220
#Tae46300	1711
#Tae52916	1843
#Tae54537	1620
#Tae59585	1359
#Tae60653	1377
#Tae63020	1839
#Tae80968	5072
#Tae88107	2542
#Tae91512	1639
#Tae94244	2684
#Tae104398	1956
#Tae105163	1836
#Tae109774	1795
#Tae116079	1401
#Tae118764	3221
#Tae132748	2630
#Zma1880	1599
#Zma4618	1788
#Zma11939	1290
#Zma14976	1830
#Zma16280	1365
#Zma20463	1944
#Zma22187	1899
#Zma34531	1929
#Zma37032	1326
end	1
