# Supplementary material for: Origin, Expansion, and Divergence of ETHYLENE-INSENSITIVE 3 (EIN3)/EIN3-LIKE Transcription Factors During Streptophytes Evolution
Source: Front Plant Sci. 2022 May 13;13:858477. doi: 10.3389/fpls.2022.858477 (PMC9136324; doi:10.3389/fpls.2022.858477)
Supplement: Supplementary Figure S1 — Phylogenetic analysis of 182 EIL proteins from 28 species. The phylogenetic tree of all sequences was constructed using IQ-TREE 2 by the Maximum Likelihood (ML) method. [file Data_Sheet_1.ZIP › Script S1/readme.txt]

eil_182.gff: This file is the gff file representing each feature of each eil gene model
running program "1.pl" to get file "1.txt".
running program "2.pl" to get file "eil_exon_num.txt".
running program "3.pl" to get file "eil_gene_lenth.txt".
